# Supplementary material for: The serine/threonine kinase 33 is present and expressed in palaeognath birds but has become a unitary pseudogene in neognaths about 100 million years ago
Source: BMC Genomics. 2015 Jul 22;16(1):543. doi: 10.1186/s12864-015-1769-9 (PMC4509753; doi:10.1186/s12864-015-1769-9)
Supplement: Additional file 3: — Contains the stk33 sequences from all birds examined in this study. [file 12864_2015_1769_MOESM3_ESM.zip]

Archive with 33 entries (31 files):
- Aves stk33 sequences/Neognathae/
- Aves stk33 sequences/Neognathae/Anas platyrhynchos (mallard) stk33 pseudogene.gbk
- Aves stk33 sequences/Neognathae/Apaloderma vittatum (bar-tailed trogon) stk33 pseudogene.gbk
- Aves stk33 sequences/Neognathae/Calypte anna (Anna's hummingbird) stk33 pseudogene.gbk
- Aves stk33 sequences/Neognathae/Caprimulgus carolinensis (chuck-will's-widow) stk33 pseudogene.gbk
- Aves stk33 sequences/Neognathae/Cariama cristata (red-legged seriema) stk33 pseudogene.gbk
- Aves stk33 sequences/Neognathae/Charadrius vociferus (killdeer) stk33 pseudogene.gbk
- Aves stk33 sequences/Neognathae/Colius striatus (speckled mousebird) stk33 pseudogene.gbk
- Aves stk33 sequences/Neognathae/Columba livia (rock pigeon) stk33 pseudogene.gbk
- Aves stk33 sequences/Neognathae/Corvus brachyrhynchos (american crow) stl33 pseudogene.gbk
- Aves stk33 sequences/Neognathae/Coturnix japonica (japanese quail) stk33 pseuodgene.gbk
- Aves stk33 sequences/Neognathae/Egretta garzetta (little egret) stk33 pseudogene.gbk
- Aves stk33 sequences/Neognathae/Eurypyga helias (sunbittern) stk33 pseudogene.gbk
- Aves stk33 sequences/Neognathae/Falco cherrug (Saker falcon) stk33 pseudogene.gbk
- Aves stk33 sequences/Neognathae/Falco peregrinus (peregrine falcon) stk33 pseudogene.gbk
- Aves stk33 sequences/Neognathae/Ficedula albicollis (collared flycatcher) stk33 pseudogene.gbk
- Aves stk33 sequences/Neognathae/Fulmarus glacialis (northern fulmar) stk33 pseudogene.gbk
- Aves stk33 sequences/Neognathae/Gallus gallus (chicken) stk33 pseudogene.gbk
- Aves stk33 sequences/Neognathae/Gavia stellata (red-throated loon) stk33 pseudogene.gbk
- Aves stk33 sequences/Neognathae/Geospiza fortis (medium ground-finch) stk33 pseuodgene.gbk
- Aves stk33 sequences/Neognathae/Haliaeetus leucocephalus (bald eagle) stk33 pseudogene.gbk
- Aves stk33 sequences/Neognathae/Manacus vitellinus (golden-collared manakin) stk33 pseudogene.gbk
- Aves stk33 sequences/Neognathae/Meleagris gallopavo (turkey) stk33 pseudogene.gbk
- Aves stk33 sequences/Neognathae/Melopsittacus undulatus (budgerigar) stk33 pseudogene.gbk
- Aves stk33 sequences/Neognathae/Nestor notabilis (kea) stk33 pseudogene.gbk
- Aves stk33 sequences/Neognathae/Phaethon lepturus (white-tailed tropicbird) stk33 pseudogene.gbk
- Aves stk33 sequences/Neognathae/Pseudopodoces humilis (Tibetan ground-tit) stk33 pseudogene.gbk
- Aves stk33 sequences/Neognathae/Taeniopygia guttata (zebrafinch) stk33 pseuodgene.gbk
- Aves stk33 sequences/Neognathae/Zonotrichia albicollis (white-throated sparrow) stk33 pseudogene.gbk
- Aves stk33 sequences/Palaeognathae/
- Aves stk33 sequences/Palaeognathae/Dromaius novaehollandiae (emu) stk33 mRNA.gbk
- Aves stk33 sequences/Palaeognathae/Struthio camelus (African ostrich) stk33 gene.gbk
- Aves stk33 sequences/Palaeognathae/Tinamus guttatus (white-throated tinamou) stk33 gene.gbk
