# Supplementary material for: The serine/threonine kinase 33 is present and expressed in palaeognath birds but has become a unitary pseudogene in neognaths about 100 million years ago
Source: BMC Genomics. 2015 Jul 22;16(1):543. doi: 10.1186/s12864-015-1769-9 (PMC4509753; doi:10.1186/s12864-015-1769-9)
Supplement: Additional file 3: — Contains the stk33 sequences from all birds examined in this study. [file 12864_2015_1769_MOESM3_ESM.zip › Aves stk33 sequences/Neognathae/Anas platyrhynchos (mallard) stk33 pseudogene.gbk]

LOCUS       Apl_stk33_pseudogene_contig1           5064 bp    DNA     linear
DEFINITION  Anas platyrhynchos serine/threonine kinase 33 (stk33) pseudogene.
SOURCE      Anas platyrhynchos (mallard)
  ORGANISM  Anas platyrhynchos
            Eukaryota; Metazoa; Chordata; Craniata; Vertebrata; Euteleostomi;
            Archelosauria; Archosauria; Dinosauria; Saurischia; Theropoda;
            Coelurosauria; Aves; Neognathae; Galloanserae; Anseriformes;
            Anatidae; Anas.
COMMENT     This record uses data from DDBJ/EMBL/GenBank entry ADON01106579
            We downloaded the assembled contig(s)
            from the WGS project and performed a local BLASTn search with our
            genomic stk33 sequence from the African ostrich (KP072780) in order
            to identify the corresponding contig(s). We then used nucleotide
            and amino acid sequence comparison in order to identify the stk33
            exons.
FEATURES             Location/Qualifiers
     source          1..5064
                     /organism="Anas platyrhynchos"
                     /mol_type="genomic DNA"
                     /db_xref="taxon:8839"
     gene            1..5064
                     /gene="serine/threonine kinase 33"
                     /note="Exons have been identified by sequence comparison
                     with the stk33 sequence from African ostrich (Struthio
                     camelus) [KP072780]. Remnant exons contain several stop
                     codons and frameshifts within the ORF coding for stk33. 6
                     Exons have been lost due to large genomic deletions."
                     /pseudogene="unitary"
     exon            1..92
                     /gene="serine/threonine kinase 33"
                     /pseudogene="unitary"
BASE COUNT     1547 a    845 c    987 g   1685 t
ORIGIN      
        1 tttttccata tttaacagta tgtctgtttt cattacaaac tgaatttgcc ataaattaca
       61 tggtttaatt ttgatattaa aactattctt aggtagcgat aattgttaac ttcctctgtt
      121 tgcccacagt attccagttt atccagagat tagggaaaaa atcatttaag agttattcta
      181 ctgaaataga gtttgttggt gatactaaat gccagtttac taaatcaagc cataaatacg
      241 tccttcagct tcactgctgc tttttttcct ctttcccaat agcatggtca tgtccttgtt
      301 atatctcaat acaaacattc aaattctttg atcatatcta cttcaaaatt gtttagaccc
      361 tgatcctatg acctattctt tacatagaag ttgtctttta tattattcat acaaacacag
      421 aagtaatgct ttacaattag tttttttaat tttggcattg gcagaggggt tagccattgg
      481 atgtaatttt tcagagctct gatactattc atagcaacac aattttgtaa aaacaacaac
      541 aacaacaaaa aaaaactact gaaaaacaca ttcatttctg taatgatgtc acacaaaaga
      601 catacagtga gcaggtaagg ttgtatttgg ctgttttcca acattattac cgaaaaacac
      661 atccatttct gtaatgatgt cacacaaaag acatacagtg agcaggtaag gttgtatttg
      721 gctgttttcc aacattatta ccagagacgt ggaggatatg gggatttgtg ttggtgtggc
      781 agtgattcta aacatccatc tgccacccct agcccctaga agccattaat ttatttcatc
      841 ttgggtcaga tgtagaagtt gcagagggtg ttcaacatat ttggtggttt gaaaagaact
      901 aggtaaaatg aagtataatt attagatgta gatagaatta gagtaaaaag cttttaactg
      961 ctttccagga ggactcacaa gctcagactt gcctgatcta tttctaccca agtctcttca
     1021 cagtcttttt ctgattcatt tgggaagctt ccttatcggt gcattgctca gtacggggta
     1081 tgccatctgc atattattgt aaattagaag attcatccat ctactatctt agatgagtac
     1141 ggctttcctg caggaatttg ttaaattgta taaatttaat tctcatatcc cttctggaat
     1201 attgaacaaa actcatttta tgactgcagg gttttaaagc agaaggggca gtaaactaat
     1261 ataattaatc attgtgtcat tgctacagaa taatggacta attctcttcc taatttccag
     1321 ttacttatca tttcaaatct cacagggaaa gcaacacagt atagaagcaa caaggaacag
     1381 ccaattaaat aaagtgtttt gtttcatcat cttaagcagg tgctgcagaa ctagggaagc
     1441 tctgtttgtg atttattagt tacatttatt ctttgagttt tcaaatgcag ttaagtattt
     1501 cattgtaccg ttttgcatgg aaaaaataat gtatttctcc atattgatat gtattttatg
     1561 tattgaactt gcctttaaaa aaaaatgtat acagaataat tggcttgagt taaaatgaac
     1621 aaaacaaacc atctaaagtt cttttcagct gacagaactt ttaaaagtca gctgtgaaga
     1681 aatcaaaaac tccttcaatt acagttcagt tttaatgcaa caaaccatcc taacacttaa
     1741 attaaatact tatgctttac ttgaaagact tctttgagtc tttacttcgc cacagatttc
     1801 aactttgcca atagaggttg gtgactgtgt tcttacatgc attttacatc taactagtac
     1861 ccgtctctca ttttggagca aaactgtagg ctctcctaat tctggatggt tggctttgca
     1921 agttcaagtt tagattggaa caggaaagat gaccaactta tctttcctac tgggattgaa
     1981 ttctggatac ttgcagagag attcagcctt ctgctagaat taaggagaga atattaagag
     2041 gataaaagag agtgaaagga atgaagcagt aggaaaatat gtttagagat agctaaggaa
     2101 gaagctgaaa aaaaaaaaaa ctggaaagac tggaacctgt gagtgcagaa tgagataaag
     2161 taaaggcagg gtgagagtgc agcagggtgc tcaatgggaa cagaggggtg ttgtgggaca
     2221 caccagatca ggctccatgg gatagggaca gtgacgaggg gagggctagt ggtatctgac
     2281 aggacagagt agaggagaaa ggcaaactga tagctcctct tgctgcctta gagagttctg
     2341 tgtcatttct agctgcaagt tggaaagcat ttaacagctg agctttcaac taaaaattct
     2401 cattaaggtg aggaccagta actatctgaa aggttagaag aaaaccagta aaccggctgg
     2461 catttttccc cactggtttt cttcgaagtg tggctaatgg agctgaacct agaggaagta
     2521 ctgacttgaa tgattattct ttttcttgaa caagcattca gtatgagttg ttacttcaaa
     2581 gttttgttaa actgtagcaa cttcagacac ttctgaaccc aaattagaac ctaagaggat
     2641 aattagcatg tttgactgta ttgaaatgtt atagttttag tatcagtttt gggcagtact
     2701 gctgtctgca ttctccaggt caatcccact gcacatttat cctgcccaga gtctttccag
     2761 cctcctgttt tgaatgaggc agtgctacag gttgtagagg acctttcagc ggtatgctgg
     2821 agagaatcag cagggtttag actgcttgag tggcattgat caaagttgtc ttttttgggg
     2881 atttctcagg tagtgcttat gtccttgtga ggaacttcct aaaaggtaca ggggaatgac
     2941 ctgcttgtct gtcagaggca agggagaaag tttctgcgtg gtctgttatg ctggtaaggc
     3001 agctgtcctc tgtccctcac tgccagagga gcactgctgt gacaagccat tcgggaaaac
     3061 aacaacaaca acaacaaaaa acaacaaagt aatggggatt gtgcaggttt tcatctggaa
     3121 ccggcttcag gtatttgaaa tgttttagtg aaaatgctgg gaaattcata cagaaattac
     3181 catgcaacag tcagttcgtg ccggttatgt tgttagtaaa atgaaatgct gtacaagcaa
     3241 gctttttgag tttgattttt atttcactct gtctggagaa catggtgtca agtgcccatt
     3301 ttttgtttta agaatagcct tgaagacttg attgctcttt gatcctaatg ttgtgttgaa
     3361 ggtagttcaa agttataagg agttatgtat gctgtatctt aatgaaatgc ttgtctgaaa
     3421 ttgtactgat agcctgctgt gaaaaaatca atttgccatc agcaaactga atgtacttga
     3481 tgctcaattt agttcaccca agtatttcat gttctttccc tatagtaaaa caaaagggtc
     3541 ctgagaatta attacagcac tagcatctgc tcatggcagc tttgctgata gactttgtag
     3601 aataagatag ttaaggagtg agtgagatgg agtgtaaagt ttttaccagc accattcctt
     3661 atgcagatat cttttaaatg acaagcctct tttgtgattc ctgtatgtgt tttttacttc
     3721 ttgcactaga ttacccagtc atgtataaaa ccagaaaata ccaatcactt caaaataatt
     3781 ggtgttatgc tttttatttt ttttttgtgg tgcttatttc tataactatt tttggctgca
     3841 cgttagagtg ttggttatcc gaatactgct aacatttctt cttaaaaata aatgccaata
     3901 ttttatttat tttttttgtg ggggggagag ggtcaacaga cgaatgagaa gtttgctgaa
     3961 atgacaggtt tgtgagattc ctgatgttga atcttgtatt agagtaattc cagcctgctg
     4021 tgccaagtac accgtggaac aaccttgagt gctggacaag catatttttg tgttgtgcaa
     4081 aatctcctct gacagttttg tctttcttag caatagaaat gttactttgc taatatgcca
     4141 ctctaaactg aggttttatt gcatcaaatg tagatgcaag atgcagcaaa agcccacaaa
     4201 atattggtaa ttttgtcttt gatattctgt aatttcgcat cttaatgcgt attcaggtaa
     4261 ataattctct actcgaagta gaagtagaaa ttgtgtcctg tttttgctga aagatcacaa
     4321 tgtataaatt acccttcttg ggatgcctga gaaagcataa tctcccaaac ccaagagata
     4381 cttgttattc ttaaattctc tatgatttct gtcatgttgg atttgaaagg cgttcatcca
     4441 tatcactagt ttggaaggga tcttcttaga tttctgtggg agtgtgcctc aaatttggcc
     4501 ttgacatgaa tgatcgcgat accagtcatg gtaataggct cattttttgc ttgcactgga
     4561 aaacaatttc agttcatata acaaaaaaga ttgatgaaga gagagcaggt ccattgtctt
     4621 cagtaacttg ttccttgaaa aaggaaaatg atgaccatga ctactgagaa ttcctgatgt
     4681 ttttagtatg tgtttcatat tttctgacaa gctataagca caaatggaaa aatggcagat
     4741 ggcattcacc tgtatgaatg tgtaatatat acttgatgac ttcagaaaat tggctggtgg
     4801 tccattagtt gcttgtacat gttgaatgat aagtcattat ccaaagacat acaatccaaa
     4861 ctttcattag ataaagcttt ttcttcttga agacacttga atattcttta ttataccatt
     4921 tgttaatttt atgcttttct ccatatatac aacattatct tcaatgcttc agcttttata
     4981 ttgaatgcaa tttttaattt catgtccatt aggttgccat attccaatac ttttaactat
     5041 taaacttaaa aaaaaaaaat aaaa
//
LOCUS       Apl_stk33_pseudogene_contig2        11109 bp    DNA     linear  
DEFINITION  Anas platyrhynchos serine/threonine kinase 33 (stk33) pseudogene.
SOURCE      Anas platyrhynchos (mallard)
  ORGANISM  Anas platyrhynchos
            Eukaryota; Metazoa; Chordata; Craniata; Vertebrata; Euteleostomi;
            Archelosauria; Archosauria; Dinosauria; Saurischia; Theropoda;
            Coelurosauria; Aves; Neognathae; Galloanserae; Anseriformes;
            Anatidae; Anas.
COMMENT     This record uses data from DDBJ/EMBL/GenBank entry ADON01106580
            We downloaded the assembled contig(s)
            from the WGS project and performed a local BLASTn search with our
            genomic stk33 sequence from the African ostrich (KP072780) in order
            to identify the corresponding contig(s). We then used nucleotide
            and amino acid sequence comparison in order to identify the stk33
            exons.
FEATURES             Location/Qualifiers
     source          1..11109
                     /organism="Anas platyrhynchos"
                     /mol_type="genomic DNA"
                     /db_xref="taxon:8839"
     gene            1..11109
                     /gene="serine/threonine kinase 33"
                     /note="Exons have been identified by sequence comparison
                     with the stk33 sequence from African ostrich (Struthio
                     camelus) [KP072780]. Remnant exons contain several stop
                     codons and frameshifts within the ORF coding for stk33. 6
                     Exons have been lost due to large genomic deletions."
                     /pseudogene="unitary"
BASE COUNT     3296 a   1824 c   2209 g   3780 t
ORIGIN      
        1 agccagtcct tcaatagtga tagttaatac tgaagtgaaa aggaaaatat ctaaattatt
       61 tatttcataa attaatactc ttataaaatt gtagtaagta acatagtgtg acacttaatg
      121 tccacagcta tataccttat tttatcaact aaaattttaa ctaaatgagg attgaaagaa
      181 agggtcttca tttcatcttg ctcagctgag aaatatttct gttttctgtg cgtgctttac
      241 tagaacatca cgtggcataa aatctataac tatgcactta tgacagtttt tgaaggaatg
      301 tgttcattga tactcttcca gagcaaacac atcctctaaa taatacctat tttggtaaat
      361 actttgaatg attctagagt acgtctagag aaacacttga aaagaaaaga tggtctaagt
      421 gaaacaaaag cactactaaa ctatcagtag ccctggcagt aaaggagcag tatatctgta
      481 tctcataact gggctgcaca accccatcct tttctgtttg tcaaaaacac actgcaattg
      541 tgcaaacaag gagggaataa actggcttaa aaccttttcc taaaaactgg attaatcatg
      601 ttcttcaacc tcaaatctga gagtgtttgc tcattgtatg gggaagtatt agtgaaatta
      661 gtagattatt gaaatcattg tgctctcccc attacccccc agtttgaaca tatttaattg
      721 gtgaatatca taaatacaca gtttatgatg gaacaaaggt atttttgtta tttaagcttc
      781 ttaagcattt aatgtgtatg gactgttgta tgtcattggt caaaatagtc aatctatttt
      841 gaacagaaaa ttctgttgtc cttcagaaaa cagtttctta tatattattg ttttatgaaa
      901 atagcttaat attatgaaat gtttactacc ttactttttc ttacagaagt agtttctatc
      961 tatgttgtgt acatgtggaa agagtaggct gaacatggaa aaagttttta tagtctgtta
     1021 ttaattttat tttatcatca ttttggatct actgaggaaa aaaaacataa ttaggaaaaa
     1081 agcctcgtat ttctgtgtaa aaaatattta ttaaaattgc tggtaggaat gtgattcctt
     1141 tagacaaggt gatagttgat agggactcag gtgaattgaa aagtagtggg ttttatggtt
     1201 cttgaatata agtcacagca ggatatgtga tttatatgtt gtttaacagt attgagagga
     1261 ggggaaatag atgcaccatg tttttattat tctgaattct tatggcacat gataattgtt
     1321 accttgaaaa tggtcaggat atgttttgca taagctgtag acactggaaa ctactttttt
     1381 tttgtgcgtg ttaggtttag tctaggaggc gtgtaaaaat cttgtggttt tctttccttg
     1441 tatttatgtg ggaaggaatt gtcagaaaga agtacttatt ggagtacttc aacagaaaag
     1501 aaatggaaac ttctgtgctt tgaatttcat aacaaaggaa atcaatttag tatgtctttc
     1561 tttggtgtgg gaaagtcatt cctgatagtt ttatatttcg tacatttggg gagaaaaact
     1621 gtaagttttg tactcattta cttaatttct ctaaatgttg aaatgttttc atctggagaa
     1681 gcagcatatg atcagcaata gctaaaaatg ctgctcttat gcattaatac tctgaagaat
     1741 atcgaggagc tccaagagca gtaggatccc catcaccaac aagaagggac acctgctccc
     1801 agaagctctc aatgaaatac caaaagggta tacataaagg gtattgaaac agcgtatagc
     1861 tgtgattact gtaattagtt tatatatagc tttaaatatg aaaaatgaag gaagtagaag
     1921 ccttgacaga gaatagtagg aaggggaatt ttatttaata ataatttgtt gttgcaggag
     1981 tgctggatat gcttcccttt tcctgtggtc cgttatagtt gatagtgttg cttaatttag
     2041 ttaatttctg catcagaagc tctatttgtt atgggattta agaaacactg tctgacttac
     2101 agggtatatt ttagcacgtg gatcagattg tcttgtggac gtttttcaaa gtaagcatcc
     2161 tttgtatggt tgcatgccac tgcatgaaac tgaactttat gtttgatcag atagtcctag
     2221 gtataagctc cagcgaagag gtgatgggac tattatcttt cctcatgttt aatgtcaata
     2281 atattttgct agaaatatct cctatttaac atacgtttaa catgtattaa gaatgttccc
     2341 atagtttatt tttgaaacca cataattgtc ctgactgatt ccttattata tatatttttg
     2401 ttcatctcag tggcaaaaag tgttttcttt cagcggacat cattactcat ctttccaaag
     2461 tcttcaagag ctagatttca cattgcaagt ctcagcttcc ttcatagcag taaaaagttt
     2521 tcaagtgcat cttcagaata ctttggggat gtaactcatg tgcatagtaa aaataacata
     2581 aaataaaaat cgatagaggt ccttttttca aagaaatgga cacagtaggg caattgcata
     2641 cataataata aaaccaaaca aaaaccaaac caccttcttt cttctctgtt ctcatgctag
     2701 tccagcttat aagtttggca ggtgttaatt ttttctggat aaattttcat cagacttaga
     2761 ctgaggtcac agggctgctg gtgtttcttt aatccttctg tacagaaaga ccaaccaaat
     2821 ggatttcagt ttgttgttgt ttgctgtttt tctgctgcca aaggtaggaa attaatgtag
     2881 aacaaacctt aataaaccag gggcttgtag tttattggag gctgtttgag tgccacaggt
     2941 cggtggctaa gaaatttatt tatgtaagag cgtgcatttt cccttccttc ctttctctca
     3001 attatgcttg tttttaactg agaaaacaat ttcgtattct ttatatagga gtctgtgaaa
     3061 tttctgaaat gtcttctgtc attatcagaa aacttttagg ggtcttcagg ttgaagaagt
     3121 ttggaactag tgcattaaat ttaaaggttg gtaggcggtc tttaaaaacg aatatagaaa
     3181 ggtgtgttgg ctgggcaaag taaagtaact gtaagaatta atttttactc ttgacatttc
     3241 tattcagtaa atacaatttt acaacagtgc atataattca tattcctctg tttgtattct
     3301 taaatcctga taggtttcta gttttatgac tgttcgaatt gcatgtcgat gacagtataa
     3361 aaatgaatga catttaattt agtaccactg agttttcatt ttcaagaaag atctaagtaa
     3421 aatgcaagag tgtgatatat tatactctgg aagatcctca gagtggtttt ctgtagactt
     3481 ttcccccctc cagagagcca atcttgggaa ttacggttga tattttgaac tttttttgca
     3541 taaagtagtt agcatgtgtt tgtgtgcaca cagcagtggg tgttcctttt aagtttcttt
     3601 ttatttaatg taaaagaaaa attggtatct tcccaggcaa ggtaacaagg tatagaatta
     3661 aggcatgcgt ttataaagta aaattgaaac gacagcaaag ccgacattag ttcgtgagag
     3721 aaaggcatgt ttggttgctc atctttttcc tctttattat aatgacttca tttgtgactt
     3781 tgctttagaa tgtgtcttat tgtcatctaa gaaattcttg tgtaatttac aattaatttt
     3841 taattagtgc tgcctgcttt ctgtgcatta tttacagaca cagtaaaatc tataattatt
     3901 gaggtaaaga aaaaaagtgg taaaatttat ataactttta aaattcaaat ctttagggca
     3961 taagtattgg atgacagcgg ttttgataag cgtgagacag gtacaacgct ggctttgcag
     4021 gttaaggtgg ccatatacat gttcagagat ttcattttgt taaaatgttg gtactgagaa
     4081 tactgagcat tagcacatag aataccaagt gattttctgc aatcatgtct aaagcaattt
     4141 gtcttttata tttagtagat aagtggagtt ggaagaatgt ggaactagat accatgactt
     4201 gtaaattgat ttgtatctaa aaggtaaaat cagtaaatgc ttgattttac gggagaaata
     4261 ttgatgatct aagaatatga attctgacat gcttttgtac agtggtctcc agttttcatc
     4321 tgagtatttt ttataagaga caggccagtc ccatctaggc tattaaagaa aatgtagaat
     4381 aaaaatgcca ccttgtgggt gaaataaatg atgcagtagg cacagttcga aagaactggt
     4441 ttgccagata gataatgtgc atttgtaact tgttgctaga attttagctt atatcttctt
     4501 acacatttac aattatttgg ggggtttttg ttctgcagtt tttcatgaag tatctaagca
     4561 actgcagtta ggccatttgg tcttaaatgt taaatgactg ctaaaaatct ttaaatgtat
     4621 tttcattcac ggtactaatc accacatcat tttggcatca ggttcaatgt attgttctta
     4681 aagtgctgaa gcacaatttt aattcccatg tcctaagctg aatgggcaac caaaattcat
     4741 ggttttgtag ctattttttt tgcatgaaga cagaatgatg atgcatttgg ctttctgtgc
     4801 tggaattctt ctcattacat atccagatta atgtgttacg tgtatttacc tgtcctagct
     4861 gcacatcatg gatttcttgc agtggtcaga ggaaaaccag gggtctacag accatcgtgc
     4921 cagggttttt aatcatccct gtcccccaaa gaatggggac atcatggtat gcaggagaga
     4981 gtgcttatcc ctcagcttgg cccctggctc tgtggcctta gtaatctaag tagtaaatgt
     5041 gtttttattg tcatagctgt ttttcttgtg gttttctgct gcccaaattt cagagagaaa
     5101 gatatccagt aatatgatat acaattcttt ttgacttagt caatggagag tgaaataaat
     5161 aaagtactct acatttccac tgggccatag agtaatagac ttgtgccaaa tagataatag
     5221 ggccctagct tgatgtgttt ataatctcag tgcacaaagg aaaaaagttc tgtatgaaca
     5281 cagcacgtga ttaagagggg tcttgtgact gcaatcctgt tactccatgg agtaggctag
     5341 atgtttcctg gaaagagaca gtagtgtttt gattctggtc ttcatcttag agtattcaaa
     5401 ggaggtctta ctggtagcat tccttcaaaa ctgagtttaa catattttgt tttttttaga
     5461 ttcttcatag attttttttt ttcttagaga ttttgtgcct aagactgtat tccatttaaa
     5521 atatatcgtg tacaccggtg tctgttggaa accaggttgc taagcttgaa gagcctgtaa
     5581 agcaagggtc aaaaaatcag gaaaaaaaac actatacaca tacaaaagtg ccattgttag
     5641 aagctgcttt catctgtccc agcttcatgt aaaacaaatg tagtacttgg gtctttctgc
     5701 tgctttgcag tatctatgag caacatcatg tgcctttggc tttggagtct ttcttgctga
     5761 ttggtctgta catgtaggtt ccaggagaac tgataacaaa acctgtataa atacctaagc
     5821 aggtttcttt tccatggcta actttacgtc aagttaggtg aaggctaatt tttgtttgtt
     5881 ttctttagta tggacatctg gagtaatgcg gatgggagtt ctgttctgca gttgagcaat
     5941 tcatagcttg caattgtttt actcatggcc ggcctctcag gttattttat agaggactgg
     6001 ttttgctgct aggcaagtga tgggaataga gctcctttat ttcagagatg gagaggtagc
     6061 agaattccca cccgttgcca ccgtgggctg ctgggcaggc tgtggggtca gtatagtgcc
     6121 agctcttccc tgcgtgccct gaaatgccaa gcggggatga ggtctcccct ctggtctccc
     6181 cttggggctg aacagtagtg tcatgggttt cttggctgct ggtgacccta aaaggtcaga
     6241 tgtttaaaca actctactgc agcatgttaa aaaaaagttc tagtctgaac atgttttagt
     6301 ctgttctctt atactttcac tggtttgtgt accattggga aataatcgct ctaggatcag
     6361 ccaaggacat aggtaaatac tctaggatta gccaaggaca taggtaaata ctcttgtgat
     6421 aaccattcag atgcaggttt tttggggcat ggttctgcac atcttttaag catgccatgc
     6481 cctttgatgt ataacccctt aacttattat tactggggtg tttatgtgta tttaaacagt
     6541 aatgtagtgc aagtaaatac tgtcttattt actggttcaa aaagatttta ctgagctgtt
     6601 tctgaagtcc tatgagagtg cctttcttat gaaagatttg tcttctctat tgacagctta
     6661 gtgttctgat cttaatactt ctttgcccac tattcacaaa ttacagggta tacaaaacat
     6721 actctgaaac tcattcaaac ctttaaaact tattatgtct aggagagaca gatttaagat
     6781 tactgaggtt tctggttgaa gtacttcaag cagaaatcca tactccatta ggttttctaa
     6841 cacgatgtga ccttaatttt ccaggtactt tgcactttaa attgaagata gtattttaat
     6901 agtatttaag tctcccaaag aatcttgtaa tatgttaggc ttaagttgtg aaatatttga
     6961 acaaaaatat aagtaattta gatattttta atgtatagca acataagaat atgcatcaaa
     7021 taataagttg aaataggtga taaagattgt ttggtgtatg ttctagtaag gttgtgtgtg
     7081 tgcatacagt cagccatatt tcttgaataa aagtctttct ttgcatttgt ttatcttagg
     7141 caaagtagtt tccagtgctt tgaacttagg gatttgtctc ttacatcgca gtgtacgtca
     7201 aatgaaagtc tacctagaca agaaccgtga ggttgtgatc ccatctgagg agatttcaag
     7261 ttacagagct gtgttgactt gctgtggaaa aagctgaaga attgtttcaa aaataattat
     7321 aggagaagat aggtgagaaa ctttttgttt tcttgctaat aaatgttaaa aggaatctaa
     7381 cgttatcaac aggtagtgtt gtgcccagct ccattggatg ttagaactgg acctaataaa
     7441 ctgcagcaat ggtttgtgga agcttctgat ttccctccct ctaatgtaat ccttgaacag
     7501 tcaaatagtt atgcagtacg acagatgtaa agcacatctt ttttaagaat cttaaaaaaa
     7561 taataaaaaa aagtgagaac aacatgtaat tgaaatgtaa cagcacttac actggatgtg
     7621 caattatata tatttagatg catatttgta caatttgtaa gtgtgtatct gatggatacc
     7681 ctgggagttt tttgtctaaa aatcatgttt tattcatata caccagaagt gtcaattgct
     7741 aggttttctg taactgtctg caacactgat tgttactgta tactgtaaca acttaacata
     7801 gattgcctta tttaaagact tccattactt tgccggtaga aacaaaatat tgtttaatgg
     7861 catgtccttt ttgcatgctt gtgtgctgat aactgcctag cagattatat gagtgttaca
     7921 atgtcaagca gaattgcttg agatatgtgt attaatactg aggcattttt cagtcacagc
     7981 ttcaggttgg gtattctagt tactgagtac aggaaggaat tttaaacaca actcagcagg
     8041 caacgattaa ttaaatcttg cttgtctgaa ctgttatatt cttgttctgt tatattcttg
     8101 ttcttagctg ccaaacattg agatttcccc atgtatttca ttagttgttt cccagtccct
     8161 tgggcttatc cgtatatctg atatacttct ctgagttttt caaatgtatt gatagtggct
     8221 acttaatttg gtcttactgg ctgatgcagt tttggtcgag tcagaataaa ttcctttagc
     8281 tgacaagact ttcaattctg attttcaagc atcgcaggct gccttggcac ttggtgagtg
     8341 tgaataatca ccttgtattc ctgcagaacg tggaggagaa caatgtgagt gcagaatggc
     8401 agctaggtat cttgaataag agctatgaaa aattaagtct ctgtgaaaaa ttaagtccct
     8461 tttttgttta tgcttctgga ctctgttttg ttaaaagcta ctaacttgac ctctgttttg
     8521 ctgaatttta cgaaccagta gctgtgagta ataaagtgta tattcacaga tattattttc
     8581 agctagaagg ctgcgaagtt tggtatctac taactcagaa taattatgca agcatcctgg
     8641 tactctgaaa tgcaaagaga aggggtttaa gaagatttca gatagaaaat tgcagtcaaa
     8701 gtatgaaaag attaaaaata caaaccaaat tcaggcgttg gttgtattaa ggaaaacaaa
     8761 gctgtggtaa tggttgagtt caaaggaagt gaagggcaaa ggcagaaatg gctttgcatc
     8821 ctgacagttt gaaccggtaa ttttgttgta gtcagctaac aaagtgaata ttaaaacagc
     8881 ctctaatgtt tggctcatat gtgagtgaat tggtcattat ctctgtgtgg gtgatagaga
     8941 cctgaaaggt ctttttggga tatctggaag taccatgttc ataccttaac acatcggttt
     9001 atgtccagaa gtttttgaag tcgggattat tgcagtccaa tcagtcttta ctgagacaag
     9061 cttccctctg aatttagaag gacaaatgtg ttttcacagc gtattgtcac tgggaacgat
     9121 gtaaaatcac agccgcttct tctgcagttt gcagaatcac gttatcacag aatggtttgg
     9181 gttggaaggg accttaaagc ccacccagtg ccaatcccct gccttgggca gggacacctc
     9241 ccaccagccc aggctgccca aagccccatc cagcccggcc ttgaacacct ccagggatgg
     9301 ggcatccaca gcttctctgg gcagcctgtg ccagtgcctc accaccctct gagtgaagaa
     9361 cttcttccta atgtctgatc taaatctccc ctattttagt ttaaagtcat tactccttgt
     9421 cctattacta cactacactt tacagtgtta cctcaactgt aatgacaata caaacagagc
     9481 tacaaccttt ggtggtgtgg catgatagca ttgtttgtca gttttaagca aaatcacagt
     9541 tccatgttct tcacattcca accacagata aaaacaatcc tcgcggtaaa tacaaggcac
     9601 aatgctagtt tctgactagc attttacaag aaaagaagca aacttagttt ttaacttgga
     9661 aaaaatgata cagtcctgtt cttttaattg aaagaaagga acctttgcct gtgaaaatta
     9721 aatcctccac agttcacagt tgctcttcaa acttgtcaac ctgatagcga aatcgtgtaa
     9781 tctggcaaat agcatgcctg aagcttattg tggtttttgg ggcagtgata tcagcagacg
     9841 atgtgctctg ttgattttaa tcacattgag tttgattctg atcccactga cctgggtgta
     9901 aacacaaagt aacatcactg acttcactgg atttgccatc agcgtgtaaa tgaaatcaga
     9961 atttatttca ttgcacttac ggttccccta caggatcttc agaagtcacc agagaaagaa
    10021 aggtatggat gacttttttg atctcttcgt gacagcttgc ttattcagat ggcactggtc
    10081 tctgaccagt tgttaacatt gtcatgtacc tctttgcgcg ctcacactga agactcaagg
    10141 tcattgcgct aagtgcacgt ggtagttgac ttgtcattgt cttccagtca gtttgagcta
    10201 ctgcagcttg tcactagaat cgctctttat tcatgagctt ttgtgctgac tttacagtca
    10261 atatgaaact ggtaatacac tttggtgtat ctggatgggt ggagtgattg gacatgttcg
    10321 agagtacttc ctggtaagca gccctaacaa actactgaaa tgtaggatta aatcctgcag
    10381 gtttttttcc cgtctctgat gttgtcactg ggaattctgt ctccatagaa ggcaagaaga
    10441 tattaggctt gtacagaaca gaaacgtagc ttgttcacag cagattttat agcacagatg
    10501 tcagtgacac agatgtgaat gtgtgctagt gaaggctttt tcttaacatt gaaagcttgc
    10561 tttccagact tagaagctca aatctccaca gtagaccctt ttatagattg tttttgtttg
    10621 tctgtttgtt ttaatgggat aagaccaatt aatttggtgc tgagcctgat gtgttttttc
    10681 cttcctttgt tttactgagc aatgaaaatt aatgggaatc ctgtgcttga ctgttacctg
    10741 tgcttcttaa aatcttccat ttcagtattt taaaaccttg aataacagct acaacttgat
    10801 gaacttcagg aatatctttg ttaataacta ttaaccatta cttgtaacta ggaagtatgt
    10861 agtaactagt ttctgttacc tctgttaata atttggtcca ctgtaacttt tattcatcct
    10921 ctgtataatt aagggataat acagaaatat caaataagag aggaggagca tgaaaaaaat
    10981 caagtatggg ctgtactttt atacaaacaa ccaaactgtt tagtgtaaca tgttaatgca
    11041 gtttaatgaa cctctgaccg tttttatgtg aatgtggagg cccgggaaaa gaattgtctg
    11101 taagcattt
//
LOCUS       Apl_stk33_pseudogene_contig3         28944 bp    DNA     linear
DEFINITION  Anas platyrhynchos serine/threonine kinase 33 (stk33) pseudogene.
SOURCE      Anas platyrhynchos (mallard)
  ORGANISM  Anas platyrhynchos
            Eukaryota; Metazoa; Chordata; Craniata; Vertebrata; Euteleostomi;
            Archelosauria; Archosauria; Dinosauria; Saurischia; Theropoda;
            Coelurosauria; Aves; Neognathae; Galloanserae; Anseriformes;
            Anatidae; Anas.
COMMENT     This record uses data from DDBJ/EMBL/GenBank entries ADON01106582 
            and ADON01106583
            We downloaded the assembled contig(s)
            from the WGS project and performed a local BLASTn search with our
            genomic stk33 sequence from the African ostrich (KP072780) in order
            to identify the corresponding contig(s). We then used nucleotide
            and amino acid sequence comparison in order to identify the stk33
            exons.
FEATURES             Location/Qualifiers
     source          1..28944
                     /organism="Anas platyrhynchos"
                     /mol_type="genomic DNA"
                     /db_xref="taxon:8839"
     gene            1..28944
                     /gene="serine/threonine kinase 33"
                     /note="Exons have been identified by sequence comparison
                     with the stk33 sequence from African ostrich (Struthio
                     camelus) [KP072780]. Remnant exons contain several stop
                     codons and frameshifts within the ORF coding for stk33. 6
                     Exons have been lost due to large genomic deletions."
                     /pseudogene="unitary"
     exon            3830..3979
                     /gene="serine/threonine kinase 33"
                     /note="frameshift and 1 stop codon within the ORF for
                     stk33"
                     /pseudogene="unitary"
     exon            4994..5082
                     /gene="serine/threonine kinase 33"
                     /pseudogene="unitary"
     exon            7402..7483
                     /gene="serine/threonine kinase 33"
                     /pseudogene="unitary"
     exon            13229..13304
                     /gene="serine/threonine kinase 33"
                     /note="1 stop codon within the ORF for stk33"
                     /pseudogene="unitary"
     exon            23498..23744
                     /gene="serine/threonine kinase 33"
                     /note="frameshift and 3 stop codons within the ORF for
                     stk33"
                     /pseudogene="unitary"
     exon            26579..26650
                     /gene="serine/threonine kinase 33"
                     /pseudogene="unitary"
     exon            27677..28944
                     /gene="serine/threonine kinase 33"
                     /pseudogene="unitary"
BASE COUNT     8578 a   5060 c   5450 g   9856 t
ORIGIN      
        1 aagggtttcg gggttttatc atgctttctt gaaattaacc tttcacttcc aggtaaatac
       61 attctcttca tttaaactga tggtaaaaac gtattcctta tgaatagata ggtattagct
      121 attaagatca actgttttta tgtgaatgtg gaggtcttta attttttgca aaaggctttg
      181 attggttgta gcctttctaa agattggtgc atggtcggat tttgggaaaa cctatgtaac
      241 atgaaaatat tttcacggct ttgttagctc agtctagagt aagctgtgtg tacgcagaga
      301 ccgtcatctt gcttttgcat gcacgcattg ccagctgcac tgaggttctg gccctgcctt
      361 tgtatgttct aggtgtcact cttccataac taaaatcgca ggagaaggcc acagtattaa
      421 ttcatagctc ttgcagtgct tgtcttcctg tacaaatgat tttgcatgta ttaatatttt
      481 tacaacatta agcattataa gtggcattat cttaatttag cagataagga aaattgtagc
      541 aggagggtga tgtaacttgt cagatcccaa aggaagtatt atgcctgaga gaagatttaa
      601 tttctgactc agtttagcag cagatatgcc aaaagtggaa atgagcagtc agaaaggctt
      661 gaaggccaca attctgtttt ttcttttttt tttttttttt ttttttcgtt ttttttccaa
      721 gtttgggtat tgtagatgct aaaaatcata gaattgaaat aaaagcagat tcaggatgtt
      781 agattatgaa tagagatata catgggccaa gtagctccta cctttcagca ccagaaagtt
      841 gaaagtggaa attcctagtg tgtgaccatc ctttattcac aacagacaac gtgcctatta
      901 gcgtatctgc cttgaccagt aacatctaaa tatatcaatg ggagcttacc ttccctttgc
      961 atcccttacc atcgggactt tgatcaaaag cacttacaaa tacttttgga ctggaaagga
     1021 aaaataactt cacattgctt tttgatcaca ttgtcaattc acaatagaaa aaaaaaaaag
     1081 gcaagctgca agtgtgatag ggaagtgctt cttggtgcct aaagctgtca cgtaacattt
     1141 tctcctttgc tatttccctt gtgttgcatg catattatac agtccctgtt tattaaaaag
     1201 aaaggaaaca tttgtctgct atttctgtac accttttaat tgtataaagt atacatttgt
     1261 catagttact cagttaaagt agttaaagca gagaattcac cgctggcgca tttgaaattt
     1321 tggatattta taaccaaaag gtacctaaca accatactat atattctgga gtactcacta
     1381 ttcttgctgt atgctggatt cctctctcag ccactctgtt tcgtctatcc ataaggctgt
     1441 ctgttcgtgt catgctgtct gttcactatt tgattggtta attaaatctg ttgttatagt
     1501 tcctagctaa gtgtttaata aagcattgca aattactctt aggtgcacac aggtgttgtg
     1561 gtggggtttg cctgatgtct tgcccgtagt actgaaactc gagagggtct gaggaaagcc
     1621 atatgaccct tagaaggtga ttaaagtgtc aagaataaga agtcataacc aaaagccaag
     1681 gtaggatata tgtgtatata aatatacata tatatttata tacacacaca cacatatata
     1741 tatatttttt ttttcctact gacagtaatt tgatttaaag cagctgtagg ttcctccttt
     1801 tctgtatttc ttttttcttt tttttttttt tttttttttt gaactaatat ttaaaaacct
     1861 gtctataaca ctttcttgtg gctagacaca agcattcaca aagggtttct ggaaaagtag
     1921 tccctccttt ttcttgtgta gccttattga taatgtaaaa aaagaagaca tccttcattt
     1981 tatttatagg tcaacggaag actttatttc agcatttttg aatgcaaaat ttttgtacag
     2041 aaacaaaagg ttaaaaaatg cagaatgtta acctcttata tataagaaga tcatcaagag
     2101 aatgaaaata tttctccata acactaattt atctcttctt tgatctagtt atctgatcgt
     2161 cttcttgcta agtttcagag aatcaaagat tgtaatggtt gtatcatatg acagctaaaa
     2221 ttttctgaag tggtaggaaa aagagtacta gtgttgtgtc agaatattaa atatagaaat
     2281 ggggtgttaa tcacatttca tataaattgc agattgtagg atatcgagtg agattagaag
     2341 ctctttctaa tgagaaagag ctacaaacac tatatcagac aagagcattg tacaaacact
     2401 atatcagaca agagaatata ctaaagtagt tcttgcctgc atgtaaaaga ttttgtatta
     2461 ttgtttgcta caaagccatc tgccattaaa aagaaaagtc ctagatctgt taagtgagat
     2521 atgggtaggg aggaacctag ggactttgcc acgtacaaat gacatcagag cttttctctg
     2581 aggtgctgca tcagaggtgc tggagcagag gaaattttgc agaatgccta ctgaaaattt
     2641 ggtccttgtt ttctacaaaa gcacaagctg tacactctga agccagtctc ttccattttc
     2701 ttggatcatt cttctctctc atttaacagt ctctaaaatg ccatctctcc ttgtagtctc
     2761 cagaggttta agcctgaagt tcttgaaaca aggggtgctg cctttcatgg cagggccgga
     2821 caggggagca gctttgacaa acctgacaaa tcagtcaggt ttgtactgat tttataagtg
     2881 aaagctatca ccatctcaag tcaagtaagt ctatgttttt tgcctcatat gcttagacgg
     2941 ttattatagc ctaggttttt ctttctacct tctttgaatt ctcatttttt acccccgtgc
     3001 tttcagaact attgcaacaa taattaaata cagttactgt gagagttagg gttgtttctt
     3061 tcctcgtttc ctgtagtgct gtataaagga gtgggcccct tgtatgtcca tagcatttgt
     3121 aacaagggga aacaataacc cataagcagg cttttcattt tttatacgtt tctgtttcag
     3181 aaattgttat aaagctaaag aatgaaggaa attttatttg tgaggtgaaa ttattactat
     3241 aatgtttttt acttagctta ttgttgcaaa agtgttactg ctgagctgaa tagaggcgat
     3301 ctcaggacat tataatgaca gaatatatta taagtactga attaacacat ggaacctgat
     3361 atttgctatt agctgtaagc atatgttttt tctttgggca ctgaattggt tagatgtctt
     3421 gcttgtgtaa tgtattatag ttttcattcc taattgctga aaagttgcat ttttttattt
     3481 tttcaaatgt tggtaccctt ttaggctttt tataaaaacc attgatgatg cattgaatga
     3541 aagaggctct aagctaaatc tatacatagt ccagattttg taattttagt attttaatat
     3601 gtttgtgaat gtatgtgttt tgaaggctca agaattgtag tactctaaac actggcaata
     3661 tttggggtgg gtcaattgtc ttttgtttgt gttcataaaa tgctgttggg tgtttgtgtc
     3721 atcagtgcaa ctggggcagt gccattatgt atattgtcgt tacattaaaa gaaactctaa
     3781 actcagaaat aacaaaacca ttatgttgcc tctttactaa catcagcaga tgtatcttgt
     3841 aatggagctg tgtgagtaca gagaactaaa ccaaacaaac aaacaaaaaa aaaaaccctt
     3901 agtagtaaag gatattttac agaaaatgag acaaggcacg tcagtcttgc ttcagcacta
     3961 gtgtgtctcc acaaaaaaag taaattcctc tgtctcaccc atatgttcac tgatatcaag
     4021 tcttcataca tttaacaaga gctactgatt gctattctta tttattattt ttttttcata
     4081 gcatatagtc cagtaaagaa aaagtaacat aggctatgtg aatgcttttt tttagagctt
     4141 tatttttcct ataactgcat taactgctat catattcttt tatttctttc tgtaccaact
     4201 gtgaataata acatggatta ttatttctta acttgcaact gctttgcatt atatttagtt
     4261 tagtagttaa ctacaggaag agaaaaagca gaattggaat ggttctgata cttcttaacg
     4321 gtatgtgttg tgtatgggat tcggtaagca tcagcatttt catccaccac aaggaaatgt
     4381 taaaattctc aatagtccac aacagaggca acttatccag ccaaaaattt agaataggcg
     4441 ggcgggtagg gtaggattgc gaatactttt tttttttttt tttttgtaca gaaattattg
     4501 atcgctctgt gatagctaac tacttatagg aatcctttat ttaccttttt ttcttttttt
     4561 cccatagagg tatttaggat tgtgaaatgg agctcagtct attctcctct gtagtcattg
     4621 aaagggaaaa aaaaatctat tgtttttgaa aatgcaaatg aactgaaggt aaaaaatatg
     4681 tgcaaatttg ataattatac cgcttgtttg ttaaattata ctgagtaatt tactgatttc
     4741 aaaattgaaa caatattaac tttctccttc tttacaggat tgtgcgtaga aatgagattt
     4801 gagaacttga aatgctcaca tgagtccctg gagtcatgtg gtgggagaga ttttggttag
     4861 gcttccagta gttccaagga gagtgcagtg gaattgcata aagaaattac taaatcaaaa
     4921 aagtttaaaa catttctgtc aggctatatt ctctacaacg ggtaacagtt tatttcttac
     4981 tctttcttgg cagatcttgt tcacagagat ttaaaaatgg aaaacatttt agttaaaagc
     5041 agtgacatca atgaagcaaa tgaaatgaaa ttaaacatga aggtaagatg acaattgtag
     5101 gtgttctgct tagaggatcg gttttaatat ccagttatta ctgggagact tgactttgat
     5161 acctattaaa agctcttgaa atgagctgct aaatggtgtt cttgggggga aaaaaaaaac
     5221 attttggaag caaagtgcca cagctgaaaa aggtgtgttt tttttttttt tctttttgta
     5281 aaatgatgtg tatttctagc tcaattaaaa aacaaaacag aagaaaaaca aaacaacaac
     5341 aacaacaaaa aacagaaaac aaaacaaaaa ccaaaaccct actcctgtaa gtaatcatac
     5401 ttcattcgtc ccaatttaca tcagaatagt acaaagctgt tggttacagg gaatcagtag
     5461 gcactgtaag atgtaattaa ttcctaaatt acaaatattg tcatttaatg tgcctgttag
     5521 taagttagga aaaaaagcgt atttagattg tgcccttgac tgaaatacaa atatattaca
     5581 ggaatttttg catattaata aatatttact acctaagcac aacataccac gtgcttgcac
     5641 ctttttttat tgaaaaaaaa aaaaagggta tgaaaaaata ggagctatta caacatcccc
     5701 accccacttt tttttttttt ttttcctgat agccaaaaag ggtgcagtgg ctaaatttta
     5761 atatcctgga aagcagaaaa actacatttt tgaccaaacc tcacttactt catcatggtg
     5821 tacagcatga ctaaaatatt ttaaataatc tttacttggc cccagagttt caatgcttat
     5881 gtcatgacag ttgtttgaaa cagagagact tttagttttg tctccttgtg gttaactttt
     5941 agaggcaacc ataatttggc tctgtttcat ttcactttca tctaaaagta cacggtgctt
     6001 aaagggacgt ggagacagaa tgcaatagaa ttattccttt gtaatataaa cttgagaaag
     6061 catttctcac tcatagacgt tagtaaaaga cgtggtaaaa tgaaaaggag cagcaaaaaa
     6121 aaccctttgt aattaaaatt ttgctcactg tataaacatc ttgcttctaa tttccttgaa
     6181 agatttttat gagagttggg agagggtgga cacacaaatg tctgtcccaa ttaattctgg
     6241 tattgtaact gggcaagaag aaaaggctat agtttccaaa catgagtttt cattctgtct
     6301 ctcccctgcc cttcccttca gttaatttgc acgcactagc tgcttcatac agcatgaatt
     6361 ttttggggta atctcaaacc aaagcaaaaa tttctagttc agattttcta gccactgctt
     6421 tttgggtgaa tgttggagtt ggtattatac tttttctgat tcagaccagc agatcaacaa
     6481 acagaaaatt gcctccagga agtgaaatta tcatttttca tcttcttttt cttgaggacc
     6541 agcttgagtg acagtggaaa ccagtggaag tctaatgtac aaggacaaat atatttgtac
     6601 aatataatag agatgttgat ttcattgggc caaagctgct gacttacgga gtgactggct
     6661 ctgaaaagct gcccctgaag gcagaggagg aaggtatgct gcttagctgg gtttgcagcc
     6721 acaccaggca tcatctcatt ctggtagaga tgatagaggc atgtttccag ccatttgttt
     6781 ttcctgctgc tgtgtgtcct gacagttgtg aggaggagtg gatccaccaa gagcatgctg
     6841 tagtccaaag ttttgtaatt gttcatgttg atgtgacagt ccaggttttc acttaggttc
     6901 ttaacaagca gcactctgat ttatcagcaa cttggtttta tttatcttct aagttctgtc
     6961 tctgtccctc cttgcccaca gcaatgtatg tccccaccat cagtttgctg tagttgggat
     7021 ttctgacctg ctttgttcac agagaatgca aagtggtcag cagatttgtc ttgtgtcctt
     7081 ggaggattcc tagtcaacgt gagcttgaat gtcaagaaaa aaagtgttac accaaaacaa
     7141 caacaacaaa aaaagctttg ctggtggagc agattgtcct gcaaagtaat tacaggataa
     7201 atattagtga tggttggtgc aaacttggac gaatagggga agaagagact gaagatcctt
     7261 atatgaaagt ttcattggta tttatttttc tctgacttca gcattttcac tacaaacagt
     7321 aacttgtata attgaccaaa aaaaaaaaaa aaagcccatc tttattttta gttttaatac
     7381 tgtatttttt tttctgttag atgactgact ttggtttagc tgtacaaaag gctggtggta
     7441 ttgacagcat gtttcagtct gcctgtggca ctcctatata catagctaag ttcagtgctt
     7501 cattcttctt aagagctaaa agagctaagt catgctctgt tccttgcagt ccataaaaag
     7561 tcattgtatt tctaagctcc tcctccttct tttctcagag gaattgtcat atgagctaaa
     7621 attgcctcta tttctaaccc catacaattg tgtcagagac acaaagtgtc agtgtcaggg
     7681 aaaggttcag ctgtaaagaa tgacaacctt ttagcagagt tcatcaaatc ttaggcagct
     7741 ttggtgggat aaattgtcca ccactataag aatttacatg atgtatgtag tttgcattat
     7801 ataaatgtga atgttagtat ttgtttctga cgtgtccatt ttatgaagct gtatcttcta
     7861 ttgagcagta aattccatag gttaacgttg tgtttgcggg atggtgcaac tgctggattc
     7921 ctgacagatt gcttgtgctg tctgtctctc tctgtggtct gagagagatc agaccttctg
     7981 aggatccaga ggccataggt tgcaccaagt attgagaggt atcgaagtaa ggtggctgac
     8041 caaatcaaag tggttggtgt tgtaaacatg atgatcttta ggttccctac caacccaagc
     8101 cattctatga tctagcataa ttaactcctt cgtaacatct agagaaggtt aggtgggaca
     8161 tctttacagc attcctgtac tgtaagggtg ggcacagagg atggaggtgc actcttcaca
     8221 gggaggcaca tggagaagac aagggataat aggtgcaagt tgcaccatca agaggtttta
     8281 tcttgatata aagagagaat ttttctatag tgaggacaac tggtcactgg aacaacctcc
     8341 ccagagatgt gacagaatcc cagtcactgg agcttttcag gacgcagttg gacaggttgc
     8401 taaatgatct catctagact ccctttttcc atgagaaaaa aggttggtcc tgaggatctt
     8461 tcaggccctt ccaaccagga ctgttgtttg atgttgtgat tctctaattt gggtctggta
     8521 ggtgagcaga acagcagcat tctttgtctt cctccatcag ttcagtgaac tggaatgtag
     8581 acaaataggg ctctgaagag aacaagcaat agtttatttt aaattaactc tggggtatgt
     8641 ttcttccttc tcttgctgtt atggacgttc aaaacctctg aaagtcttaa ttgataaaga
     8701 actttgatag tatttaaggt tgtcctattc tttaatcccc tcttggaagg ttcatggata
     8761 cttcaagccc agataaattt ggcagcagac attattgacc aaagaatctc aaaacaagtg
     8821 cacgtgattt ttgcagagat accactggta gccagaggta atcagagatc tgaagagaca
     8881 tttttaacag aaggtagcta attcatttca tgtttccttc tgcaaaggga agatagaaga
     8941 actccatgca ggaaaaagag gtacaactgt tgcaagacag ctgaggactg ctgccactcg
     9001 ccacttggct cagccaatgg aggtgatact tgctccactc actgtctggt tcaaaaagga
     9061 aataaatgag caggtcccta caatgaggac ctgtattggt gatgctgtac tgttcattga
     9121 tgatgatgta aggtgcttct tttctgtttt tttttttttt tttttttttc ccttctgttt
     9181 ttctttgccc ttttcttctc tgctccttta acctatcagg tgttcattgc aatctcttag
     9241 gtgatatgca caactaactt attatctcat gagctttatc atgacctcta ttcaagcaac
     9301 tgtcactttg cattttcatt ctacatgttg ttgtcttcaa actgccgtag tctaccttac
     9361 aatattgcaa agttaagttt ggtgcaggta acacattcct ttgttataag gtcaacttct
     9421 cctctattgc tgcctggttt tgaagccgac agtgctacct gagccatccc tgcttacata
     9481 aaattgattt gtaacttctg acgtgctgca gaaactttca ggaacgtcca tctaaacaat
     9541 tagattaaat tacaaaacag tttttttctt agaaagtttc catataaatg ccgtctcttc
     9601 tagtatatga cactgattat tatctgatgt tcaaacaagt gttgaaaaag acattataga
     9661 aggtagttgg gatgtatata acccatccaa aaggcatgtt tttcaggtgt ggtgtttttt
     9721 tctacttaaa ccatgaatgc tttgtattca ataatataaa gcttttaccc ctctctgatc
     9781 taaactgcac actataatac atttcactcc attatctgat atattttttt aattctatga
     9841 agtttttttt cctccatggt atataccagc aatgcatttc acagcttgct tagaacagac
     9901 tgaagcaaga aagaaatctt ctttggcaga agataattag tcctcctgac attttgattg
     9961 atgaaatact agcagtgtta aatacttctt taagtgagtg ggttgcatgg gatgaaatta
    10021 ctttccgatt tactaatcat gacagaaaca tagagtctca acactggaag ggaccttgag
    10081 tcacttgatt tatttctctg tccaaagaaa gaagcagcta tacttgagac atttctgatg
    10141 aatatttgtg taaagtgtac tttaagacct ccagtaatag agactcccta atcttcccag
    10201 gcggtcaatt ctgatgcttc attatcctcc tagaaatttt tcctcctgtc tgccctgaac
    10261 cttcagtttg acagtcagct taaacttaca cctacaggcc acgatctaat cacttttttc
    10321 attataagtt ttcagttgac tcacctgcag ccacataatt gctagagctg acctaaggga
    10381 ggtggtggga gcctgtgagc ggggccgagg aaaagggtgg aacagcactt tgtattttta
    10441 gactattatt tctcacccta tccatcatgg atatgaagaa caggtagcca ccttctttct
    10501 ttcagcaatc tgctattaca cttctccctc catctgatgt tctttagact gaaaaccttg
    10561 aattttctta gtcctgtcct gcgtttctga tctttgtgat ttacctgcca tgctccattt
    10621 ggtagctatt atgttaaaaa ggggtgtcca aagttgagca catctgtttg aagcctcgcc
    10681 agtgctgggc tgagtggaag gactgttttg gatgtaatgc aggccttttg cttgtgtaca
    10741 aaacacaggt gatgactgtc tttttgcaat ctggcctatt tttcatccag catgtttaaa
    10801 taaacttcta agacagaaga gagggaggag tgttggtctt cgtctccctc agtaaggaca
    10861 ggtgtatgga aagagggctt ctaccagagt ggctgttcta caccaaacct gcctcacaga
    10921 gcccttctta agttagccca gacctgttaa ctcctcctca gcttgtgatt cactacagtc
    10981 ctggaactgt tgcctaacca actgctctcc gtgtatttgc attctgagct tgtctttcaa
    11041 tatacttaca gtcattcatg gcttgatgtt gtcttcagat ttaataagct tgttctctct
    11101 tggatcttcc aggtcatcag ttacgaaggt atcttgtcta ggacagacac ctacaaaaca
    11161 tgcctttgat gcagccttcc actttgacaa tgaacaaata acagctactg agaaacactt
    11221 ttacaagcat gtatgcatta ttgctgtgat attttcatgc aagcagtatg aaaaaatgaa
    11281 aaaaaagttg catgaaatgg tatcaaaagc cctactaaaa gcaagagaga tgatgatact
    11341 cagtgatcct cctctaaccc tgaagcctgt caacttgtgc tataaggaga tttgttgctg
    11401 acaagtgcat aatggcttac ttatctcttt gttttcttct agatgcttat tatttccagt
    11461 attttcctgg gaattaaaac taatgggatg catctgtaat tctttgatgc cagcatttcc
    11521 accttgttac agacagatac catgattacc tttttcagtt ttcaagcact tcacccgcct
    11581 tctgcaaagt tcttgaaaca ctaatagctt tgaaaagtct tgtcagtttt tatagtactc
    11641 tggaatgaat tttatcggtt gcagctgatt ttaaaatttc caaccaaagt acttggtaac
    11701 cttttgcttc tctgtaaaag actgaggtct tgcccctttg tcactgatat tgattgtgct
    11761 atcccctgct tgcagttgac attttggtca agattgatgt taaaagacat taaatacatt
    11821 tgccttctga gcatcatcta tcagtagcat tctgggttga atacaatagc agccccttta
    11881 ttcattgtct tcctactact catatagtta agagattgtt tcagttttta gctatattcc
    11941 ttgccagtgg ctcctcattt ttactttccg attttgccct gctgtcttta tttccctgtt
    12001 gttcttgttt gtatttcttg tatgctccat ccttgtgatt gagacttgtg gaaatacatg
    12061 gtttaaccag actggtttat taatggtaag tcatagcagt tccccagttc ggtcatttta
    12121 ttttggatat gttatctata tatatgggta taaacttaaa cacttgtaaa ttttcctgtg
    12181 atgttaataa tgtgaagtac tgttggttta aaatattttc aaaacactca attgcaaata
    12241 agatgatatt tgggtaagta ggttttggcc agtttggaag tattaatggt aaaaatttct
    12301 tttaaagtct tgttttacca gctgtggtat tatcaaatca ttcagttaac ctatttttaa
    12361 ttctttaata taagaagtag gtatctaaag cttggtatct acctaaatca tgaaaaactg
    12421 aaatgacaat taacctagct ttttggtgtg gtgggatagc accaaataaa atagtctctg
    12481 ccatctgctc ttctgttgca tgaaggtttt attttctctt ccttcatagg gctaaatata
    12541 tcatctccag tgattctgga attgaagacc atcgttcttg ctttgaactc ctgaccacat
    12601 ctcccatgac gtaacagata aaaatatggc cccaaagcag catctttttg agtagctgaa
    12661 acaaaattaa gtgattagtg aatagactat aattagtgaa tttttaatct aggatataga
    12721 tccatttgaa tatttttaga gtattttggc attgattttg tttattttat gatgtattct
    12781 agccaatgtg caaacagagg ctgctctgtc ttgcaaaaac cctgtgttct tttgttctac
    12841 tcttacttct gggagaagaa aaagttcgta tggtatcttg cagtacttaa gtcagcattt
    12901 aaagttcgta tggtaccttg cagtacttaa gtcagcattt taagaatgcc cctttaataa
    12961 cttactgcgg ggaaaaacaa tgctaagttt aatcatacag ctaatgtcac aatgtcacca
    13021 cctccttaac agctaaatga taaaagtgag gacacatcag catgaattgt tcaggtctgt
    13081 acattattca tttaaacatc tgctgttggt tcctctttac atatgggaat aaattatacc
    13141 acatcagcac attcttcatt ctttgtgttt aagcatttaa aagttttttt ttgtattatt
    13201 aatattattt tttctgcttg gttggcagcc cttgaagtta tcagtgccca ggactacagt
    13261 caacagtgtg acgtttagag cacaggtgtc attatgtaca tgctgtaagt agattgtaaa
    13321 agtaatataa aatgtacaga gccatttata atacaagcac ttacaatttt gctttgaaat
    13381 aaaaagtaaa cctttgtgcc aaagcctagt aagagaccaa attctctaat tgcttgtatg
    13441 taaacattac aaatttctat gcaaaagaaa gtaaaaccta cagctcagtg ttaaaatttg
    13501 agtcttttat ttatgaaaca ttttataatc ctgaagtaac ataatattac agaatatgac
    13561 agtgtaacta gaactagctg agagtctacg cttgtctttt tcatatgctg gctggaggtg
    13621 tatgtgagaa ataagttatt gatttacaga ttattggtca aatcctcaag tggattgcac
    13681 aaaccatgca atcaggggaa gggctttcct tctccacatc tgcctgtgat aactctgtaa
    13741 ccaagatgct caagggctgc cagatctcct tgtacaggct atttgggtcc tttgaatgtt
    13801 tgtcagtctg ccgttattag aggaagaaat gaaattttac atttgtaggg gtacacacaa
    13861 ctttttattg aagtctttca aaatttgtaa catttgtcgt agttacagaa taattccttt
    13921 ctgaaaaatc ttaccctgcc catactagct aaccacaaaa ggtagcccag taattaacga
    13981 taaattgtat caaagtacat aagcaattgt tcctatgatg cagttaaaat tgagaattat
    14041 gcaactaaaa tctcataccg tgagccagga cttttttctt tcatagtgtg tttgcatgat
    14101 tttattccca cttccagtct tttttttttt tttttttttt ttctgtcagt tgcctccaga
    14161 tgatgcttta atgcaaatgt tttagaacat taactcttgc catttcattt gttgttatta
    14221 ttttctgtcc tgtgattctc ttacttttgt tgtatatggc caagttcttt tctaacttca
    14281 gactgtacag gagtatgcag acataggcat acggtttcat agccttctct tttctggatt
    14341 ttatgtgttt tttttttccc ccactttatt ttgcttcctc ggtttctttt ctatacaatt
    14401 agctcagttt tcttcttgtg tcagcatgac gaagtgttca tggttctatt gcctttgtta
    14461 tttttttatt tctaaaatct gtgtgtactt tttatgctga tacagaacga gttttattgt
    14521 tgtacttcat ggtattaatg tttgcatcac agtggttgtt gtacttcatg gtattaatgt
    14581 ttgcatcacc ataatacaat ataatatatt ataaattggg caacaaattg gatggtttga
    14641 ctggctaata agaatccaga gcagtgcctg caatcagcac aattcacagc tcaaaacttg
    14701 taaaattcag agtagtgaac tgtgctgact gcagcttgag ctcagaactt ccgaccttct
    14761 ttcttaatta gcaatataaa tatttttaaa aattagcatt tcataatcac agtattgtca
    14821 gaacaaagta acattaattc tccccttgtt gtgttgtcta catgagaatg aaaatactgc
    14881 atatgaatta atggaataat tcacactcct ttttattgct taatttgaaa atagtaatac
    14941 aaaagccata agatcatatt ccgattttaa ttctgttttt gcaatttact tttttttcta
    15001 ccctaaacag tagcttgtgc ttctggtgct cctctgatgg gcttaaagat gcttttacag
    15061 ccattattgc taccatcaca actttgaccc ttctgggcta cagctaatgc ctccctggta
    15121 atttgctagc tgccagaacc ctttttgcag tgcagatggc atgctccatc ttggtaccaa
    15181 gggtattatt gccacagcgg gctcagtctc tacctatatg gggagcataa gccccgaggt
    15241 gactcatgaa ctctgttttc atgaatgtta atgcacaggg ttgcctctgc ataatggggc
    15301 aatgtcagtg tgatggattt ttatatgtaa tttaaattga ggtctacttt atactttcca
    15361 tttcatttct attttaacat atactaacag aaacatatac aatagtaacg gacaaaaaag
    15421 aaaatccatt aaaatacaga agtatattag cacattgata gagtggacga gctagagtcc
    15481 tgctgcctgt catactttga gactatgggc cacatgctgc tccctaatag gaaacggaca
    15541 ggggcttctt tttcctgtac aatctgtgct attggatttc ttgcttactc ttctgagtgt
    15601 gctcagagac tctggccccc gcaagagttc tcaaaaacct ttgtgcaact aaagaagtcc
    15661 agggtgccta ataaattact tcctgcactg cagcagtaag aaacctatta caaagatgtg
    15721 ttactctttg ctccttttta aaggcatgga agaattcttc acatattttc aaggttccat
    15781 gtgatacatt tcacctgctt aacttgattt ctttagctga gttatctgtt gtttgtcact
    15841 gctttatttt ggggagaatg tagttctatc tgtgaataac aaggtaatgg gaattgtcac
    15901 caaccaatac ttacagtacc atgtcctgaa gtgaatgcat tcttccagtt ttctttaaat
    15961 tgagtttcat gtggatttaa gtcctgaagg agattgggaa ggagaattgg aggataaaag
    16021 aaaacaacaa tttttttaag agatattttg agattataag ttttggggaa aatgcactgt
    16081 gcttttaaac ttaagcctta ccttaaaatt aaagccttag aaaataaact ccaggatagt
    16141 tttcttcggt ataaatagac aggcatcctt cagtaggatg tgacaaagct acctctgtgt
    16201 tttgagagta gatctaaaaa cataattcaa tgcaaataat ttatttggtg aagttagctg
    16261 ctactttgat ttaaatagct acaaatacgt gtattaatct attgaaagtg tttgctgtgt
    16321 atttcttgcg tatcaggtgt gcacgaatgt gatattaaat ttctattaga ttttatgtct
    16381 ttattagttt tgattgaaaa cagattacat gatacggttt ttcatttgtg atgtgattag
    16441 tagagcagat caatatttac tttcaaagta tattctccaa taaacatttg tagttgatat
    16501 ttctgattaa tacttctgtt ggtaacagta acagtctcag aaaccaaata caaagcaagt
    16561 ttaaacacca aatttgttat taatataaac ttttttagga atgcatttgt tttagtttca
    16621 tacatattac cttttttaat tgttatcgta tcaattgtta aaattataac tggcataaag
    16681 gaaggagatg atacaggagt aacctgaatt tacaaacatt ctgatgcccc atttatttaa
    16741 gtatgttact caaaatagca agaaaaaaat acagggcaag aatgcagtcg agatacattt
    16801 taatgaacct atgtacactt aagggtatat gttaaatttt tctgtagttt ctgatacatg
    16861 cgctttttta ttatcctatt tctactgaca ccttggttta gaataagcca aataaacatt
    16921 cacactatga agctaaagga gacagcttga tatcataaca taaagcaact aattaaaaat
    16981 tttgttttag catagtattt tttttcagta ctaaaaggtt attatgtact tctgtatttt
    17041 tgtctgaatt acacttactt cgatttactg ccatccagtg aagaaaaatc cctccttgtt
    17101 acccctgttt ccaccccaac cctgatctta gactaagaag tgaacatact tcttagacgg
    17161 taaggttttg aagatgttac cactttttga agaagagtaa atttgacttc aggggcataa
    17221 gcaacatact gtatgactaa actatataaa ataagaatga ctatataaaa taagtatggc
    17281 tatactatgt aaaataagag taaaatggaa taaaataaga atataagcaa agaaaatgta
    17341 tacagtaatt tttatactga gtcagcaact agtggttgat ccaaatcttt tttttttttt
    17401 ttttttttct ttttttcttt ctgaaaagat agctgattgg gatttaaatg cttaaattga
    17461 aagaggtatg tttttttctt gtggctgttc agttcctgtg acagttataa actcagttga
    17521 ggctcgctag tctttttggg gacatattca gttcttgtga tagttataaa ctcagttggg
    17581 gctcgctagt ctttttgggg acaaaataat acaacaccaa gcaacagaac acttgtagag
    17641 gccatatcca aagcccacaa atccatcacc atgttttatt tgtattcctt gtgcttctga
    17701 taagcccact agctagaaaa agccttttac atgatgttcc ttacccaaac caacttcacc
    17761 tgactttcca tatatttcaa catgatatgg acatatggat ttaggttagg tttaattaat
    17821 tctcacaaca cttctgttac tataataaac gtggagtttt ttgtttgttg tgttttggtt
    17881 ttaatttaaa gacgtaagat tgagctacag ggaaacgtgg cccttctgaa ggtaaatgaa
    17941 ctggagggct ggagggggag gctgtgagct cccagctagc tggctgggct gcaggacacg
    18001 ctgctgggag aatattgaat ttacagctgt ctgatggaac agtcgcactg ttttgtggtt
    18061 taaattaaaa tggagggaat gagtatataa cactgattac cttgaagaca gcgatctcct
    18121 ttctgcccat gtgcccatgg ctgcatagtg tcctggtgca gttttaccga ctttctgaaa
    18181 cttaacactg tctctgttca gttctgacat ttccaattaa ttaatttatt tttattaatg
    18241 ctccaattaa tttgtttata tatttttatt aatgtttttg tctcatttac ataaatgggc
    18301 tgtgttgtgt aaggagctaa aaacatcaga atggttgaac agggtaaaat caaaggtctt
    18361 tctagcccat ctcacatcgc catcaatgac tgaggataga tgcacagaga agagggtaca
    18421 ggaaaatctt tcagtactgg aagattatac cagtcttcag tcccttgaag ctcagggttt
    18481 tctgaatcaa aggagagtgt ggtaataaag ctcagttgat tttcattttt atttttattt
    18541 tcagttgatt ttgattttta tttttttccc attgatttgt ccaaatattt ttaaactcct
    18601 aaaaatttac ttgtggctag gaatttagat gtttatagtg gtatacaaag aagaagaagg
    18661 gacttaaagt ggtcagtgac actatgcaga attctttaac gagtgctcgt taagatgtct
    18721 tactatggcc tggttttcag agctcctgag cacctgtggc ttccagcttc cttcagcggg
    18781 agctgcagat tctcgctacc attgaaaatc aggacaccag tttctacttc atgctcgtgc
    18841 cttcatagcc tttgtgattt tacaatagcc agatggggaa catgaaagtg cattatcatg
    18901 tagagaattc tgcgtgtaaa aaaattaacc ccttggtgcc aagtgacaca tgagcttctg
    18961 cgccggagta aatgcatttg tcaccacagt ctcccaccag taaatcccta ccatctgtac
    19021 caaaaattta tgaagtcacg agtcattctg tatgactaaa gctgtcatct caaacgtagg
    19081 tgcggcaata ttatattcga gaacaatact caaacaataa aattttccat ttgaaaatta
    19141 ccgtgtactt acagccaaac aaacggcctc aagctcaaat caagtcagtg gttacctcta
    19201 gaggtttacg tgttgtcagt ttgagaccat atatagtttt ggccgggggc tatgcaaagg
    19261 gttgatgatt aattatttac cagtaatgct aattaatgaa attctgttac tagttttgat
    19321 tattctgagc tttgtagcag ttaaaacttt accagacata tttaactttt taaacctgct
    19381 aaaaagtaaa agcaaaaatg ctgtcccgat agcagagtat ttttaagctt ttgagaaagg
    19441 caaggatcat gtttctacca ggtgttgttt ctgcagtctg caggagtata ttacttacat
    19501 attaagtgta atattcatga aatacaaagg aaatcaaaac caaaattaaa tcttattttt
    19561 caataaatac tattatggat gcacatattt tggtttgaaa ctggaatttc caattatttc
    19621 attaagctag atttttagaa tgtgctctat tccatttttt tttctaccat agatatacat
    19681 atatatatat gtgctgaata atactgtgta ttgcatggac catgatctat tttaacgata
    19741 agaatactct aactcctttt ctttgcttcc cagtagaaga ctttagtatt ttcttagggc
    19801 tgatttaaca ggaaatggtg tttctgttca ggtaatgatt tttttttttt tttccctctt
    19861 tgctgatttt tttttcctca aggaagagct tttgagtatg ttgaaggtta actctggctt
    19921 agaattctgt cttattgctc tgatttttag tgaaagatac atgagtctgc ttgaatgaag
    19981 ggtaaaaaca agatcctaaa tataaaatct actcatactg tgcatgagat ttctagtttc
    20041 ttttggggac agattgactt ttacaaacaa atgaaatgtg taaagctcag atcccttggt
    20101 gcctgactta gagccccagt tcagcagcaa gcatatgtgt gcattcccat tgtgcaagtt
    20161 atttaagcat gtttccaaag ttacaggatg acctgaaaaa tgtgatccaa tgaaggactg
    20221 aaatgcctaa ggatgcctaa tgattctgaa aagaaatctg cttagagccc tttcagcaac
    20281 aaggaggcct ctcgccttcc cattttaaat tttctcagct ctgtggagtt tgggtatttt
    20341 tgtgcacttt gacctctctg ccatagcagt gctgggcagt ttggagctga gctgcagcca
    20401 aggcaaatta ggatttagaa ggccagcgtt tagactcctc tgcctgcaga caaaatggat
    20461 gagtttcctg acaaaatgca gtgaaaatcg tggcttgctt tcagagactg gcagagatgt
    20521 gacccttttg tgtggcagcc tagtggtgag aaaacttatg gacgatgttg gggtcctggg
    20581 cttgatacac gctataaact tgcctagaag caaaggcttg agtggggtta gagcacagca
    20641 ttgcttttcc tccccttgac tgaagtgatg acgtacaggt tggatgacat atgagaggat
    20701 cgttttactg cagtggtttc ggcactttag tagagcagat atttgaaaag aatgataagg
    20761 actaaaatat ttagaacaca agtggattta atcttgcaca tgcaccttag ctgcacaaag
    20821 tagggaattt gagatcactt caatattttt gtttccagca aaataatatg ttctgctgtc
    20881 atatctcaat tatataaata gcagttgcct gattcactcc atgatagtct tctaatacaa
    20941 gtcccctttt gtttatataa tctgtactta cttgttggtt tatggctgtc cttgtcaatg
    21001 tatttcatct tagttacctt gtgcttagat tttccatttc tgtgcatcag aatctcattt
    21061 tacaattgat gtgtgctcaa gatttctctg agctaaatta aaagtattgt gtctattttt
    21121 ttttttcctg tgtagaaaaa atgggaggca ggcaagatag ttgatctgtt ttgccttgtc
    21181 tgtagttgta tttttgtttt tcaacgctaa gacctttttt ctgtatgcat caaggttttg
    21241 ctttgcctct gcccactttc cccgtgattc acatcagaag cttttctggt atttttaagc
    21301 atcttgtttt tccatttact gtgtactgca ccttatttga aggctcttct gtttaccttt
    21361 acaatggttt aattgtttca ctgttatgct tcttggattc ttaatgtctg aaaatgaatc
    21421 aagaacttga caattctgtt gtctgctctc aggttttgcc ctctaatata gcatctaaaa
    21481 tactccaaac taattctccg aactgttctt taacttgatc gcttcagcct ggccttgtcc
    21541 ttagtgtttt caaattggta taagtactac tgagaagaac agaataaagg tgctcataag
    21601 gccaaaactt tgtgtattcc taagtgtatt agatgtgttc atggagaaaa tgcattattc
    21661 tatgttccat tccgtaaata gttggacatc tctgcatttt tgtcttgcat tctgctaaag
    21721 tttgcttcct aagaattgag cagaaaaaag ctaaaatgga aacaaaagaa actgcaacaa
    21781 tataggctgt cactcctttt atccacagtt ggcaccaggt gctggagaat taaacccaat
    21841 aggtgctcaa atgaggcaac acagataatt aacttaaatg gttccatttt cttaaaaact
    21901 gccaggaaat aaactccctc ttctcctcta tgtggtgtgc aattatcttg tgttctgtaa
    21961 ggcctagatc tttcaaaaag gcatcaactc agactctgat tttgtgggtg caattcactg
    22021 cacctacata gctatgcaat tgtttttgca aaagaggtag ttaaaaacat gtcctcagtt
    22081 atgcccacag atcataattg cggatgtaaa tttgcatctg caaaagacga ggtgtttttt
    22141 aaaaactgaa acctttctaa tgggatatga gcatttcttc cttggtcatt tggtacgtag
    22201 atgttcatag ccatctattt caaacaaagg acatacttta taaacaccag tcatcatgta
    22261 aaagaagaca aacaggagtt tgaagtaaga attacttagt ctatctaatt attagtctaa
    22321 taagatgggg gaaagagctg tgagcaagtc taattagatg ggggaaagag ctgtgagcaa
    22381 atttcttgtc tgtgacctcc ttcctctttt ggatcaactg tgtgacctca gaaaaagtct
    22441 ttgttttctg tgctgcaatt taccagtctg tacagtgcag ataacaaacg gtctggtatc
    22501 tatatatcat taatattaga aaatatatcc ctactgttag tgaagtgctc taagatcttc
    22561 aggagattgg tattttaata caatttattc tctcttaaaa ataattacag ggtcaactcg
    22621 agttctctga gttgcataga aactttgcat atactatgca cttgcctttc tctctaactt
    22681 tcagataagt aattgccagc tttactgaaa ggctcaagga gtctaaaatt attgtggaac
    22741 atctggtatg agctgagaga acagaaacct gagcagcgca accaaaacag tttcttccag
    22801 acctgcagat catttcacta tccatttcag attaggctaa gtaaaatagg agtgttgtct
    22861 ggatgccttc attttctctg aaacagaatt tagtaatttg atgtctttct atggtaaggc
    22921 tccacaatat aaaaagggta ttaaggttta aggtccttga aagcatccag aggagggcag
    22981 cagagctgtt tttttttttt tttttttttt tttttttttt ttaatgtgtg atagtgatag
    23041 gacactccat aattctcttc caattaacta ctctattctg ttctattaaa aaataaaaaa
    23101 ataaaaaaag atatggagat atacaaatag ggagaaacag aagtggtggg aaatcctgag
    23161 ctgtgttcta gctttggggt tttgttgtca ctatccttgt aaaaaggctt tggaagattt
    23221 taggggctaa aactcctctg caaatctctg ggatccatag ttgaagttgt ggggataagt
    23281 cctacttccc accagtctgg agtaaggaga tattagtagt gcttgtaaaa gagatgttca
    23341 gcatttggaa aacttttatc ttatttattt atttgtattt gcatattgaa gtgcaggact
    23401 tagaacaaat agggccatta cactggtgtt aagattttag gagtaatttg tggatgagta
    23461 gaagtcaaac tccaataaaa tatgctgtta tgtctagggt gaaacacatt ttgtccagag
    23521 acgatgtaac gtcttggagt tgataaagga atgaagcaac aatctggaca ttggtgaggg
    23581 atgctgtata gaagacgaat caaatattcc tactactgca tgtcaacagg atgaaaccag
    23641 tgaagcacaa gaaagctcta ccagtgccaa acagtgacac agaactcggt gcagaagttg
    23701 aaagagggaa ttggggcaaa aaattctcct caccagcgaa acaggtgaga cagtattcct
    23761 tattttaaaa acatacaaca aagtaaatat taagtagaat tgagagtaaa taaggaagtg
    23821 ttgagtatta cctaatgcaa ggagaaagtg atgtctggtg aaacattcca atgcagtgta
    23881 agatagaaat aaatactagg atataatgtg aactgtctgc tgcacagctg tcgtgtaaat
    23941 attggcccaa tgagaaccca ttttgaccag atactagttc cgtaacacgt aacatctcct
    24001 gtttgttctc ttcaggtaga gcatgtgcag ttgtgcagga atgtggcaga aaaaaggtag
    24061 gatcttaaga cagcattatt taggggcaag gaggaggaat cttttgtaag gcagccaaat
    24121 ttttgtacat attttttcta agtagtgtaa gtagccagct aactacagga agaagaagaa
    24181 gggaaggaat ttttcataaa caacaaacat aatcccccaa ttaatattga agtcagaagt
    24241 ttaacattta gaatagtcat ttgattcttc agatcattgc ccaagatact gagttttctt
    24301 tcataatgca tctcttgatc cttagctgaa gcaaggaaaa aaccataatg caaatactaa
    24361 gaactctgcg ttagctgtga cctctaaggc tctcagattt atcagtcaca aggtagcttg
    24421 ctgtgctgca gtctaaaggc atgattgtta cattgggtgg attctgcttt caaagaatct
    24481 acttggtgaa gaatgagctt tgatatggag tattaatgca gatttattac agctgaatat
    24541 gcttgtgtga attgaaagtg aggggtctat atttaaaaaa aaaaaaaaaa aaaagattta
    24601 aatatacttt atatgccaaa atcaaagttc tagaaattct gtttcatgtc accctaaact
    24661 ggagatactg aagctaccat ccttactttc aagcttcata ggcatcaagc ttttgcctgc
    24721 tgagcatgac cagaaatgtc tggtctcagt agggttacct tctttggcct aggcctttct
    24781 gaagagctag gtcaggcagc gtttctgggg tgtaatatgg taggatttac ataaaacatt
    24841 gaaaattgct ttttctcaga gatgggttct gaggaggtag aggtggtggt gctaaagcta
    24901 ctgctctttt ttatgctagc ctggacatgg agtatgagct gcaggagatg tccatttctt
    24961 catcttactg agcatgatgc ctacaggcag ttcctttctc aggaaggact tttttttttc
    25021 catttcttac catttcatat cttttgcttc actcgtcact attgcttagg aaaccctact
    25081 gctccttcca cagatagagg ccaaatgctg cattttggat tccactgtat ggcctatgta
    25141 tatacaaact acttgtgatt ctgcctgtgt tttaaggcag tcacttatgg gaactggctt
    25201 ctatttccct tttcctcttc ctttccaatg caagacaaaa gtcaggactt ttcacaaaga
    25261 ttttaaaata ggatactggg aaaaaaaaaa aagtctttcc atgcccaaag tgcagcactt
    25321 ctgtatggac ataattgctc cagctactaa gctgtcagtt gttcacagtt cccagcagac
    25381 atgcataaaa ttactcctca agaggcccat ttccttctaa atcatgtaaa taggaagcca
    25441 cagcaaagta gacaaaaacc aagaacgtaa gaaaagcctt acagggttag ttcacctacc
    25501 tcagtacttc ttctctagca gtgacaacag gaaatggtac ttaggcagaa tatatgagcc
    25561 tggccgtttt ttcctatgga agtgtgctgg catccagaat tgtcctttgg gttgtttgaa
    25621 ggtaaaccca aacctaatcc ttttagtatt cattgcggac ctgtagtcaa tgaacatctg
    25681 attccttttt gtatatgctg ataccatctg cctctacagc tgcccatggc tgccagatcc
    25741 agaaaagtac tttttgagag taaagcaata attttttccc cattttaaac tgacctactc
    25801 aattcatgag atggacgcta tttctagagg taaaggatgt ggtgaacagt tcacagtcat
    25861 cattaagtaa aattttggtc atatcccttc tcagtcaact tctctccaaa atgaagcccc
    25921 agactatttt atctcttctc acatatgggt gctttcccaa ttgattattt taattgccat
    25981 tctctgtaac ttttctaaat ccactatatc cttcctggga tgtggagacc agaactgcat
    26041 acagtgctaa agatgcggag acaccaaggt gttatatatt aggagaaggg tatgtattgt
    26101 cttgttgttt catcaatatc aaatatattg tggctttctg gctaccactt gttgtccagc
    26161 tggtgatgct gtgatgccct ctgtgaagca tccaagatct ctcccgtttt ctgactgcaa
    26221 ctaccaattc tgagttaagc atcatgtagg cctgctttgg attgttttcc ctaaatgtat
    26281 taccttacat tctccgtttt ttcttctctg aagtctgttt ctctgtgttt tgcaagggaa
    26341 gagaaacttg attccaccta agggtgaaag tgtgcttagc acatttccag gagcttaagt
    26401 ctctaagatt tttactggtg ataaacatac agatgttgac acttacctgt actgttcttt
    26461 tcccccaaag agagcaatgt tcagaattaa ttcactgatg caaggtctct agggccattt
    26521 aaagcctcca aagtatatca gtttattact tcagcccctt cagtcttctt tcacagacca
    26581 gcaaggaaaa aagtggcaca cctgctttac caaatggaac actcagaaag aataatatga
    26641 ccctccagac accagagagg tgagtacctt ctcaattgcc cttgctaaca ttttactggg
    26701 agaccgttta acttaaggga taaagaaatg tgtaattaaa tatgttgctt catattttcc
    26761 tgttaaaaca ctattctgca ttcagatagg aaacacaata ctgaggaccc agtatttctc
    26821 tttgagatga gtgtggttta gctacttggg cttctaccta gagatttagg agcatgattt
    26881 taggctttaa aaatgtgaca aaatttcatc tcctagtgcc aagtattatc tgtgttagca
    26941 ggatcaacta cagaataata ggtttgaaag taaagaaatg gttgtcttct tttttactga
    27001 agaaaaaagt ttaattcttc attaggtata agccattgtt attatcatta catcattact
    27061 aaaatcatgg attcttatca attgaagaac tgtaccaagg aatattcagt tgttttacta
    27121 gctttttgtt ttctgaagag agaaataaca gaaaatgaga ccttgtccaa tgaagactat
    27181 tgataggtta cctgaatttt gaccatgaag cagaccaaag aaagaaatca caaagcatct
    27241 tgtttgtgag aactgaggat gctgtttaaa attgtatttg aatattgggt tgagttggta
    27301 actgcaattg atttagaagc ctagttagtg acgattagaa tcaggaaaat agtcatctat
    27361 ggttattaaa gcaagaaagc tctttgaaat actggattta aaatttaaag gcaataaact
    27421 tgtctttatg taccacagga gaaattaaat attatctatt ataatgcagc tcttctgtta
    27481 ctgtatgttc ttacgtttac actttttatg aattatagta ctgtagagtt acagtagaac
    27541 agtattttct aattgttgtg tcactttgtt catatctgca ttgttcccac cttttgagtg
    27601 tgtttataaa gatgtagtct ttaccttact gtgttttttg tttgtttgtt tgttttttgt
    27661 ttgttttaaa ttatagcttc ctgcaggaag gtctgtatct ccagtatcaa attcaaagca
    27721 tgagtgccaa gaaaaaaagg gagaactgaa caagtcctca gcgtgttcag cccaggaact
    27781 gggaaataaa aacatcctgg agtatgctgt ctcacttaga accaaaaaga aatcatagga
    27841 catccatcag ctctgaacaa cttaagtgta aacaactatt acgtgtgcca aaatgagtag
    27901 actatataaa gatggacaaa tatatcctga agtgtttgtc tctttactct cctgaaccct
    27961 ttaatcagaa agctttagct ttcctttaac actggaaaaa atctaacagt ggtgtgaact
    28021 cctaacctgt aagaggacat ccactgatag tatttttgtc agagaacaaa ttatagaatt
    28081 gcctaaaaat gtatgtaatt tatttgttct gtactagcag gcaccatgcc aggtaggcag
    28141 tttgctttca caaatccatt ttgctgtgtt ttacttgcct ttactttctt tacttttgtc
    28201 acaaacgttt agggggaaaa atgatgctgg aatctgtaat agggattcca gataactgtg
    28261 ggctttgcac tgtgagaata ttctaggaaa ttgcttataa atttgcttga ggcattataa
    28321 cacaagtgct tcagtctatg gaatttgtaa ctgctatttt aggttactgt caattgctta
    28381 tttttaagca gaacttattt taagcttgac aaatataaaa tgtattttta agtacaacag
    28441 aattgctatg gttctcactg ctgaatttct ggtgttttga ttaaattctt taaataaaac
    28501 aggtgttaga gtaatggcct ttacaagtta attaatcttc attttcaagg ggatgagcta
    28561 ccattaagct taggtttatt atatgtttgt gtaaattgca aagcgattta ctgttccaca
    28621 gacgaaaccg ttctctaaaa acaggtctca ccagtagact ggtactgtgg taccttatgt
    28681 gagtaaaata cacacgctct ttattggtta aaaacatttc cttaaagtct gtgttttggc
    28741 tcattcaagt aattctgctg tgaacatcag tctgaggaga catcatctct tctattctct
    28801 acactaattg tgaagttcct cttacagttg ttaacagcct cgattttatt taggtgccaa
    28861 gcaatgctgt tacagggcca gcatgcttcc tgaatacttg gagagacctt atttacagta
    28921 aagtaagtaa gtaaaaactt tttg
//
