# Supplementary material for: The serine/threonine kinase 33 is present and expressed in palaeognath birds but has become a unitary pseudogene in neognaths about 100 million years ago
Source: BMC Genomics. 2015 Jul 22;16(1):543. doi: 10.1186/s12864-015-1769-9 (PMC4509753; doi:10.1186/s12864-015-1769-9)
Supplement: Additional file 3: — Contains the stk33 sequences from all birds examined in this study. [file 12864_2015_1769_MOESM3_ESM.zip › Aves stk33 sequences/Neognathae/Apaloderma vittatum (bar-tailed trogon) stk33 pseudogene.gbk]

LOCUS       Avi_stk33_pseudogene                 33239 bp    DNA     linear   
DEFINITION  Apaloderma vittatum serine/threonine kinase (stk33) pseudogene.
SOURCE      Apaloderma vittatum (bar-tailed trogon)
  ORGANISM  Apaloderma vittatum
            Eukaryota; Metazoa; Chordata; Craniata; Vertebrata; Euteleostomi;
            Archelosauria; Archosauria; Dinosauria; Saurischia; Theropoda;
            Coelurosauria; Aves; Neognathae; Trogoniformes; Trogonidae;
            Apaloderma.
COMMENT     We downloaded the assembled contig(s)
            from the WGS project and performed a local BLASTn search with our
            genomic stk33 sequence from the African ostrich (KP072780) in order
            to identify the corresponding contig(s). We then used nucleotide
            and amino acid sequence comparison in order to identify the stk33
            exons.
            This record uses data from DDBJ/EMBL/GenBank entry JMFV01089554
FEATURES             Location/Qualifiers
     source          1..33239
                     /organism="Apaloderma vittatum"
                     /mol_type="genomic DNA"
                     /db_xref="taxon:57397"
     gene            1..33239
                     /gene="serine/threonine kinase 33"
                     /note="Exons have been identified by sequence comparison
                     with the stk33 sequence from African ostrich (Struthio
                     camelus) [KP072780]. Remnant exons contain several stop
                     codons and frameshifts within the ORF coding for stk33. 6
                     Exons have been lost due to large genomic deletions."
                     /pseudogene="unitary"
     exon            1..115
                     /gene="serine/threonine kinase 33"
                     /pseudogene="unitary"
     exon            17172..17478
                     /gene="serine/threonine kinase 33"
                     /note="frameshift within the ORF for stk33"
                     /pseudogene="unitary"
     exon            18797..18901
                     /gene="serine/threonine kinase 33"
                     /pseudogene="unitary"
     exon            19392..19480
                     /gene="serine/threonine kinase 33"
                     /pseudogene="unitary"
     exon            23126..23201
                     /gene="serine/threonine kinase 33"
                     /pseudogene="unitary"
     exon            27090..27188
                     /gene="serine/threonine kinase 33"
                     /pseudogene="unitary"
     exon            27465..27549
                     /gene="serine/threonine kinase 33"
                     /note="frameshift and 1 stop codon within the ORF for
                     stk33"
                     /pseudogene="unitary"
     exon            31979..33239
                     /gene="serine/threonine kinase 33"
                     /note="2 stop codons within the ORF for stk33"
                     /pseudogene="unitary"
BASE COUNT    10056 a   5703 c   6169 g  11311 t
ORIGIN      
        1 cttggtaggt gaagactttg gtattctcac atatttaaca gtatgtctgt tttcattatg
       61 aacggaattt gtgatgaagt acagggttta attttgatat taaaagtatt cttaggtaac
      121 atgtcttgct aactttctct gtttgcccat aatgatcaag tttatccaga gattacagaa
      181 aaggtcacct aagagttact tttctgaaaa acagcatatt ggtgatatga aagcaattta
      241 ctaaatcaag ccataaatat atcttttaac tgctactttt ttcttctttc tcagtaatgt
      301 agctgtgacc tgattatgtt caaattcttt gatcaaatct actccataat tgtctagacc
      361 ctgatcctat acagcccttg catttttcac ataggagctt tgttttgttt tgtattattc
      421 acttaaacat ggaagcaatg ctttgcagac agtgtgtttt gataatccaa aaatggtaga
      481 cagtgtttct gtcagaacta aggcacaaaa gtttgcggca gagttttgct tctgttgccg
      541 tatgtgtttt gtggttcatt taccagaact ctgatattac tcattctgga gagaaaaaaa
      601 gaacaaaagt cagctaatta aaagcaaaga atttgattgt aataatgtca tgcaaaaaag
      661 aaggtaggat tgcatctgag tgtttaccaa cattgaaaat gtggcagaaa cagagtaata
      721 tactctttct gaaatatgta tttaccagag atgtggaaga tgtggggatt tttgttggta
      781 aagtggtagt tttaaacctg catctgctgc cctgagaccc cagtagccat taatttttat
      841 ttcatgctca gtagggctta gaaaatgctc agggtgttta aaacattagg tggtttttaa
      901 aaaaaaacta tgtggaagaa agtgtaatca ttaggtatag atagaattac agtaaaaagt
      961 ttgagtgctt tccaggagga catacaagct cagacatgcc ccatctcttt ccacccatgt
     1021 ctctccacag tccttttttc tgattcattt gggaagcttc cttatctgtg cattgctctg
     1081 taaggggtac gtcatctgca tattattgta aattagagga ttcatccatc tactctctta
     1141 gatgagtaca gctttcctgc aggaatttgt taaatggtat aaatttaatt ctcatatccc
     1201 ttctggaata ttgaacaaaa ctcattttat gactgcaggg tttgaaagca gaaggggcag
     1261 taaactaata taattaatca ttgtgtcatt gctacagaat aatggactaa ttctctttct
     1321 aatttccagt tacttatcat tttaaatctc tcagggagag cagcactgtg tagaaagcaa
     1381 caaggagcaa ccaattaaaa aaaaagtgtt ttgttccatc atcctaagcg agtgtaacag
     1441 aactggggaa actctggttg tgatttatta gttgcatttg ttctttgagt tttcccattt
     1501 ctgaaaaaga ttcaagtaca caaaataatt ggcatgagtt aaaaggaaca aaacaagcca
     1561 cctaaaagtt ctagctaact attttttttt aacgtcagct gtgaaaaaaa aattaaaatt
     1621 tcctgccatt cacaaaaatt gagttgcaat ctgactctct gtcctgattc aggtcactta
     1681 aaccaaatac tcatgtttta cttacaagac tgttttgaat atttatttta cagtcaaatt
     1741 cagcccagcc attacaggtt ggtgaataca ttctttacta gcagagaatt ttaaatctat
     1801 ctacctgtca ctagttttgg tgtgagactg tgggctctac taaatctttg caggttcaag
     1861 ttcagactgg cacggtaggg atgaccaata cctctgatat ttcccactgg aattggcatt
     1921 tagatgcttt tagtgagatt caggactctt ctgccagagg caagagaaga atatcaagaa
     1981 ggtgaaatag aacaagtagg aatgaggcac tagaaaaatc gtttcagaga taactaagga
     2041 aggagctgga aagaagcatc accaaaagga ctgtctggag cctgtgaaaa tacaggtgag
     2101 tactagatga gatgaatgaa aagcagagtg gcaatgcagg agggaatagg aggtgcttga
     2161 tgggaataga gaagcaaatt tcggcttata cgagataagg ctccatggga tgggtaggac
     2221 agaagagaga gggctagtaa tattagacag aagtgaacag aggagggaga taaattggta
     2281 gttcctgtta ctgtgcagaa ttcagcatca tttctgtcag caagctggaa aacatttaaa
     2341 ggctgagctt tcaactaaaa tttctcatta agtagaggcc cagtaactct atctgaaagg
     2401 ttaggaaaaa cagcaaacaa ggcagcattt ttactgctgg ctttcataga agtgcagtta
     2461 attgaagtga acctagagga agtactgaat taaagctttt ttttcttttt ttttttaaat
     2521 cttgaacagg aattcagcat gaactgtttg ttaatttaaa gttttggtaa tctggaacaa
     2581 ctttagtcac tgctgaaccc aaattagaac ctaactgaat aattaacata gaagtcatag
     2641 aacgacctag gctggaaggg accttagaga tcatttcaat ccagcctccc tgccgccagg
     2701 gacaccacct ctcgactaga tcaggcaaca cgtgggaacc gaacggaaat cgaacccgtg
     2761 accttggcat tgtgaatgcc acgctcaact gactgagcta acgtgtttga ctctctattt
     2821 aaatgtaata aattcattat ctgttttgga gaatactgtt tttttcattc cctagttcaa
     2881 tcccacttct catttacctg cccagattcc ttccagcctc ctgctttgaa tcaggtaatg
     2941 ctctaagttg tagaagacct ttcactgggt tgagctggag aaaattggta ggatatggac
     3001 tgtgggggta gcattgctca gagttctctt ttttcatatt tctctattat tgctttcaac
     3061 ctcatgacaa acttcttcaa gagtgcagag gagtgaccca cctgcctgtc agatactagg
     3121 gagcatattt ctccatgttc cattgtactg ctaagacagc tgtgctctgt gccaaatcat
     3181 cagaggagca ctgctgggac atgccatttg gaaaaaaagt aacaggaatt gtgtgagttt
     3241 gcacctagag ctgacgttag gtgtttaaaa cattttaaag aaaatgctgg gaaactcata
     3301 cggaaattgc cacgcaagag gtcatgccag ttatgttgtt aggaaacttg aatgctgtac
     3361 aagcaagctt tgtgagtttg attttttttc actctgtcta gagaacatgg gtacccagag
     3421 tgcatatttt ttattttaag aatagtctta aagacttgat tgctctttga tcctaacatt
     3481 gcactgaagg tagttcaaag ttataaggag ctatgtatgc tgtatcttaa tgaaatgctt
     3541 gtctgaaatt gaactgatag cctgctgtga aaaaatcaat ttgccatcag caaactgaat
     3601 gtacttgatg ctcaatttag ttcacccaac tatttcatgt tcaacaaaag ggtcctgtga
     3661 attaattatt gtgtaagcat ctgctcatgg cagctttgct catgtactta gtagagtaag
     3721 atagtgggag tgagatggaa tgtaaagttt ttgccactac cgcttcttat gcttctttta
     3781 aaggataggc ctctctgttg attcccgtat atagtttttc ttttagcagt agagtaccca
     3841 gttgtgtgta aaatcagcaa ataccaattg cttacaaata atttgtgtta tgtcactttt
     3901 tcattgttta cttttctata aatattgttg gctgcacagc agagtaccgt ttatctgaat
     3961 agtgccaatg acatttcttt ctttaaattc caaatttttt tgaatcagta gatgaatgag
     4021 aagttagctg agattaaagg ttcctgagat tcgtattaat gtaattccaa cctgctgtgc
     4081 caagtacact gtggagcaac cttgaatgct ggacaaacat acttttgtgt tgtgcaaaat
     4141 ctcctttgac agctttgtct ttattaacat taaaaactat tagtgtgtta tcatgctgag
     4201 ggtttattgt gctaaacata gactgagctg cagcataaac ccacaaaaat tttatgattt
     4261 tagttttcta taattttgta tttcaatgca tattcaggta aataagtctc acgtatttaa
     4321 gctaggagaa ggatcaaatc ctgtgatttt tctctaagct ttttcttttt gctgaaacat
     4381 cacaaagtat aaattacctt tcttggaatg cctaagaaaa catattgtgt caaacccaag
     4441 agattttcat tatttgtaag ttctttatag tttctgtcac attggatttg aaatgtgttc
     4501 atccatgtga ctgtattttg aagaggatca tcttagagtt ctgtgggaga gtgcctgaaa
     4561 ttgtcttgtc gtgaacagtt gtgatgcgag tcatggtagt agggttagtc ctgtttgcag
     4621 tggagaaaaa tttcagttca cataattgta ataaaacacc caatttgatg aagtaagaac
     4681 acgttcattg tcttcagtaa tttagaaggg gaaaattatg accagaacta gtgggaattc
     4741 cacatgtttt taatatttat tgtttcatat tgtctgacaa gctgcaagca caaatgggga
     4801 aattgcgttt gcatgtctga aagtgtaata tatcctctaa gctttcagaa aatttgcatg
     4861 tggcccatta gttgcttgtg ggctctgaat gataagtcat tatccaaaga aatacaaccc
     4921 aaggtttcat tagattaagc tttttcttct tgaagatatt tgaatattct ttatgagatc
     4981 atttgttaat tttattcttt tctatatata tataacatta tcattaatgc ttcagtttta
     5041 tactggatac aattcttaat tttatgtcca ttcggttgcc atatgccaaa tgcttttaac
     5101 ttcttaactc ataaaaaaca ttgaagcaat gcctggcact ggtcaggtac agtgataatt
     5161 aatactgaag tgaaaagaaa aatacgtaaa ttatatattt cataaattaa cactcttcta
     5221 aaagtgtaat aacagtgtgc aagcacagct gcatatcttg tttcttctat caactaaaat
     5281 tttaactaag ggttgaaaga gtggatcttt gctccctctt ggcctagcaa ttgaaaagca
     5341 tttctgtgtt ttgtagatat actttactag aatatcacat ggcagggaat ttaaactctc
     5401 tgcatgtata acagtttttg aaagaatgta tgattttcta ctcttccaga gaaaacacat
     5461 cctctaaata ataaccattt tggtaaatat tttgaaggat tcctgagtgt atctagagaa
     5521 acccttggaa ataaacagtg gtctaagtga aatgaaaaca caactaaact gtcaataacc
     5581 ctgataataa aggaacagcc tgtcttgcac ctcagaactg gactgtgcaa ccatgccctt
     5641 tctgttgggc aaaaatgcac tgttaaaaca cagccttaaa cctaagaaat tacttttcct
     5701 aaaaactggg ttattcatat gcttcctcac caagtctgag ggagattaga acctgccagt
     5761 tgcataggga agtgttactg aaattagcag ttactgaaat cattgcacat ttctcccccc
     5821 aatttgaaca tattttattg gcaaatgtta taaatacaca gtttataaag aaagtaattt
     5881 ttgttactta aaaatttaat atacatggtg tattgcatgc tgctagccaa aatatttgat
     5941 ctatcacaca tggaaaatgc ccttgtccct cagaaaaagg gttttctgat gttactgtta
     6001 aatgaaagtg acttcatatc atgaaatgtt ttagctattg cctttctttt catcatataa
     6061 gtagttccta ttgtgcacat gtagaaagag tgcattgaac ttgaaaaaat cttcttactt
     6121 tgctatccct tttttttcct aattatttat cattttgtgt ctacttagaa aggccatctt
     6181 aattaggaga aaagtcctgt atttataaaa ataagatggt tattcattaa aattgctgct
     6241 gagattgtta tccccttaga tatgaataga gagatactca ggtgaattga aagctagttt
     6301 caaacaagga acgtgtttga tgtgttcttt ggttgtattg aggggaggga aaaatagaag
     6361 catgttttat cattctagaa tttttctggc acatggtaaa tgttgtctta aaaatactca
     6421 gggtacattt tcacataaac tctaaggctt ccaaaactat tttttttggt ccaggaggtg
     6481 tgtaaaatct tgtcatcttc attccttgtg cttatgtgag aaataattgt cagaaagaag
     6541 tacttttttt gaatacttca acaaaaaaaa gaaatgcaaa cttgtatgta aagtcttctg
     6601 tgctttcaat ttcatatgaa aggaatcaat ttagtaaatt tttctttgat gtgggcaaag
     6661 cattcctgat agcctaatat tcatgcagct aggaggaaaa attgtaagtt ttctaagctg
     6721 cttaatttct ctagacattg aaatattttc atctgtaaaa gcagcatatt ttgagtctag
     6781 catttttcat tacagatgct aattagcaat agctaacaaa ttatggtgtt atgcattaat
     6841 actcagaaga gcatccagaa gctccaagag caattggatc catcgctgag attggggccg
     6901 cctgctctcc cagaagctct cagcaaaata ccaaatgcac aaatggtatt gaaacagcat
     6961 atagctctca ttagagtaat ttatttatat gtagttttaa atatgaaaag tggaaggagt
     7021 gacagttgta agagagaatg gtaggaagtg agattttatt taataaataa tttgttgttg
     7081 caggagcgca ggatattgat cgcttccttc ttcctgtggt ccattatagt tgatactttt
     7141 gggtaattta gctaatttct acaacagatg ctctagttgt cgtgggactt gaaaaatgtt
     7201 gtttcaccta cagggtatat tttagtgtgt ggattagatt gttttgcaga ttttttcgaa
     7261 gcaaggatcc tttgtgtgtt tgcccgcaac tgcatggagt tgaacttggt gattcatgta
     7321 gtcccaggta taagcaccta tgaaggggtc aggggactat tatttttacc catgtttgat
     7381 gtcagtaaga cgtggaacgt tttgttacaa gtacctccta tttgacatat gtcagaaatg
     7441 tttttgtagt ttgttttttt tcaaaccaca tcattgtcct gactgactcc ttactatatt
     7501 tctttatctc tgtggcagaa ggatttttct tttagctttg aagggccttc attgcttttg
     7561 tttccttgat ttatgacagc tagatacatc acattgtggg cctcaccttc ttatacggta
     7621 gcagaaggtt ttcaagtcta ccttaaaata ttttggggaa tttaactcat gtgcatattt
     7681 aaaagaaata agtgaattca gtagaggacc ttctttcaaa taacactctg ttgcctgcag
     7741 ctggacacat agagcaattg cacacataac acaaatctcc tttcttatgt tgttgtacta
     7801 atccagctca taaattcaac caatgttatt tttttagaat acattttcaa gtaatagttt
     7861 ataaactcag actaaagtta ttatttatga tgttaaagag cagctgttga ttcttttatg
     7921 ctcctctgcc tggtaccaaa agaccaacca aatggtcttt tcgtttgatt ttttgttgtt
     7981 tgcagctttt agctgaacca gtatctgttt ccatctgctt ccttttccaa ggatgaaaag
     8041 tctcaatttg aacttgtcta acttctcgca tgttttcagc agtaaggtat agaaagatta
     8101 caggttttct ttgggatgat ttatcttttc atctactgtc agccaaggca gaagtttaga
     8161 ggaaagatag gaaatactat tagaacaagt cttcaacacc ccatcacaag agttgcatat
     8221 agtttattgg aggccattgc actgtcacat gcctctgcct aagataacta cttaggtaag
     8281 agggtgcttt tttttctggc atatcttatt tcagttgtac tggtttttta actacagaaa
     8341 ttgtttcctt ataaagcagt ctgtgcaaaa tttctgaaat agcgtgtgtc attactgaaa
     8401 gatatttagg gtcttcagat taaagaagtt tggactgagt gcattaaatt taacggtagg
     8461 caatctttaa gaaggaatat agaaatatgt atgggatggg caaaataaag taactgcaag
     8521 aattaccttt actgctgaca tttctattta gcaaatgcga tcttaaaaca gtgcatataa
     8581 ttcacattcc cctgtttgta ttcttaaatt ctgatagatt tctggggttt atgactgttc
     8641 acgtcgcatg tcaatggcag cataaaaatg aatagtcttt tatatttagt aggcaaattg
     8701 aattggaaaa atgttgaact cgatgccatg acttgcaaat ggattcatat atcattggta
     8761 aaatcagtag acatttgatc tgaaaggaag aaatatcgat gatttctgaa tgtaaattcc
     8821 aacatgtctt tgtacagtgg cctccaattt tcatttgagg ttcagtactt tttatgaagt
     8881 tgtttgttgt tcctttgtag gctattaaag aaagaaaatg tagaataaac atgccacctt
     8941 gtgggtgaaa taaatgatgc agtagatgat tcaaagtaac ttgtttagca aatagattct
     9001 atggatttgt gcctggttgc tcgaatgtga gcttgtattt ttgtaaacat ctacaaatat
     9061 ttttgatttt tatgttttgt aattttgcat gaagtatctg agtgattgca cttggaccat
     9121 tctagtctta aatgactgct aaaaatcaca caatgtaatt tcattcatac tcctaatccc
     9181 aattttggca taaaattcta tatatcgttc ttaatgtatt aaagtataat tttaatgcta
     9241 tcatcctaac ctggatattt aaacattatg tagtgcaaga agtttacatt gtatctgctg
     9301 gttcagaata tattactgca gctgtctatt cctaatgcgt gtaagagtgc ctttgttctg
     9361 aaagctatgt tttctctatg gcagctgagt gttttgaatt taatactttg caccctgctc
     9421 aaaaattaca gggtatatga aatgtattct gaaattcatt caaactttta aaacttatta
     9481 tatccaagag agacagattt aagattactg aggtttctgg ttgaagtact tcaagcagaa
     9541 atccatactc cattaggttt tgtaacatta tgtgacctta attttccagg tattttgccc
     9601 ttcaaattga agatagtatt ttaatactat ttaagtctcc tgaagagcct tgtaatatga
     9661 taggcttaac ttgtgaaaca tttgaacaaa atgaaagata aaaaagtaat ttacgatttt
     9721 gtatttttaa aatatataac aacataaaga tatgcatcaa ataatacatt gaaataggtg
     9781 ataaaaggag ttttctgtgt gcatttattg gtgaaattac gtgtacatgc agtcagccac
     9841 attacttgta tgaaggtctt tctttgcatc tgattatttt aggccatgct agtgctttga
     9901 acttagggat ttgtttctta tgttgtggtg tatttcaaat aaaattctac ctggacagca
     9961 gttgtaagat ctcatctcag gagatgaaat agaattacag agctatactg acttgttgag
    10021 gaaaaggctg aagaattttt tttttttaaa tcttgtagga aaagacaggg gagagcttat
    10081 gttttatgtt ttcttattaa taaaggtgat ataatatttc agtaatgtta aattcaagga
    10141 aacaaaaatt gtcagcaggt tgtgttgtgc acagctccat gatatgttag aactggacct
    10201 aataaattgc agcactagat tgtgatgttt tatcccctct aatggagtct ttcagcaaat
    10261 agctgtgcag tgtgagagac acaaaacaca tcactttcaa aaacacttct aaaaagtagg
    10321 aacattagaa acatccagca cttatacttg gtgtgcaatt atatatgttc atatgtgtat
    10381 ttatgtgttt tgtatgtatc ttggtggtta ccctaggagt gttgtcttct ttttcctaaa
    10441 aatcatgttt tattcatgtg aatcaaggag tgtcaattgc taaggttttt tgtaactatg
    10501 acactggttg ttactatgta ctgtgacaac tttagcatgt atggccttat ataaagtttt
    10561 tcattatttt tttgctcata aaaccaaaat attatttaac agaatgtcct ttttgcaggt
    10621 ttatacacag ataatggcct aacagattat acaaatgtta caatgtcaaa cagaatcgcc
    10681 tgagatacgt gtgttaatac tgagacgttt tctcagctac agcttcaggt tgggcattct
    10741 agttcctgag tacaggcagg aacttaaaac acaacacagc aggcaacaat taattacatt
    10801 ttgcttgtct gacttgttgt tctcttgttc ttggctgcca aacatcacaa ttttcccatg
    10861 tatttcatta gttgtttccc agtccctcag gcttagctgt atattccata tgcttctctg
    10921 atagtttcaa agtagtggct ggtagtggct gtgtaattgg gtcttactgg ctggtccagt
    10981 tttggtggag tctgaaaaaa ttccttttgg cgacaagact tccagttctg atttttaagc
    11041 atcacaggcc gccttggcac ttggtgagtg tgaacatcca ccctgtattc ctgccagact
    11101 tagaataaga caactgtcag tgcagaaagg cagccagaaa tcttgaatca gagctgtgaa
    11161 aaactatgtc cccttttgtc cgtgcttctg gactctattt tgccgagaac taccaacttg
    11221 acctctgctt tgctcaattt tactaaatag taactgcaag taacctagaa aaggttgttc
    11281 caagttaata aagactgtat attcactgtt ttgtttgttt gtttgtttca gctgtaaagc
    11341 tatgaagttt tatatctcct atattaattc agagtaatta accatgcatc atagcactct
    11401 gaaatgcaca gagcaagggt ttaggaagat tgtggaaagg aaattgcaat caaaatagga
    11461 ataggttaaa aacataaaca aatttgcaac attggtggat ttagggaggg atctttgtta
    11521 gagatctgga atactgaatt cataccataa tgcatcactt tatctctcag aagtttcctg
    11581 agccagaatt ttggtaactc cattagtctt tattgagaca agttcgatct gaatttggaa
    11641 ggattaatct gtttttatgt cttatcatca ctaagaatta aataaattta tagccactgt
    11701 ttctgccatt tgcagaatta cttcacagtg ttatgtcagc tgtaagggtg gtatcgacgg
    11761 tcttgtgatc tctggtgcca ttgcatgaaa agcaccgtaa ggcattctta aatgagatca
    11821 aactttcatg ttcttcacac tccagtcaca gataaaaaat gattcttcta gtaaaataca
    11881 gggaaaatat gtttctgtct ggcattttac aagtgaagaa caaaacttag ttttaacttt
    11941 caagaaatga catggtcttg cccttttaat tgagggaaag gatcttttgc ctgtgaaaat
    12001 taaatccact acagtttgta gttgcttttc aaacccatca acctgacagt gaaatcgtgt
    12061 aatctgataa tagcatgcct gaggcttatt gcaatttttt gggcagtgat atcagcagat
    12121 gatgtgctct gttgatttta atcagttagg attcgattct gatctcactg acctgagtgt
    12181 aaatgctgag tagcttcatg gacttcactg gaattaccat aaatatctcg gtgtaaatga
    12241 tatccacgtt tatttaattt catttatggt tccactacag gatcttcaga agtgaccaag
    12301 gcaaggaagt tggggatgac tcttcccatg tctttgtcac agctgtatta tgcaaacagc
    12361 attcatcact gaccagatgt taaaattgtc acgtacctgt ctgtgtgttt gtactgacag
    12421 ctcaaggtca cagtactaaa cgcacacact agttgacttt tcattgtctt acagacaggt
    12481 tgagttgctt taagattcct gtggcttgtg tctagaatgt ctctttattc atgagctttc
    12541 acactgactt tatagtcagt ttgaaactga tatgtataaa ttggagtgtc tgtggatgga
    12601 tggagtaatt ggatatgttc taaaatactt tttggtaagt agccataaat aaaaaggctt
    12661 gaaatgtagg atctaatcct gcagacattt tttccacctc tgatactgtc aatgggagat
    12721 ctgtcttcat agcagggact aaagcattag gcttgtacag aacagaagtg tagcttgttc
    12781 acagcagatt ttatagcaca gatgtcttca gtggtgcaga cgtgaatgtt tcctatttag
    12841 tgaagacttt ttcttaatgc tggaagcttg ctttttagat ttgtaagcca aactctccac
    12901 agcagaccct tcaatatttt tgagggggtc agggttttta taacatgata agaccggtta
    12961 acttgacacc aagcctaatg tgcttttttt ctcctttaag tgtatagact aaaaaaaaat
    13021 aatgggaatc ctgtgcctgt tttttacttg tggttctcaa aacgtcccat ttcagtattt
    13081 taaaattttg aataaaaggt gttaatcaaa gaaggtcaaa gacatctgta caaataaata
    13141 ctgacttctt ctcataacca gtaatttagt aatcactttc tgttatctct gtcaataaat
    13201 tgatccattg tatcttttgt gcatctcaag tgaaatttag ggatagtacc taaatgttaa
    13261 acaaaacaac aggaaaagaa aggaagacca caacaaaata tacctcatta ctttccagga
    13321 ttatttcacc acctgctttc tatgaatttt tgatacgcag tgcagtcatt ttccccctat
    13381 ttccaatgtg ccttctagaa attctttctc ttatttccag aaattctttc tgtcaagaac
    13441 aacttcctag gaattttact ttctatgttt ggtgagtttt ctccatgctt tctgagaaat
    13501 ctcccctcta ggcaggaatt ctccaagggc tttgtagatt tttctctctg tcctttgtac
    13561 gaatttacct tgtgcgttgt tgaaaagttt acttgtgctt tctaggaatg tcctctgctt
    13621 tctaggaatt ttcacagtgc tgtccagata ttttcttctg taaatttaag taatctcccc
    13681 tctgatttct aacacatttc ctaagtgtct tgtagcaatt ttgcacgttt ttgaggaatt
    13741 actactttct cagaatttat catagccttt tatgccattc accagtcact ttctgggaag
    13801 tactttattt tcatttaaac tgaaggtaaa aatacagtta atcattatgt attaatttat
    13861 ttactaatag gatcaactat ttttatagtt tatttttgaa gccctctgtg ctgagctttt
    13921 tctttttgca agaggatagg actagttcta gtctttcttt ctaaaaaata gtacactgcc
    13981 atgttttgag aaagcctgca taacatgtga agatactcac tgctttatta gggcagtttg
    14041 tagtaagctt tgtgtaggta gagaccgttg tcttactttt gtatacacac attgccaact
    14101 gcaatgaggt cctggccctg cttttgtgtg ttctaggtgt tggtcttcta taagggaaat
    14161 tgcaggagga ggccacagta ttaattcata gctcttgcag tactcatctt cctgtacaaa
    14221 tgatttttca tgtattaaca ttttacaata ttaattgtga taagtggcat tatcttaatt
    14281 taatagatac gggaaattgt agtaggagga tgatgtaaca tctcagctct caaaggaggt
    14341 gctacatctg agagaagatt taatttctga ctcagtttag aagcagatat gccaaaagta
    14401 gaaatgagca atcactaagg cttaaaagcc atcatttggt ttgttttgtt tcttaatcaa
    14461 ctttgggtat tgcagatgtt aaaaatcata gaggaactga aataaaagaa gatatcggat
    14521 gttagattct aatatagggg ctatgtagct cctagctttc aacacctttc ccaagttgaa
    14581 agtgggaatt cctagcgtgt gaccattttt tttattcgtg acagacaacc atgtctatta
    14641 atgtatcagc cttgaccatt aacaactata tatattgatg tgagctcacc attttaactt
    14701 tgatcaaaag caccgacaaa tacttttagg ctgggaagga aaaataactt caaattactt
    14761 tttgatcata ttgtcaattc acaatgaaaa tgaaagcagg ctgccagtat gacagggaag
    14821 tgtttctagg ggcctagagc tgtcatgcaa cgtttcctca aaaaactttc cctgcttgca
    14881 tcacatgcat attatattgt cactgtttat taaaaacaaa gcaaatattc atctgctcct
    14941 cctgtacagc ttttaattat ataaaatgtg catttgtcat agttatttag agtaattaaa
    15001 gcagataatt cactgctgga gcatttgaga ttttggatgt ttatttacca gaggatattt
    15061 aagaactgta ctgtgtattc cagagtactc tctctttgtg ttgtacgctg gcttcctcac
    15121 agccactctc agttttatct ctccacaggg ctatttgcca tactaactgt tcattcttta
    15181 attggttaac taattctgtt gttatagttt ctagtttaag tgattaataa aaccttgcaa
    15241 aataatctgt tgggtgcaca gcgacattac ggtaggcttt gcctgctgtc ttgtcctgtg
    15301 ccactgacaa gtggtcaggg cctgagaaag gccacgtgac tctcattacg tgactaaagt
    15361 attgagaaca ggaagtctca agcaaaagct aatgcagaaa cagggttttt ttccttttct
    15421 ttttttctat tggcagtagt ttgatttaat gcagctgtaa gcccctccct tatctattta
    15481 cttgtttatt tattattttt atttatttat aactagtagt agtttcttgt gactagacaa
    15541 agggattaca aaggttctct ggaaaagtaa tatctccttt gtttttcata gtcttattga
    15601 caaaaaaaaa ttataacctt cagtttattg atttgtcaac agaagacttt actcagttca
    15661 caatttttta atacaaaaac tttgtccaga agcaaaatgt aaaataaatc caggttttta
    15721 gctttttatt ctgttttcag aatatcttca agtgaacaaa aatatttctg catatcatta
    15781 agtttatctc ttctttgtgc tagttatcac tttttttttt cctggtaagt ttcagagaat
    15841 tgaaggttgt aatagtttta tcatattatg gttaaaaatt tcctagatgg taggaataat
    15901 attttcacag acttaaatat ggtaatacgg tattaatcac atttcatgta aattgcagaa
    15961 tatagactat caaatgagat tagaagccat ctctcattat aaaagtatta tattagaaaa
    16021 gaacattctc tcaagtagtt tttgcctgca tgtaaggatt ttgtattatt gttttctaac
    16081 aagtcacctg tcattcaaaa agaaaagtcc taggtgtggc aagtgaaggg atagtgagga
    16141 accaaagggc tgaaggatgt tcaaatgaca tctgagttta tgtccaaggt gtgtcagagg
    16201 tattggagca gagattttgc agaatgccta ttgaaatttt ggtccttgat ttttgtagaa
    16261 atccaggatg tgtagtctca gcttaagcca atgttttcca tcttcttgaa aactgaaacc
    16321 ttttttttta gctcactttt ctctctcggt ctctaaaatg ccatccccct tgcagagtcc
    16381 acagactgca gccctaaatt gcccgagatg agggatgttg cctttcacag ctgggcaggg
    16441 cagctgctgc ttcagcatgg ggagtaggca ctgggggagg gatggccaca aatgtgggtg
    16501 ctctggtctc tgtcctgtga gatgtgaccc aggatcagca attaaaggta gttttcagtg
    16561 tcttgcttat gttagccatc tcttttataa agttggccat cttcaatttg atggttttcc
    16621 aaaagttaaa ggtagttaat agctccctag ttaataccct aacactttca agtgttgtct
    16681 gttctccact gtggagggac tgagctctag cctttttgcc tgaaaacatt tcgataagcg
    16741 tgcctcattg agtgcatttt aattcccttg gagctttttt acacagcttc tttttttgag
    16801 aagagtagtc ttcgaggaat cgtgcaaatc agtagctctc caggggaact acaagagtac
    16861 ccagaagtac ttgctttcat tatcactgtc ttggcagtac tgttgaagta tgtcctcaca
    16921 tgctgccagt tagaagcaaa agttcattct tatctgacat tccatatcat taagcttcct
    16981 aggcttaatg aagtattttg aaatattcta aaaatgaggt gtataccatg cgctttgaag
    17041 gaaaaatcca ttatagtttt gtactgtcta gtggaaaaaa aagttttttt tcccatctct
    17101 gaatgcaacc agcattcgta gatagacaag tcaaagcatc atttttgact atgttggttt
    17161 tgtttttgca gatctgctgt ccaaaccgct atgctgtgtt atgccaatct acttcctcat
    17221 cagtgaggca gacagctgta gatacaatac aaagcttgtg tgacccacca gccacctcat
    17281 ctcaggtttt attccattta ttcaagcagt ggacatgttc ctgccagtct cagtgctttt
    17341 atttcatttg ggcagaacct atacaagact gaacaggcat ctgaaagcag tgaagggaag
    17401 accgtaaaat gtaccatgta ctcagcctca tttgaacgaa gcaatgttgt attttttgtt
    17461 cccattgcag caaagatctc acgagtgcgc cggtttgagc taaaacggaa cctcttccca
    17521 gagaggtgca ttagcagagg catccagcca cccagccagt gacagggagg ataacaaata
    17581 gcctcgcctt ttgaaggatc cagcatatgt agggaaggta agaaaactag aattgggctt
    17641 atctttcttt gctctgtatt tttgaggtgt tttcaaagag ttggtatttc ttcatattct
    17701 atggttacta gggctcagtt ctctgaagtt aaccaaagat tatacttccc aattaattct
    17761 ttaaagtatt atataataga ctaaaatctc tcccacagag aatatttttg aattctcgca
    17821 cttaatgaca acttgacgtt actttcagtt gccatagaaa gtgctgattt ccaagcaatt
    17881 caacaaaaga cagaacagta gttacatcaa gtaggcatga caagaattcc atagcagaag
    17941 cttttcactg tttaaaagaa tccattcgtt ggaagatgtg atgaacaaat taacttaaaa
    18001 ctgtgaactt ctaaaagcta tttatgtttt tagagacatt taatattatt gtttcacccc
    18061 aaggtaataa atgggataaa ttatgtaatg ttttgaaatg gtgtagtggt ttgtagggat
    18121 attcatctgg tgatatcatg ccttaattct taagactgag tcatgcagaa ggtttgtctg
    18181 tacaccaatc ttcttattcc tgtataaact aatgaagaaa cacatactct gaagtcttta
    18241 ttagtcctgc gagtagtcta acatacagta gattatgttt ataggcttta aagttataaa
    18301 ttagtctaag gatttaggtc tgggcaactg tctagggaaa acaataaagt taaagaagga
    18361 agtaaaactc tagtaaatcc gtgtcagcaa taatcaggtg atgtccaatt agttaatcca
    18421 tcccgtggtc agtgaataca tgctcagtct tttctgaatt tggattattt gctgactcaa
    18481 gtattgagga attgacctct gagtcacacg ctttacagct ctgttgaata gtattttaag
    18541 tacaactaac ttgacagaaa cttgaaggct tacaggatgt ttcatggaat tttgtgcttt
    18601 aaactgtaag atgttatggg ccaaacttat tcgatcagtc cagaaataaa ctagaattta
    18661 cttggtaatt gtgtttctaa atgtaaaacc tatttatttc tttaatatag gctatagctt
    18721 tttaataaaa aattgctgtt gtcgaaaaaa tatataatgt gatgttttaa aaatgtgttt
    18781 tccatcaata actaagggtg gaagttctgc catgacgcta tttgaagagg aggtgagcat
    18841 ctcagagaga gtgaaccatg atcatataac acacttagaa gatccgtttg agacaccaaa
    18901 cataagtttt cattatctcc ctagtgtcgt tagactcaaa aacatagaga tacatggggt
    18961 tatggaatgg tgccttattt agacccttgt gtctgctgtg tactccttga aagggcaaaa
    19021 acctcaactg gtttttgata tgaaaatgaa ctgcaggtat gaaaatatgt gcaaatttca
    19081 taactataca atataacccc tacttttttg tcagatgatg tcatgtgatg tacagagatg
    19141 aaagactgat ccaatatgaa ctttttcctt tattacagga ttgtggggag gaatgagact
    19201 tgaaaatttg aaatccttat atgactacct agatgaaatg ggagagttgc ttttggttag
    19261 ggttccagtg gtggagagta aaatgaactg gaactgctca gacaaattac tcaattgcaa
    19321 gagtttaaaa agtttctgtc agaatatctt cactgcaagt gataacattt tatttcttac
    19381 tctttctggg cagatatttt tcagagatct aaaactggaa aacattttag ttaaaagcag
    19441 ccacatcgat caagcaaatg aaatgaaatt aaacataaag gtaagatgac aattgtagca
    19501 gttctgtttc cagaactggt ttaatatcca ggtattactg ggagacctga ctttgatacc
    19561 tattagcagc ttttgaaatg agctactaaa tggtgttatt agagaaaaaa atcatttggg
    19621 aagctaaagt gccactgctg aaaaagaggc ttttttttat ttttaatgat aagtatattt
    19681 ctaggtcaat taaaataaaa gaaattcctt aaagtaacca tactttgatc acctagatct
    19741 acattagcat ggtctcaagc cactagttac agaaagccag caggtgctgt gagatgtaat
    19801 taattttaag attacaaata ttgtcaattt aatataaatc tgttagcaat ggagaaaaaa
    19861 gcctatttag actatatctt gattgaaata caaatctatt gtaggattct tttgatatta
    19921 ataaatattt actatctaaa cacaatatgc catatacata catcttcttt tcattgaaat
    19981 aagtctttga tgcttaataa atcatgtgct aattatccat tgctgatttg ctgtttcagt
    20041 tgtagttcct gtggaaatgt aacagtggaa tccagatcag cctaaagaac aagcacgcgt
    20101 gcatttgtgc aatacaatat ggggtgcaaa tttcagtggg ccaaagctgc ttgacccact
    20161 gagtggctgg ctctgaaggc agagagggtc agctggtttt gagccatgcc aagaatcatc
    20221 tccttctggt ggggatgatg gagatgcact ccagccatct ggctttcctg ctgctacatg
    20281 tccaatagct gtgatgagga acccctttct gatttatact ccatttactt cattatccaa
    20341 catagcattc tttttttttt gaatatgcaa agttcttttc ctcaatggca tatagtagca
    20401 acacatttca cagcctgctt ataacaaagt gaagcaaaaa aaaatcgttt tggggggaag
    20461 atatttagtc cttctgacag tttgattgat ggaatactac tagtattaaa tacttctttt
    20521 aagcgagagg ttgaatggaa tgaaattact ttctgattta ctaatcatga cagaaacata
    20581 gagtctcaac actagaagga acctcgaatc atttgattta tttctctgtc caaagaaaga
    20641 agcagctata cttaggtcat ttgtgatgaa tatttttgta aagtgcactt aaagacctcc
    20701 agtaatggat actctgtaat cttcccagac actctattct gatgcttcat tatcctccca
    20761 gaaatttttc ctcctatctg tcctgaacct tcactttgac aatcagctta aacttatacc
    20821 tacaggccat gatttaatcg cttttttcat tacaattttt aagttaactc acctgcagcc
    20881 acatacttgt tagagctgac ctaagggagg tggtgggaac ctatacacgg ggctaaggaa
    20941 aagggtggaa ccgtgcttcg tatttcatgc tagtatttct catcttatcc atcatggata
    21001 taaagaacaa gtagccacct tcctattttc agcaatctgc tatcacactt cattgcaaat
    21061 ggtatcatgc ctaggacagg cacctgggaa acattccttg gtgcagattt ccactttgac
    21121 aatgagcaaa atacaactgc tttccgagaa gtgttttttc taagcatgtg tgcattgttc
    21181 ctgtgatgtt ttaatgtagg gagagctatg aaaaaagtta catgagaaag tatcaaaagc
    21241 cttactaaaa taacatgata tttagtgttc ctactctaac gccaaaggct gtcaacctgt
    21301 gctgcgtgga gatttgtttc tgacaggtac ataatggctg ttacttacct ctttattttc
    21361 ttctaggtgc ttattatttc cagtattttc ctgggaatta aatttaatga gatgcatctg
    21421 taattctttg atgccagctt ttccaccctc ttaaggatag ataccatgat tgcctttctc
    21481 aattttcgaa tattttatgt gccttccact aatatttctt gaactagtaa tagctctgaa
    21541 aagtcttgtc agttttaagt attctagaac aaattttatc ggttatggct gactttaaaa
    21601 tttccaacct aagtacttgc taaccttttg cttcgctgta aaaaaatgag atcttgcccc
    21661 tttgtcattg atattgattg tgctatccac tacttgcagt tgacatttta gttaagattg
    21721 atgtaagaag acattaaata catttgcctt ctgagcatca tctatcaatt gcattcttgg
    21781 ttgaatacaa taccagcctc tttattcatt gtcttcctag tacccattta cttagagatt
    21841 atttaatttt tagttacgtc ccttggtagt tggtcctaat ttttcccttc taattttgcc
    21901 ccatcatact tagttttcct tttgttctta tttctatctt ttatatgctt ccttcttgtg
    21961 tgtcttgtgg aaatttgtga tttaagcagg cttattaata caaaaaaaat cataaaaata
    22021 ataatttcct gattctatag ttttattttg tgcaggatat gtgtataagg atataaactc
    22081 atttagaagt ttgtaagttt tcccaggatg ttaatagcat gaattactgc tgatttaaaa
    22141 tgttataaaa ataatcaatt aaaaatggag caatactgtg gggtttggtc agcttggcaa
    22201 tattagtggt aagaatctcc tttaaagtct tgttttgcca gttgtggtat tatcaaacca
    22261 ttaagttaaa cattttatgt tccttgacat aaaagttgtc aagcttgata cttacctaaa
    22321 atatgaaaaa ctgagatcac agtgacagaa cttttttgag ttggtgggac accaccaggt
    22381 aaaacagtct ctgtcagtct cctcttctgc tccacaaagg tttttctctt cagttgctta
    22441 ctggggctaa gtgtgtcact cctactgatt ctggaaaaga aaaccacaga tcttgctgtg
    22501 aactcacaaa ctgtgtctcc aacaatacag tagataaaat atcactaaca tggccccagc
    22561 agcatctttc tgatgtgtga ctgaaataag gcaaagtgat tagggaatag attacaattt
    22621 gtgtatcttt aatctaggat ataaattagt ttgacaaacc acgttctata gtattttggc
    22681 atttattttg ttcatcatac gatgttttca agctaatata tgcaaacaaa ggctcttctg
    22741 ttttgcaaaa gccccatatt cttacgaact acagttacat ctgtgagaaa aagaaaagtt
    22801 tgcatggtgt cttgcagcgc tttaagtcag tatgctatga atactgcttt aataacttat
    22861 tgtggggaaa aagaatacca agtttaatca tacagctaat gtcacaatgt caccaccccc
    22921 ttaacaacta aatgatagaa gtgaggacac agcagcatga attgttaagg tctgtacatt
    22981 attcatttaa acatctgctg ttggttcctc ttcacatatg ggaataaatt ataccacatc
    23041 agcacattct tcatggtttg tgtttaagca tttaaaagtt tttttttttc tattattaat
    23101 actatttttt ccgcttggtt ggcagcccct gaagttatca gtgcctatga ctacagccaa
    23161 cagtgtgaca tttggagcat aggtgtcatt atgtacatgc tgtaagtagc ttgtaaaagt
    23221 aatataaaat gtacagaccc atttataata caagtactta cagttttgca ctgaaataaa
    23281 aaataaacct gtgtgctaga ccttcacaaa aatgagctct tctaagttct tgtatgtaaa
    23341 tactacaaat ttctatgcaa aataaagtaa aagatagagt tcattgttaa aaatagagta
    23401 tttgatttat gaaccacttt atattcctga aggagcagag tactacagaa tattgcagtg
    23461 aaacacccta aaactaaact gagagtttag gcctctcttt ttctcttttt gactggatct
    23521 atatatgaga acaaagttac tgatttacaa attattggtc aaatcctcag taagactgca
    23581 caaactatgc agtcagcgta agggcttttc ttttctacct ctgcctgtgg gaactctgga
    23641 actgagatgt ttgagggctg ccaggtcccc ctgtacagct tatgtgtgtt ctttggaagt
    23701 ttcttagtgt cctgctatta gaggaataaa ttaaatttta tatttgtaaa agtacatgca
    23761 tatttctgtt gaagtctttc atcatttcaa acatttgtct tagttataaa tgaattcctt
    23821 tctgtaaaat cttatcctgc ctacagaaac taaataatat aaaaatgtac cacagtcata
    23881 aaaaccaaat cgtagtagag cacataaatt agcattcata tgatgcaaca aaaatgtcac
    23941 aatgtatgca aggacttttt tctttcataa tgtatttaca tgtgtttttt cccccacttt
    24001 cagttttttc ttctctcagt tgccccccca gatgatgctt taatgccaat gctttagaac
    24061 attactacct gctatttcat ttgttgttat tatatctgcc ctatgattgt tttactcttg
    24121 ttgcaaactg ctgagttttt tataacttaa gactttgtac acgagtgtgc agacacaggc
    24181 acacagtttc ataacctcct cttttctgga ttttctttgt tcagtttttc tttccacttt
    24241 gtttggttcc tcggtttctt ttccatacaa ttagctcact tttcttcttg tgtcagcatg
    24301 ataaagtgtt catagcttta ttgcctttat tttttttatt tttcttttat ttctaaaatc
    24361 atatgtactt tttatgctga tacagagtga gttttattgt tgcacttcat gatattaatg
    24421 tttgcgtcat ggtagtagga tttgcacaac gtaatacaag ggaatatatt ttaaagtggt
    24481 tggtaggaat tggctggttt gactggctaa taagaatcct gaacagtgcc tgcaatcagc
    24541 acaattcaca gctcagaact tgtaaaattc agagcagcga actgcgttga ttgcagctgg
    24601 agcttagaac ttctgacctt cttccttaat tagcaatata aatatttttt taaattagca
    24661 ttttgtgatc acaacagtgt cagaacaaag taacattaat tcacccgttg ttgcgttgac
    24721 tctataggaa ggaaaatact gcgtatgaat taatagaatg caattcacac tcctttttat
    24781 tgcttaattt gaaaatagta atatgaaagc cataagatcg tcttctgatt ttaattctgg
    24841 tttggcaaat tacttttctt cccaccctga ataacagctt gtgctactgg tgctcttcta
    24901 atggcttaaa gacactatta cagcccatat tgctaccatc gcaactttga cccttctagg
    24961 ctacagctaa tgcctccctg gtcatttgct agcggcccga gctgtgccgg cagcgtggac
    25021 agctccatct cggtgccaag ggtattcttg ccacaacagg ctcagcctct gcctatatgg
    25081 ggagcataag ccccgaggtg actcatgaac tctgttttca tgaatgttaa tgcacagggt
    25141 tgcctctgca taatggggcg atgccggtgt gatggatttt tatatgtaat ttaaactgag
    25201 gcgtatttta gactttccat ttcatttcta ttttaacatg tactaataga agcacacaca
    25261 atagtaacca acaaaaagaa aatccattag aatacagaag tatgtcagcg cattgaaaga
    25321 gtcgaccggc aatagtcctg ctgcctgtca cactctgagc gtggcccatg tgctgctctc
    25381 taaggagaaa gggtcagggg catcttcttc ccgtgcaatc tgcgctattg gatttcttgt
    25441 gctctctctt tcaagcttgc ttagaggctc tggcccctgc aatagttctc aaaaaccttt
    25501 gtgcaattaa agaagtctag gatgcctaat aaattacttc ctacattgca gcaataagaa
    25561 acctgttaag aaaatgtggt actttttgct cctttgtaaa ggcatagaaa atttcttcac
    25621 agattttcaa ggttccacgt gatacgtttc acctacttaa cttcatttct ttagctgaag
    25681 ttatctgttg gctgtcactg cttcagtctg gagagaattt agtcctctct gtgcataata
    25741 gaatcacggg cattgtcacc agccaacact tagagtactg tgtcccgaaa tgaatgcatt
    25801 cttcccctgt tctgttcttt aaattgagtt ccatgtggat ttaagtcctg agggagactg
    25861 ggaaggaaaa atggaggata aaagaaaaca gtgattattg ctgaagacat tttgagaatt
    25921 aaagttttgg ggaaaacaca ctaaattatt aattttctgg tttaccttaa aattaaaaat
    25981 taaagccatg tgaatgaaac tgcagagtat tttactttga tataaggtga caggcatcct
    26041 tcactaggat atgacaatta cattttcagt agctacttct gtgttttggg agtagaacta
    26101 aaaacataat ttgatgcaaa taatttattt gatgaaatta gcttattttt tttgtttgaa
    26161 atggccacaa ataagtgtat taatttattg aaaatattcg ctttgtaatt tttgcatgtc
    26221 agctgtgcat gaatagtatg atgtaaaatc tattagaaat tgaatctgtc tttattagtt
    26281 ttgattgaaa atacagatca catgatatgg ttttcattca ttaagtaatt actagaatgc
    26341 agatcaatat ttactttcaa agtatattct ctaatgaaca tttacagttg aaatttctga
    26401 ttaatacttc tgttggtaaa cagtaatagt cacagaaacc aaatacaaaa aaagtttaaa
    26461 cactatgttt gatattaaca caatttttgg aatgcatttg gtttagtttc atatatatta
    26521 cctgtttttt gttgtcacgt cattaataat acaactgttt taaaggaagc agatgataca
    26581 gaaagagtaa attgttgaac tgcttaaagg aaaatcttac tttgacatga aatcaaaaga
    26641 agtggtaagt agaaagtgtt ggcagtaaac aaaatttctg tggtggaaat gctgcacgtg
    26701 gtggcaacaa gtttagcttt cagttagcca agggatgtgg gtgagtgggg gacagaatag
    26761 caaaatacta ttttgtcagt ttattttctt ctagcttcta ctttggttat tgtatcttgc
    26821 taaatatttg gctgcttcta taaaaatcca tgtaatatca attatctctt ccttatgtgg
    26881 atacctagtg accaagatta aatcaccttt taaccttata acctttttcc tttaaatctc
    26941 gctgagagac attttcaaga acttgagtca ctcttctgaa gctttctcag tcctgcgaac
    27001 tttttgattt cacagtgatc ccataataca tagattttac ctcaccagtg aaaatagtag
    27061 gtgtctgtcc actgacccta attttcttac accttttata gcaagcttag aagaaaagct
    27121 ttttgaacta ataagaaaag gagaactgca cttgaaaaat ctggtgtggg aaacagttcg
    27181 tgagggtggt aagtaccgaa tgtgctctca caaaataact gctgactgta ttgtgatgaa
    27241 ttccaccaat gtagtagttt tgagcttttc tttttctttt aagtagaatg cattttctga
    27301 aaagcaaaac tgatgttaaa aaacaatgga cataaatgat ataatgaact aatttcatag
    27361 cattataagt aaaatatcct ccactgaatt aaaacaccga gttgaaaatg tattgagttg
    27421 ttagtggaag tgagatctat tgagttgtgg gggtttttcc ctagcaaaac agctattgag
    27481 actttttcta caagtcaatc tgctcaccac atcatggcta attaattcct tgataatcag
    27541 tggataacag tgagttctga ggaggtatca tttcttcacc ttgtgttcca gctcttactt
    27601 gattggtacc ttaagatgct gtattgcctc agtggaaccc agaagagtgg aaaattaaaa
    27661 aacccccaca acctaagcaa cagaacactt gtagaggcct tatccagagc tctcaaatcc
    27721 aggaatgttt tccttgtata ccacaggctt cctatgctgc ttatggtttt cctatgtgtt
    27781 gcacatagca gaattcaaag tggacttaaa gtgctaagtg acactgcgca gaggtaagat
    27841 gtcctggtct gcagaacggc tgagcacctg tggctcccat cttcctccag cgggagctgc
    27901 agatactcag taccattgaa aatcaggaca ccagtttcat cttcatgctt gtgccttcac
    27961 agcctttgtg attttacaat agccagatgg ggaacatgaa agtgcattat catgtagaga
    28021 attctgtgtg taaagaaatt aaccccttgg tgccatgtga cacaggagct tctgcatagg
    28081 agaaaatgca tttggcacca cggtctccca ccaggaaatc cctaccatct gtacccaaaa
    28141 tttatgaagt cacaagtcat tctgtatgat taaaactggc attttgaaca taggtgcagc
    28201 aattttatat tccagaacaa tactttaacg ataaaaattt taatttaaaa gttgccatgt
    28261 gcttagagct aaacaaatga gctcaagctc aattcaagtt agtggatacc tcgggaggtt
    28321 tatgtgttgt cagtttgaga ccatatatag ttttggccgg gggctatgca aagggttgat
    28381 gattaattat ttactagaaa tactaattaa tgcagttctg ttactagttt tgattatact
    28441 gatatttatg ccagtcaaaa cttttccagt cacatttaac atcttacatc ggctaaaaag
    28501 taagcgcaaa aaagatggca ggatagcaga atatttttaa gtttctaaga aacacaaaga
    28561 ttctactacc actatgtgtt gtttctgcgt aagatgcaga agtcagttac ttacatattg
    28621 agtataatat taatgaaata tagggtaaat ctcattttgc aataaatatt tttgtggata
    28681 cacatacttt agtgtcatac tgtaattcca aattacttaa agacagatta aaaaaatatt
    28741 attttccatt ttttctatct aatattatat attgtatgga ttgtgatata ttttaactgt
    28801 aagaatgctg cagctcatct tctttgcttc ccactatgag aattttatat tttcttagaa
    28861 ggtggtgttt cctttcagat aatgagacag ttgttttctt ttttctctcc tctactgatt
    28921 tttgggtttg agcatttgag catgttgaag gtgagctctg gtttagaatt cagtgttgct
    28981 ctgatttttg gtgaattttg caggtacgtg tgtatgcttg gctgaagaat aaaagcaaga
    29041 ccctaaatac aaaatttatg tgtacagtgt gtagatttct tatttctttt ggggtcagat
    29101 tgacttttaa aaggaaatga aatgcctaaa gcccaaatcc tctcatgcct gatttacaac
    29161 cccagttcag caaaaagcat ctatgtgcgt tcccattctg tgaaatattt aagcatgttt
    29221 ccaacgttgt gagaacttga aaaatttgat ccaatgaaag actgagatgc ctaaagatcc
    29281 ctaatgattc tgagaaaaaa aaatctgctt ggagctctca ctttaccaaa gcagcctctc
    29341 actttcccat cttaaatttt ctcacctatc tggagttgga tgattttgta cacctggaat
    29401 gattttgtgc acctagacct ccctcccttg gcagtgctga gcagttgaga gctaaattac
    29461 agatgaacta gacagttttg tgacagaata cctcttttag taactggcag agatggcacc
    29521 tttttgagtg gcagcctagt ggtcaaacta cttgctgaag atgcaggaga cccaggctca
    29581 atactcggta taaatgagtg ctgggcaaga gtacggcatt gctttttgct ttttttcccc
    29641 gtgactgaag agatgacatt caggttggat ggcttgcgag agaatcactt tctgtgattc
    29701 tgtagagcag acatttgaca agaatgatac gggctgaaat atgtacgaca catgcattta
    29761 ataaacatgc accttcactc tgcacaaaat acagaacttg caactgcttc aacatttttg
    29821 ctaccagcaa atagtgcatt gctgtcatat ctcaataaaa caaatagcaa tggtactcca
    29881 cgatattctc ccaatgtaca agttcccttt tttaaactct aagacttttc tgaatgcatc
    29941 aaggttcttc tctggcaccg tcaactttcc ccatggtatc agaagcgtct ctagtatttt
    30001 gagacacgtt gttcttccat ttactgttta tcatgcctta tttgaaggtt cttctcttta
    30061 ccactacatt ttaattgtct cagtggaatg cttattggat tctgaatgtc caataatgaa
    30121 tcaagaattt tacagctctg tttcctgcac tcagtttact ggtgttacct aaacatgtat
    30181 ttttttccca atagagtaac tgaatttttg tctcctaaaa tctaaatcta aaatactcca
    30241 gactaatgcc ttgaacagct cttgaaaaca atcatcaacg tttctgctca gtgtttttaa
    30301 attggtggac ctgccgctga gaccaacggg atacaggtgc tcattaggtt tgaaactttg
    30361 tatgttagat gtagttagat gaaactttgt atgttagatg ttacataagt agttggatat
    30421 ctctgcactt ttgtcttgag tcctgctaaa gtttgcttcc taaaaattga ggagaaaaaa
    30481 aagttgaaat ggaaacaaaa gaaacagaaa taacaagctg acagttagta aacctccact
    30541 acttttaccc acaattggcg ccacgtgtta gtgaattaaa cccaacaggt gttcttaaaa
    30601 actgtcacga aacagaaccc ctcgtttatg tggtatacaa atgtctggca ctctgtaagg
    30661 cctaaatctt ttaaaaagac ctaaactctg actttgtggg tgcaatttac tgcatactac
    30721 atatttaact atataattgt tcatgcaaga ggtagttaaa atgtgtcatc agttatgccc
    30781 gtagttgtcg taattgcaga tataaatctg catctgcaac agatgaggtt ggtttgcaaa
    30841 actgaaactt acttttctaa tggatatgag catttatgtc ttgatctttt ggtacataca
    30901 tatagatagc tatctatttc aaacaaagga aatactttct aaataccagt cctcatgtaa
    30961 aagaaaacaa ataggagttg aaacaagaat tactagtcta agaagatggc gaaaagagtt
    31021 gtaagaaaat gtcttctctg tgactttttt cctcttctgg atccactgtg tgacttcaga
    31081 aaaacccatt gtaattatat cttccgtgct gcagtttacc agtcggtata gtgcagataa
    31141 aaaccctacc tagtaactat ctattattaa tgaatatttc aagaagtatc cctgctgttc
    31201 gtgaagtggt ctaagagcat cagaagactg gtagcattaa tgcaaaatat tatcccttaa
    31261 aaacaataac atggcaactc tagttttcag agttctgtat aaactttgcg tgcataaact
    31321 ttgtatgcac ttgcctttca ctccaaactt tcaggtatac gattgccagc tttactgaac
    31381 gaccaaagga gtcaaaacaa aattatttca gatcactcaa tttgagatga gaggacagaa
    31441 ggtctgagca gtttaaggaa aattgttcct tatggaccca cagattgttg cactacccat
    31501 tctggattag gccgagtgaa atgggagtgt tgtctagaca cattcattta ctcatgtaaa
    31561 gaaatactga tgcacagaga aacagggaga agcgggtgca gtggaaaatc ttagagacat
    31621 tcgctaaccc tttggatttt ctgctggtta cttttgtaga aagagctaaa atacctttat
    31681 aagtttttga gatccatagt tgttagtgat ccataacctc gttaatgaag attaaaatca
    31741 agaaaatagt cacatacagt tgttaaagta agaaagttct gtctcaaaaa gattggattt
    31801 aaaatttcaa ggtaggaagt gtactgtagg acattaaaaa ttacctgtta taatacagct
    31861 cttttatttc tatttgatgc catacagttt gtcactatgt tgtttacatc tgtgtgcttc
    31921 ccaccttttt agactgttta tgaagttgta gtcttttttt ttttttttta aatggtagtc
    31981 ccctgaaggc aggtcactat ctccagtatg aaattcaaag tggaatcaag attgccaaga
    32041 ataaaaggga gaattggaca agcccttagt aacttccacc caggagccag gaaataaaag
    32101 cctgctgaag tctgctgtct cactcaaaac cagaaagaaa tcacaggaca tccatcaact
    32161 ctgaacagct taagagtaaa caactattac ttgtgccaaa gtgagcagac tgtataaaga
    32221 tggacaaata tatccttaag tgtgtgcctc tttactctcc tgagaccttt catcagaaat
    32281 ctttaacttt cctttagcac tgaagaaaat ctacagcaat gtgaactcct cacctgtaag
    32341 aggacatcta ctgatagtat tttttgtcag agtacaaatt atagaattgt ctaaaaatgc
    32401 atgtaattta tttgttctat tctaataggc accatgccag gtaggcagtt tgctttcaca
    32461 aatccatttt gcggtgtttt acttgcactt actttcttta cttttgtcac aaacatttag
    32521 ggggaaaaaa tgaggccaga atctgtaata gagattcctg ataactgcat gctttatact
    32581 ctgagaatat tctaggaaat tgcttataaa tttgcttgag gcattatagc acaagtgctt
    32641 cagtctatgg aatttgttac cgctatttta ggttgctgtc aattgcttat tttaaagcag
    32701 aacttatttt aagcttgacg aataggaaat gtggttttta gtacaatgga attgctgtag
    32761 ttctcactac tgaatttctg gtgcgctgat taagttcttt aaataaaaca ggtgttggag
    32821 aaacagcctt tacaagttaa ttaatcttca ttttcaaaag gatgagctac cattaagctt
    32881 aagtttatta tacatgtgtg taagtagcaa cgtgatttac tgttccaaag gtgaagctgt
    32941 cctctaagga caggtcgttc cagtggactg gcattgtggt acatgttgtg agcaaaacaa
    33001 tacacacgcc tggttggctg aaaacgtttc cttacatatg tgtacattct gtgttatggc
    33061 ttagtcaagc aattctgctg agaacatcag tctgaggaga catcacctac ttaaacatct
    33121 tttgatctcc acaataatct tgaaatttta tttaggtatg aagtatttct attaaaggac
    33181 caaaatcttt ctctgtacat ctgtgagaac ttggagaaat cttatttaca gtaaattaa
//
