# Supplementary material for: The serine/threonine kinase 33 is present and expressed in palaeognath birds but has become a unitary pseudogene in neognaths about 100 million years ago
Source: BMC Genomics. 2015 Jul 22;16(1):543. doi: 10.1186/s12864-015-1769-9 (PMC4509753; doi:10.1186/s12864-015-1769-9)
Supplement: Additional file 3: — Contains the stk33 sequences from all birds examined in this study. [file 12864_2015_1769_MOESM3_ESM.zip › Aves stk33 sequences/Neognathae/Calypte anna (Anna's hummingbird) stk33 pseudogene.gbk]

LOCUS       Can_stk33_pseudogene             15725 bp    DNA     linear   
DEFINITION  Calypte anna serine/threonine kinase 33 (stk33) pseudogene.
SOURCE      Calypte anna (Anna's hummingbird)
  ORGANISM  Calypte anna
            Eukaryota; Metazoa; Chordata; Craniata; Vertebrata; Euteleostomi;
            Testudines + Archosauria group; Archosauria; Dinosauria;
            Saurischia; Theropoda; Coelurosauria; Aves; Neognathae;
            Trochiliformes; Trochilidae; Calypte.
COMMENT     We downloaded the assembled contig(s)
            from the WGS project and performed a local BLASTn search with our
            genomic stk33 sequence from the African ostrich (KP072780) in order
            to identify the corresponding contig(s). We then used nucleotide
            and amino acid sequence comparison in order to identify the stk33
            exons.
            This record uses data from DDBJ/EMBL/GenBank entry JJRV01008119
FEATURES             Location/Qualifiers
     source          1..15725
                     /organism="Calypte anna"
                     /mol_type="genomic DNA"
                     /db_xref="taxon:9244"
     gene            1..15725
                     /gene="serine/threonine kinase 33"
                     /note="Exons have been indetified by sequence comparison
                     with the stk33 sequence from African ostrich (Struthio
                     camelus) [KP072780]. The remnant exons contain several
                     stop codons and framshifts within the ORF coding for
                     stk33. 8 Exons have been lost due to large genomic
                     deletions. One Exon has been inverted."
                     /pseudogene="unitary"
     exon            complement(1..139)
                     /gene="serine/threonine kinase 33"
                     /note="inverted"
                     /pseudogene="unitary"
     exon            3362..3448
                     /gene="serine/threonine kinase 33"
                     /pseudogene="unitary"
     exon            7986..8061
                     /gene="serine/threonine kinase 33"
                     /pseudogene="unitary"
     exon            11628..11725
                     /gene="serine/threonine kinase 33"
                     /note="framshift within the ORF for stk33"
                     /pseudogene="unitary"
     exon            11982..12068
                     /gene="serine/threonine kinase 33"
                     /note="framshift and 4 stop codons within the ORF for
                     stk33"
                     /pseudogene="unitary"
     exon            14444..15725
                     /gene="serine/threonine kinase 33"
                     /pseudogene="unitary"
BASE COUNT     4853 a   2869 c   2787 g   5216 t
ORIGIN      
        1 tgcttgaaga aatggaataa aacctgggag atgagggggc tggtggaaca tacaagtctt
       61 gtattctagc tacagctgcc tgccacactg acaaggaagt agattggcat aacacagcat
      121 actgctttgg acagcaaatc tacaaaaaca ataaaacaga ttaaaaagtg atatttcagc
      181 tacagaatgt tggttgcatc ctgatctgga aatgctggtt gaatccagag aaagcaattt
      241 ttccataggg cagaactgta ataatctctc tttcaaagca aatgacaata gatttcagag
      301 gatttcaaaa tacttcatta aacccaggga gttgttagcc tgtagagtca aataaaaaaa
      361 tgaacttttg cttctaactg gtaccatgtg aggatatact tcagcagtac tgccaagaca
      421 ctaataatga acaagtattt ctggatactg ttataattcc tctggagagc tgttgatttg
      481 cacaagattc cctgaagtct acttttctaa acattatcag gcaggaaggc tatagcttgg
      541 ttcctccata gtggaaatct gaggaagagg caacacttga aagtgttact ggcttaacaa
      601 ggggaaacca tggagttgaa gatccccaac tttataaaag attaaaagaa tgctcctgca
      661 tttcagatgc cttgtgtgag caagacactg aaacctgcct ttaactggat tccatactgg
      721 atctgcctcc tgcagggcag gggccagggc tcatccctca tcacgttcct gctctccatg
      781 ctgaaggagc tgctgtacct cccaactggg aacccttggt ctcgggcaat ttggagcttc
      841 agtctatgga ggctacaagg gggatggcat tttagagaca gaaaaacaag ctaaaagaag
      901 tatccaaatt tcaagaaaag ggaaaatgct ggcttaaaca cagcatacag cctgcatcgc
      961 tggagaaaat aaggactaga tttccagcat tttacaaaat ctcctccact ccattacctc
     1021 tgatgcacct tagagataaa ctcagatgtc atctgagcat ccttaagtcc attggttcct
     1081 ccctaccccc tcacctccca gatctaggac ttttcttttt gaacggcaga tggcttatta
     1141 gaaaacagta gtacaaaatc cttatgtgca ggcaaaaatt acttaagaga atgttccttt
     1201 ctgatacagt gcttttataa agagagagag cttctaatct cactcaatag ccttcattct
     1261 gcaatttaca tgaaatgtaa ttaatgccca atttccatat ttaagtctct ggcaatatta
     1321 gtactcttat tagagttaaa aattcttagg tggtaggact atgataaaac tattacaatc
     1381 tttcattctc tgaaacttac cagaaaaaaa aatatataac tagcacaaag aagaaataac
     1441 cttcatgata tatggaagta tttttgtttc tttgaagata ttctgaaaat aataataaaa
     1501 ggctgaagtc tagaatttat tttacatttt gattctggga aaaatctttg aattaaaaaa
     1561 aatttgaaca gagtaaattc ttctgtttca taccattgaa ctgaaggata catttttttt
     1621 catcactgcc agtaaaatta tgcaagaaaa aggaaggttt acttttccag aaaatctttg
     1681 taaacgctct cgaggcacaa gaaagtccta gttttaacta gattacttca aaataaataa
     1741 atacatacat acataaatag ggagggatct acagctacat taaatcaaac ttctgccagc
     1801 agaaagaaaa aaaacctgat cctactttgg cttttgcctg agactttctg tgctccatac
     1861 ttcagtcacc tcctggagag tcctgtggcc tttctcagac ccttgtgctt gtcagcacta
     1921 tcagcatcag gcaaacccca ccacaacatc tgtgtgcacc taacagagta tttggcaatg
     1981 ttttatttat cacacagact agaagctata accacagact taattaacca atatataatg
     2041 aacaaatagc atggcagaca gcccagcagt tgggtaacaa tgagagaagc tgagaggaat
     2101 acagtgtgca gtaagaacag agaatacaca gtacagttgt tatatatcct ttggtaatga
     2161 atatccaaaa tctcagatgc tccagcagtg aattatttgc attaactaca ctaagtaact
     2221 atggcaaatg catattttat acaattaaaa gttgcgcagg agaagcagat ctgctttgtt
     2281 tttaataaac aggaaccata caatatgcat gtgatacaaa ctgggaaata gcagaggagg
     2341 aaatgctacg tgacagcttg aggcacctaa aaaaatatcc ctcttggacc tggagcttgc
     2401 attctttttc cactgtgaat tggcaatgtg atcaaaaagc acactgaagt tattttacct
     2461 tcccaactga aaactatttt taggtgcttt tgatccaagt tacaatggtg agggatccaa
     2521 aaggaatgca agctctcatc agaatcttta gttgtcactg gtcatggcag atacacgaat
     2581 aaccacagtg tccttcatga ataaagagct ctcacacact aggaattccc actttcaact
     2641 tggtgttgaa aagtaggagc tactcatcca atataccaga atctaacagc ccagatcatc
     2701 ttcatttcaa ttcctctatg atttttagca tctatgatac ctgtgcttaa tttaaaatga
     2761 acctaaccag aatattggtg tttaagcctt attgatttac tcatttctac ttttggcata
     2821 tctgctgctg aactgagtca gaaattaaat cttcttccag acataacaca tcctttggga
     2881 actgagatgt tatatcacca ttctgctaca atttccttta tttgttaaaa taagataatg
     2941 ttgcttatca gaattgctgt tgtaaagtat aagagaagta atttgcacag gaagacaaga
     3001 gctacgaatt aatactgtgg cctcttcctg tggttttaat tataaaagag caacacctaa
     3061 cacacacaat agcagggcca gtggtgtggc tggcagtgtg tgcatacaaa agcaggatgg
     3121 cagccagtat gaacttttgc ctttattaca ggattgtgag gagggaagag attcaaaact
     3181 ctgtaatact tactgctccc tgggagaaat gggaaagatg atttggttag gctgccagca
     3241 gttcagagta aaatgcactg gaattacttt aagaaattac tcagtcaaaa gactaaacca
     3301 ttcctgtcag aacatcttca ctgcaagtga taacatttta tttcttcctc tctcttggca
     3361 gacattgttc agagatctaa aactggaaaa cattttagtt aaaagcagtg acatcaatga
     3421 agcaaatgaa atgaaattaa acataaaggt aagaaaacaa ttgtagcagt tctacttcaa
     3481 gaactggttt taatatctag gtattactgg gagacctgac tttgatacct attaagagct
     3541 tttgaaatga gctaataaat ggtgttatta ggggaaaaaa aagaaaattt ttgcagctaa
     3601 gtgccactgc tgaaaaggac tttttatttt tttaaagata tatttctagg tcaataaaaa
     3661 aaataatttc ttaaagaaac tgtagcttgt tcatctatct ctacattggt ataatctcaa
     3721 gccattagtt gcaagaagcc agcaggtgtg ctgtaagata taattaattt taaaattgag
     3781 aatattgaca atttaatcta aatctattag taatttagaa aagaaaacta tttagactgt
     3841 gccttgattg aaatacacat atattatagt attcttttga ttgtaatgaa tatttactac
     3901 caaaacacaa tgtgccatct gcttacatca ttttattaga aaaaaaatag tctttgatgc
     3961 ttaatagatc atatgctaat tgtccattgc tggtttgctg ttttagtggt agttaatatg
     4021 aaaatacagg catcttttaa atagccttct agaatgaatt cttgggtgga aaagtccatg
     4081 ttgagaaatg attcagacac tgaggtgtgt ggacaaccct gtattttatg gagggagaaa
     4141 tcaagggtac ataactgtct ttgctatgtt tctcagtcta cgtattttca tatattattg
     4201 tcaattgttt aagaagcata atgttggatt ttcctacatc cttgtttgtg gcagtgtgta
     4261 cctttcttcc tgcctcaatc caccttgtgt tattgctaag ttaaatatag tgcaagtaac
     4321 atactccatg gttacaaagg caactttttt ctgctgctgg gtggttttga tgccaacagc
     4381 atcacttgaa tcacacagga aagctaatct gtaacttctg acccattgca gaaactttta
     4441 ggaatctcca aatgaagaat gggattaaat tttaaaccat tttttcttag aaaaattcca
     4501 tccaaacaat gtgtacaaca ctgttgatta tttgatgctg aaacaagttg aaaaaacaaa
     4561 ccacaacaaa catggaagca ggtcagtgat ggcatagcct gtccaggggc acacttctca
     4621 gaattttctt ctttgccttt tagtcagtga gtgctttcct ctccatcata tatgaagata
     4681 agtacctctt tttgattaat actatataat aatgtacttc acttcattat tccatataac
     4741 attaattttt taattctatg aagttctttt cctcaatagt atacaccagc aatgtatttc
     4801 acagatgaag caaaagcaga ctgaaggaaa aaagaaatcc tttttgaggg aagataatta
     4861 gtccttctga catattgatt gatgaaatac cagtagcatt aaatacttct gtaagtgagg
     4921 gagttgcatg ggatgaaatt actttccaat ttactaatca tgacaaaaac acaaagtctc
     4981 aatgccagaa ggagcttcaa gtcatttgat ttatttctct ctctaaagaa agaagcagtt
     5041 atatttaagt catttctgat gaatatttgt ataaagtgta cttaaagacc accagtaatg
     5101 gagactgtag tcttcccagg cactctatcc tgatgcttta ttatcctcct agaaattttt
     5161 cctcctgcct gctctgaacc ttcagtttaa cattcagctt aaacttgttg ctatgggccc
     5221 tgatatgata actttttttt tgttataaat tttcagttaa ctcacctgca gccacagagc
     5281 ttacctaagg gaggtcatag gagccaatgt gtggggctaa ggaaaagggt ggaactgggc
     5341 ttcatatttt caaactattc tttccctgtc catcagggat ttaaagagct ggtagtcacc
     5401 atcctatttt tcagcaacct gataacagat ttctcccttg gccgattgtt tttggtacta
     5461 aacaaaatga attttctcag tcctatcctg catttctgat ctctgtgaca gactcatcat
     5521 tctcctgcag tacttgcttc agccccttgg cctgctttca cctgggatat ttcaatagac
     5581 ccctaaccca ggcaagggga aggctattgg tctcagccct cccagaaagg gcaggtgtgc
     5641 acaaagaggt tctgtacaag agtggtttat gctactcctg cctaacagag acattggctg
     5701 gtgaccctgg aactgttcat tcatgttcag tttgtgattc aaagctgtcc ttgagctgct
     5761 atctgaccag ctctcttact tctgtttgca tttggagctt gtctttcagc acacttatag
     5821 tcattcctgg cttgatgttt tcttcagatt taataagtgt gttatttctt ggatcatcca
     5881 ggtcatcagt tatagtggta taggacagac atctaaaaaa acaccccttg gtgctgcctt
     5941 ccactttgac aatgaagaag ttacaactgc tttctgagag gcatgagttc attgttcctg
     6001 tggtatttta atgtagacag tactatgaaa aaaagttaca tgaaacagta tcaaaagcct
     6061 tactaaaata gagatatgtg atatttagtg ttccttctct aactctgaag cctgtcaacc
     6121 tgtgctacat ggagattggt tcctgacagg tgcataattg ctgttactta cctctttgct
     6181 ttctcctagg tgcttattac ttccagtatt ttcctgggaa ttaaaattaa tgggatgcat
     6241 ctctaactct ttttctgcag ctttcccacc cttttataga tagataccat gattgtcttt
     6301 ttcatttttc aagtatttta cctgccttcc actaatagtt gttgaactac taatagctct
     6361 gaaaagtctt gtcagttttt aaagtagtct agaatgaatc ttatcaatta caggtgattt
     6421 ttaaacttct aactgaagta cttgctaacc ttttgcttct ttgtaaaaaa ctgagctctt
     6481 gctccattgt cattgctgtt gattgcatta tccactgctt gcagtagaca ttttggttaa
     6541 gattgatgta agaagacatt aaatacattt gccttctgag catcatctgt cagttgcatt
     6601 cttatttgaa tacaatacca gcctctttat tcattatctt cctactactc atatactgat
     6661 agagtatttc agtcttagtt atgtaccttg ttagttgctc cttttttacc tttttgattt
     6721 tgcccttcta tgcataggtt tttgttttgt tcttatttcc atcttttata cactcccttc
     6781 ttgtgtgtga aaattgtgga aattcaagat ttaaccagac cagtttattg actaaaacaa
     6841 aactataaaa gtaatggaga tgactgactt acctcagtaa ggaacagaag acaaaaacct
     6901 tcacccagga gaacactgac aatttcattt ggtattgttg caccaactat aaagcttggt
     6961 taacagtcac ctctgttttt ttaggtaggt accaagcttc agatatctaa ttattatgtc
     7021 aaggagctta aactggttac cttcatggct tgataatacc acaatttcta aaacaagact
     7081 ttaaagaaga ctcttacctt taatgttgtc aaaccaccca tcacctacat cacctacagt
     7141 atcatcttat ttttaatcag acattttaaa ccagcaataa ttcatgctat taacatcctg
     7201 ggaaaacttt caaacttttt ttctgtgtcc ctatagcaga tatcctacag aaaataaaat
     7261 gactgaaatt gccagtcttc tcctgggtga aggtttttgt cttctgttcc ttactgaggt
     7321 cagtgagtca cctccattgg ttctgctgct gctgctctga actcctgacc atgtcaggag
     7381 gcagtagata aaatactaca ccaccaggta aaatacagta ccaccaagat agccccacag
     7441 catcatcttt atgacatgtg actgaaatat ataaagttac tcgattataa ctagtgaatt
     7501 tttaatctag ggtatcaatg aagtgggttt gaagatttct gttgttgagt attttggcac
     7561 tggttttgtt catcaagcta ctatgtgaga acagaggcac ttgtgttttg caaaacccct
     7621 gtgtttttgt gtactacact tatgtctggg agaaaaagaa aagtttgcat ggtgccttgc
     7681 agtactggaa ctctgtgtta ggaatactgc tttcataact tattgtgggg aaaaggaatc
     7741 ctaagtttaa tcatacagct aatgtcacaa tgtcaccacc ccctttacac tcagagataa
     7801 gagtgaggac acatcagcat gaattgttaa ggtctgtaca ttattcattt aaacatctgc
     7861 tgttggtccc tctttacata tgggaataaa ttataccaca tcagcacatt cttcatgctt
     7921 tgtgtttaag catttaaaag tttttttttg tattattaat actatttttt ctgcttggtt
     7981 ggcagcccct gaagttatca gtccctataa ctaccgccaa cagtgtgaca tttggagcat
     8041 aggtgtcatt atgtacatgc tgtaagtagc ttgtaaaagt aatataaaat gtacagaacc
     8101 atttataata caagtactta caattttgaa ctgaaataaa aaataaacct gcctgctaaa
     8161 tcttcataaa agactgaact cttgtagttg cttgtatgaa aaccttagaa atttctatac
     8221 aaaataaaga tgcagttcaa tgttaaaagg gagtgtttga tttataaact gctttataat
     8281 cctgaagtaa cagaaaacta caaagtattg cagtgcaaca tggtaaaact aaattgagag
     8341 ttttggactt tctttttcat atattggacc aatatatata tgagaacagt aattgattta
     8401 cagattattg gtcaaatacc taaatggatt gcaaaaacca tgcaatcagg gtgagggctt
     8461 ttcttcttca cctttaccta tggtaactct gtaaccaaga tatttgaggg tttccaggtc
     8521 tccatctgtg tcctttggaa gtttataagt catatgttat tagaggaaga aattaaattt
     8581 tacatttgta ggagtacctg catattttta ttgaagtctt tcatcattta tagtattttt
     8641 ctaagttaca atatagcaat tcctcactga aaaatcctat tctgcctatt ctagctaaat
     8701 aatataaaaa tctaccctag ggagtaaaaa taaattaaaa ttgttaatat taaaataaat
     8761 taaaagcaaa atacataagt ttctgttctt atgttacagt tgaaattgcg aattgggcaa
     8821 ctaaaatatc acattgtctc cagggacttt ttccttcata atgtttttta tgggtttttt
     8881 tccccattct tttttttttt cttttctttc tattgccccc agatgattct ttaatactaa
     8941 tgtttgagat ctttgccaca tgccatttca tttgctgctg ttatttctgt cctatgtttt
     9001 ttttaattct gttgcataca gctgaggtct ttcataaaag taactgtaca caagcatgca
     9061 ggctcaggtg cagtttcata acctcttttc tggattttct ttcttttttc tttccacttt
     9121 attttgattc cttggttact tttctataca attagctcac ttttcttctt gtgtcagcat
     9181 gatgaagtgt tcacagcttt attgctttta ttttttctaa aatccatgtg tattttttat
     9241 gcttatacag aatgagtttt attgttgtac tgcatgatat taatgtttgc atcacagtag
     9301 taggatttgt acaacacaat acagtagaat agaatataaa gtggttggta gaaattagat
     9361 ggtttggctg cctaataaga atccagagca gtgcctgtaa tcagcacaat tcacagttca
     9421 gaacttgtga aattcagagc agtgaactgt gttgattgca gccagagctt agaactcctg
     9481 accttcttcc ttaattagca atataaatat tttttaaaat tagcattttg taatcacaac
     9541 agtgtcagaa caaagtaaca ttaattcact ccttgttgtg ttgactacgc tagaaggaaa
     9601 atactgtgta tgaattaata caatataatt cacactcatt tttattgctt aatttcaaaa
     9661 cagtaatgca aaagctataa gatcatcttc tgattttaat tctgtttttg aaaattactt
     9721 ttcttcccac cctgaataat agcttgtgct cctggtgctc ctttaacagg cttaaagata
     9781 ctattacaat tattattgct gccatcacaa ttctgactct tccaggctac agctaatggc
     9841 ttcctggcaa tttgcaagct gccagagctg tgcttgcagt gcagatggca tgctccatct
     9901 tggtaccaag ggtattattc ccactgcagg ctcagtctct acctatatgg ggagcacaag
     9961 ccctgaggtg actcatgaac tctgttttca tgaatgttaa tgcacagagt tgcctctgca
    10021 tactgggtca atgccagagt gatggatttt ttatatgtaa tttaaactga ggtgtacttt
    10081 atactttcaa tttcatttct atttttaaca tctactaata gaaacataca caatagcaca
    10141 atagtaacca acaaaaagaa aatccattaa aacacagacc tatgtcagca tattgaaagc
    10201 ccagactagc aagagtcctg ctgcctgtca ccccgtgaga ggatggtccc tctactgctc
    10261 cctcacagga aagggttggg ggctgctttc tcctgtgctg tttccactgc taggtttctt
    10321 gtccattttt ccacgtgtgc tcagagactc agtagttctc aagcctttgt tcaactaaag
    10381 aagtgtagga tgcctaataa attactttct gcattgcagc aatgagaaac ctattacaaa
    10441 gatgtggtac ttttagcttc ttttaaaagg cacagaaaat tttgcagatt ttcaaggtgc
    10501 caagtaatag gtttcaccta cttaacttga tttctttagc tgaagttatc tgttgtctgt
    10561 cactgcctta gtctggagag aatttagtcc tatctgtgca taacagaata aagggcattg
    10621 tcaccagcca atacttatac agtattgtgt cttgaaatga atgcattctt cccattttct
    10681 gttctttaaa ttgagttcca tgtggattta attcctgagg gagactggag gaggattgga
    10741 ggatagaaga aaacagctat ttttgctgaa gacattttga gattaaaagt tttggggaaa
    10801 atgcactaaa atattaattt tatgttttac cttaaaatta aaaattaaag ccatttgaat
    10861 gaaactccag aatattttac ctttatataa agtgacaggc atccttcact aggatgtgac
    10921 aattacattt tcagtagtta cttctggagt tacttttggg agtagatcta aacagataat
    10981 ttgatacaaa taatttattt gatgaagtta gattcttttt ttttattatt gttttaaatg
    11041 gccccaaata ggtgtattaa tttattgaaa atatttgctg tgaaattttt gcatgtctgt
    11101 ttgtgcatga ataatacaat gtaaaatcta tgaaaattta ttctctttat tatttttgat
    11161 tgaaaacaca aacaacatga cagtatttaa ttcattgtgt gattagtaga acacagatca
    11221 atatttactt tcaaagcata tttacttttc aaactaagtt agccaagtga ttggaataaa
    11281 ttacagaata gcaaaacatt atattttgag tttaactttt tctagcctct acttcagttg
    11341 ttgtatcaat tctctggtta ctactttaaa agttcatgta atatcaatta tgttctcctt
    11401 atgtggacac ctggtgccta agattaattc accttttaac ctcataacct tttcccctta
    11461 aatctctctg agagacattt ttcaggacct gagccacttt tatatagttc ttctgaagct
    11521 ttcccagtcc tgcaaacttt ttgatttcac agtgatccca aaatacatag tttttgcctc
    11581 accagtaaaa agtagtacat atctattcac tgaccctaat tttcttacag cttttatagc
    11641 agccttggaa gaaaagcttt ttgaactaat aagaaaagga gacctctgct ttaaaatctg
    11701 gtctgggaag cagtcagtga agctggtaag tacacaatgc tctcagaaga taaatgctga
    11761 ccatattgca atgaattcca ctattttttt ttcttggctc ttaagttgta tgcgttttct
    11821 gaaaagtgaa attgatgtta aaaatacatt gacataaatg atttcatgaa ctaatttaat
    11881 agaatgacaa gtaatattaa attgctgccg cattaaagca gtcagttgaa aatgtgctgt
    11941 tagcagaaat gggatgtatc aagttgtggg tcttttccta gtaaaactag tactgagatt
    12001 acttctgaaa agttgatctt gctcaccaaa caacagccag tgaattactt gataaccagt
    12061 ggataaagct cacatgttca tcatgaaaga cccattcttg agtagtagac ctttttcttc
    12121 attcttgcta attaaggaga gctgaacaag aacctttgtt ttcaaggtca cagtgcaata
    12181 gccacaagca aatatacaac tcaacagtgg cctgtgagca gtaactgtga catgaggtac
    12241 ttggtgtctc ctgtgtgtga gcacagtgca gctgctctgc tcacagatga tccttggttg
    12301 aacttgctcc atggggtcca gcactgtgcc tgtgctgtgc cagtgtactg gggcagttct
    12361 gctgaatttc ttgaaacttg gtctcaagta atatcactgt tttcttgaac actggtggtt
    12421 ctttttagca tttttactac taactacatc cccctctctg ttcagtactg acacttccaa
    12481 tttatttatg tatttactga catgtttgtt tcattgacat aaatgatttg ttttgtatat
    12541 ggagctaaga acacctgaat ggtcaaacaa gacaatgtca aaaacttttc tcacatcatc
    12601 tcaccaggga tagatgctca gagagtaaga acaggaaaag cagtcagtac tggaatgtta
    12661 taccaacctt gagtcacttg gtgatcagga tttcctgaac aaaaagagag cagtggtagt
    12721 aaagctgagt ttttttccac tgatctgtcc aaatattatt aaacttgtat aaaaatgtag
    12781 ttgtggtaaa gaaatcctca gcctcagtag gcagagtgtg aagggaagcc tcccttggtg
    12841 tcctctacct tctacctccc acttgcatgg ttcttctgaa gccctcagtt tcttatgtgc
    12901 attcgtctct gctgcttatg attttcatac acattgcagt actggaagta atagttaaag
    12961 gtttttctat ttctagtgaa atatttgggt tttagaggag catgaagaga agaaacagac
    13021 aagtgatgag tgacactatg cagaattctt taacaaatgc tcattaagat gtcctaacat
    13081 ggcctggctt cagagctact gagcacctgt ggctctgccc tctctcttca gtgggacttg
    13141 cagatcctca gcatcactga aaatcaggac accagtttct acttcatgct tgtgccttca
    13201 cagcctttgt gattttacaa tagccagatg gggaacaaga aagtgcatta tcatgtagag
    13261 aattctgtgt gtaaaaaaat taaccccttg gagcaatgtg acacaggagc ttctgcatag
    13321 gagtaaatgc atttggcacc atggtctccc accaggaaat ccctaccatc tgtaccaaaa
    13381 atttatgaag tcacaagtca ttctgtctga ttaaaactga cacttcaaac ataggtgcag
    13441 taattttata ttccagaaca atactttagc aataaaaatt ttaatctgaa agttaccatg
    13501 tacttatggc taaacaaacg acctcaagct cagttcaagt tactggatac ctctggaggt
    13561 ttatgtgttg tcagtctgag atcatatata tagttttggc cgggggctat gcaaaggatt
    13621 gatgatgaat tatttaccag aaatactaat taatgcagtt ctgttactgg tttttattat
    13681 tctgatttta taccagttaa aactttccca gactcagact tcttatatta actaaaaagg
    13741 aaaagggcga atgatgacag gataacagaa tatttttaag tttctaagaa acacagagat
    13801 tgtattacca ctatctgtta tttctgcata acctgcagga atatattgct tatacagtaa
    13861 gtataatctt aaaaaaatat agggtaactc attgatggct ccaagattgt atacctcagt
    13921 tatgactgca accgccagtt tgagttgagc atcctgtagg cctgctttgg attatttttc
    13981 cctaggtgta tcattttagg ttttattcct caatatttgg atttttttcc cctttttttc
    14041 ctgaagtctg tttttctttc agttctttaa gcaagaagaa atatggctgc accgaagggt
    14101 aaaagtgtgt gtagaacatt tccaggagct tagctgtgta agaatttcac tgatgataaa
    14161 gatagagatg aagtcactta cctggactgc tccttttctc cagatagagc catgttctga
    14221 attacttaat tgattctagt tctccagggc atttttaagc ctcaaaagtg tatcagctga
    14281 ttgctgaaag ctagaaaatt ctatcttcat cttgttttct gaagacataa atcatagtaa
    14341 aaatcctgga cttcatccag tgaagactcg tgatcctttc ttggctgaat tttaaccatg
    14401 acacagatca gaaaaaatat gccaatatgt aatattggta aattccaata ccaaatcaaa
    14461 agtggaataa ggattgccaa gaaaagaaag gaggattgga caagtccttg gagccttcca
    14521 cccaggaacc aggaaataaa aatttactaa agtctgctgt cttactcaga atcaagaaga
    14581 aatcatagga aatccatcga ctctgaacaa gttaagagta aacattactt atgcccaaat
    14641 gaagagacta cataaagatg gacaaataaa ccctgaagtg tttgtctctt tattcttctg
    14701 aaaagaagat ttagctttcc tttaacactg aagaaaatct aacagcagtg tgaactccta
    14761 acttgtcagg ggacgtcttt tcctagtatt tttgccagag tacaagctat agaattgtct
    14821 ataactaaag aatctttgta atttatttgt tctataccaa taggcaccat gccaggtaag
    14881 cagtttgctt acacaaatcc cttttgctgt gttttacttg catttacttt ctttacattt
    14941 gtcacaaaca ttcaggggga aaaaataagg ccagaatctg taatagggat tcctgataac
    15001 tgcttccttt acactctgag agcattctag gaaattgctt ataaatttgc ttgtggcact
    15061 ataggacaag tggttcagct tatggaattt gttactgcta ttttaggttg ctgtcaattg
    15121 cttattttta agcaggactt attttaagtt tgatgaatag gaaatgtatt tttaagtaca
    15181 atggagctac tatggttctc accactgaat ttctagtgtg ttgatttaat tctttgatca
    15241 aaacaggtgt tagagtgatg gcctttacaa gttaattaat cttcattttc aaaaggacaa
    15301 gctatcatta agctcaggtt aaaatcaggt ttattataca tatgtgtaaa ttgcaatgtg
    15361 atttactgct ccaaagacta agccattctc taaggacagg tctttccagt aggctggcat
    15421 tgtggtacat gatatgaaca aaatatacac actcctggct ggttgaaaac atttccctaa
    15481 ataaatgtac attctgtgtt agggcttatt caagcaattt tgctgagagt atcagtctga
    15541 gaagacatca cttacttaaa tatcttctga tctccacaac tatcttgaaa ttcctcctat
    15601 ggccactaca gtcttgattt tatttagtta ttagatattt gtattataaa gccagatctt
    15661 gtacatatgt gaaaacttgg ggagatcttt acagtaaact aagtaagagc attttgacat
    15721 catgt
//
