# Supplementary material for: The serine/threonine kinase 33 is present and expressed in palaeognath birds but has become a unitary pseudogene in neognaths about 100 million years ago
Source: BMC Genomics. 2015 Jul 22;16(1):543. doi: 10.1186/s12864-015-1769-9 (PMC4509753; doi:10.1186/s12864-015-1769-9)
Supplement: Additional file 3: — Contains the stk33 sequences from all birds examined in this study. [file 12864_2015_1769_MOESM3_ESM.zip › Aves stk33 sequences/Neognathae/Caprimulgus carolinensis (chuck-will's-widow) stk33 pseudogene.gbk]

LOCUS       Cca_stk33_pseudogene_contig1                     857 bp    DNA     linear   
DEFINITION  Caprimulgus carolinensis serine/threonine kinase 33 (stk33) pseudogene.
SOURCE      Caprimulgus carolinensis (chuck-will's-widow)
  ORGANISM  Caprimulgus carolinensis
            Eukaryota; Metazoa; Chordata; Craniata; Vertebrata; Euteleostomi;
            Archelosauria; Archosauria; Dinosauria; Saurischia; Theropoda;
            Coelurosauria; Aves; Neognathae; Caprimulgiformes; Caprimulgidae;
            Caprimulginae; Caprimulgus.
COMMENT     This record uses data from DDBJ/EMBL/GenBank entry JMFU01090893
            We downloaded the assembled contig(s)
            from the WGS project and performed a local BLASTn search with our
            genomic stk33 sequence from the African ostrich (KP072780) in order
            to identify the corresponding contig(s). We then used nucleotide
            and amino acid sequence comparison in order to identify the stk33
            exons.
FEATURES             Location/Qualifiers
     source          1..857
                     /organism="Caprimulgus carolinensis"
                     /mol_type="genomic DNA"
                     /db_xref="taxon:279965"
     gene            1..857
                     /gene="serine/threonine kinase 33"
                     /note="Exons have been identified by sequence comparison
                     with the stk33 sequence from African ostrich (Struthio
                     camelus) [KP072780]. Remnant exons contain several stop
                     codons and frameshifts within the ORF coding for stk33. 5
                     Exons have been lost due to large genomic deletions."
                     /pseudogene="unitary"
     exon            1..110
                     /gene="serine/threonine kinase 33"
                     /pseudogene="unitary"
BASE COUNT      260 a    136 c    154 g    307 t
ORIGIN      
        1 tagctgaaga ctttggtatt ctttcatatt taacagtatg tctgttttca ttatgaactg
       61 aatttgtgat aaagtacagg gttcaatttt gatattaaaa atattcttag gtaacgtgta
      121 ttgctaactt tctctgtttg cctataataa tccagtttat ccagagatta cagaaaaggt
      181 catctaagag ttactttatt gaaatacagc attagtgata tgaaatgcca atttactaaa
      241 tcaagccata aatacatcct tcaactttac tgctacattt tttcctcttt cccaatgatg
      301 cagctatgtt ctgattatat tgcagtacaa acactcaaat tctttgatca agtctacttc
      361 ataatggtgt agaccctgat cctataaagc ccttgcattc tttacacaga agctttgttt
      421 tgttttgtag tattcattta aacacagaag taatgctttg ctatcagttt attttgatat
      481 tctaaaaatg gaaagcagtg tccctgtcag ggctaaggca caaaggttag ctgcagtctt
      541 gcttctgttg ctgtagttct tttgtggtta agatgtgtat ttagtcttcc agaactcaga
      601 tgttaatcgt aattctggag agaaaaaaaa aggtcagcta ataaaaagca aagattttga
      661 tttatgcaat agtgtcatgc aaaaagcgta cagtgagaag gtaggattgc atttgggtgt
      721 tttccaacat tgaaaatgtg gcagaaacat ttttcctcaa aagtaagata ctcttcctga
      781 aacatgttat ttccagaagc atgggagatg tggtgatttg tgttggtatg gcattgattt
      841 taaacctcca tcctctt
//
LOCUS       Cca_stk33_pseudogene_contig2           920 bp    DNA     linear   
DEFINITION  Caprimulgus carolinensis serine/threonine kinase 33 (stk33)
            pseudogene.
SOURCE      Caprimulgus carolinensis (chuck-will's-widow)
  ORGANISM  Caprimulgus carolinensis
            Eukaryota; Metazoa; Chordata; Craniata; Vertebrata; Euteleostomi;
            Archelosauria; Archosauria; Dinosauria; Saurischia; Theropoda;
            Coelurosauria; Aves; Neognathae; Caprimulgiformes; Caprimulgidae;
            Caprimulginae; Caprimulgus.
COMMENT     This record uses data from DDBJ/EMBL/GenBank entry JMFU01123871
            We downloaded the assembled contig(s)
            from the WGS project and performed a local BLASTn search with our
            genomic stk33 sequence from the African ostrich (KP072780) in order
            to identify the corresponding contig(s). We then used nucleotide
            and amino acid sequence comparison in order to identify the stk33
            exons.
FEATURES             Location/Qualifiers
     source          1..920
                     /organism="Caprimulgus carolinensis"
                     /mol_type="genomic DNA"
                     /db_xref="taxon:279965"
     gene            1..920
                     /gene="serine/threonine kinase 33"
                     /note="Exons have been identified by sequence comparison
                     with the stk33 sequence from African ostrich (Struthio
                     camelus) [KP072780]. Remnant exons contain several stop
                     codons and frameshifts within the ORF coding for stk33. 5
                     Exons have been lost due to large genomic deletions."
                     /pseudogene="unitary"
BASE COUNT      305 a    143 c    147 g    325 t
ORIGIN      
        1 ccatagtagc cattccttta tttcatgttc agtaggaatt agaaaatgct tagggtattt
       61 aaaatattag gtggtttaaa aagaactaag taaaagaaag tgtaattatt aggtatagat
      121 agaattacag taaaaagtta agtgctttcc aggaggatgc acaagctcag acttgcctga
      181 tctcttttga tccatgtcta ttcagtctct tttttttaat tcatttggga agcctcttta
      241 tctgtgtatt gctcggtcag ggctatgcca tctgcatctt actgtaaatt aggattcatc
      301 catctactat cttacatgag tgtagctttc ctgcaggaat ttgttaaatt atataaattt
      361 aattttcata ttccttctgg aatattgaac agaactcatt ttatgactgt gggattttaa
      421 agcaaaggga caataaacta atataattaa tcattgtgtc attgctgcag aataacggac
      481 taatttccag ttacttatca ttttaaatct cacagggaaa gcagtactat atagaaaaca
      541 aaaaggaatg accaattaca aaaaattggt ttgtttcatc atcttaagta agagtaacag
      601 aactggggaa gctctgcttg tgatttatta tttgcatttg ttctttgagt tttcacatac
      661 agttagatat ttcaactgaa ctgctttaca tggaaaaaat gatgaatttc cccatattga
      721 catatttgtg catcaagttt gcaaattttt agaaaacact caagtttaca gaataatttg
      781 cttgagataa aatgaacaaa agccatctaa aactctttta gttaaccttt ttttaactgt
      841 aactgtgaaa aaactaaaaa ttcccgcaat tacaaaatct tggttttaat ctgactctct
      901 gtcctaattc gggccactta
//
LOCUS       Cca_stk33_pseudogene_contig3        1404 bp    DNA     linear  
DEFINITION  Caprimulgus carolinensis serine/threonine kinase 33 (stk33)
            pseudogene.
SOURCE      Caprimulgus carolinensis (chuck-will's-widow)
  ORGANISM  Caprimulgus carolinensis
            Eukaryota; Metazoa; Chordata; Craniata; Vertebrata; Euteleostomi;
            Archelosauria; Archosauria; Dinosauria; Saurischia; Theropoda;
            Coelurosauria; Aves; Neognathae; Caprimulgiformes; Caprimulgidae;
            Caprimulginae; Caprimulgus.
COMMENT     This record uses data from DDBJ/EMBL/GenBank entry JMFU01125435
            We downloaded the assembled contig(s)
            from the WGS project and performed a local BLASTn search with our
            genomic stk33 sequence from the African ostrich (KP072780) in order
            to identify the corresponding contig(s). We then used nucleotide
            and amino acid sequence comparison in order to identify the stk33
            exons.
FEATURES             Location/Qualifiers
     source          1..1404
                     /organism="Caprimulgus carolinensis"
                     /mol_type="genomic DNA"
                     /db_xref="taxon:279965"
     gene            1..1404
                     /gene="serine/threonine kinase 33"
                     /note="Exons have been identified by sequence comparison
                     with the stk33 sequence from African ostrich (Struthio
                     camelus) [KP072780]. Remnant exons contain several stop
                     codons and frameshifts within the ORF coding for stk33. 5
                     Exons have been lost due to large genomic deletions."
                     /pseudogene="unitary"
BASE COUNT      423 a    237 c    305 g    439 t
ORIGIN      
        1 aaggagctgg aaaaaagcat cactgaaaag gctgtctgga gcctatgaag atgcagctga
       61 gtactagatg agatgaagga gaggcagagt gagaataaag gagatgcttg atgggaataa
      121 agaagcaagt tttggcacat gtgagagaag actccatggg taggacagaa ggacagaggg
      181 ctagtaatat ccaacagcag tgaatggagg aggaaaatga attggtagtt cctgttgcta
      241 tacagagttc aacatctttt ctggcagcaa gctggaaaac attttaaagg ctgagctttc
      301 aactaaaaat tctcattaag tagaagccta gtaaccctat ctgaaaggtt agaagaaaaa
      361 cagtaaacaa ggcagcattt tttccactgt tttcttataa gtacagctaa ttgaattgaa
      421 cctagcggaa gtactgactt gaaccttttt tttttcccct cttgaacaga aattcagcat
      481 aaactgtttg ttactttgaa gttttgttaa actggaacaa ctttcgtaac tgcaaaaccc
      541 aaattaggac ctaactgaaa aattaacgtt tgaccttcta cttaaaggta ataaattcag
      601 tatcagttct gggcaagact gttttctgca ttccacagtt caatctcact tcttttttat
      661 cctaagcagg ttccttccag cctcctgctt tgaattacgt ggtgctataa gttgtagaag
      721 acgttctggt gggatgagtt ggagaaaact ggtagggttt gggctgggta gcattgcaca
      781 gcattctctt ttttggtatt tctctattat ggcttccatc ttcttgacaa acttcctgca
      841 gggtacagag gaacaaccta cctgcctgtc agacactagg gagaatattt ctccatgttc
      901 tgtcgtgctg ctaagccagc catcctctgt gcctaatcct cagaggagca ctgctgtgac
      961 aagccatttg gaaaaaaaat aataacaggg attgtgtgag ttttcatcta gaactgacat
     1021 cagatgttta aaatgtttga aagaaaatgc tgggaaattc atatagaaat tgccatgcaa
     1081 cagttcatgg cagttgtgtt gttagtaaac ttaagtgctg tacaagctag ctttttgagt
     1141 ttgattttta ttttacgctg tttggagaac agggtgtcaa gtgctcattt tttattttaa
     1201 gaatagtctt aaaggcttga ttgctctttg atcctaatgt tgtgttgaag gtagttcaaa
     1261 gttataagga gttatgtatg ctgtatctta atgaaatgct tttctgaaat tgtactgata
     1321 gcctgctgtg aaaaaatcaa tttgccatca gcaaactgaa tgtacttgat gctcaattta
     1381 gttcacccaa ctatttcatg ttct
//
LOCUS       Cca_stk33_pseudogene_contig4         36384 bp    DNA     linear   
DEFINITION  Caprimulgus carolinensis serine/threonine kinase 33 (stk33)
            pseudogene.
SOURCE      Caprimulgus carolinensis (chuck-will's-widow)
  ORGANISM  Caprimulgus carolinensis
            Eukaryota; Metazoa; Chordata; Craniata; Vertebrata; Euteleostomi;
            Archelosauria; Archosauria; Dinosauria; Saurischia; Theropoda;
            Coelurosauria; Aves; Neognathae; Caprimulgiformes; Caprimulgidae;
            Caprimulginae; Caprimulgus.
COMMENT     This record uses data from DDBJ/EMBL/GenBank entry JMFU01090899
            We downloaded the assembled contig(s)
            from the WGS project and performed a local BLASTn search with our
            genomic stk33 sequence from the African ostrich (KP072780) in order
            to identify the corresponding contig(s). We then used nucleotide
            and amino acid sequence comparison in order to identify the stk33
            exons.
FEATURES             Location/Qualifiers
     source          1..36384
                     /organism="Caprimulgus carolinensis"
                     /mol_type="genomic DNA"
                     /db_xref="taxon:279965"
     gene            1..36384
                     /gene="serine/threonine kinase 33"
                     /note="Exons have been identified by sequence comparison
                     with the stk33 sequence from African ostrich (Struthio
                     camelus) [KP072780]. Remnant exons contain several stop
                     codons and frameshifts within the ORF coding for stk33. 5
                     Exons have been lost due to large genomic deletions."
                     /pseudogene="unitary"
     exon            12083..12447
                     /gene="serine/threonine kinase 33"
                     /note="frameshift and 1 stop codon within the ORF for
                     stk33"
                     /pseudogene="unitary"
     exon            14055..14191
                     /gene="serine/threonine kinase 33"
                     /note="frameshift and 3 stop codons within the ORF for
                     stk33"
                     /pseudogene="unitary"
     exon            15333..15421
                     /gene="serine/threonine kinase 33"
                     /note="1 stop codon within the ORF for stk33"
                     /pseudogene="unitary"
     exon            19990..20065
                     /gene="serine/threonine kinase 33"
                     /note="1 stop codon within the ORF for stk33"
                     /pseudogene="unitary"
     exon            24215..24310
                     /gene="serine/threonine kinase 33"
                     /note="frameshifts and 2 stop codons within the ORF for
                     stk33"
                     /pseudogene="unitary"
     exon            24582..24667
                     /gene="serine/threonine kinase 33"
                     /pseudogene="unitary"
     exon            31638..31877
                     /gene="serine/threonine kinase 33"
                     /note="frameshift and 8 stop codons within the ORF for
                     stk33"
                     /pseudogene="unitary"
     exon            35113..36384
                     /gene="serine/threonine kinase 33"
                     /note="1 stop codon within the ORF for stk33"
                     /pseudogene="unitary"
BASE COUNT    10851 a   6301 c   6717 g  12515 t
ORIGIN      
        1 aaacaaaagg gtcctgagaa ttaattacag tcttagcatc tgctcatggc agcttggctg
       61 atatacttag tagaataata tagttgagac aagagtgaga tggagtgtaa agtttttccc
      121 actaccattt cttaggcaaa tatcctttaa aggacaggcc tctttgttgg tttctgtaca
      181 ttccttttct ttttgcagta gtgtacccag ttgtgtataa aatcaggaaa tactgattgc
      241 ttccaaataa tttgtgttat gtcacttttt catggttcat atttctataa atattgctgg
      301 ctgcacagtg gagtattgtt tatctgaatg ctggtaataa catttcttcc tttaaagtat
      361 attccaaact tttttaggat cagtagatga atgagaagtt tgctgagatt acaggttcct
      421 gagattccag atgttgaatc tcgtgttagt gtaattccaa cctgctgtgc caagtacact
      481 gtggatgctg gacaagcata cttttgtgtt gtgcaaaatc tccttctaca gtttcatctt
      541 tcttaacatt ttaaaattgg tgtgctcaca tgccaactga atctgaggtt ttattgtgct
      601 aaatgtagac tgagctgtag cacaagtgca caaaatattg gtaattgtag gattttagta
      661 ttctgtaatt ttgtatttta atgcatattc aggtaaatag atctcactca cttgagctag
      721 aaaaaggatc aggtcctgta cttcttgtct agggtttttc tttttgctga aacattacaa
      781 ggtataaatt acctttcttg gagtacctaa gagaacctga tttctcaaat gcaagagatt
      841 ttcattattt gtaaattctc cctaatttct atcgtgttgg atttgaactg tgtttatcct
      901 tatcattgta ttttggagag ggtcatcttg catttctgtg agagagtgcc tgaaatctgg
      961 tcttgtcatg aggattagtg ataccagtaa tgatagtagg gttagtcctg tttgcattgg
     1021 agaataatat ctgttcaagt aattatagta aaaagagcta agttttatga agtaagaaca
     1081 ggttcattgt cctcagtaat ttgaaagaag aaaattatga ccagaactac ttggaattct
     1141 aaatgttttt aaaatttatt gtttcatact ttctgacaag ctgcaagcac aaatgggaaa
     1201 atagtgtatg catgaccaaa ggggtaatat atcctttaag ccttcagaaa atttgcatgt
     1261 ggtccattag ctgcttttgg gttttgaatg ataagtgatt atccaaataa atacaacaca
     1321 agctttcatt agattgagct ttttcctctt tgaagacatt ttaatatctt tgtgatatca
     1381 tttgttaatt tattcttttc tatatatata tgcaacgtta tcattaatgc ttcagctttt
     1441 atattggata caattcttaa ttttatgtcc attaggtcgc cccataccaa atgcttttaa
     1501 cttcctaatt cattaaaata gttgttgaag cactgccggg cactggtcag atgcaatgat
     1561 aattaatact gaagtgaaaa gaaaaatatc taaattatgt atttcataaa ttaatgctct
     1621 tataaatctg tagtaacata gtgtggcatt taatatgcac accttcgtat cttgcttctt
     1681 ctatcactta aaattctttt atattttgta gataaattga attggaagaa cgttgaactg
     1741 gatacaatga cttgcaaatt gattcttgtc tcaatggtaa aatcagtaaa agtttaatat
     1801 taaagaaagg aatattgatg atttctgaat ataaattcta acaagtcttt gtacagtggc
     1861 ctctactttt catctgaggt tacagtattt ataaaggata ggttagtccc atctagccta
     1921 ttaaagaagg aaaatgtaga ataaagatgc caccttgtgg gtgaaataaa ttatacagta
     1981 ggcatgattc aaaataactt gtttaccaaa tagattctgt gcatttgtga ctggttggta
     2041 gaatctgagc ttgtattttc ttaagcattt ataattattt tgggggttta tctttgatat
     2101 tttgtatgaa ttatctaagt aactgcagtt ggaccattct ggtcttaact gctaaataaa
     2161 tgctaaaaat cacacagtgt aatttaattt atgctcctaa tcaccagata attttggcat
     2221 caaattcaat atattgatcc taatgtattg aagcataatt tgaatgcaat catcctagct
     2281 gagaatttgc attcatctgc ctccagacaa gtacttacct ccccatgaca atgtctaggc
     2341 tggagaaggc tgcttcagag ttcctgcctt ctgctttgcc ccttcacatg ttccaacatg
     2401 tacagagtaa gacccagcct ctcccgaaac atctatttcc ataaaaagct gatgtgtgta
     2461 ctggaaagcg gccatgacac agtccagttc ctgatgtgaa ttaccaaaga atgagggcac
     2521 aggagggggg tacttgtccc tcagtttggc cacaatctca ctggtctcag taatctaact
     2581 ttattgtagt agctggtttt tgtgtttttc tgttgttcat ttttcaaaga tgtccagaaa
     2641 tatatgatac aattcttttc aacttagtca aataaataaa atactctaca tttccagtgg
     2701 accgtagagt aacaggcttg tgccaaacag gtaataggtc cctaacttga tgtgtttata
     2761 atcttagtgc acaaaggaaa aaaaataaag ttctacatga acacagcaag tgacaaagca
     2821 cggccttgtg acagcactta ataatatttc atggagatgg ctagccagac atttcctgga
     2881 aagaggctgc aatagtttta tattattttt cctcttacag tcttacaatg agttcctatt
     2941 ggtagcattc tttcaaaggt tagtagattt ttttctttta ccttagagat tttatgcctt
     3001 taaaatgtat catacataca tcagtgccta ttggaaacca ggttgctaag cttgaggagc
     3061 ctctaaagga agtgttaaaa aattccaagc tcaatcaggg tggggaaaaa cacaaaactt
     3121 gtttaaagct gctttcttta gcacagcttc aaataaaaca aatgtaacac ttggtcttcc
     3181 tgtttatttg aagtatctgt gagcaacata gtgtttcttt ggcttttgat tcagttcttg
     3241 ccaatttgtc tgtggatttc agaaggattg ttagtgtaac ctatagaaat acctcggcag
     3301 gtttcttctt ttccattact gactttggtt cagattagca aaaggtaatt tctatacact
     3361 tccttttgca tggacaactg gagtaatgtg gatgggagtt ctgctgtgca gttgagcaag
     3421 tcatggctgg cagttatttt ctgcatgtct ggcatctcag attattttat ataggactgg
     3481 ttttacttct aggcaagaga tggagttaga ccttctctat ttggtagctg gaaatgtagt
     3541 ggaattcctg atgccaggtc agaggtctga aatctgccgc ttgctcacat gctgagcagc
     3601 atgtcatcat gaactgctga gcagggagtt tggaggagcc caggctcttc cttgtgctga
     3661 gctgggctca gactgtcaga cgtgctttct tcggtctctc ttgggggctg aataatagtg
     3721 tggtggcttt tcatgactga tattaaccct aataggtcag gtgttaaaaa aaattctatt
     3781 gcagcatagt aaaaaaataa ataataataa taaaaaatcc tagcttgaag ctggtttagg
     3841 ctgttctctg ttatacttta agtcaattgg tttgtgtatc ctttggaaat aatcgatggc
     3901 attagaatca tccaagaagc caggtgaata ctctggtaat aactgtcaga tgtagatttt
     3961 tgtatatgat tgtgcacatc ttttaagcac atcaatctct gctttataac cccttaacct
     4021 gtcattacta tgctgtttat gtgtatttaa acactaatgt agtgcaagaa attaacatca
     4081 tatttactgg tttgaaatat atgactgaag ctagctagtg ctaatttcct gtaaaagtgc
     4141 ctttgttttg aaagatttct ttcctatggc agctgagtat tctgaaccta atacttcttt
     4201 gcaccctact cagaaattac agggtatacg aaacatactc tgaaattcat tcaaactttt
     4261 aaaacttatt atgtctagga gagacagttt taagattact gaggtttctg gttgaggtac
     4321 ttcaagcaga aatccatact ccattaggtt ttgtaacatt atgtgacctt aattttcgag
     4381 gtattttgcc cttcaaattg aaggtagtat tttaatactg tttaagtctc ctgaaaagcc
     4441 ttgtaatatg ataggcttaa gttgtgaaac atttgaacag aatgaaagat aaaaaagtaa
     4501 tttagggttt tggttttgtt tttttctttt tttttgtata gcaacataaa gataagcatc
     4561 aaataataaa ttgaaatagg tgataaaaag tttttttggg gtgcatttat cagtgaagtt
     4621 atgtgtgcat gcagtcagcc atatttcttg tgtaaaggtc tttctttgca tttatttatt
     4681 ttaggcaaat ccattcccag tgccttgaac tttgggattt gtgtcttacg ttgtggtgta
     4741 ctccaaatta aattctacct ggacaacagc tataagatcc tatttcagga gacaaaatag
     4801 aattttacac acctctactg acttgttggg aaaaaagatg gataattatt tttttttttt
     4861 aaatatcata gaaaaaggga ggggaggaac ttatgtttcc gtgttagtaa aggggatatg
     4921 gtctttcagt aatgttaaat acaaggaaat gaaaattatc agcagacagt gttatgcgca
     4981 gctccatagt atgttaggac tgggcctaat aaattacagt aacagcttct gatcttttac
     5041 cccctctaat gtaatccaca agcagtcaaa tatctatgca gtatgacaga cacaaaacac
     5101 accacttttg aaaaaatctc aaaaaaataa gaagagtatg tagttgaaat gtaacagcac
     5161 ttatgctgga tgtacaattc tacatatttg catgtttatt tgtacattct gtaagtgtgt
     5221 atcttgatgg ttactctagg cattgggctt ttttggtcta aaaaacatgt tttattcgta
     5281 tacactagaa gtgtcaattg ttaggttttc tgtaactgtc tacaacactt gttgttacta
     5341 tatgctgtaa aaccagcgta gattgtgtta tttaaagatt ttcattattt ttctgataaa
     5401 aacaaaatat tatttaatgg aatgtccttt tcgcaggctt gtgtgccgat aactgcctag
     5461 cagattatat aaatgttaca atgtcaaaga ggattgcctg agacatgggt attgatactg
     5521 agacattttt cagtcacagc ttcaggttgg gcattctagt tacagagtgc aggaaggagt
     5581 ttaaaacaca actcagcagg caacaattaa ttacattttg cttgcctgaa ctgttgtttt
     5641 cttgttcttg gctgctaaac attgagattt tcccatgtat ttcattagtt gtttcccagt
     5701 cccttgggct tcgctgcaca tttggtgtac ttccctgata atttcaaatg tagtggtcgg
     5761 tagtggctac taaatttgat ctcactggtt ggtccagttt tgttaaagtc agaataaatt
     5821 ccttctgctg acaagatttg cagttctgat ttttaagcat cataggctgc cttggcactt
     5881 ggtgggtgtg aacattcacc ctgtgttcct gccaaacttg gagtaggaca actgtgagtg
     5941 cagaaaggca gccagaaatc ttgaatcaga cctgtgaaaa attaagtctc cttttatctg
     6001 tgtttctgga ctctgttttg acaaaaacta ccaacttgac atttgctttg ttaaatttta
     6061 ctaactagta actgcaagta atctaaaaag attgttccaa gttaataaaa tttgcatatt
     6121 agttgattgt tttgtttcag ctagaaagct gtgaagtttc gagtctactt tagtaactca
     6181 aagtaattaa ccaagcattc tagcactctg gaattcacaa agcaagggct taggaagatt
     6241 gtggaaaaga gactgcagtc agaacatgaa aaggttaaaa gcataaacaa attttcagcg
     6301 ttggtggagt taaggaaaga tttttgtcag atatctggaa gtgctgagtt cataccataa
     6361 cacatcaact ttatctccta gaagtttcca gagccagaat ttttgtaatc tcattagtct
     6421 ttattgagac aagcttccgt ctgagttgga atctgttttt acatcccact atcactaaga
     6481 attaaatgaa tttgtggcca ttgtttctgc tgtttgcaga atcagttcac agcgttatgt
     6541 caagtgtaat ggtggagtca ccagtgttgt gatctgtgga ggtgctgcat ggcaagcact
     6601 gtacagcgtt cttaagcaaa atcaaacttt catgttcttc acactcaagt cacagatcaa
     6661 aataattatt ctggtaaaat acagggcaac aatgtttgtc tagcatttta caagtgaaga
     6721 accaaactta gtcttaactt tgaagaaatg acatggtctt gtccttttta actgaaagaa
     6781 aagatccttt gcctgtgaaa ataaaaatcc tccagtttgt agttgctttt caaactcatc
     6841 aacctgacag tgaaattgta atctggtaat agcatgcctg aggcaatttt ttgggcagtg
     6901 gtaccaacag atgaggtgct gtgttgattt taatcactta ggatttgatt ctgatcccac
     6961 tgacctgagt gtaaatgcag agtaacttca ttgacttcac tggaattacc ataaacttct
     7021 cagtgtacat gaaatttgaa tttttttctt tacgtttatg gtttcactac agcatcttca
     7081 gaagtcacca aagaaaggaa ggtatggatg acttttccca tctcttcatg acagctttct
     7141 tattcaaata gcattcatct ctggtcagtt gctaaaaccg tcatatatct gtctgtgtgt
     7201 ttgtactgat gactcgatgt cattgagcta aacacacaca ctagttgact tcattgtctt
     7261 acacacagtt tgagttgctt taaggctcct actgcttgtc actagaattt ctctttattc
     7321 atgagctttc gtgctgactt tataggcagt ttgaaactga tgtgaatata ttttagtgta
     7381 tctggatggg tggggtaata ggacatgttc tagagtactt tttggtaagg ggtcataaat
     7441 aaaaactatt gaaatgtagg atctaatcct tcagttgttt tttccacctc tgatactgtc
     7501 aataggatat ctgtcttcat agcagggact aaggcattat gcttgtacag agcagaaatg
     7561 tagcttgttc acagcagatt ttatagcaca gatgtcttca atgccacagg cgtgaatgtt
     7621 tgctatttag tgaagaggtt ttttttaaca ctggaagctt gcttttcaga cttgtgagcc
     7681 aaactctcta gccccttcag taatggtttg gggggttttt tttggtgggt ttttttgtgt
     7741 ggtttttttt ttaaatagga taggatcagt taatttgatg ctgaacctga tgtgctattt
     7801 ttttcctcta ctttactgac caaagaaaat taatgggaat cctgtgcctg tttgtggtga
     7861 acttgtggtt ctcaaaatct cccatttcag tattttaaaa ttttgaataa aaggtgctaa
     7921 ttgatggtca gagatatcca tgttaataac tactgactgt tgcttgtaac tcctaattaa
     7981 gtaataacta gtttctgtta tctctgtcag taaattggtc cactgtaact tttatgcatc
     8041 ctcagtgtaa tttagggtta atacagaaat gttaaacaaa accaatagga caagaaagga
     8101 ggaacatgaa aaaagtgagt atgggctaca tttttttata cccaaaaata tctgtttctt
     8161 ggaacatggt aatatggttt aattgaacct ctgtcctaga tttgactaag gtatggatat
     8221 acatggaaaa aatatctatt aatataatag atattatatt ctcaagaacc gaggaggtct
     8281 tcacctttct ttaacacatg gccaaatgag gagtcatggt gcacactcca tgcagtcaca
     8341 aaagaagagc tgatggaatc tgtcctgatc cccaatgagc ctgaaatgtt agactcttca
     8401 gggagagagc aagatgtgcc cttgggcccg tcagcaatag aggagcttgt gtccctctgt
     8461 cctgcctgtg cagctgtgga gggcagagca gcctgctgct tggctccaga gggagaaagc
     8521 actcctacag aaaggctttg ggtgctctct gagcatctgt agccaagcag tgcactggaa
     8581 accgggtttg gattgaggtg caagataact tttgagctgt atttttcctg gcacaagtgt
     8641 agcagttggg ggcatgcatg aaagcagaat tttagtcatg tttggacttc aaacgcctgc
     8701 aacacacctt aggaaaggtc atccctaact tctgcatttc ctttgtgtat ctggccctta
     8761 ggggctgcag aataaaacaa acagatcagt ctagaagaga gagccttttg aagcgtttga
     8821 cctaattgac ggctttatct ttgtttgcac tgccaagtta tttttcttat tttatcactg
     8881 aggtgggggt gataatgcat cctagcactt ctggtctctg tacagatgga aactgatgca
     8941 attgttaaag ctaggctttt cttgctttgg tatgtgcgca ttgccaggtg cagtgagctc
     9001 ctggccctgc ttttctgtgt tcaaggtgtt gctcttttgt aagtaaaatt gcaggaggag
     9061 gccatggtgt tacttcatag ctcttgctgt acttgtcttc ctgtacaagt tatttttcat
     9121 gtattaatat gttgtaatat ttattacgat aagtaacatc atctgacttt aacagataag
     9181 gaaaactgta gcagcaggag ggtgatgtaa cttctcagct cccaaaggag gtgttacatc
     9241 tgagagaaga tttaatttct gactcagttt agaagcagat atgccaaaag tagaaatgag
     9301 taatcagtaa ggcttaaacc ccagcattct ggcttgtttt ggtttttatt caagttcagg
     9361 tattgtaggt gctaaaaatc atagaggaat tgaaataaaa gatctgggat gctagatcct
     9421 gatatatggg ccaagtagct cctacctttc aacaaagtgg gaattcctag tgtgtgacca
     9481 ttcacaatgg acactgtgtc tattagagta tccaccttga gcagtaacta ctaaatatat
     9541 tgatgtgagc ttgcatccct ttggatcctt caccattgta actgatcgaa agcatctaaa
     9601 atacttttga gttggaaagg caaagtaact tgaagttgcc tttcaatcac attatcaatt
     9661 cacaatggaa aaagaaagca agcagcaagt atgatggtga agttcttcta ggtgcccaaa
     9721 actcccaagt aacacttctt cctctgctat ttccctgttt gtatcacatg catattatat
     9781 tgtccctgtt tattaaaaac acagcaaatg ttaatctgct ccttctgtac agcttttaat
     9841 tgtataaaat gtgcatttgt catagttact tagggtagtt aagacagata attcactgct
     9901 ggagtgtttg ggattttaga tttttattac caaaggatat ctaacaacca tactgtgtat
     9961 tccagagtac tctctgttct tcctgtacgc tggattcccc tcaaccactc tcatttttcc
    10021 ctaaccatag ggctggctgc gtgctatctg ttcattcttt aattggttaa ttaaatctgt
    10081 tgttatagtt tctagtttaa aagattaata aaacattgta aaatactctg ttaggtgcac
    10141 gcagacgtta tggtaagctt tgcctgatgt cttgtcctgt ggtattgaca cgtagaaggg
    10201 tctgagaaag gccacgtgac tcccataagg caattaaagt atcgagaata ggaagtctca
    10261 agcaaaagct aatgtgggat caggagttgt attattatta ttattagtag tagtagtagt
    10321 agtagtagta gtagtttgac tatagcagct gtaggtccct cccttattta tttatttatt
    10381 tatttagaac tagcaatact ttcttgtggc tagacgagga ttatttttcc agaaaaaaaa
    10441 ctttgtgaaa ccttcctttt tcttaggtta tcttattgat aattttataa aaaatgtttc
    10501 cgtcagttta ttgatctgtc aacagaagac tttaatcagt tcagattttt tgatgcaaaa
    10561 attttgtcca gaaacaaaat cccaaataaa ttcaggattt tagccttttt taatatcttc
    10621 agaacatctt caagagaaca aaaatatttc catgtatcat taagcttata tcttctttgt
    10681 gctagttatc acattttttt tttactggta tgtttcaaag aatcgaagat tctaatattt
    10741 tatcgtatta cagttaaaaa tttcttggat ggtaggaata agagcactaa tattgtcaga
    10801 gacttaaata tggaaatagg ctattaatca catttcttgt aaattgcaga atgtaggcta
    10861 tcgagtgaga ttagaagctg tctctcatta taaaagcact atatcagaaa agatcattct
    10921 cttaagtact ttttgcctgc atgtaaggat tttgtactat tgttttctaa taagccatct
    10981 gtcattcaaa aagtcctaga tctgggaagg gaggggatag ggaggaacca aaagacttaa
    11041 ggatgttcaa atgacatcta agtttatctt tgaggtgcat cagaggtatt ggagcagagg
    11101 agagttgcag aatgcctact gaaaatttgg tccttgtttt ctgcagaaat gtgggttgca
    11161 cgctctcaac ttaagccaat gttttccatt ttcttgaaat ttggatcctt cttttagctc
    11221 atttgtccct cttgatctct aaaattacat caaccttgta gtctccatag gtggaagccc
    11281 caaattgcct gagatgaggg atgtcacctt tcacagctgg gcagggcagc agctgcatca
    11341 gcgtggggag taggtgctca gtgaggggtg acaacaggta taggcacgcc tgtccctgtc
    11401 ctgacggagg tgaaccagta tcaccagtta aagctaattt tcagtgcctc actcacgcta
    11461 gccatctgga atgcaagaac gttctcttaa tcttttataa agttgggcat cttcaactct
    11521 atggttttcc agtagttaaa gatagttaat agttccctag gtaatcccct aacacttcca
    11581 ggtattgcct cttctcagtt ctccactgtg gagcaaatga actctagcct tcttgcctga
    11641 aaatgtttag ctaagcatgc cttctttagt gctttttacc tccatccgag cctttttgag
    11701 tgtcttgagt gtctttcttg agaaaagtag actttgagga atctctccag gagaattaca
    11761 agggtaccca gaaaaacttg ctttcattat cactatcttg gcagtactga tgaagtatgt
    11821 cctcacatgg taccagttag aagcaaaagt tcatttttat ttgacagtcc agctcaaaaa
    11881 cttcccaggt ttaatgaagt attttgaaat cctctaaaaa tatgttgtat ataatttgct
    11941 ttgaaggaaa aatctattat agttttgaac tgtctggtgg aaaaaatgct tcttttttca
    12001 atctcagaat gcaaccaaca ttctgtagat agacaagctg aagtatcatt ttttactatg
    12061 attttttttg ttgtttttgc agatcttctg tccggaccag tatgctgtgt tatgccaatc
    12121 tacgtccttg tcagtgcagc agacacctgt agttagaata caaagctttt gtgttccacc
    12181 agcccagtca tctctcaggt tttattctgt ttcttcaaac aggggacaca ttcctgccag
    12241 tctctgtact tttatttaac ttgggcaaag tctgtataag actgaacaga cggctgaaag
    12301 cagtgaggag aagaccagaa aatgtagcac atgctcggcc tcattcgaac caagcaatgt
    12361 tgtatttttt tgcccccatt gtaagaaaga acccacgtgt tttggaggtg tgttagcaga
    12421 ggcatccagc caagcaacca gtgacagaga ggataacaag ttgccttgcc ttttgaagaa
    12481 tccagaatat gtagaggagg taagcaaact ggaattgggc ctatctttct agtatttttg
    12541 aggtgtattt tcaagagtag gtattttttc atattctaca gttactgttg ctcatttctc
    12601 taaagtaaag caaggattat atttcccaat ggattcttta aagtattata caatagagta
    12661 aaatctcttc cacagagaat gtttttgaac tcttgcactt aatgacaact tgacattact
    12721 ttcaaaggtc atagaaagtg ctgtttccaa gaaattcatg aaaacacaaa ggggtagata
    12781 cacaaggtac gaacaacagg aattccacaa gacaagtttt tccctgtttg aaagaatcca
    12841 ttcattggaa gatgtgttga acaaattaac ttaaatagtg aacttcaaac actttttttt
    12901 tttttttttt tttttagaga catttaccat tattgcttca cctcaaggta gtataatcaa
    12961 tgggatgaat tatgtaatgt cttgaaatgg tgtagtggtt tgtagtgata ttcatctggt
    13021 gatatcatgc cttaattatt aagattcaat taatgcagaa gctttgtctg cacaaccagg
    13081 agatatattt tcttaccact ctgtaaactg atgcagaaat gcatgctcta aaggttttat
    13141 tagtcctgga agtagcctaa cacatatcag gctgtttata agctttaaag ttgtaaatta
    13201 gtctaaggat ttaggtctgg gtaactgtgt acggaaaaca ataaagttaa agaagtaggt
    13261 aaaactctat taaatccatg tcagcaataa tcaggtgata cccaattagt taatctgtcc
    13321 catgcttagt gaatacatgc acagtcgttt ctgaatttgg attatttgtt gattcaaacc
    13381 ccgaggaact gacttctgag gtcacatgct ctacagctct cttgaatagt actctaacca
    13441 caactaactg gatagaaatg ctgggaatgc acacattcaa ttgaattaat gaaatttgca
    13501 tgttcatcac attttgaaaa tcaagctttt gttttagaag tcagggtttg catgtggtgg
    13561 gcaattctct gtttttccta ccgctcactt gtacccctga tgtctttaaa tttggtactc
    13621 ttcagctata taatagtgtg caaatggtaa tactatacta atgatagtag gtgaaaaaaa
    13681 ttagacagaa ctgaaaagaa gcatttttca acttttttca actcttggta cttaggcttt
    13741 ctgtaaaagc ctttgataat gcattgaatg gaacatgctt taagctaaat ccatgcttag
    13801 tccttgtttt gaaatcatac tggttttata cattttttta aaatgtatgt ttccaaagct
    13861 tgagagtttg ttggagtaaa cactagcaat atttgtggca ggtcaaatgt cttttccctt
    13921 ctgttcataa aatgctaagt gcattggggt tctagggtat cactgcagct ggagcactgc
    13981 tattcattac atatattctt attacattaa aagaaactaa actcagaaat aacaaaatcc
    14041 tctattaata ttagcagatg tatcttgtaa tggagctatg taaagatgga gaacttaaaa
    14101 attctttgta gtaaagggca ttttacagaa aatgagacaa ggcacatcat tcagagtctt
    14161 gcttcagcaa tagcgtatct tcacaaaaat ggtaaaaaaa aaaagttcct ctgactctcc
    14221 catctgttca ttgattttga ctgttcatac atttaacaac agttactgat tgctattctt
    14281 atctattatt tattccatag gataaaaata gtctggtaaa gaaaaagtaa aatatactac
    14341 ctgaatactt ttttagaact ttatttttct tatagatcta ataactgttg ccatttttct
    14401 tttatttctc tttctgtacc agctatgggt aacgacatgt attattattt cctaacttgc
    14461 aactgctttg cattataaca tgaacttagt ttagtagtta agtgtatagt ctactacagg
    14521 aggtaaaaaa agcagaagtg gactgtttat tctgaacatt atgtgttgca tttaggattc
    14581 agtaaacatc agcattttca tccaccacac agaagcgtta caattttgta cagtccacaa
    14641 cacagttaac ctacccagcc aaaaatttag aattggcaga tagtgtaggg ttgtgaatag
    14701 ttctggagtt tttgacatag aaagtattag tctcttggtt acaatgtact acttcctgtg
    14761 taatctcgtt tgggtgttcc tgctctggca gggggattgg actgggtgat cttctgaggt
    14821 cccttccaat ccccaacatt ctgtgactct gtgattctgt gaatccctcc tttacctttt
    14881 tcccctagag atatgtgggt ttagggaata gtgccttgtt taaagccttc tttcttctct
    14941 gaactcattg aaaggtcaaa aactcctgct gtttttggat atgaaaataa agtgcaggta
    15001 tgaaaatatg tgcgaatttg attgttatac aatagaaacc ctactttatt gttggatgat
    15061 gtcaggtgat ctactgatat taaagactga acaaatatga actttttcct ttattacagg
    15121 attgtgggga ggaatgagat ttcaaaagtc aaaatacttg tgtgactccc tgtctgaaat
    15181 gggaaagatg cttttggtta ctcttccagt agttcagagt aaaatgcact gaaattgctc
    15241 aaagaaatta ctaaattgaa agagtttaaa acatctgtca gaatatcttc actgcaactg
    15301 ataacatctt atttcttacc ctctcttggc agatattgtt cacagagatc taaaactgga
    15361 aaacatttta gttaaaagca gtgacattga tgaagcaaat taaatgaaat taaacataaa
    15421 agtaaggtat caattgtagc agttctgctt caagaactgg ttttcatatg caggtattac
    15481 tggaagtcct gactttggta cctattaaca gcttttgaaa tgatctacta aatgatgtta
    15541 ttaggggggg aaaaatcatt ttggaagcta agtgccactg ctgcaaaagg cttttttaaa
    15601 aaaataagta tatttctatg ttaacttaaa aaaaagataa ttcttaaagt aacctctctc
    15661 tctctgtggt ctgagatcgg gccttctgag gatctagaga ggaaaggttg caacaggtat
    15721 tgaaaggtag atcttagatg tttctctaga ggagtctggg ttcttcgtcg atgatattcc
    15781 ctgatgatgc tgtacctttc attgtcaagc acttattttc tgctggattt tttttttgtt
    15841 tgtttgtttt ttctctgatc ccctagccct catgtactca ttataatctc ctaagtgata
    15901 tgcagaactt atttcttctt attccctcat gagctgtatc atgctctcca tgtaggcaac
    15961 actcactttg cattttcatt ctatatgttg ttgtcttcac aaactgcctc aatctacctt
    16021 atattattgc taaattaaat tcagtacaag tgacatattc cattgttaca aggtcagctt
    16081 ttttctggtg ctgggtgttt tgctacctga atcacagcac ctccttctgg ttacgtaaag
    16141 ctaatttgta acttctgacg tgctactgaa acttttagga ttctccagct aaacaacggg
    16201 attaaattct aaaccagttt ttacttagaa aaattctgtc caaacaatgt gtctatccca
    16261 atatatgaca ctaattatta tttgatattg aaatggaagt tgaaaaaatg acaaaagcag
    16321 gtaattatga tatagcctgt ccaaagggca tgcttttcag ggcttcttct ttgtctatct
    16381 gggcaatgaa tgctttgcat tccataatat aaagatttat acctctttct gatttatact
    16441 gcatgctata atatacttca cttcattatc caatatagca ttcatttttt aattctatta
    16501 agttcttttc cttaatggta tgtaacagca atgcatttca cagcttgctt atagcagagt
    16561 gaagcaaaaa agaaatcctt tttgaaggaa gataattaat ccttctgaca tgttgattta
    16621 tgaaatacca gtagtattaa atacttcttt aagtgagagg gttgcatggg atgaaattac
    16681 tttccaattt actaatcatg acagaaacat agagtctcaa cactggaaag gacctcgagt
    16741 aatttgattt atttctctgt ccaaataaag aagcagctat atttaagtca tttctgatta
    16801 atatttgtat aaagtgtact taaagacctc cagtaatgga gactctctaa tcttcccagg
    16861 aactctattc tgatgcttca ttatcctcct agaaattttt cctcctgtct gccctgaacc
    16921 ttcagtttga caatcagctt aaacttatac ctacaggcca tgatctaatc gcttttttca
    16981 ttataaattt tcagttaact cacccgcagc cacataattg ctacagctga cctaagggag
    17041 tggagggagc ctatccgtgg ggctaaggaa aagggtggaa ctctgcttca tcttttcaga
    17101 ctattatttc tcgccctagc catcatagat atgaagaaca ggtagccatc ttcctatttt
    17161 cagcaatttg atatcacact tctcccttga tttcttgttc tttagactaa ataaaatgaa
    17221 ttctctcagt cctatcctgc atttctgatc tttgcaattg acttgccatg ctccatttca
    17281 tacctattgt gtcaaaatga aagtatccaa cactgagcac aatatctaat tgtgaagcct
    17341 cgccggtgct gggctgagtg gcaagattgc tgtgtatgta ctgtagacct gagacttttg
    17401 tgtaaaacac aggtgatgac tgtgttttgt aatttattta aggactctga agtccacagg
    17461 aaagaacagg aggtaagtgc tgggaatcaa gccctcagcc tgtcttccac ttggtgtatg
    17521 taaataggct tctgtcccag agaaggggag aggtgttggc cttggcatcc tcaggaaggt
    17581 catgtgtgca caacgaggtt ttgtaccaga gtggctcttt tacgctactc ctgccttgca
    17641 gaggcattgt ctggtaacac tggaactgtc aattcacgtt cagcttgtga ttcacaacag
    17701 tcctcaaact gctgcctgtc cagctcttct ccttgtgttt gcattctgaa cttgtttttc
    17761 agtgtactta cagtcattcc taacttggca ttgtcttcag gtttaataag agtgttctct
    17821 cttggatcat ccacatcatc aattataatg ttatcatgcc taggacagat acctgcaaaa
    17881 cgtcccttga tgtagccttc tactttgacg atgaacaagt tacaactact ttctgagaag
    17941 cattttttaa aaacacgtgc attgttccag tatactttaa tgtagacaat attatgaaaa
    18001 aaatttacat gaaacagtat caaaagctct actgaataga gatatgtgat atttaacatt
    18061 cctcctctaa ccccaaagct tgtcaacttg tgctacatgg agatttgttc ctgacaggtg
    18121 cataatggct gttacttacc tctttgtttt cttgtatgtt attacttgag tattttcctg
    18181 ggtatgaaaa ttaatgggat acatctgtaa tttttcgctg ccagcttttc taccctctta
    18241 cagatagaca ccatgattgc ctttttcagt tttcaagtat tttacctact ttctactaat
    18301 agttcttgaa ccactaacag ttctgaaaag tcttgtcagt ttttgaagta ctctagaatg
    18361 gattttatcg gttacagctg attttaaaat ttccagccta agtacttgct aaccttttgc
    18421 ttctctgtaa aaaactgagg tcttgccctt ttgtcattga tgttgattgt gctatccact
    18481 gcttgcagtt gacattttgg ttaagattga tgtaagaaag cattaaatat atttgccttc
    18541 tgagtatcat ctatcaattg cattcttggt ttaatgcaat accagcctct ttagtccttg
    18601 tcttactgct catatactta gagattattt cattttttag ttatgtccct tgttagttgc
    18661 tcctcatttt tccattctga ttttgcctct ctatgcttat gttttccttt tgttcttatt
    18721 tctgattttg tatgcttcct tattgtgtga gagacttgtg gaaattcaag attcaaccag
    18781 actggtttat taactaaaaa agattgtaaa agtaatagca ttttccccat tcagtcattt
    18841 cattttgtgt aggatatgta tataaggata taaacttata tcagtttgca ggttttccca
    18901 ggatgttaat agcatgaatt actgctggtg taaaatgttc tcaaaatgat catttaaaaa
    18961 tgaaatggta ctgtaggttt tggccgtttg acaatattaa tggtaagagt ctcctttgaa
    19021 gtcttgtttt accagttgtg atattatcaa accattaaat taaccatttt aagttccttg
    19081 acataataat tagatatctg aagcttgata cctctgtaaa ctattaaaaa ctgagatgac
    19141 agttaaccaa gctttttgat ttgttgggaa aacaccaaat aaaatagtct ctgtcaattt
    19201 cctcttctgt tgcatggaaa tttttatctc ctgttccttg ctgcagctaa gtatgtcacc
    19261 ttcattgatt ctggaagtga aaagcatagt ttttgctgta aactcacaat cacatctccc
    19321 atgatactaa gatggcccta aatcagcatc tttttgacat atgactgaaa taatataaag
    19381 ttattagact ataatttgtg aattttgaat ctaggttatc aataaacagg tttgaaaatg
    19441 tttattttag gctattttgg cattggtttt attcatcata tgatgtattc aagctaatat
    19501 atgcagagac tcttgtgttc tgcaaaagcc ctgtgttctt acatactaca ctgatattca
    19561 tcatatgatg tattcaagct aatatatgca aacagagact cttgtgtttt gcaaaagccc
    19621 tgtgttctta catactacaa tgatatctga gagaaaaaga gaagtttgca tggtgtcttg
    19681 cagtacttta cgtcagtgtg ttatgagtag tgctttaata acttagtgtg gggaaaaaga
    19741 atactaagtt tactcataca gctaatgtca cagtgtcacc acgcccttaa cagctaaatg
    19801 ataaaagtga ggacacgtca gcatgaattg ttaaggtctg tacattattc atttaaacat
    19861 ctgctgttga ttcctcttta catatgggaa taaattatac cacatcagca cattcttcat
    19921 gctttgtgtt taagcattta aaagtttttt tttgtattat taatactatt ttttctgctt
    19981 ggttggcagc ccctgaagtt atcagtgcct gtgactacag ccaacggtgt gacatttaga
    20041 gcataggtgt cattatgtac ctgctgtaag tagcttgtaa aagtaatata aaatgtacag
    20101 actcatttat gatacaagta cttaaaattt tgcactgaaa taaaaaaaat aaaaaataaa
    20161 aaataaaaaa taaacctgtg tgctttttcg tcaaaaaaga cgaactctta taattgcttg
    20221 tatgtaaaag ttacaaattt ctatgcaaaa tgaagtaaaa aatacagttt agagttaaaa
    20281 attgagtatt ttatttatga atcactttag aatcctgaaa taacagaaaa atacagaata
    20341 ttgcattgta acactgtaaa actaaactga gagtttaggc ctttattttt catatgttgg
    20401 ctggaactat atatgagaac taaactattg attactggtc aaatcctcga ttggattgca
    20461 caaaccatga aatcatggta agggcttcta ctgtccagtt ctgccggtga caactctgta
    20521 accaaggtgt ttcagggctg ccaggtactt ccctgtacag gctatctgtt cttagtctgc
    20581 tcttattgaa ggaagaaatg aagccttaca tttgtaggag tacatgcata tttttattga
    20641 agtcctttgt catttataac gtttgtctta gttacaaaat agtaattctt cactgaaaaa
    20701 tctcattctg cctacactag ttaaataata taaaaaggta ccccagtagt taaaaatgaa
    20761 tagtatcaaa gtacataagt tactgttcat atgattcagt taaaattgag atatatgcaa
    20821 ctaaaatgcc acattgtgtg cagggatttt tttctttcat aatgtatttg tgggtttttt
    20881 ccccactttt ggtcaccttc ttctctcagt tgcccccaga tgatgcttta atgctaatat
    20941 tttagaacat taccacttgc cctttcattt gttgctatta tttctgtcct gagattgttt
    21001 tactattgtt gcatacagct gagttctttt aaaacttaag actctgtatg tgagcatgca
    21061 gacacaggca cacagtttca taacctcctg tcttctcaat tttctttggt ttttctttcc
    21121 acttcgtttt ggttcctcag tttcttttct gtacaattag ctcacttttc ttcttatgtc
    21181 agcatgatga agtgttcata gctttattgc ctttatttta ttttttttaa ttctaaaatc
    21241 catgtgtact tttttatgct gatacagagt gagttttatt ggtgtacttc atgatattaa
    21301 tgtttgcaca acataataca atagaatata ttataaaatg gtggttagaa attggatggt
    21361 ttgactggct aataagaatc caaagcaatg cctgcagtca gcacaattca cagctcagaa
    21421 cttgtacaat tcagagcagt gaactgtgtt gattgcagct ggagcttaga acttctgacc
    21481 ttcttcctta attagcaata taaatatttt tttaaattag cattttgtaa acacaacagt
    21541 gtcagaacaa agtaacatta attcacccct tgttgtgttg actacacaag tatgaaaata
    21601 ctgtgtaaga attaatagaa tacaattcac actccttttt attacttaat ttgtaaacac
    21661 taatacaaaa gccataagac catcttctga ttttaattct ggttttgcaa attacttttc
    21721 ttcccaccct gaataataac ttgtgctcct ggtgctcctc taatgggctt aaagatactg
    21781 ttatagccat tattgctacc atcacaactt tgacccttgt tggccaaagc taatgcctcc
    21841 ctggtaattt gctggctgcc agagctcttt ttgcagtgca gacggcatgc tccatcttgg
    21901 taccaagggt attattgcca tgacaggctc cgtctctacc tatatgggga gcataagccc
    21961 cgaggtgact catgaactct gttttcatga atgttaatgc tcagggttgc ctctgcataa
    22021 tggggcaatg ccaccgtgat ggattcttat atgtaattta aactgaggtg tactttatac
    22081 tttcaattta atttttattt taacatatac taatagaaat atacacaata gtaacaaaaa
    22141 gaaaatccat taaaatacag aagtgtgtca gcacattgaa agagtcctgc tgcctgtcac
    22201 actctgagag tacggccctt gtagtgcact gtaatagcaa aaggtcaggg gcttcttttt
    22261 cctgtgcaat ctatgctact ggagttcttg ctcattcttc caagtctgct cagagactct
    22321 tgcccctgca agagttctca aaaacctttg tgcaactaaa gaagtccagg atgcctaata
    22381 aattacttcc tgcactgcag caataagaaa cctattaaga aaatgtggta ctttttgttc
    22441 ctttctaaag gcacagaaaa tttcttcaca gattttcaag gttccatgtg atatgtttca
    22501 cctacttaac ttgatttctt tagctgaagc tatctgctgt ctgtcactgc cttagtctgg
    22561 agagaattta gtcctatctg tgcataacgg aatagtgggc attgtcacca gtcaatactt
    22621 acagtttcac atcctgaaat gaatgcattc ttccccattt tctgttcttt aaattgagtt
    22681 ccatgttgat ttcagccctg agggagactg ggaagaggaa ttggaggata aaagaaaaca
    22741 gctatttttg ttgaagacat tttgagatta aaagtttagg ggaaaatgca ctaaaatatt
    22801 aatttaatgt tttaccttaa aattaaatat taaagccatg tgaatgaaac tccagaatac
    22861 tttactttga tataaagtga caggcatctt tcactaggat gtgacaatta cattttcagt
    22921 agctccttct gtgttttggg agtagaacta aaaacataat ttgatgcaaa taatttattt
    22981 aagttagctt ctttttcatt ttaattgagc aaaaataggt atattaattt tttgaaagta
    23041 tttgttatgt agttttgcat gtaaaatgtg catgaatagt atgatataaa atctattaga
    23101 aatttaatct gtctttatta gctttgattg aaaacccaga tcccatgata tggtttatca
    23161 ttccttacgt gattagtaga acacagatca ataaattagt ttcaaagtat attctccaat
    23221 aaatatttac agttgatctt tctggctaat gcttctgttg gtaaacagta atagtccctg
    23281 aaaccaaata caaagcaagt ttaaacactg ggcttgatat tagcacaggt ttttttagga
    23341 atgcatgtgt tttagtttca tgtattttac cttttttatt gttacaacat cattaagact
    23401 acaaccagct taaaggaagc agatgataca gaaagagtaa attgaattta cattcggata
    23461 ccacatttac tcgaatattt tactcataat aacacaaaag agatacaagg caagaatgca
    23521 atcaaagtgt atttttatga acctgtgttc tcttaatatg tatgcttagg gatatgtctt
    23581 aaagttattc tgacatttct gatatatttg cttttttatt attctattta tattgatata
    23641 ttagtttaga ttaggccaaa taaggcaatg ttcacactat gtacaaagtg aaaaattaaa
    23701 aactatgttt tgctttgtga taatattttc cacttcgtgt ttttgttctg aaaaacacat
    23761 cttttgtagc agtaaaaaga tattatacac ttctgtattt ttctgtgaat cacactgcat
    23821 gtggtggcaa caggttaatt ttcagttagc caagtgattt gaatgaatga gttacagaat
    23881 aacaatatac tgtattttca gttcagtttt ttctagcttc tacttcagtt gtatcttgtt
    23941 aaagctttgg ctgctacttt aaaaatcaat gtaatatcaa ctatattttc cttatgtgca
    24001 tatctagtga ccaagattaa atcacctttt aacctcataa cctttttcct ttaaatattt
    24061 gagagacata tttcagaatt tgagtcattt ttgtagagtt cttctgtagc tttcccaatc
    24121 ctgcaaaatt tttgatttca cagtgatcct ataatacata gtttttgcct caccagcaaa
    24181 aaatagtgtc tgttcactaa ctctaatttt tttacatctt ttattacaag cttagaagaa
    24241 agctttttga actaataaga aagggagaca tgctttaaca gtctggtctg ggaaacagtt
    24301 agtgaggcta gtaagtacac aatgctctta cagaataaat gctgaccgta ttgcaatgaa
    24361 ttccacaaat gtagtagttt tgatcttttt ttgcttttaa gtagtatgca ttttctgaaa
    24421 agcaaaattg atgttaaaaa taaattgata tgcatgatat catgaactaa tttcatagca
    24481 ctgtaagtaa aatattctct gctgaattaa agcacttagt tgaacatatg tcaagttgtt
    24541 agcagaaatg agatgtatca agttgtgggt ttttttccta gcaaaacaaa tattgacgct
    24601 acttctgaaa gttgatcctg atcaccaaat cacagctaat gaattacttg ataaccagtg
    24661 gataacagtg agtgttgaga ggtatcgttt cttcaccttg tgttctacct cttacttatt
    24721 tggtacataa aggtgctgta ttgactcagt ggaacccagt agggtggaaa atttaaaaaa
    24781 acacaacata agcaacagaa cactcatagt ggccttatcc aaagctcaca aatccattaa
    24841 cgtgttttgc ttgtatccct gggcttctga tgagcccatt aactagaagc tttacaatgt
    24901 tttccttacc caaaccaact ttatctgatt tcccatatgt tttgacataa tattagagta
    24961 tgggttcagg ccaggtttag ctaattttca caacattact gtcactataa taaaagtatt
    25021 tttaattttt ttttttacca gattattaag ctacagtgaa atctggccat tctgaaggga
    25081 agtgaattgt agggctggaa agacctccca gcttcgtgtc tggcctgcag accacaccac
    25141 tgtgagacta ctgaactttt agctttctga ttaaacagtt gcaatatttt gtagttgaaa
    25201 ttagagtaga gggaatggat atatctgcaa cttaaaggta acattgatag caaaccctaa
    25261 tttcctccat aactgacttc aatgccatgt agaaagagaa atgactgtga ataattgaaa
    25321 aatattctga tatgtgggag gataatttgt gctctattca aaatggacaa ctggttttgc
    25381 cttacacctt catctacaaa agaactattc tgggctagca tacatctttc ttctttcctg
    25441 ctaattgagt agagctgaac aagatgcttt ttttcaaagt ttcaatgcat tcttatgtgg
    25501 agaacagcca ccagcagatg tgtaactcta caatggcctg aaaaatgagg caattttcat
    25561 ccagttctgc cctgccatac tgagtaccac cctactgtcc tcgcttcatg aaactgaagg
    25621 tatggaaaac tactatccat gtgattttat gagtttttac catgtgtatt tattaaattt
    25681 gagcctaatt ccttatgata acataattgc acgtaacaag accttcctat agttcatagt
    25741 aaactgttcc ttctctctat actatacaac atttcaggca cagtagattt taatttacaa
    25801 tgcttttctt caggtaagta ggtagcagac tggttatctt aactataaag tatctacaaa
    25861 tgcagccccg tattagtttg cttccatttg cattttcaca gtaaatgtgc aacaccttta
    25921 agcattagtt tcaatgcaga attgtatttt tgatttttta atcaagtttg aatgtttcta
    25981 agtgttgaga gatggtcatt gtagactgct gacagaattc tctcatgcca gggagctcac
    26041 tctgaggtct gttgttatgg acagcttctg cagacattat ttggtcagaa atacatacca
    26101 tcagaaatga gctctggaaa tacactgaat ctttgttcct ccagctgatc tactccaagc
    26161 cgttttaagt tgcttcctta ggggaaagct ttctggatga gatgtgcttc agacagtgat
    26221 cttgccttca tacttcaacc tttcttgtat gtgaccagcc actgttttct gttacagtag
    26281 aattgcagag gggcattttg gtctcttaaa tacctctaca ttaacacaag ctgactttca
    26341 gtgctatttt aaggcttggg ttgctgtgtc tccagttcta aaggagaatt tggcagccat
    26401 ctgcctgtga atggtagctc caacatgaga tgcttcaaat ctgctgtgtg tgaacacagt
    26461 gtgcagctgt tttgcttgca gatggtactt ggttgaactt gctccatggg ctcagtactg
    26521 tgcatatgtg gtgcccagtg tcctggtgtg gttctgctga atgtactgaa aaatagtttc
    26581 aactagtatg cctgttttct tcaatactga tgggcctgtt tagtgttttt aatactaaat
    26641 acatccacat ctctgttcag tactgacact tccaatttat ttatttattt atttaataac
    26701 atttttgttt cattgacata aattatttat tttgtaaaag gagctaagaa caccagaaca
    26761 gccatacaag atgatgtcaa aggtctttct cagatcatca tcagtggcca agaatagaca
    26821 cttagaagat aagaacagga aaagtagtca gtattggaat attataccag ccttcagtta
    26881 cctgttaccc agggtttcct gaaccaaaag agagtggtgg taataaagtt cagttgattt
    26941 ttttccactg atttgtccaa atatttttaa atgcatataa acatttactt gtggcaaaga
    27001 attcctgagc ttcagtaggc aactgtgaag gagagtctcc cttgttgttc tgtaccttct
    27061 atctgccatc tgcatactgc atttgaagcc ccgagttgtc ttatttgcat tctcctatgc
    27121 tgcttatggc tttcatatgt attacacatt gcagtcttca aaatggtact taaatatttt
    27181 tccatttcta gtaaaaacct taggttttta gaggaatata aggagaagaa acagagactg
    27241 aaagtggtaa gtgatgctat gcagaatgct atgcagaatg ctcattgagg taccccaata
    27301 tggcctgggt tttgggacta ctgagcacct gtggctccca tcttcagtgg gagatgcaga
    27361 tattcagtac cattgaaaat caggacacca gtttctactt cctgcttgtg ccttcacagc
    27421 cttcatgatt ttacaatagc caaatgggga acatgaaagt gcattatcat gtagagaatt
    27481 ctgtgtgtaa agacattaac cccttggtgc catatgacac tgcgagtttc tgcataggag
    27541 taaatgcact tggcaccaca gtctccctcc aggaaatctc taccatctgt accaaaaatt
    27601 tatgaagcca caagtcattc tgtatgatta aaactggcat ttcaaacatg ggtgctgcaa
    27661 ttttatattc cagaacaata ctttaacaat aaaaatttta attcaatagt taccgtgtat
    27721 ttacagtgaa ataaatgacc tcaagctcaa ttcaagttag tggatacctc tggaggttta
    27781 tgtgttgtca gtttgagact atatatagtt ttggccaggg gctatgcaaa gagttgatga
    27841 ttaattatgt accagaaata ctaattaatg cagttctgtt actagttttg attattctga
    27901 tttttatatc agttaaaaca tttccagaca catttaactt tttatatctg ctaaaaagta
    27961 agagcaaaaa agatgacagg atagcagaat gtttttaagt ttctaagaaa cacaaagttt
    28021 gtattaccac tatgtgttgt ttctgcataa tctgcaggag tatattactt gtatattgag
    28081 tataatattt atgaaatata gggtaaattt tattttgcaa taaatatttt tgtggatacg
    28141 tatattttgg tttgatactg taattacttt aagctagatt ttaaaaatat gctcccttca
    28201 atttttttct acctaatatt atatatttta tggattgtgt tatattttaa caataagaat
    28261 actctacctc attttcttca cttcccacta ggagaattta atattttttt agggctgatt
    28321 taatggcagg tgatgtttcc tttcaggtag tgaggttaat ttttccttct ttcctctcct
    28381 gatttttgtt tttctcagaa gagcttttga gcacattgaa tgtgagctct ggtttaaaaa
    28441 tctgcgttat tgttgtgatt tctggtgaaa tttacaggtg cacgagtatg cttgatggaa
    28501 gagtaaaagc aagaccataa gcataaaatt tatatgtaca gtgtgtgaga ttgactttta
    28561 caagcaacca agatgcctaa agcccaaatc ctcttgtgcc tgatttacaa caccagttca
    28621 gcaaaaagca tatgtgtgtg ttcctgtgct gcaaattatt taagcagatt ttcaaagtta
    28681 tgtgaggact tgaaaacttt gatccaatga aggactgagg tgcttaactg tgcctaacga
    28741 ttctgagaag aaatctgttt agagctcttg ccttaacaaa gtggcctctc acttttccat
    28801 cttaaatttt ctcagctatc tggagttgga tctttttgtg cacctccctc ccttgcagcg
    28861 gtgggcagtt cagagccaaa ttacagacaa agcagagagt ttccagacag aatgcagtaa
    28921 aaatcacagc ttgctttcag caacttgcag agatacaacc tttttgtgtg gcagcctcgt
    28981 ggtcagacta cttgctgaag atgcaggaga ccctggctcg atatacagaa taaacttgcc
    29041 tagagaaaag ggcttgtgct gggcaagagc acggcattgc tttttctttc cttgcctgaa
    29101 gtgatgacat ttgggttgga tggctgcaag aggatggctt tctgtggttc tgtagagcag
    29161 gcatttgaca agaatgataa cggctaaagt atgcactaca caaatgcatt taatacacaa
    29221 acactgtcac tctgcgcaaa atgcggaact tgaaaccact tcaacatttt tgctaccagc
    29281 aaaataatgc attctgctgt catatctcaa taaaataaat agcagttgca ttccatgata
    29341 tttttctaat acaaaagttt ccttttgttt atattatctg taagtacttg tgggtttatc
    29401 cctgtccttg caagtttatt ctgttttcat aatcttatgt ttagattttc catcagtctc
    29461 cttttttaat tgatgattgt actcaagatt tctctgcact aactcaaaag cattgtctct
    29521 agctttcttc tgtataggca aatcaagaaa tgaggtgaaa cagttgctcc ttttgccttg
    29581 tccgctgtta cactggtttt ggttttaaac tctaagatgt ttatgtatgc attaagggtt
    29641 ttttctggct gtgtcaactt tccccatcag aaaggttttt actacttcca ggcaccttag
    29701 gtttatcgta cctaatttgt aggttcttct gtttacctct gcaatacttt aattgttttg
    29761 gtggaatgct tattagattc tgaatgtctg ataatgaatc aagaatttaa cagttctatt
    29821 tcctgctctc agtttactgg tgttaccagt aatctttttt tttttttctt cccaatacag
    29881 taattgaatt tttgccccct aaaatctaaa tctaaaatac ttcagactag tgctttgaac
    29941 agctcttgaa aattatcact tcagtctatc cttctcaatg gtgtttttaa attgtatgtg
    30001 ccactaagtt taacagaata aaggtgctca tcaggcttga aaccttgtat gttaggtgtg
    30061 ttttcatgga gaaaatactt tactgtattt tccataagta gttggagatc tccgtgtttt
    30121 tgtcttaaat cctgttaaag tttgcttcct aaaaattgag cagaaaaaat gttgaaatgg
    30181 gaacaaaaga aacaaacaac atagtctgtc aattagtaaa tctccactcc tcttacccgc
    30241 agttgacacc aggtgctggt gaattaaacc caataggtgt tcaaatgagc caacacagat
    30301 aattaactta aatggtccta ttttcttaaa aactgtcagg aaataaactc cctcttctgt
    30361 tttatgtagt atacaattat ctggcactct gtaaatccta tatcttttaa aaaggcctaa
    30421 gctcagcctc tgattttgtg ggtgcaattc acttcacgct ccatacttaa ctacataatt
    30481 gttcatgcaa aagaggtagt taaaatgtga gttatcagtt atgcccatag ttgtcataat
    30541 tgaagatgta aatctgcatc tgcagatttt ttttgtttgt ttttgcaaaa tgaaaacata
    30601 cctttctaat gggtatgaat gtttctgcct tgatcatttg gtacatagat atacatagct
    30661 atctatttca aacaaaggaa atactttcta aataccaatc cccgtgtgaa agaaaacaaa
    30721 tagtctgaaa taagaattgc tagtctaata agatggaaga aagaactcta aaaaagtctt
    30781 gtctgtgacc tcagaaacag tccttagaac tatatttttt gtgttgcagt ttaccagtct
    30841 gtacagtgca gataaaaatc tacctagtaa ctatatatca ttaattaata ttagaaaaaa
    30901 gtatccctgc tgttagtgaa gtactctaag agcatcagag gattggtact attcatgcaa
    30961 aatattgtcc cttaaaaata agtagcagaa ctctactttt cagagttgtg tataaacttt
    31021 gcatacagta ggcacttgct tttctttcca tactttcaga tgcataatta ccagctttac
    31081 tgaatggcca aaggagtcaa accaaaatta tttcagatca ttcacggtga gctgagagga
    31141 cagaagcctg agcagttaag gaaaattatt ccttcagaac ccatagatca ttgtaccacc
    31201 cattctggat tagggtaagt aacatgagat gtgttgtcta ggcacattaa tttgctcggt
    31261 aatgtaaaga aatactgatg gaggcagaaa cagggagaag cagaggaagg ggaaaatctc
    31321 agagacattc tctaactctg gggtttcttg ttattctcat aaaaagagct aaagttcctt
    31381 tgcaaatttt tgagatccat agttgaagga gttctgggga aaagatcatc tgcttccctc
    31441 ctgactgtag tgaggagaag agtagtagta gtgctggcaa gagagataac tagtttttgg
    31501 aaaacttttt ttttacctga ctgtagatta aagtacaggg cttaaaacaa ataggactat
    31561 tggttttatg ttttaataat agttcctaga tgtgttgaag tcaaagtttg atgaaattta
    31621 ttgttattgt aatctagggt gaaacacacc ttgtccagag accatgtctt ggagttaatg
    31681 aaggaatgga ataataacct agacattggt gaggaatgca gtatagaaga agaatcaagt
    31741 aaccctgcta ctacatgtca acaggattta atcagtgaaa cacaaaaaag ctctaccagt
    31801 agcaatggta acatagaact tcatgcagaa attgaaacag agaatgggag caacaaatgc
    31861 tccataacaa aaaaaaacag gtatggtttt caccatacaa caaagtaaat gacaggtaga
    31921 attgagagtg aattaggaaa tgctgagtgt gacctagtgc agggaaaaat tgctgatgtc
    31981 tgttgaaaca ttgtaatgta gggtaagaat agaaataaat actaggacat aaggtgaact
    32041 ctccactgca cagctgtcct ctaaagtact gtgctctata agaaaccatt ttgacttggg
    32101 taccaagtgc atgacaggta atgtctcatg ttcattccct tggggtgtag gggtatgtgt
    32161 atatatggga tgggagggag gaggaggaat gtggcagaaa aggatcttaa gataggaata
    32221 tttagagaca ctgaagagga atctttcaca aaacaaaaat tttttgtata taagttttct
    32281 aaataatgta ggtagccatc ttgtgatgct gtctccagag gaggaaaaaa aaagaaaaag
    32341 aaaaggggaa ataattgttt ataaacaaca aatgtataag cacccaatta atactgaagt
    32401 ccaaagttta acatttagga tagtaattta atttcttcag atgattgccc aagatagtga
    32461 attttctccc atagtgcctc tcttgatcct tcagctgaag caaagaaaaa ccaaagtgca
    32521 aatactgagg attctgcatt agctgtgacc tccaaggctc tcagatttac cagtcacaag
    32581 gtagcttgct gtgctgcagt ctgaaagcat cattgttaca ctggatggtt tctgctttca
    32641 aagaggctac ttagcaaaca acgagctctt gatatggagc aataatgcat atttattaca
    32701 gctgaatatt attgtatgaa ttggaagtga ggggcctata tgcaaaaaag gatttaaatg
    32761 cactttctat gccaaaatca aagttctaga cattctgctt catgccaccc taaccggaga
    32821 tatggaaact gccatcctta cttccaggct tcatgagcat gaaaggcttt gtctgctgag
    32881 catgcccaaa aatgtctggt cttggtcttt ggtctaggcc ttttgaagag ccaggtcagg
    32941 gctcatttcc agaacatcat aggataggat ttacaaaaaa acattgaaaa ctactcttcc
    33001 tcagaaattg gccctgagga ggtagaggta gtgaatgata gtgctactgc tttttttttt
    33061 tgtgctagcc ctagggatgg agtatgagct gtaggatact tctgtttcct cttctttctg
    33121 agcatgctgc ctgcaggcag ttcctttctc agggagagat tttctttaat ttcttatcat
    33181 ttcatatttc ctttcacatc agtcatgact atcactcaaa gaaccctagc acttcttcca
    33241 cagatagagg caaatgctgt gttttggatt ccactgtatg gaccatacat gcacaattac
    33301 ttgtgtcaat gcctatgttg gaatttgctt atatttccct tttcttccac ctccattccc
    33361 acacaagatt aaagacagga cttggcacaa atattttaaa cattgataaa ggaaaaaaaa
    33421 cccaacccaa cctttccata cccaaagtgc agcactgctg tatggagatg attcctccta
    33481 ctactaagtt ggcagttgat caccatgcct agcagactta tgaggaacgc ctgcccaaga
    33541 gacctatttc catccaaatc aactaaaaat gaagttgtag caaaatagac aaaaccctag
    33601 aatgcaagaa attacttact gggtgagatg atgtgtctca gtactttctc tgacagtgac
    33661 aacaggaaat gctatttagg gagaatatac aagccttcca tgcagtaagt accctagcat
    33721 ccagaattgt tcttagggtt gttaggagat acatcccaac ataatccttt tagtattcat
    33781 tatggacctg ttgacaatta acatgtctga tgcttttctg aatatactga aaccatctgc
    33841 ctctgcagct gccaatggct gcaagatcca gaaatgcact atttattgag taaagaattt
    33901 attttttttt ctgttttaaa ctgatttcct acttggttca tcagatggcc cttatttcta
    33961 gaagtaccag atgtggtgaa cagctcacac tcattattaa gtaaaatctc agtaataacc
    34021 ctcctcagtt gccttctcac caaattgaag agtcccagac tttttaatct cttctcatat
    34081 actagtgttc tatcactttg attattttaa ttgccattct ctgtaccttt tctaactgca
    34141 ctctgtcctt cttgagatgt ggagatggga actgtgtata gtgctaaaga tgcagaggca
    34201 ccaaggtttt ctgtattagg agaatggtaa gtatgtcctc ttctcaatac catctcagca
    34261 aggtcaaatg tttttggctt tctggatacc cctgcttgtc cagccactga tgctagacag
    34321 ccctcggtga tggctccata actgctttcc tgagttgtga ctgtaactgc cagtttgagt
    34381 tgagcatcat gtagacctgc tttggattct ttttcctaag tgtataattt tacatttttg
    34441 ccctcgtttt attttttttt cctgaagtct gtttctaaaa tcactgattc ttatcaatta
    34501 aaaatctgta ccaaggaata ttcagctgtt ttcctatctt tgtcttgttt tctgaagaga
    34561 taaatcttat agtaaaagtt ggactttgtc cagtcaagaa cattgatcct atcttggctc
    34621 aattttaagt gtgaaacaga ccagagaaag agataccaaa tagaataatt tttatgagag
    34681 atgaagatac agttcttcat ctttaatttt tgtaatatga agataccatt ttaaattgta
    34741 ttttgatatt gtgatgagtt aatatctgca attttgattc agaagcctac ttagtgaaga
    34801 tcaaaataaa gaaaataatt gtatatagct gttaaagcaa gaaagttctg tctcagaaag
    34861 attggattta agaagctcgt ctctgcagac tatagaagag attaaaaatt atctgttatc
    34921 gtgcagcttt tttattacta taggatctta tttttacata ttctatgata tatagtacag
    34981 tagagttgca ctagaatagt attttgcaat tgttttctgt tgcactactt ttaaaatatc
    35041 tgtatctttc ctgcattttt tgtgtgtcta taaagttata ggcttttttt tttttttttt
    35101 ttcaaattgc agtcccctgc agataggtca gcatctccat tatcaaattc aaagcagaat
    35161 caggattgct gagaaaagaa gggagaattg gacaagtctt tggtgccttc catgcaggaa
    35221 ctgggaaata aaagcctatt gaagtctgct gaagtcagaa ccaaaaagaa atcataggac
    35281 atccatcaac tttgatcaat ttaagggtaa acaactatta cttttgccaa aatgagcaga
    35341 ctatataaag atggacaaat atatcctgaa gtgtttatct ctttactctc ctgaaccctt
    35401 taatcagaaa gctttagctt ttctttagca ctgaagaaaa tctaacagca gtgtgaactc
    35461 ctagcctgta cgcggacatc cactgatagt atttttacca gagtacaaat tatagaattg
    35521 tctaaaaatg tatattattt attctatact aataggtacc atggcaggta ggcagtttgc
    35581 tttcacaaat ccattttgct gtgttttact tgcatttact ctctttactt ttgtcacaaa
    35641 catttaggag gaaaaaatga gtccagaatc tgtaatagag gttcctgata actacatgct
    35701 ttacattctg agaatattct aggaaattgc ttataaattt gcttgaggca ttatagcaca
    35761 agtgcttcag tctatggaat ttgttactgc tattttaggt tgctgtcaat tgcttatttt
    35821 taagcagaac ttattttaag cttaacaaat aggaaatgta tttttaagta caatgggaat
    35881 tgctcactat tgaatttctg gtgtgttgat taaattattt gaataaaaca ggtgctagag
    35941 taatagcctt tagaagttaa ttaatcttaa ttttcaaaag gatgagctac cattaagctt
    36001 ggggttttta tacatatgtg taaattgcag tgtgatttac tgttccaaag acaaagccat
    36061 tctctaagga caggtctttc cagtagactg gcattgtagt gtatgacgtg agcaaaatat
    36121 acacactcct ggtttgttga aaacatttcc ttaaagatat ttacactctg tgttacagct
    36181 tattcaagca attctgctga gaatatcagt ctgaggagac accatctact tctgatctcc
    36241 acaataatct tgaaattcct cttgcagtca ttacagcctt gattttagtt aggtgtgaag
    36301 tatttctgtt acagagccga aatctttctc tgtacatatg tgaaaacctg gagagatatt
    36361 tacagtaaac taagagcctt ttga
//
