# Supplementary material for: The serine/threonine kinase 33 is present and expressed in palaeognath birds but has become a unitary pseudogene in neognaths about 100 million years ago
Source: BMC Genomics. 2015 Jul 22;16(1):543. doi: 10.1186/s12864-015-1769-9 (PMC4509753; doi:10.1186/s12864-015-1769-9)
Supplement: Additional file 3: — Contains the stk33 sequences from all birds examined in this study. [file 12864_2015_1769_MOESM3_ESM.zip › Aves stk33 sequences/Neognathae/Cariama cristata (red-legged seriema) stk33 pseudogene.gbk]

LOCUS       Ccr_stk33_pseudogene_contig1        41555 bp    DNA     linear
DEFINITION  Cariama cristata serine/threonine kinase 33 (stk33) pseudogene.
SOURCE      Cariama cristata (red-legged seriema)
  ORGANISM  Cariama cristata
            Eukaryota; Metazoa; Chordata; Craniata; Vertebrata; Euteleostomi;
            Archelosauria; Archosauria; Dinosauria; Saurischia; Theropoda;
            Coelurosauria; Aves; Neognathae; Gruiformes; Cariamidae; Cariama.
COMMENT     This record uses data from DDBJ/EMBL/GenBank entry JJRQ01027692
            We downloaded the assembled contig(s)
            from the WGS project and performed a local BLASTn search with our
            genomic stk33 sequence from the African ostrich (KP072780) in order
            to identify the corresponding contig(s). We then we used nucleotide
            and amino acid sequence comparison in order to identify the stk33
            exons.
FEATURES             Location/Qualifiers
     source          1..41555
                     /organism="Cariama cristata"
                     /mol_type="genomic DNA"
                     /db_xref="taxon:54380"
     gene            1..41555
                     /gene="serine/threonine kinase 33"
                     /note="Exons have been identified by sequence comparison
                     with the stk33 sequence from African ostrich (Struthio
                     camelus) [KP072780]. Remnant exons contain several stop
                     codons and frameshifts within the ORF coding for stk33. 2
                     Exons have been lost due to large genomic deletions."
                     /pseudogene="unitary"
     exon            1..124
                     /gene="serine/threonine kinase 33"
                     /pseudogene="unitary"
     exon            22658..22989
                     /gene="serine/threonine kinase 33"
                     /note="frameshifts and 1 stop codon within the ORF for
                     stk33"
                     /pseudogene="unitary"
     exon            27046..27159
                     /gene="serine/threonine kinase 33"
                     /note="1 stop codon within the ORF for stk33"
                     /pseudogene="unitary"
     exon            28472..28573
                     /gene="serine/threonine kinase 33"
                     /pseudogene="unitary"
     exon            29790..29926
                     /gene="serine/threonine kinase 33"
                     /note="frameshift and 3 stop codons within the ORF for
                     stk33"
                     /pseudogene="unitary"
     exon            30950..31038
                     /gene="serine/threonine kinase 33"
                     /pseudogene="unitary"
     exon            37802..37877
                     /gene="serine/threonine kinase 33"
                     /pseudogene="unitary"
BASE COUNT    12291 a   7299 c   7926 g  14039 t
ORIGIN      
        1 tttttctgcc ttagtagctg aagactttgg tattgtctca tatttaacag tatgtctctt
       61 ttcattatga actgaatttg tgataaagta cagggcttaa ttttgatatt aagagtactc
      121 ttaggtaatg tgtattgcta actttctctg tttgcccata ataatccatt ttatccagag
      181 attacagaaa aggtcatcta agagttattt tactgaaata cagcatattg gtgatatgaa
      241 atgcctattt actaaatcaa gccacaaata tatccttcaa ctttactgct acttttttcc
      301 tctttcccaa taatgtagct gtgtcctgat tatattgcag tacaaacatt caaattcttt
      361 gatcaaatct actttataat tgtgtagacc ctgatcctat aaagcccttg cattcttcac
      421 acagaagctt tgttttggtt tgtattattc atataaacac ggaagtaatg ctttgcggtc
      481 agcttatttt gatattctag aagtggtaaa cagtgtccct gtcagggcta aggcacaaag
      541 gttagctgaa gaatcttctg ttgcatagat gttttgtggt taagacgtat ttaattttcc
      601 agaactctga tattactcat aattctggag agaaaaaaaa aagtcagtta attaaaagca
      661 aagattttga tttctgtaac aatgtcatgc caaaggcata cagtgagaag gtaagattgc
      721 atttgagtgt tttccaacat tgaaaatgtg gcagaaagat tgttcctcaa aagtaagata
      781 ctcttcccaa agcaacatta tttaccagag acatggaaga taacggggat ttgtgtttgt
      841 atggcagcaa ttttaaacct ccacctgcct cccctaaacc ctaacagcca ttaatttatt
      901 tccttttcag tagggcttag aaaatgctcg gggtgtttaa aatattagct ggtttataaa
      961 gcactaggta aaagaaagta taattattag gtatagatag aatgacagta aaaggttttt
     1021 gagtgctttc caagaggata cacaagctca gacttgcctg atctatttcc accgatgtgt
     1081 cttcgcagtc tttttttctg actcatttgg gaagcttcct tatctgtgca ttgctctgta
     1141 agtggtatgc catctgcata tttttgtaaa ttacaggctt catccatcta ctatcttaaa
     1201 tgagtatggc tttcctgcag gaatttttaa aactatataa atttaattct catatccctt
     1261 ctggattatt gaacaaaact cattttatga ctgcagggct tgaaagcaga aggggcagta
     1321 aactaatata attaatcatt gtgtcattgc tacagaataa tggactaatt ctcttcctaa
     1381 tttccagtta cttatcattt taaatctctc agggaaagca gcactgtata gaaagcaaca
     1441 aggaacaacc aattaaaaaa agcggtttgt ttcatcacat taagcaagtg taacagaact
     1501 gaggaaactc tggttgtgat ttattagttg catttgttct ttgagttttc acatacagtt
     1561 agatatttca ctgatcttct tcacatggaa aaaataatta atttccccat attgacatat
     1621 tttgtgtgtc aaattagcat tttttaaaaa cactcaagta cacagaataa ttggtttgat
     1681 tttaacatga acaaaacaag ccatctgaaa ctcttagtta acaatatttt ttttttagat
     1741 caactgtgga aaaaattaaa aattcctgca attacaaaaa ttcaactgtc ctaattcagg
     1801 ccacttaaac taaatatgta tttttatata caagactgtt tcaaatattt atttcacagc
     1861 tgaattcagc cctgccatca cagattggtg agtatagtct ttaccagctg atcatttaaa
     1921 atatatctac tacctgtgac tagcttcggt gtgagactgt gggctctact aaatctgtgc
     1981 aagttcaagt ttagaccagc aaaataaaga tggccaatac ccactggaac tagaatttgg
     2041 atgcttttag aaagatgcag gccttttctg ctagaggcaa gggaagcata tcaagaaggc
     2101 aaaagagatg aataggaata aagcactagg aaaatttggt tcagagatag ctaaggaaag
     2161 agctgggaaa aaagcatcac tgaaaaggct gtctggagca tgtgaagatg cagctgagta
     2221 ctagatgagg tgaagggaag gctgagtggg aatgcaggag ggaataggag gtacttggtg
     2281 ggaagaaaga agcaagttgt tgcacatgtg agctgagatt ccatgagatg ggtaggacag
     2341 aaggagagag ggccagtaat gtccgagagg agtgaatagt aggaagaaga taaattggta
     2401 gttcctgttg ctgtacagag ttcagcatca tttctggcag caagctggaa agcatttaaa
     2461 ggctgagctt tcaactaaaa attctcatta agcagaggcc cagtaaccct atctgaaagg
     2521 ttagaagaaa aacagcaaac aaggcagcat tttttccgct cgttttcatt taagtacagc
     2581 taattgaatt gaatctagag gaagtactga cttgaacctt tttttttttt tttttttttt
     2641 ttcttttttc ttgaacagga attcagcatg aactgtttgt tactttgaag ttttgtcaat
     2701 ctggaacaac tttagtcact gctaaaccca aattagaacc taactgaata attaacattt
     2761 gaccctctac ttaaatgtag taagttcagc atcaattttg ggcaatacta ttttctgcat
     2821 tccctggttc aatcccactg cttgtttatc ctgcccagat tccttccagc ctgctgcttt
     2881 gaatcaggtg atgctacatg ttgtagaaga tcttccgctg gaatgaactg gagaaaattg
     2941 gtaggatttg gacagtgtga gtagcattgc tcagagttct cttttttggt atttctctat
     3001 tactgcttcc atcctcatga cgaacttcat gaagggtgca gaggaatgac ctacctgcct
     3061 gtcagacact agggagagcc tttctctgtg ttctgttgta ccactaagcc agctgtccac
     3121 tgtgcctaat tgtcagagga gcactgctgt gacaagccat ttggaaaaaa aattaacagg
     3181 gattgtatgg gttttcatct agaactgaca ccaggtgttt aaaacattct aaagaaaatg
     3241 ttgggaaatt catatagaag ttgccatgca acagttcaca ccagttatgt tgccagcaaa
     3301 cttaaatgct gtacaagcaa gctttttgag tttgattttt attttactct gtctgaggaa
     3361 catggtggca agtgcccatt ttttatttta ggaatagttt taaagacctg attgctcttt
     3421 gatcctagtg ttgtgttgaa ggtagttcaa agttataagg agttatgtat gctgtatctt
     3481 aatgaaatgc ttgtctgaaa ttgtactgat agcctgctgt gaaaaaatca atttgccatc
     3541 agcaaactga atgtacttga tgctcaattt agttcaccca actatttcat tagtaaaaca
     3601 aaagggtcct gaaaataatt acagtgctag catctgctca tggcagcctt gctgatatac
     3661 ttagcagaat aaggtagtta aggtgggagt gaggtggagt gtaaagtttt tcccactacc
     3721 atttcttgtg caaatacctt ttaaaggaca gatgtctctg ttgattcctg tatatgcttt
     3781 ttctttttgc agtagagtac ccagttgtgt ataaaatcag gaaatagtta tagcttccga
     3841 ataatttgtg ttatgtcact ttttcatggt tcatatttct ctaaatattg ctggctgtac
     3901 agtagagtat tgtttatctg aatactggta ataacatttc ttcctttaaa gtaaactcca
     3961 aacttttttg ggatcagtag atgaatgaga agtttgctga gattacaggt tcccgaggtt
     4021 cctgatgttg agtctcatat tactgtaatt ccagcctgct gtgccaagta cactgtggag
     4081 caaccttgaa tgccggacaa gcatactttt gtgttgtgca agatctcctt tgacaatttt
     4141 gtctttatta acattaaaaa atgttagtgt gctaacatgc caaactaaac tgaggttttt
     4201 atggtgctaa acatagactg agctgcagca caagccgaca aaatattggt aatttctgga
     4261 ttttagtatt ctataatttt gtattttaat gtgtattcag gtaaacaaat ctcacttact
     4321 tgagctagaa gaaggttcag gtcctgcact ttttgtctag aggctttttc tttttgctga
     4381 aacatcacaa ggtataaatt acctttcttg gagtgcctga gaaaacatca tctctcaaac
     4441 ccaagagatt ttcattattt gtaagttctc tataatttct gtcacattgg atttgaaatg
     4501 tgttcatcta tatcactgta ttttggagag gatcatctta gatttctgtg ggagagtgcc
     4561 tgaaattcag tcttgtcatg aacaattgtg gtgtcagtaa tggcagtagg gttaggcctc
     4621 tttctgttgg agaacaattt cagttcacgt aattataata aaaaccctaa gtttggtgaa
     4681 gtaagaacaa gttcattgtc ttcagtaatt tgaaagagga aaattatgac cagaactagt
     4741 gggaattcta aatgttttta atatttactg tttcgtgttt tctgacaagc tgcaagcgca
     4801 aatgggaaaa atgcgtttgc gtgtctgaag gtgtaatata tcctctaagc cttcagaaaa
     4861 tttgcatgtg gcctgttagt tgcttgtggg ttttgaatga taagtcacta tccaaagaaa
     4921 tacaacccaa gctttcatta gattaagctt tttctttttg aagacatttg aatattcttt
     4981 atgatatcat ttgttaattt tattctttcc tatatatgta tacaacatta tcattagtgc
     5041 ttcagccttt atattggata caattcttaa ttttatgtcc attaggttac catacaccaa
     5101 atgcttttaa cttctcaact cacaaaaaaa ttattgaagc agtgcctggc actggtcagg
     5161 tgcagcgata attaatactg aactgaaaag aaaaatatct gaattatata gttcataaat
     5221 taatactctt ataaaactgt agtaacatag tgtgacattt aatatgcacg cctgcatatc
     5281 ttgtttcttc catcaactaa aattttaact aagggttgaa agagtggatc tttgctccct
     5341 attggcttag caattttaaa gcatttctgt gttttgtaga tatgctttat tagaacatca
     5401 catggcatga aatttaaact ctacgcatgt ataacagctt ttaaaagaat ttgtggtttg
     5461 ctattcttcc agagcaacac atcctctaaa taataaccat tttggtagat acattcctga
     5521 atatatctag ggaaaacgtt gaaaataaaa ggtgatctaa gtgaaatgaa agcacaacta
     5581 actatcaata accctggtag taaaagaacc gcctatctgg gcctcagaac cgggctgcac
     5641 acccccagcc ttttctgttt caaaaatgca ctgcagttat gtgagcaggg aggtaacaaa
     5701 cagccttaac actaaaaaaa tcacattttt aaaaaaacct ggattattcg tgtgcttaat
     5761 cccccagtct gagagagagt agaatctgcc agtttcgtag ggaagtatta ctgaaattag
     5821 cagtttactg aaatcattgt gcttttctcc cctcaatgtg aacattatga cattggcaaa
     5881 tgtcataaat acacagttta taatggaaca gtcatttctg ttatttaagc ttcttaaaca
     5941 tttaacatat atggactatt acctgtcgtt agccaaaata tttgatctat tgcatataga
     6001 aaatactgtt atccttcaga aaacagactt tcttatatta ttgttttatg aaaagggctt
     6061 aatatcttta aatgttttaa ctattacctt tcttatcatc atgtaagtag ttcccatggt
     6121 gtacatgtag aaagcatgtg ttgaacttga aaaaaacctt catattttgt tattcctttt
     6181 aaaaaattat ttattatttt gtatctactt agaaaggcca tcttaattag gaaaaaaagt
     6241 tttatatttc tttatgaaaa taagatggtt attgattaaa attgctagtg agaatgtttg
     6301 tgatcccttt agatttgaat atatactcag gtgaattgaa atctactggg ttttatgttt
     6361 tgaatatagt tccaagcaaa gtatatgttt tatatgttgt gtagcaggac tgagggtagg
     6421 gaaaaataga aacatgtttt atcattctgg aatttttatg gcacatagta attgttacct
     6481 tgaaaacagt caagatacat cttcacataa ggtgtaagaa ttctaaacct atttttttct
     6541 atgttagatt tggtccagga ggtgtgcaaa atgttgtgat cttcattcct tgtatttatg
     6601 tgagaaataa ctgtcagaaa gaagtacttt ttttgaatac ttcaacaaaa aagaaatgga
     6661 aacttgtatg taatgttttc tgtgctttga atttcataag aagggaatca agttagtaaa
     6721 tttttcttcc ttgtgggaaa agcattcctg atcacctaat atttcataca gttgggagga
     6781 aaaattgtaa atttcataca ccgcttaatt tctgtagaca ttgaagtctt tttgtctgga
     6841 gaagcagcat attttgtgtc tagcattttt cattacagat gctaattagc aatagctaag
     6901 aaatgacagt gttatgcatt aatactcaga agagcagcca ggagctccaa gagcaattgg
     6961 atccatcgct gaaatcgggg ctgcctgctc ccagaagctc tcagcaaata tcaaatgcat
     7021 aaatggtatt gaaacagcat acagatttga ttagagtaat ttatttatat atagttttaa
     7081 atatgaaaag tgaaaggagt agaagtcata acagagaatg gtaggaaggg agattttatt
     7141 taacaaataa tttgttgttg catagcactg gatattgatt gcttccttct tcctgtggtc
     7201 cattatagtt gatagttttg gttaattttg ttagtttcta cagcaggtgc tatatttgtt
     7261 gtgggatttc aaaaatgttg tctgacctat aggatatatt ttaacatgtg gattagattg
     7321 ttctgtggat tttttcaaag taagtatcct ttatgtggtt gcctgcaact gcatggaatt
     7381 gaacttgttg atccaggtat aagctccaat gaaggggtga ggggactatt atctttacct
     7441 atctttgatg tcagtaaatt atggaatatt ttgttacaag tagctcctgt ttaacatata
     7501 tcagaaatgt ttctgtagtt tatttttcaa accatatcat tgtcctgatt gactcattac
     7561 tatactttat ttatctctat ggcaaaacca tttttctttc agctttgaag ggccttcatt
     7621 gcttggcttt ccttaatcta tactagctag gtacatccca ttgtaggcct caccttcttt
     7681 tatagtagta gaaggttttc aagtccatct taaaatactt tgggaattta actcatgtgt
     7741 gtagttaaaa aaaaataaaa aatttagagg tccttctttc aaataacact ctctctgttg
     7801 accctggctg gacacataga gcagctgcac acataacaaa aatctccttt tttctgttct
     7861 catactagtc cagctcataa atttgacagg tgctgaaata tttttgataa attttcatca
     7921 agtaatagat tatagattat aaactcagac taaagttatt atttatgagg ttacagggca
     7981 gctgctgatt ctttcatgct cctgtacctg ctaccaaaag accaaccaaa tggatgtgtc
     8041 atttgtggtt ttttttttgt ctgcttgttt gtttgctgct tttcactgaa acaatatgta
     8101 ttttcatttg cttccttatc caaggctgaa aagttttgat ttgaacttgt ctaatttctc
     8161 ccatgttttt agcatgtagg tgttgcatgg ttataggttt tctttgagat gatttatctt
     8221 ttcatctact gtcagccaag ccagaagttt agagggaagg tcggaaatta tattagaaca
     8281 agtctttaat aaaccatcac aacaggtaca tatagtttat tggaggctat ttcattgcca
     8341 taggccaaca cctaaaataa ttatttatgt aagagggtac ttttttgttg catatcttac
     8401 ttcacttata ctagtttttt aactgtggaa acaatttcac attctttaca cagcagtctg
     8461 tgcaaaattt ctgaaatagt ttgtgttgtt actgaaaaac ttttaggggt cttcagattg
     8521 aagaagtttg gaacaagtgc attaaattta atggtagaca atctttaagg aatatagaaa
     8581 gttgtattgg atgggcaaag taaagtaagt gtaacaatta acttttactc ttgacatttc
     8641 tattcactaa atatgatctt acgacagtgc atatcattca cattctcctg tttgtattct
     8701 taaattttga tagatttctg ggttttatga ctgttcaaaa tgcatgtcga tggccgtaga
     8761 aaaatgaatg acatttaatt tagtaccact gacttttcat tttcaagaaa gatctaagta
     8821 aaatgcatga atgtgataca cttgggaaga tcctaggaac agttttctgt accctttttc
     8881 ccccttccaa tctttaagag ccatctttta aattatagtt gatattttga atttttttgc
     8941 ataaagtagt tagcttagca tgtgtttgtg tgcacacaac catgtgtgtt cctctgaact
     9001 ttttaatcta atgtaaaaga aaaattggtg ccttcccaga tcatgataac aaagtatgga
     9061 attaaggaat acatacattt gattatggct gaaaaccaaa cacaaaagaa cagcgatgaa
     9121 aacaagacag caggtttgac ataacttcta gggagaaaga catgtttggt tgcttagctt
     9181 tttcatcctc ttaatataat tactttattt gtgaccttgc attaaaatct gccttactgt
     9241 catctaagaa atctttgtgt aattcagaat tattttttaa ttagtgctac cttaagtgca
     9301 ttttcacaga cacagtaaaa tctgtaatta cttgtaattt tataatttag tttaaataca
     9361 taatgatcta tctgtttacc tatgtaatat atgtactagt atgtaacttc atgcagcgca
     9421 gaatgctttt ttggcaggca catatttagc tgatgtttga gtttattttt taatgataaa
     9481 cttcatataa cttttaaaat tcagatcttt gggtgtaagt attgaacgac tgaactgttt
     9541 tgatcagtat cagacaggtg tagggctagc tttacagctt aaggtagctt tatacatgtt
     9601 tatagagttt tgatttttaa agctttaata ctgagaatat caagtaatag tacacagaat
     9661 agcaagagat tttctgcaat catgtctaaa gcaatttgtc ttttacattt aataggtaga
     9721 ttgaattggg aaaatggtga actggatgcc atgacttgca aattgattcc tatctcaatg
     9781 gtaaaatcag tgaacgtttg atcttaaagg aagaaatatt gatgattttt gaatataaat
     9841 tctaacatgt ctttgcacag tagcctccac ttttcatctg aggttacagt attttttata
     9901 aaggataggt tggtcctatc taggctatta aagaaagaaa acgtagaata aagatgccac
     9961 cttgtgggtg aaataaatga tgcagattca aaatgtttac caagtaagat tctatgcatt
    10021 tgtgactggt tgctagaatt tgagcttgta ttttcttaaa catttaccat tatttttggc
    10081 atttacattt ggtaattttg tatgaggtat ctaagtaact gcagttggac cattctgtcc
    10141 ttaagtgcta aatgactgct aaaaatcaca caatgtaatt tcatccatgc tcgtaatcac
    10201 cacaaaattt tgactcaaat tcaatgtatt atttttaatg tattgaaaca cagttttaat
    10261 gctgtcttcc taacctgagt gggtaaccaa aattaatggt tttgtagata ttccccatac
    10321 aaaaccagaa tggtgatgca ttcaggttcc tgtgctggaa ttctaactac atacctggat
    10381 taacacatta catgtattaa tttgtctttc ttagctgcct gtcatggatt tcttacagca
    10441 gtcagtgaaa taccaggtgt ctacagacct tggtgccatg gtttttgaat cacctttgtc
    10501 ttgggcaggt ttatatatag tgttctggat tttgaggaca ttatttcaat ggtttttttt
    10561 tccttactca gtggtaatga gctctcatag ctgctgttta tggggaacac aattgagaga
    10621 aacagtacca acactttaaa aatacggacc agcagactat ggctgagtca gcccacaaaa
    10681 gctctcaact gaaggcagta gtgatgcttg atatctgagc cacagtcgag cagggcacca
    10741 gaaattctct aagcaaattc agatagaaat ctgatttctg ttcctgtcat gaactattgt
    10801 gtagtgttca tgtattgcgt ttgtacagct tccacagagt gagagggctc tgtgaagtgc
    10861 ttcaggtgaa aggttccaga taaaacctat gttaatctta ttctggccat tctacctgaa
    10921 tttacttgtc ctctattctt gcatagattt gtggggaccc attcattttg gtcttttgct
    10981 ttggaaaagc tatgtttgct gttcagcccc aatttattgc atcacaatct gatttcaaag
    11041 tcttcaggat cagttaaact tcttgtggca ctgtgaatct ttgatgtcac actggcatgg
    11101 ggaacacttt cagttcaaag tactcctgca actacatgct gcacaagttt ttttttcata
    11161 ggtcatgttg gggagctcag agttgtgtga cccacataac tcacagttta aatgttgttg
    11221 ccatgcagca tctgcatttt gctgctggtt gagggagtat tcaagtggac gagcatctga
    11281 attacccaga tctcagatgt ggtgagaaat aagctaatcg gggttaccaa gactggtatc
    11341 aggtcgacct ttaggccagc tgcaagtcaa aatccagccc ctggtggagt cgcctagcct
    11401 gtgtgagccc cggtacccat ccacttagga aacagccccc taccttcact ctttgcctta
    11461 tgtgtcttgt acttgtccac agggttgtta actctcagat gttcggattt tcttttaatg
    11521 aaaacacttt tattatggtt tttgaagaag aagatctaca aggaggagaa ggatcgtttt
    11581 tgcaaacagc aaagataagc tatacctgca actgacaatt tgcattcatc tgcctccaga
    11641 caagtactta cctcctcatg aaaatgtcta agctggaaaa ggctgcttca gagttcctgc
    11701 cttctgcttt gcccctttac gtgttccaac atgtgtggag caagacccag cctctcccga
    11761 agcatccatt tccacaaaaa cctgacgcct ctactggaaa acagccatga tacagtccag
    11821 ttcttgatgt gaattatcaa agaatcaggg cttcgtggca cacagtaggg agtacttgcc
    11881 cctcagtttg gctgcagcct cagtggcctc agtaatctaa ctggtaaatg cgtttttgtt
    11941 ttagtagctg gtttttgcgg ttttctgttg tccaaatttc agcaagagat atccagaaat
    12001 atatgataca attcttttca acttagtcaa acaaataaag taccctacat ttccagtgaa
    12061 ccatagagta atagacttgt gccaaactgg tataggtccc tagcttgatg tgtttataat
    12121 ctcagtgcac aaaggaaaaa aatcaagttc tacatgaacc cagcatgtga taaagtggag
    12181 tcttgtgaca gcacttctaa tatttcaagg agatggctag ccagacattt cctggaaaga
    12241 ggctgcaatg ttttgatatt atttttcatc ttacagtctt caaatgaggt cttatcggta
    12301 gcattctttg aaaggttagt agatattttt ttctttcact tcagagattt tatgcttaag
    12361 actgtactcc atttaaaatg tatcatgtat acatcagtat ctattggaaa ccaggttgct
    12421 aagctcgatg agcctctaaa ggaagggtta aaaaattcca agctcagtca cggagggaaa
    12481 aaacagaagt tgtttaaagc tgcttttttt tagcatggct ccagctaaaa caaatgtagt
    12541 acttggtctt tctgcttatt tgaagtacgt atgagtaaca tgggattcag tccttgctgg
    12601 tttgtgtcta ggtttcagga ggattgttaa cataatctgt gtaaatacct aggtagattt
    12661 cttcttttcc atgactaatt ttggttcaga ttaggcaaag gcaatttctg cccgattcct
    12721 tttgcacaga cgactggatt aacatggatg ggagttctgc tgtgcagctg agcaagtcat
    12781 ggctggcaat tactttctcc atgtctggca tctcagatat tgctttttta taaagctgtt
    12841 tttacttcta ggcaagagac agagttagac cttctttatt tggtagctgg aaaggtaaca
    12901 gaattcctga caccaggtcg cagctctgaa atctgctcct tgcccacatc tgtcaccatg
    12961 aaccactgag cagggtgcgg gatgttgcgg tagcacaggc tcttccatgt gttgggcagg
    13021 gctcagactg tcagacgtgc tgtctcccgt ctcttctcgg ggctgaacag tagtgtggtg
    13081 gcttttcttg gctgatgttg accataagag gccagatagt taaaaaaatc tattgcaggc
    13141 tattaaaaaa aaaattccta gtctgaagat gttttaggct gttctctgtt atgctttaag
    13201 ttaaccggtt tgtgtaccct gatcattgtg taccataatc aataacatta gaatcatcca
    13261 agaagccagg taaatactct ggtaataact gtcagacgca gcttttttgt aagtggttgt
    13321 gcacatcttt taagcatgcc aaactctgct ttataacccc ttgacctatt attactctgg
    13381 tgtttatgta tatttaaaca ctaatgtagt gcaagaaatg aacatcatat ttactggttc
    13441 aaaatatatt actgcagctg tctattccta atgtcctgta agagtgcctc tgttctgaaa
    13501 gatttgtcgt tcctttggca gccaagtact ctgaacttaa tactttgcac cctgctcaga
    13561 aattgcaggg tatacaaaac atactctgaa attcattcaa acttttaaaa cttattatgt
    13621 ctaggagaga cagatttaag attactgagg tttctggttg aggtgcttca agcagaaatc
    13681 catactccat taggttttgt aacattatgt gaccttaatt ttccaggtat tttgcccttc
    13741 aaatcaaaga tagtatttta atactattta agtctcctga agagccttgt aatatgatag
    13801 gcttaacttg tgaaacattt gaacaaaatg aaagataaaa aagtaatttg ggattttgta
    13861 ttttttttat gtaatacaac ataaagatat gcaccaaata atatattgaa ataggtgata
    13921 aatgtatttt tggggtgcat ttatcaaaga aattacatgt acatgcagtc agccatactt
    13981 cttgtatgaa gggctgtctt tgcatttgat tattttaggc aaagtcattc ccagtgtttt
    14041 gaactcaggg atttgtctct tatgttgtgg tctacttcag ataaaattcc acctggacag
    14101 cagctgtagg atcccatctc aggagatgaa atagaattac agagctgtac tgacttctta
    14161 gggaaaaagc tgaagaatga tttttgaaaa atcttgtaga aaaagatggg ggagaaactt
    14221 acattttctt attaataaag gtggtatagt ctttcagtaa tgttaaagaa gaggagacaa
    14281 aaattatcag cagctagtgt tgcacgcagc tccataatat gttagaactg gacctaaaaa
    14341 atgacaacaa tagcttctga tattttacct cctctagtgt aatctttgag cagtcaaata
    14401 gctatgcagt acgacagatg caaaacacat cactttcgaa aaatctcaaa aaaagtagga
    14461 atggtatgta attgaggtgt aatggcactt atgctggatg tgcaattaca tatattcaca
    14521 tgtatatttg tacattttat aaatgtgtat aagtggcatt ggggtttttt tttttgtgtc
    14581 taaaaatcat gttttattca tatacaccaa aagtgtcaat tgctaggttt tctataactg
    14641 tttacaacac tggttgttac tatatattgt aataacttag catacattgc cttatttaaa
    14701 gattttaatt attttactga tattatttaa tggaatgtcc tttttgcagg cttgtgcgct
    14761 gaaaactgcc taacagatta tatgaatgtt acaatgtcaa acagaatcgc ctgagatgca
    14821 ggtattaata ctgagacatt tttcagccac agcttcaggt tgggcgttct agttaccgag
    14881 tacaggaagg aatttaaaac acatctcagc aggcaacgat taattacatt ttgcttgtct
    14941 gaactgttgt tttcttggct gccaaacatt gaggtttttc catgtatttc attagttgtt
    15001 tcccagtccc ttgggcttag ctgtatattt ggtatacttc tctgatagtt tcaaatgtag
    15061 tggtcagtag tggctactaa atttggtcat actggctggt ccagttttgg tggagtcaga
    15121 agaaatttct tttgctgtga caacgcttcc agttctgatt tttaagcatc gcaggctgcc
    15181 ttggcacttg gcgagtgtga acattcaccc tgtattcttg ccaaacttgg agtaggacaa
    15241 ctgtgagtgc agaaaggcag ccagaaatct tgaatcacgg ctgtgaaaaa ttcagtccct
    15301 ttttgcctgt gcttctggac tctattttgc cacaaactac caacttgacc tctgctttgc
    15361 taaatgttac taactagtaa gtgcaagtaa tctaaaaaat attgttccaa ggtaataaag
    15421 attgcatatt cactgatatt ttgtttgttt gtttgtttgg gctagaaaac tgtgaagttt
    15481 cctgtctact ttactaactc agagtaatta actgagcatc ctagcactct gaaatgcaca
    15541 gagcaaggat ttaggaagat tgtggaaagg aaattgcaat taaagtatca aaagatgaaa
    15601 aacgtaaaca aattttcagc attggtagag ctaaggagag atctttgtca gctatgtaga
    15661 agtactgagt tcaagccata acacatcaac tttatctctt agaagtttcc tgagccagaa
    15721 tttttgtaat cccactaatc tttattgaga caagcttcca tctgagtttg gaacgatgaa
    15781 tttgttttca cgtcactaag aactaaataa atttgtggtc actgtttcta tcatttgcag
    15841 aatcacttca cagagttatg tcaactgtaa tggtggtatc aacagtcctg tgatctctgg
    15901 tggtgtcgca cagtaagtac tgtacggcat tcttaagcga aatcaaactt tcatgttctt
    15961 cacattccag tcacagataa aaataattct tctggtaaaa tacagggtga gaatgtttct
    16021 gtctagcatt ttacaagcga agaacaaaac ttagttttaa ctttgaagaa atgacatagt
    16081 cttgtccttt taattgaaag aaaggatcct ttgcctgtga aaattaaatc ctccacagtt
    16141 tgtagttgct tttcaaactc gtcaacctga cagtgaaatc gcgtaatctg ataatagcat
    16201 gcctgaggct tattgcaatt tttggggcag tggtatcagc agatgatgtg ctctgttgat
    16261 tttaatcact tagagtttga ttctgagtgt aaatgcagag tgacttcatt cacttcactg
    16321 gaattaacat agacatctca gtgtgaatga aatccacatt tatttcattg catttatggt
    16381 tccactatag gatgtccaga agtgaccaaa gaaaggaagg tatggatgac ttttcccatc
    16441 tctttccaac agctttctta ttcaaatagc atttgttgct gaccagttgt taaaattgtc
    16501 atgtatctat ctgtgtgttt gtactgacga ctcaaggtcg ttgtgctaaa tgcacacact
    16561 agttgacttt tcattgtctt acagacagct tgagttgctt taagattcct gcggcttgcc
    16621 actagaattt ctctttattc atgagctttc gcactgattt tatagtcagt ttaaaactga
    16681 tgtgaataca tttgagtgtc tgtggatgga tggggtaata gaagatgttc tagaacactt
    16741 tttggtaagt ggtcataaat aaaaactatt gaaatgtggg atctaatcct gcagtcgatt
    16801 tttttctacc tctgatactc tcaatgggag atctgtctcc atagcaggga ctaaggcgtt
    16861 aggcttgtac agaatcaaaa tgtagcttgt tcacagcaga ttttatagca cagatgtctt
    16921 cagtgaaaca gacttgaatg tttcttattt agtgaagacg ttttcttaat gctggaagct
    16981 tgctttttag atttgtaaat ctaaaaatct ctccacagca gacttttcag tagtctttgg
    17041 ggttttttgt aatgtgataa aaccagttaa tttgatgctg agcctaatgt gcttttttct
    17101 tcccttattt tactgaggaa tgaaaattaa tgggaatcct gtggctgttt gttacttgtg
    17161 gttctgaaaa tctccgattt cagtattata aaattttgac taaaagatgc taatcaatga
    17221 aggtcagaga tatctatgtt aataactact gactgctact tgtaactagt aattaagtaa
    17281 taaccagttt ctgttattat agaatcatag aatcatagaa ttgttatggt tggaagagac
    17341 cttaaagatc atcaagtcca accatatacc caatgccacc atgcccgcta aacatactaa
    17401 accatgtctt gaagcgccac atctaaacgt tttttgaaca cctccagggt tggtgactcc
    17461 accacctccc tggggagccc gttccaatgc ctaacaactc taacagtgaa gaatttcttt
    17521 ctaatgttca gcctgaacct cccctggcgc aacttaagac cgtttcctct tgtcctgtct
    17581 ctagttagcg gggagaagag accgaccccc gcctcgctac aacctccttt caggtagttg
    17641 tagagggcca taaggtctcc cctcagcctc ctcttctcca ggctgaaaaa ttatctctgt
    17701 taaaaaaaat tcatccactg tatcttttat gtatcctcag tgtaatttag ggataataca
    17761 gaaatattaa acaaaaccaa caggaaaaga aaggaggagt atgaaaaaag tgagtatggg
    17821 ctgtattttt ataccaaaag ttacctgttt attgtaacat ggttatatgg tttaattgaa
    17881 catctgtcct acatttgact aaggtacgga tatggggaaa taattatcta taagtattta
    17941 taaagccctg aaacactgca atttttagag ttaaatcaac aaaatatttg aagtatgttc
    18001 atggtcaggg ctacatcaca gtacttctag atgtttaagt tatagaggag agcttaagat
    18061 ctcagtttgt tgtgcatggg gagacatgtc tgccttagag tagtgtttgt tctgcagaag
    18121 ggatgtgtct ttggtccttt ttgttcccag ggcttcagct gcaggacagc cctgaaccat
    18181 tcccctcaaa gaactgagga gatcttcacc tccctttaac acacgaccaa atgaggaggc
    18241 atagtgcaca ctccatacgg tcacaataga agagctggtg gagtctatcc tgatccctga
    18301 tgaccctaaa atgtatacac ttcagggaga gtgccagatg tgcacttggg cctgtcagag
    18361 ataggggggc ttgtgtcccc cgtggcctgc ctgcacggct gtgcagggcg cagcaccctg
    18421 ctgctggggc tcccaagggt gaaggtgctc tccgagtgtc catagccgag cagccaccag
    18481 ggcaggctgc actggaaaac cagtttggat tgagaagcca gaaaacttct gagctgtttt
    18541 tctcctggca caagtggggc agttggggac acgtgtgaaa gcagaatttt aggtgtgttc
    18601 agacttggag cgtctgtgac atgcagtagg aaaagtcacc tctacctcct gcctctcctt
    18661 tgtgtatctg acccttagtg gctgcagaag aaaacaaaca gataggtcta gaagagaaag
    18721 tctctagaag tgtttgacct aaacaatggc tttatctttg tttgcactgc caagttattt
    18781 tttttatttt gtcactgagg gaacaggtga taatgtatcc ttgcactgct agtctctgta
    18841 cagacaaaaa ctgacgcagt tgttcaagtt agactgtagt gttgtgtagg aaagccctga
    18901 ctgtgagtct ctaggaaagc ctccatgtgc tttctaggag ctcctggctt gctttctagg
    18961 aagccacccc tcagctttcc aggcagggac actgtacttt ctaggaaatg ccaccttctg
    19021 ctttctaggt atagtagttc ctcatcactt tccaggatta tttccccacc tgctttctag
    19081 gatttttccc tatgctgccc agtaatttcc ccccaatttc caggaattgt caatgtgcct
    19141 tctataaatt ccttctttta tttccaggaa tttccctttg ctttccagga attctccctg
    19201 tctgcttcct aggaatttta cctcctgtgt tttgggaatt ttctttgcct tttctgagaa
    19261 atctcctctc caggtgggca ttgtccaggg gctttgtaga tttttctctc tgtcctttgt
    19321 aggaatttac cgtgtgtgtt ttagaaaatt ttccttgtgc tttctaggaa ttcccctctg
    19381 tcttctagga attttctcta tgctgtccag atactttctc ctgtaaattc aaggattttc
    19441 ccctcttctt tctaagacat tttctatgtg ttttgtagaa attttccaca agtttttgag
    19501 gaatcattcc tcttctttct aggaatttat cacaggcttt cttggaactc acctatccct
    19561 ttctgggaat tacattcttt tcatttaaac tgaaggtaaa aacatacttc ttatgaatca
    19621 ttatgtatta atttattaac taatgggatc aactatttta atagtttata tttgaagcct
    19681 tttgtgtcga gcctttactt tttgcaagag ggtaggatta gttctagcct ttcttgctaa
    19741 agaatggtgc actgtcagat tttgggaaaa cctacatagc atgaaaagat attcactgct
    19801 ttattagagc agtttgtagt aagctatgtg caggcagaga ccgtcgtctt gcttttgtat
    19861 gcacacattg ctggctgcag tgaggtcctg gccctgcttt tgtgtgttct aggtgttcct
    19921 cttttataag cgaaattgca ggaggaggcc gcagtattaa ttcataactc ttgcagtact
    19981 tgtctttctg tacaaattta ttttttacgt attaatattt tacaacatta attgtgatat
    20041 tatcttaaca tcagaaagct gaaagtggga attcctagtg tgtgaccatt ctttactcac
    20101 aacggacacc gtgcctatta gtgtatctgc cttgaccagc aacaactgaa tatattgatg
    20161 tgagctcaca ttccctttgg atccctcacc attttaactt tgatcaaaag cacctaaaaa
    20221 tacttttgga ttgggaagaa aaaataactt caaattgctt tttgatcaca ttgttaattc
    20281 acaatggaaa ggaaagcaaa ctgcaaatat gacagggaag tgtttctagg tgcctaaagc
    20341 tgtcctgtaa catttcctcc tctgctattt ccccgtttgt atcacatgca tattatattg
    20401 tccctgttta ttaaaaagaa agcaaatatt cacctgcctc tcctgtacag cttttaattg
    20461 tataaaatgt gcatttgtca tagttaccta gagtggttaa ggcagataat tcactgctgg
    20521 agcatttgag attttggata tttgttacca aaggatatct atcaattgta ctgtgtattc
    20581 cagagttctc tctcttcttg ctgtacgctg gattcctctc agccgctccc atttttatct
    20641 atccttaggg ctgtctgcca tgctatctgt tcattcttta agtggttaat caagtctgtt
    20701 gttataggtt ctagtttaag tgattaataa aacctgttag gcgcacagag atgttgtggt
    20761 aggctttgcc tgatgccttg tcatatgcta ctgacaccca taagggtctg agaaaggcca
    20821 catgactctc atagcgtgat taaagtatcc agaataggaa gtcctaagca aaagctaatg
    20881 tcgaatcact tttttttttc tttttttcta ttggcacttt gatttaaagc agctgtaggc
    20941 cactcccttt atttatttat ttgtttattt attttgaact agcagtactt tcttgtggct
    21001 agatgaaggg ttcacaaagg tcttctggaa aagtaatccc accttttttt ttgcatattc
    21061 ttactgataa tgttaaaaaa atatatcctt cagtttattg atttgtcaac agaagacttt
    21121 gctcagttca gaatttttta atgtaaaaat tttgtccaga agcaaaatgt aaaacaaaat
    21181 caggatttta gccttttttt aatatatttt cagaatcgct tcaaaagtac aaaaatattt
    21241 ctgcgtatca ttaagcttat ctcttccttg tgctagttat cacatttttt cctggtaagt
    21301 ttcagaggat caaagattgt aatagtttta tcaaattaca gttaaaaatt tcttagatgg
    21361 taggaataaa agtactaata ttgtcagaga cttaaatatg gaaatagggt attaatcaca
    21421 ttccatgtaa attgcagaat gtaggctatc aagtgagatt agaagttatc tctcattata
    21481 aaagcactat atcagaaaag accattctct taagtttttg cctgcatgta aggattttgt
    21541 actattgttt tctaataagc catctgtcat tcaaaaggaa atgtcctaga tctgagaagt
    21601 gagtggatag ggaggaatca aagggcttaa ggatattcga atgacatctg agtttatctc
    21661 tgaggtccat cagaggtact ggggcacagg agattttgca gagtgattgc tgaaaatttg
    21721 gtccttgttt tctgcagaaa tgcaggttct acattctcaa cttaagccaa ggttttccat
    21781 tttcttgaaa tttggatcct tctttttagc tccttttggt ctctgaaatg ccatcagcat
    21841 tgtagtctcc atagactgaa cccccgaatt gcctgagagg agagatgttg cctttcacag
    21901 ctgggcaggg cagcagctgc ttcagcgtgg ggagtcggtg cggggtgcgg gatggccaca
    21961 ggtgcaggca ctgcggtccc tgtcctgcag gaggtgagcc agtatgggca gctaaaggta
    22021 gttgtcagtg cctcactccc actagccatc gggagtgtca gaatagcttg ggtatcttca
    22081 acttgatggt tttccaagag ttaaaggtag ttaatagttc cctagtttat cccctaatgc
    22141 tttcgggtat ggcctcttct cagttcggca ctgcagagga actgaaccct agccttcttg
    22201 cctcgaaatg tttagataag cacaccttct ttagtgcatt ttaactcccc ctgagccttt
    22261 ttgcccagct tcttttttga ggaaaaatag actttgaaga atcgtgtgca gatcagcagc
    22321 actccagagg aattacaaga gtacccagaa atacttgctt tcattatcaa tctcttggca
    22381 gtactgctga agtatgtcct cacgtggtgc cagttagaag caaaagttca gttgtatttg
    22441 atgctccaga tcaacagctt cccaggttta atgaagtatt ttgaaatcct ctaaaaatgt
    22501 gttatatacc attcgctttg aaggaaaaaa ctattacagt tttgtactgt ctggtggaaa
    22561 aaatgttggg gtttttttcc atatctgaat gcaatcagca ttctgtagat agacaagctg
    22621 aagtatgatt tttgactatg ttttcttggt tttgcagatc tgctgttcaa acctgtatgc
    22681 tgtgttacgc caatcgactt cctcctcagt gcggcagaca gctgtagtta gaatagaagg
    22741 ctttgtgttc caccagcccc ctcatctctc aggttttatt ctatttcttc aagcagtgac
    22801 cacgttcctg tcagcctata taagactgaa caggtgactg aaagcagtga agggaagaca
    22861 gtaaaatgta cgacgtgctc agcctcattt gaaccaagca atgttgtatt ttttttgccc
    22921 ccattgcatc aaagaccaca tgttttggag gttgttagca gaggcatccc gccaagcagc
    22981 cagtgacaga gagggtagca aacagcctca ctttttgaag gatccagcat gcgtagagga
    23041 ggtaagcaca ctggaattgg ttctatcttt ctttgctatg tattttgagg taagttttca
    23101 agtgtagtta tttcttgata ttctacgatt actagtgctc atttctctga agtaaatcaa
    23161 ggattatatt tcccaattaa ttatttaaag tatcacataa tggagtaaaa tctcttccac
    23221 agaaaatgtt tttgaatgct tgcacctaat gacaacttca cattactttc aatagtcata
    23281 gaaagtgcta gtttccaaga aattaatgaa aacaccaatg ttacaccaaa tagacatgac
    23341 aggaattcca cagcagaagt ttttcagtgc ttaaaagaat ccagtcattg gaagacaggt
    23401 tgaacaaatt aacttaaaat agtgaacttt aaaaaaccgt ttattttttt agagacattt
    23461 agcattatta ttttatctca aggtaatata ataaatgaga tgaattacat aatatttaag
    23521 attgagtcag ttcatacaga gtttgtctgc acacccagta gatatatttt cttacctatg
    23581 tatgaactga tgaacaaaca aatgctttaa aggggtcatt agtcctacga gtagcctaac
    23641 aaatgttaga ttatgtttat aggctttaaa attgtaaatt agtctaagga tttatgtctg
    23701 ggtaactgtt tttttaataa aggtaaagaa gtaagtaaaa ctgtattaaa cccatatcag
    23761 caataatcag gtgataccca attagttaat ccatcctgtg gttagcgaat acatgctcag
    23821 tcttttctga atttggatta tttgttgact cagtccccaa ggaattgacc tctgaggtga
    23881 catgctttac agctctgtta aatagtattc taagtacaac taacttgaca gaaatactgg
    23941 gaatgcacac atgcagttga agttaatgac atttgcatgt tcatcatatt ttgatgtttt
    24001 aggagtcaca gtttgcatgt ggtgggcaat tttctgtttt tcctaccact cgcttgtacc
    24061 cctgatgtct ttcaagtatg gtacgcttct gccatataac actgtgtaag tggtaatact
    24121 atactaatga taataggtga aaaaactgag acagaagttg gatttgaagt tgattgtctt
    24181 caatttccct gtagttcatt gctattgacg tagagagtct cttttcttat cattcctgca
    24241 gtggttaaca cactgatgga gatatattta tcttgtatca taatccctcc tttaatattg
    24301 taggctttaa aattgttcag ttgaaaactt taaaagcttt tgttggagga gtttgtatta
    24361 tatgtacgtc tgaaaataaa attgaaaaaa gcattgaaac tgaaatttca gaataaaatc
    24421 catcattttg gatattaaca taaatgggtc ccctttcaag cagcatttct acatatacaa
    24481 ttctttatat ccatatacat gggtagaaag taactatcat cctaaactag tcatatctga
    24541 atatacaacc aattatttgc ttttgtgaat tacatggaaa atgtggttag taggaggaca
    24601 cacaaagtct caacaaggga gttagaaatg tgcagcctta gatgtttttc cctgctgcaa
    24661 gagcattatc agattatatt ggacagtcac cctgatcacc ccagcagttg aacatgtcgt
    24721 agctccctac ttggctattt ggttgctggc atctaaacag tatccacttt tagatctcac
    24781 aggagtttta tgaaaatgcg tgagaaagtt tgattaaatg atactctttt tataggaaac
    24841 acgcttgttt ttatcagtat tacattcagg gactgccact ttattaagaa tgggttttaa
    24901 tatgtaaatt ctcaattaca gacagttttt ccaattccca agccataggc atcatggaag
    24961 gtgggttttt ttgttgttgt tttatttacc actagcattt atacagtgac tagccaccca
    25021 ctgcctcggt agctgaactg ctagcagggt catcattgtc ccaggctgac cagagaagac
    25081 agtgggtgtt tgttcgagag tggatgaggc aagccaagca tttctcttgt ttgatttcca
    25141 tcctctgcag atgattccac cagctgctgc aacttaagaa tttgcttccc cctcctgttc
    25201 ccttcacaac ctttgtagca cctctggcaa agacaaagtg tcctacgtgt cctactcagc
    25261 aacatatttt ggaaccaaca tagttttgga tacccaaggt aaatatctga aaaatacagg
    25321 ggaaaattcc tacgaaacaa tggggacact tcctagaaag catgttgaaa gttacctaga
    25381 aagtgcaagg taaattcctg gaaagcagaa gagaaatttc ctagaagatg gagggcattt
    25441 cctggaaagc atgaggttag tttctggaga gcagtgggaa gggttcctac aaagtagagg
    25501 tgggatttct taggaagcac atggaaaact cctggaaata actgaatgga aaatttccta
    25561 gaaagcagag ggaggtctac acagccaaga ggtgtttact agaaagcata tgggaaattc
    25621 ctggaaatca gtaggggaat gcatagaaat cagagggggg agttattagg aagcatttgg
    25681 gtggtgggaa ttcatggata gcaggtggga aactgggaag ctgcagggga atttcctggg
    25741 aagcacaagg taaattcctg gaaagtagga acagaattcc tagaaagcag aagggggatt
    25801 tgctagaaag catatggggg ggaaatacct gcagagcaat ggggagattt cctgaacagg
    25861 aaagtgggaa tgcctagaaa gtggagaggc tattcctgga aagcacaggg tgaatcctag
    25921 aaagtggaaa ttagaaaaag gaggagagca gggtggggcg tgtggggaga acacctgaaa
    25981 aggtagagaa cactcagaga attcataaag ccaaagggga tactttaaaa ggacacttga
    26041 agttcctaga aagctgggaa ttcccagaaa gcacatgacc aaatcttata aagcaaagtg
    26101 gaaattcaca gaaatcccat gcaaagtcat aggcatgtag aaaatttctg agaaagctga
    26161 aggttaatgc ctagaaagca gagggatatt cctggaaagc agtggagtgc attcctagaa
    26221 tgaggtaaat tcctacaaag cacattttgg ggtggggatg ggcacaccta gaaagcagaa
    26281 gggaaatttt ccagaaagca tgtaggaatt tcatggaaaa taaagagagg aattcctaga
    26341 tagccatgat ggaattccag gcaatgatgg gtggtggggt gagatcattg agatgagtga
    26401 gctgactgag atgggttagg tggtggagta aggggttgaa cctaaccctg ggaggggtct
    26461 gggtaccagt ggcagagtca cagagtgttt gctgtgggcg ctgaattgtg gtcaacgtgg
    26521 tccatgtaca ggcatttgca cagataacca aatttctgaa ctttaatctt atctttaatc
    26581 ttattgcaaa ttagaattta ttagtacttt gtttctatag tttgtactca tgtcgctgtt
    26641 ctaggtcaaa actatgctag cagtttcttt gtacactgac cacactcttc ttagtattac
    26701 aaaactgcac cttacctgtt actcctctgg gatgatggtt agtatggtga tagctcatgg
    26761 tactttgcaa aatgaagtag aaaactcata ctggactcta caagttgctg gtcttaaaac
    26821 ttacggtaag catgcatgaa gactgaaaca tattcagtag aaaaatctct aaatattttt
    26881 gttgaaaaat tagtttgctt ctctgatata tatttattat ataaaaacat cttttaaaca
    26941 tttggttgca aagtttagtt tactttaaat tcatgggtaa taaagatatt ttgttaaaac
    27001 ttttaaagct gcaggttttt tttttatgat tatctgtttc tttatgaaat ctatcctttt
    27061 ggaacgaaac taggacaagg cagctttggg gtgataattg aagtaaaaca taggactacc
    27121 agcaaaaaat gaggcatcaa aatagttaac aggaaaaagg taaatatcat gtaaataggt
    27181 gattttcttt aaaatattct tagctttctt atgatctgat gattcttttt tccaatctct
    27241 gtttgagcac caagatgtca tattcgatcc agaatttatc ttttcagcta tatagatgtt
    27301 tattctcatt tttcaggcat tactttgtgt cttagtcatt gtccctgtag cagaaactag
    27361 aagcagcata agtttttaaa agtcagactc tattgtctaa ccgtgtaatt tagggttctc
    27421 attccttcat gaaagaataa ttgaaaaggt gtttgcatat tagacttcaa actaaccaaa
    27481 tctgataaaa gaatatatgc aattgaaagg tgtttcattt ttaagaattt attttaattt
    27541 tcaaaaatga agtaaggtat aaattaggaa cacaaagtgt tacattcaca agtcagtaag
    27601 aatatagtgg tacaacttta tgcctaaatt tttgtggctg catgatgaat cctgaaactt
    27661 gcagcttacc aggtgagaat tcacatacag tattttgttc ctcttgataa tctaaacttt
    27721 tcaaactgtt aaattggcaa taataagtta ttgccaattt tgatttattt agcaatttag
    27781 aaaaatactg cacttttgtc atgttagcac acgacagctg tggtgatact tggtatgatt
    27841 atgtttaaat gggataccct catgtaggat aaattgaatt gtttcatctc attgatacca
    27901 caccaaaccc catcatgtta ttggtgggta ctgggatgct tggtgctctg taaaataatg
    27961 ttttgctcat ttcatcttgt tcatatattt gtgagaccat gggtattaac tccactgagc
    28021 tttccagcat ccaatgtgaa taattacact ttgattaact ccattgcccc aacatcttta
    28081 ttttgtgttc attttagatg cttattaaac atcacctatt ctatttaagt aaagtctctc
    28141 ttatttttgt ttcataagta catggtttgt ttgaatagtg tgaaaacagt ggcataaaat
    28201 cacaaccatt ttcatactgc tcaaacttga agacttacag gacatttcat ggaattgtgt
    28261 atttaaaact gtaagatgtt acaggccaaa tttattagct caatggaagc aatcctgaaa
    28321 tacactagga tttacttggt agtcatattt ctgaatgtaa gacctgttca tttctttaat
    28381 acattctata gcttttttaa aaataaatcg ctgttgttga aaaaaataat actgtgatgt
    28441 ttgtaaaaag tattgcccat taataactaa ggataaaagt tctgccatga agctacttga
    28501 gcaggaggtg agcatcttaa agaaagtgaa ccatgatcat ataacacatt tagagatgtc
    28561 tgagatacca aagttaagag ttcattaatt gccacactag tgtcgggaca ctgaaaaaac
    28621 aaagaacaga accatctctg ttccatggta actcatcata tatcttattt acaattttgc
    28681 catttgacac aaatcttaca ggtctcggcc aaaaccttgt agaaatattt gtattttatt
    28741 ttcctctaaa ttcctactaa gccactgttg ccagaaatat aaactagcag ttcaacagag
    28801 gacaaaaccg gtttatgtca agggaaacac ctgactaagc ctgctttgtt tgctgatctc
    28861 tggtaggcag agacacagtt actacagcct aggttttaat ttcttcttcc aattctcata
    28921 tcctttattc cctgcccccc cccccttcag gactattaca acaataatta aatacagtca
    28981 ccatgaaaat tacagggttg ttcctttcct ctgcttgttt gctgtagtgc tctgtaagaa
    29041 aagtggtcct cttgtgtgtc cagagcattt ctaacaaggg gaaacatcag cccataagca
    29101 ttctttccat tttttatgga tgtctgttgt ttcagaagtt gttataaagc caaagaatgg
    29161 tggaaatctt tttttttgag gttacaggat gctactctgt ctttaactga ctgtattatt
    29221 tgttggaaag gtgttattgc tgagctgaac agaaaagatc tcaggacttt ataatgacag
    29281 catcatatta taaatatagc agtaacacat gtaaaatagt atttgctgta agcatagttt
    29341 ttttttttct tgggatattg aactgctcag aagtcccatt tgagtaacgt attatagttt
    29401 tcattcctag ttagtgaaaa gttgcatttt atattttttt tcaattgttg gtacttaggc
    29461 tttctgtaaa agccattgat aatgcactga atggaagggg ctttaagcta aatccatact
    29521 tagtccttgt tttgaaatca ttgtattttt atacatttct taaatgtata tgttttgaaa
    29581 gcttgagagt ttgttgcact aaacactggc aatatttgtg gcgggtcaat tgtcttttgc
    29641 cttctgttca taaaatacta agtgtcttgg ggttctaggt catcactgca gatgaagcac
    29701 tgctattaat tacatgtatt gttattgcat taaaagaaac taaactcaga aataacaaat
    29761 ttgtaacatt ctctctttat tagtattaga tgtatcttgt aatggagctg tgtgaggatg
    29821 aagaacttaa aaaaaattct ttgtagtaaa ggacatttta cagaaaatga gacaaggcac
    29881 atcattcaca gtcttgcttc agcaatagcg tatcttcaca gaaacggtaa ttaagttcct
    29941 ctgtctctcc catgtgttca ttgattttga gtgttcatac atttaacaac agttactgat
    30001 tgctattctt atctattatt tatttcatag gataaaaata gtccagtaaa gaaaaagtaa
    30061 aataaactac atgaatgctt ttttagaact ttatttttct tacagatgca ataactgcta
    30121 ccattttcct tttatttctc tttatgtacc agctatgata ataacatgta ttattatttt
    30181 ctaacttgca actgctttgc attataacat taacttagtt tagttattaa gtgtatagtc
    30241 tattacagga ggcaaaaaag cagaagtgga ttgtttccga tacttcttaa caggatgtgc
    30301 tgcatttagg gttcagtaaa caccagcatt ttcacccgcc acactgaagc attacaattc
    30361 tgcacagccc acaacagagt taacctatcc agccaaaaat ttagaattgg tacatagtgt
    30421 aggatggtga ataattctgg agttttttac acagaaatga ttaatgtctc tgttacagca
    30481 tactacctct aagaatcctt cttttacctt tttttttttt ttttttttaa gagagatata
    30541 tggggttatg gaatggtgcc ttgtttagag tcttgtttct tctgtgtact cattaaaagg
    30601 gcttctactg atgaaaatga actgcaggta tgaaaacgtg caaatttgat aatttacaat
    30661 ataaacctac gttgttgtta gatgaggtca ggtgatctac tgatattaaa gactgaacca
    30721 atatgaactt ttccctttat tacaggattg tggggaggaa tgagatttga aaatttgaaa
    30781 tacttatatg actccctgga tgaaatggga aagatccttt tggttagggc tccagtagtt
    30841 cagagtaaaa tgctcaaaga aattactcaa tcaaaagagt ttaaagcatt tctgtcagaa
    30901 tatctttact gcaactggta acattttatt tcttacactc tcctggcagc tattgttcac
    30961 agagatctaa aacaggaaaa cattttagtt aaaagcggtg acatcgatga agcaaatgaa
    31021 atgaaattaa acataaaggt aagatgacaa ttgtagcagt tctacttcaa gaactggttt
    31081 taatatccag gcattactgg gacacctgac tttgatacct attagcagct tttgaaacga
    31141 gctactaaat ggtgttatta ggggaaaaaa aaatcatttt ggaagctaag tgccgctgct
    31201 gaaaaaggct tttttttttt tttttttttt ttttttaaaa tgataagtat atttctaggt
    31261 caattaaaaa aaagaaattc cttaaagtaa ccataccttg ttcatctaga tctacattag
    31321 catagtccca agtcattagt tacaggaagc cagcaggtgc tgtgagatgt aattaatttt
    31381 taaattagga atatagtcaa tttaatgtaa atctgttagt aatttaggaa aaaaacctat
    31441 ttagactgcg ccttgattga aatacaaata tattacagga ttcttttgat attaataaat
    31501 atttactacc taaacacaat gtgccatatg cttacatctt ctttttattg aaaaaaatac
    31561 tctttgatgc ttaataaatt atatgctaat tatccttgct gatttgctgg tttagtagta
    31621 gttacagtga aaatgtaggc atcttctaaa ataaccttgt agaactgaat tattggatca
    31681 tgaatgtact atctagggta gataactcca tgttgagaag tgttccagac agtgaagagt
    31741 gtggagaact cagtaattta tggtaggaga aatccagggt gcagaactct gtttgctatg
    31801 tttcttagag cctgtgtatt tttatataat attatcctca ttttaagaag catgattttg
    31861 gatttcccta tatccttcag tttaggggag tttgtacctt tcttcctgca aatgttagaa
    31921 ctaggtaaga cattgatata aatcttccgg tttgtcaaca agttttccat ccttgtagtc
    31981 agttcaccga ttccatcagt agaaaccatc gtggccagct attctttttg cacgaccttg
    32041 ctttaggtat ctgtttggaa cagcatctat cacactttct catctctcct tcaaggtgca
    32101 agcatttttc ctgacctcta tcctgtgaat aagaacagat ctttccccat tttccttgtt
    32161 ctcctcattt tagaggagaa taactcctga ataacttcag tggaagaagt agaaagcaag
    32221 gaagcaaagc ccaaagctgg tacggctagt ggcaataaaa gccactacag gaaaggggag
    32281 gtccattaca cagtatgaaa tagataaaca gctaagagca gcatttacct gcttcagagt
    32341 tttcaggctt gaggcagctg atgttaaatg tgaggctaag gtttgcaccc tcctggtttt
    32401 ggctgtgaga agtagtcttc ctgaatcttt ataattttca ggttttgagc aggacatgca
    32461 gggagaatta tgggagaaat ccagacacag attcctcctg gtgaaagaac agagattctt
    32521 ccgtatgata cagtagtacg tggcacaggt gcatgctggc gtggaattgc ggcttgccgt
    32581 gcaagctcag attttatcct acagaaaaat gtcatctctt cagctatttg tagcttttgt
    32641 ttaaagggta gggaattccc attttaattc ggatgctacc tctatcaaac aacattaagg
    32701 atgacctaag atgtcttgga aataattgta tttcattgtg ctgttattca gtcaaccttc
    32761 ataggtcttt tgagatgtat atttctggta ggtaagcaga acagctgcat aggttcttta
    32821 tacccctttt ccagggacag ctgatgagca gtgctttttt ggtaaggttt cttttgatag
    32881 tcatgggctt tattgtctga ctctactttt gattggagtg gaaataaatg gagctctgaa
    32941 aaaaataagc aatgatttat tttaaatcaa ctctggggta tgttcaccta cacatgttcc
    33001 ttctttctct agctattctg gaagttcaaa acctctgaaa ttcttaattg gttaagaact
    33061 tgaatagtat ttgaggttgt gccatccttt aagcctgcct tggaaggttc atggatactt
    33121 aaagcctaga caaagttgac aggagacatt actgaccaaa ggatctgaaa tcaagcgtgt
    33181 gtggtttttg caaatgtgcc actggtggcc agaggtaatc agagattcaa agagctggtt
    33241 ttaatgcaag gtaactaact cttttcaaac tcccctctgc ataagagaga cggaagaact
    33301 ccatactcct caactactca tgtgaaaaga ggtacaactg ttgcacacca gctgagggct
    33361 gctgccagtc accgcttggg ccagctgatt gaggggatgc tctcactccg ctcactgccc
    33421 agtgcctgaa ggggacatgc aaggaggtcc ctgcagtgag gacaaatggc tgttccagct
    33481 gattctgtct attcagagtg taagcagtga cacaccgtgt catgcaggga gtcactttat
    33541 aatcagtacc tatgggctgc atgaaattaa ttctatggct actacaacaa aggaaggtag
    33601 cagttaggga agattttgat cacatcttag atgttgctgt agaggaatcc aggttcttgt
    33661 ctgatgatat tccttgatga cgctgtgctg ttcattgtca ggcacttctt ttctgctgtt
    33721 ggtttttttt ctctctgctc ccctagccta tcaggtactc attacaatgt cttagatgat
    33781 atacaaaact aatttcttct tattttctca tgagctttat catgccctcc atgcagatga
    33841 cagtcacttt gcattgccat tcgacatgac aatgtcttca gactgcctca gtctacctta
    33901 tattactgtt aggttaagtt cagtgcaagt aacatattcc attgttacaa ggccagcttt
    33961 ttctctgttg ctgggtcttt ttaaagccaa cagtgctacg tgaatcgcag tacctctctc
    34021 cggttacgta aagctaattt ttataacttc tgatgtgctg ctgaaactta taggaatctc
    34081 tagctaaaca atgggattaa attctaaacc gtttttttct tagaaaattt ccatccaaat
    34141 aatatgtctg tctgagtgta tgacaccaat tattatttga tgttggaatg gaattgaaaa
    34201 aaaacatgca agcaggtaat tatgacgtag cctgtccaaa tgatgtcctt ttcagggctt
    34261 tttctttgtc catttaggca atgaatgctt tgcattccta atacaaagat ttgtacccct
    34321 ttctgattta tttctgcatg ctataatata tgtcacttca ttatccaata tagcattagt
    34381 tttttaattc tgtgaagttc ttttcctcaa tggtatatac cagcaatgca ttttacagct
    34441 tgcttaaact aaagcaaaac agaaatcctt tttggaggaa gataattagt ccttctgaca
    34501 ttttgattga tgaaatacta gtactattaa atacttcttt aagtgagggg gttgcatggg
    34561 atgaaattac tttccgattt actaatcatg acagtctcat cactggaagg gacctcaagt
    34621 catttgattt atttctctgt ccaaataaag aagcagctat actgaagtaa tttctgatga
    34681 atatttgtgt aaagtgtact taaagacctc cagtaatgga gactctgtaa tcttcccagg
    34741 cactctattc tgatgcttca ttatcctcct agaaattttt cctcctgtct gccctgaacc
    34801 ttcagtttga caatcagctt aaacttatac ctacgggcca tgatctaatc acttttttca
    34861 ttataaattc tcagttaact cacctgcagc cacataattg ctagagttga cttaagggag
    34921 gtggtgggag cctacgtgta gggctaagga aaagggcgga actgcgcttc atattttcag
    34981 actattattt ctcaccctat ccatcatgga tatgaagaac aggtagccgc cttagtattt
    35041 taagcaatct gatatcattc ttctcccctc agctcttgta ctttagccta aacagggtga
    35101 attttctcag ccctgtcctg cgtttctgat ctttgtgatt gacttgccat gctccatttg
    35161 gtatttatta tgtcaaaatg agagcaccca aaactaagca ccctatctaa ctgaagcctc
    35221 accagcgctg ggctgagtgg aaggactgtt ttgtacgtac tgcagaccgt aggcgtgcat
    35281 ataaaccaca ggtgatgaat ggtccttttg tcatttattt atgcactctg gagtccacat
    35341 aaaagaacaa gaggaaaggg ctgggaatca ggccattggc gtgtttaaat aggcttgtaa
    35401 cccagacaag gggaggagtg tcggccgtgg ccttctagga aagggcaggt gtgcacaaaa
    35461 agattttgct ccccagtggc agttttgcgc taatcctgcc tcgcagaggc atggtccagt
    35521 atcactggaa ctgttacctc ctgttcagct tgtgattcac aacagtcctc gagctgctgc
    35581 ctgaccagcc cttctccttg tgtttgcact ctgagcttgc cttgcaatac acttacagtc
    35641 attcctggct tgatgttccc ttcagattta acaagcgtgt tctctcttgg atcatccagg
    35701 tcatcaatta taacgatatc atgcctagga cagacaccca caaaatgttc cttgatgcag
    35761 acttccactg tgacaatgaa caagttacga gtactttctg agaagtattt ttttaaaagc
    35821 atgtgtgcat tgttcctgtg atattttaat gtagacagta ttacgaaaaa agttacatga
    35881 aacagtatca aaaaccttac taaatagaga tctatgatat ttagtgttcc tgctctaacc
    35941 ctgaagcctg tcaacctgtg ccgcgtggag atttgttcat gacaggtgca taatggctgt
    36001 tacttacctc tttgttttct tctaggtgct tattatttcc agtattttcc tgggaattaa
    36061 aattaatggg acacatcttt aattctttga tgtcagcttt tccacccgct tacagataga
    36121 tatcatgatt ccctttttca gttttcaagt attttacctg ccttccacta atagttcttg
    36181 aaacactaat agttctgaaa agtcttgtca gtttttaaag tgctctagaa tgaattttat
    36241 cagttacagc tgattttaaa atttccaacc taagtacttg ctaacctttt tcttctctgt
    36301 aaaaaactga gatcttgccc ctttgtcatt gatattgatt gtgctatcca ctgcttgcag
    36361 ttgacatttt ggttaagatt gatgtaagaa gacattaaat acatttgcct tctgagcatc
    36421 atctatcaaa tgcattcttg gttgagtata ataccagcct ctttattcaa tgtcttccta
    36481 ctactcgtac acttatagat gatttcattt tcagttatgt cccttgctaa ttgctcctca
    36541 tttttccttt ctgattttgc ccctctatgc ttatgttttc cttttgttct tatttccatc
    36601 ttttgtatgc tcccttcttg tgtgtgagac ttgtggaaat tcatgattta accagactgg
    36661 tttgttaatt aaaaaagatt ataaaaataa tagcaatttc ctgattcagt cattttatta
    36721 tgtgtaggat atgtatataa ggatataaac ttatagaagt ttgtaagttt tcccaggata
    36781 ttagtagcat gaattactgc tggtttaaaa tgttctcaaa atgacctatt aaacatgaga
    36841 tgataatgta ggttttggcc agtttggcaa tattaatggt aagaatctcc tttcaagtct
    36901 tgttttacca gttgtggtat tatcaaacaa ttaacttaat cattttaagt tccttgagat
    36961 aataattaga tacctgaagc ctggtaccta cctaaaataa aaaactgaga tgacagttaa
    37021 acaagctttt tgatttggtg ggacaccacc gaataaaata gtctctgtca atctcctctt
    37081 ctactgcatg aaagtattta tcttttgttc cttactgggg ctaagtatgt cacctccaat
    37141 gactctggaa gtgaaaacca atcttgctgt gaactcacaa ccacatctct catgatatag
    37201 gagataaaac atcactaaga tggccacaaa gcagcatctt tctgacatga gactgaagta
    37261 atataaagtg attagtgaat agattataat ttgtgaattt ttaatctagg atataaataa
    37321 ataagtttga aaatttctat tttagagtgt tttggcattg attttgttca tcatatgatg
    37381 tattcaagct aatgtgtgca aacagaggct cttgagtttt ccaaaaaccc tgtgttctta
    37441 tgtactactc ttatatctga gagaaaaaga aaagttcgta tagcgtcttg cagtacttta
    37501 agtcagtgtg ttatgactac tgctttaata acttattgtg gggaaaaaga acactaagtt
    37561 taatcacaca gctaatgtca caatgtcacc accccctgaa cagctaaatg ataaaagtga
    37621 ggacacatca gcatgaattg ttaaggtctg tacattattc atttaaacat ctgctgttgg
    37681 ttcctcttta catatgggaa taaattatac cacatcagca cattcttcat gctttgtgtt
    37741 taagcattta aaagtttttt tttttctatt attaatacta ttttttctgc ttggttggca
    37801 gcccctgaag ttaccagtgc ctatgactac agccaacagc gtgacatttg gagcacaggt
    37861 gtcattatgt acatgctgta agtagcttgt aaaagtaata taaaaggtac ggacccattt
    37921 ataatacaag tacttacaat tccgcactga aagaagaaat aaacctgtgt gctaaacctt
    37981 cacaaaagac tgaactctta taattgcttg tatgtaaaca ttacaaattt ctaggcaaaa
    38041 taaagtaaaa gatacagttc agtattaaaa aatgagtatt tgattgatga acctctttat
    38101 aatgctgaaa taacagaatt ttacagaatg ttgcagtgaa acaccataaa actaaactga
    38161 gagtttaggc ctctcttttt catatgttgg ctggatctat atctgagaac taagttatta
    38221 tttatagatt attggtcaaa tcctcaaatg gattgcacaa accatgcaaa cagggtaagg
    38281 gcttttcctc tccacctctg cctgtggtaa ctctataact gagatgttcg agggctgcta
    38341 ggtctccctg tacaggttat ctgtgtgctc tgaaagttta ttagtctgct gttactagag
    38401 gaagaaatga aattttacat ttgtaagagt acattgcgag attacaatat tttcattgaa
    38461 gtctttcatc atttataacc tttgtcctag ctacaaaata ataattcctc tctgaaaaat
    38521 gttattctgt caatactagc taaataatat aaaaaggtac cccaataatt aaaaataaat
    38581 tgtagccaag tacataaatt accattcata cgatgcaact aaaatgtcac gttgtatgca
    38641 gggacttttt ttctttcata acgtacttgc acgttttttt ccccactttc agtctttttc
    38701 ttctctcggt tgcccccaga tgatgcttta atgccagtgt tttagaacat taccacttgc
    38761 cctttcattt gttgtttatt atttctgttc tgtgattgtt ttacttttgt tgcatagagc
    38821 tgagttcttt tataacttaa gactttgtat atgagcatgc agacacaggc acacagtttc
    38881 ataacttcct cttttctgga ttttctttgt ttggtttttc tttccacttt gttttggttc
    38941 cttggtttct tttctataca attagctcac gttttttctt atgtgagcat gatgaagtgt
    39001 tcatagcttt attgccttta ttttttattt atttctaaaa tccatgtgta ctttttatgc
    39061 tgatgcagaa tgagttttat tgttgtactt catgatatta atgattgcat cagggtagta
    39121 agatttgcag aacataatac aatagaatat attataaaat gcttggtaga aattgaatgg
    39181 tttgactggc taataagaat ccagagcagt gcctgcaatc agcacaattc acagctcaga
    39241 acttgtaaaa ttcagagcag tgaagtgtgt tgattgcagc cggagcttag aacgtctgac
    39301 cttcttcctt aattagcaat ataaatattt ttttaaatta gcattttgta atcacaacag
    39361 tgtcagaaca aagtaacatt aattcacccc ttgttgtgtt gactacacta gaatgaaaac
    39421 accgtgtgtg aattaataga atacaattca cactcctttt tattgcttaa tttgaaaatt
    39481 gtaatacaaa agccataaga tcatcttctg attttaattc tggttttgca aatgactttt
    39541 cttcccaccc tgaataatag cttatgctcc tctaatgggc ttaaaggtac cgttacagcc
    39601 attattgctg ccaccacaac tttgaccctt ccaggctaca gctaatgcct ccctcctttt
    39661 tattgcttaa tttgaaaatt gtaatacaaa agccataaga tcatcttctg attttaattc
    39721 tggttttgca aatgactttt cttcccaccc tgaataatag cttatgctcc tctaatgggc
    39781 ttaaaggtac cgttacagcc attattgctg ccaccacaac tttgaccctt ccaggctaca
    39841 gctaatgcct ccccggtaat ttgctagctg ccagagctct ttttgcagtg cagatggcat
    39901 gctccatctt ggtaccaagg gtattattgc cacaacaggc tcagtctctg cctacacggg
    39961 gagcataagc cctgaggtga ctcatgaact ctgttttcat gaatgctaat gcacagcgtt
    40021 gcctctgcgt aacgcggcaa tgtcggcgtg atggattttt atatgtaatt taaaccgagg
    40081 tgtactttat actttccatt tcattcctat tttaacatat actaatagaa gcatacacag
    40141 tagtaaccag caaaaagaaa atccattaaa atacaaaagt atgtcagcac attgaaaggg
    40201 tggcctagca agagtcctgc tgcctgtcgc acgtcgaggg tacggcccgt gggctgctct
    40261 ctcataggaa agcgtcagga gctgcttttt cctctgcggt ctacgctatg ggacttcttg
    40321 ctcattcttc caagtgtgct cagaggctct ggcccctgca atagttctcg aaaacctttg
    40381 tgcaactaaa gaattctagg acgtcgaata aattacttcc tgcattgcag caataagaaa
    40441 cctattaaga aaatgtggta ctttttgctc ctttctaaag gcagagtaaa tttcttcaca
    40501 gattttcaag ggtccatttg atacatttca catacttaac ttgatttctt tagctgaagt
    40561 tatctgttgt ctgtcactgc cttagtctgg agagaattta gtcctatctg tgcataacag
    40621 aataacgggc attgtcactg cccaatactt acagtatcgt gccctgaaat gaatgcattc
    40681 ttcacatttt ctgttcttta aactgagctc cgtgtggatt taagtcccga cggggaaaga
    40741 gaatcagagg atgaaagaaa acagtaattt ttgttgaaga cattttgaga ttaaaagttt
    40801 tggggaaaat gcactaaaat attaattgta tgttttacct taaaattaaa aattaaagcc
    40861 atgtgaatga agctccagag tattttactt tgatgtaaag tgacaggcat ccttcactag
    40921 gatgcgacaa ttacattttc agtagctact tctgtgtttt gggagtagaa ctaaaaacat
    40981 aatttgatgc aaataattta tttgatgaag ttagcttctt ttttgtttca aatggccaca
    41041 aataggtgta ttaatttctt gaaagtattt gctatgtaat ttttgcatgt cagttgcgca
    41101 tgaatagtat gatgtaaaat ctattagaaa tttaatctgt ctttattagt tttgattgaa
    41161 aacacagatc acatgacata gtttttcatt tgttatgtga ttagtaggac agagatcaat
    41221 atttactttc aaagtatatt ctctaataaa catttacagt tgatgtttcc agttaagact
    41281 tctgttggta aacagtgata gtcacagaaa ccaaatacaa aggaagttta aagactgggt
    41341 ttgatagtaa cacttttttt tttttttttt tttttaggaa tgcatttgtt ttagttccat
    41401 atatattacc tttttttatt gttaccacat cattaagaat acaagtggca taaaggaagc
    41461 agatgataca gaaggagcaa attgaattta cagacattca gataccacat ttactcaaat
    41521 attttactca aaataacaag aaatagatac aggga
//
LOCUS       Ccr_stk33_pseudogene_contig2        13290 bp    DNA     linear
DEFINITION  Cariama cristata serine/threonine kinase 33 (stk33) pseudogene.
SOURCE      Cariama cristata (red-legged seriema)
  ORGANISM  Cariama cristata
            Eukaryota; Metazoa; Chordata; Craniata; Vertebrata; Euteleostomi;
            Archelosauria; Archosauria; Dinosauria; Saurischia; Theropoda;
            Coelurosauria; Aves; Neognathae; Gruiformes; Cariamidae; Cariama.
COMMENT     This record uses data from DDBJ/EMBL/GenBank entry JJRQ01027691
            We downloaded the assembled contig(s)
            from the WGS project and performed a local BLASTn search with our
            genomic stk33 sequence from the African ostrich (KP072780) in order
            to identify the corresponding contig(s). We then we used nucleotide
            and amino acid sequence comparison in order to identify the stk33
            exons.
FEATURES             Location/Qualifiers
     source          1..13290
                     /organism="Cariama cristata"
                     /mol_type="genomic DNA"
                     /db_xref="taxon:54380"
     gene            1..13290
                     /gene="serine/threonine kinase 33"
                     /note="Exons have been identified by sequence comparison
                     with the stk33 sequence from African ostrich (Struthio
                     camelus) [KP072780]. Remnant exons contain several stop
                     codons and frameshifts within the ORF coding for stk33. 2
                     Exons have been lost due to large genomic deletions."
                     /pseudogene="unitary"
     exon            1245..1343
                     /gene="serine/threonine kinase 33"
                     /pseudogene="unitary"
     exon            1617..1702
                     /gene="serine/threonine kinase 33"
                     /pseudogene="unitary"
     exon            8014..8690
                     /gene="serine/threonine kinase 33"
                     /pseudogene="unitary"
     exon            10891..10965
                     /gene="serine/threonine kinase 33"
                     /note="frameshift within the ORF for stk33"
                     /pseudogene="unitary"
     exon            12016..13290
                     /gene="serine/threonine kinase 33"
                     /pseudogene="unitary"
BASE COUNT     3975 a   2500 c   2450 g   4365 t
ORIGIN      
        1 gaaagagcac agccaaggta tatttttatg aacctgtgta ctcttaataa gtacgcttac
       61 aggtatacat ttctggtatc tttgcttttt tattatcctg tttctactga caccttagtt
      121 tagatgaggt caaataaggc aatgttcaca ctatgtagct aaaggagata cagcttgata
      181 ccggaacaaa aagtgaaaaa taaaaacgtt ttgttttgtc atagaatttt ctgctttatg
      241 tttttgttct gaaaaataca tcttttgtag caataaaagg atattataga cttctgtatt
      301 tttctgtgaa ttatactttc atttactgtt attcaatgaa gaatagcgcc ttagactgag
      361 aattgaacat atttcataga ttgtaagaat ttggaactga gtttatcaca ttttgaacag
      421 cagtacactt gactttaagg acacaagcaa ccactctgta tggttaaact gacttcttac
      481 ataaaataag gccacagaat aaaacatatc tagtaattct tatgctgagt caatgatctg
      541 tgtttgatcc aaaagctgct tttcagaaag acagctgatt gggacttaaa tacctaaatt
      601 gagaacggtc tgttttgctg ttgtttgagt tcttatgata ttaactcagt ggagttttag
      661 ctcactagtc taaaaacagt gggacatgaa ttaatgatgg ttcttattac tgaaatgtag
      721 tggttgctag gacagaatta ttgaattgtt taatggaaaa tattagtttg acatgaaatc
      781 aaaagaaatc gtaagtataa agtgtttgca gtaaacaaaa tttctgtggt ggaaatacta
      841 tacatggtgg caacaggtta gctttcagtt agcccagtga tttggatgag tgagtgagag
      901 tatagcaaaa tactatcttt tcagtttaat ttttttctag cttctacttc agttctatct
      961 tgttaaacct ttggctgcta ctttaaaaat ccatataatg tcaattatct tttccttatg
     1021 tggataccta gtgaccaaga ctaaatcacc ttttaacctc ataacctttt tcctttaaat
     1081 ctccaagaga cacgcttttc agaacttgag tcacttttgt agagttcttc tgaagctttc
     1141 ccactcctgt gaactttttg atttcacagt gatcctgtaa tacatagttt ttgcctcacc
     1201 agtgaaaaat agtaggtatc cgttcactga ccctaatttt cttacacctt ttacagcaaa
     1261 ctcagaagaa aagcttttcg aacgaataag aaagggagac ctgtgcttta aaaatctggt
     1321 ctgggaaaca gttagcgagg ctggtaagta cacaatactc tcacaaaata aatgctgacc
     1381 gtattgcaat gaattccatg gatgtggtag tttaattact ttttttgctt ttaaatagta
     1441 tgcattttct gaaaagcaaa actgatgtta aaaaataaat tgacataaat gataccatga
     1501 actgatttca tagcattgta agtaaaatac tctctgctga attaaagctc tcagttgaaa
     1561 atgtgtcgag ttgttagcag aaatgagatg tatcaagttg tgggtttttt ccctagcaaa
     1621 acaagtatta caacgacttt tgaaagtcag tcctgctcac caaatcacag caaacgaatt
     1681 acttgataac cagtggataa cagtgagttt tgaggaggca acatttcttc accttgtgtt
     1741 ctacctttta ctgactcggt acataaagat gctatattgc ctctgtggaa cccagtaggg
     1801 tggaaaatta aaaaacctca caacctaagc aacagaacac ttgtaggggc cttatccaac
     1861 actcccaaat ccattaacat gttttgcttg tatcccatgg gctgctgata agcttgttaa
     1921 gtaggagaag ctttatattg tgttccttac ccacaccaac tttacctgat ttcccatttg
     1981 ttttgaaata atatggaagt atgggttcag gtcaagttta gttaattctc acaacatcac
     2041 tgtcactata ataaatattt tttttttaaa tttaaaaaga gaagattgag ctacagggaa
     2101 acccagccat tctgaaggca agtgaattgc agcactggaa aggaaacctg tgagctcccc
     2161 gctccctggc tgggctgcag gctgtgccac cctgagaata cagaactttc agctgcctga
     2221 tgaaacggtt acactatttt gtagttgaca ctaaagcaga gggaaaggat atatctgcta
     2281 cttaaagata acactgatga tagcaaacca taatttcctc tgtagctggc ttcaatgcca
     2341 tgtagaaaga gaaatgcctg tgaatcattg aaaaatattc tggtatgtgg gaggataaat
     2401 atctctttct attcaaaatg gaccactgct tttacctcat gccttcatct acaaaagaac
     2461 cattctggac tagcatacac ctttcttctt tcctgctaat tgagtacagc tgaacaagaa
     2521 gctttgtttt caaaatttca gtgcattctt gtgtggggga gaatagccac aagcaaatgc
     2581 gtaacttaac aatggcctga aaaatgcgac cattttcatc cagttctgcc ctgccgtact
     2641 atgagtacca tactgccctt gcttcatgaa actgaagata tggaaaacta ccatccgtgt
     2701 ggttttatga cttttcacca tgtatattca tgaagtttga gactaaattc catatgatag
     2761 cataattgca tgtaacaaga ctttcctata gttcgtagta aaccattcct actctccata
     2821 ctaggcaaca ttttcagcac agtagatttt aatttacaac gcttttcttc ttttaagtag
     2881 gaggcagcag actgattatc ttaactataa aatatctaca aatgcaaccc catattaact
     2941 gtctttcatt tgcactttca cagcaaatgt acaacacctt taagcattag tttcaatgca
     3001 gaactatatt tagatttttt tcatcaagtt tcaatgtttc taaacgttga gaaatggcca
     3061 tcgtagactg gtgacacaat tccctcctgc cagggagctt gctctgaagt ctgctgttat
     3121 ggacagcttc tgcagacatt atttagttag aaataaatgc catcagaaat gagctctgga
     3181 aatacgctga atccatttgt ccctccagct gatctactcc tagcagtttt gttacttcct
     3241 taagggaacg cttcctggat gagacagtac ttcagactgt caccttgcct tcatgcttca
     3301 acctttcctg tatgtgacca gccagtgttt tctattacag tagaattgca aagaggtatt
     3361 ttggtctctt aaatatctct atgttagcaa gagctgactt tcagtgccat tttaaggctt
     3421 aggttgctgt gtctccactt ctaaaggaga ctttggcagc tatctgcctg tgagcagtag
     3481 ctccaacacg agatgctttg gatctgctgt gtgtgaacat agcgtgcagc tgctctactc
     3541 gcagacctgc gccacgggct cagtacgggg catgtgcagt gcccagtgtc ctggtgtggt
     3601 tctgctgaat gtcttgaaaa atggtttcaa ctaacgtgcc tgttttcttg aatactgatg
     3661 ggcctgttta gcgttcttac tactaaatcc ccacctctgt tcggtactga cacttccaat
     3721 ttatttatgt atttaataat atggatgtaa atgatttatt ttgtacaagg agctaaaaac
     3781 accagaacag tcatacaagg taatgtcaaa ggtctttctc acatcatcat tggtggccaa
     3841 ggatagatgc ttagagggta agaacaagaa aagcattcat taccggatta ttataccagc
     3901 cttcagtcac ttgttgccca tggtttcctg aaccatgaag aatgtggtgg taataaagct
     3961 cagttgactt tttttcactg atttgtccaa atatttttaa actcgtataa aaatttactt
     4021 gtggcaaaga attccccagc ttcagtaggc agcctgtgga gagtctccct cattgttctg
     4081 taccttctac tttccatctg catgcttcat gtgaagctcc cagttgtctg attcgcattc
     4141 ttctgtgctg gttatggctt tcatatgtat tacatactgc agtgttcaaa gtggtagtta
     4201 aatgtttttc catttctagt aaaaacctta ggtttttaga ggagtataaa gagaagaaac
     4261 acagacttaa attgataagc gacactatgc agacttcttt aacaaatgct cattaagatg
     4321 tcctaatatg gcccggtttt cagaactact gagcacctgt ggctcccgtc ttacttcagt
     4381 gggagttgca gattctcagt accattgaaa atcaggacac cagtttctac ttcatgcttg
     4441 tgccttcaca gcctttgtga ttttacaata gccagatggg aaacatgaaa gtgcattatc
     4501 atgtagagaa ttctgcgtgt aaaaaaatta accccttggt gccatgtgac acatgagctt
     4561 ctgcatagga gtaaatgcat ttggcaccac agcctcccac caggaaatcc ctaccatctg
     4621 taccaaaaat ttatgaagtc acaagtcatt ctgtatgatt aaaactggca tttcaaacat
     4681 aggtgaggca attttatact ctagaacaat acttcaacaa taaaaatttt aatgtaaaag
     4741 ttaccatgta cttatagcta aacaaatgac ctcaagctca attcaagtta gtggatacct
     4801 ctggaggttt atgtgttgtc agtttgagac cacatatagt tttggccggg ggctatgcaa
     4861 agggttgatg attaattatt taccagaaat actaattaat gtcgttctgt tactagtttt
     4921 gattattctg atctttataa cagttaaaac ttttccagac acatttaact ttttacatct
     4981 gctaaaaagt taagggcaaa aaagatgaca ggatagcaga agatttttac gtttctaaaa
     5041 gcacagagac tgtattacca ctatgtgttg tttctgtata atctgcaaga ctatattact
     5101 tatatactga gtataatatt aataaaatat cttattttgc aataaatatt tttatggaaa
     5161 cacatatttt ggtttgctac tgtaatttcc aatatataga ttttaaaaat actctgtgtt
     5221 ccattttttt ctaccttata tactgtacgg attgcgatat attttaacta taatactcta
     5281 cctcattttc ttcacttccc agtaggagaa agtgatattt ttctaggtct gatttaacag
     5341 aacgtggtgt tttctttcag gtagtgaggt tgtttttttt ctcctttcct ctcctctact
     5401 gaattttgtt tttctcagaa gaggttttga gcacattgaa ggtgagctct ggtttagaat
     5461 tctgtgttat tgctgtgatt tttggtgaaa tttacaagta cgtgagtatg cttgactgaa
     5521 gaataaaagc aagaccctaa acataaaatt tatgtgtaca gcatgtgaga tttcttgttt
     5581 cttttgggga cagattgact tttacaagca aatgaaatgc ctaaagccca aatcctcttg
     5641 tgcctgactt acaaccctag ttcagcaaaa agcatatata agcattcctg ttctgcaaat
     5701 tatttaagca tatttccaaa gttatgtaag gacttgaaaa aattgatcca atgaaggact
     5761 gaaatgccta aggattctga gaagaaacct gcttagagct ctcactttaa caaagtggcc
     5821 tctcactttc ccattttaaa ttttctcagc tatctggagt gggatctttt tgtgtaccca
     5881 gacctccctc ccttggcagc gctgtgcact ttggagccga gttacagcta taccagacag
     5941 tttcctgaca gaatgcagta aaaatcacgg cattctttta gtaactggca gagatgcaac
     6001 ctttttgtgt ggcagcctcg tggtcaggct actcactgaa gatgcaggag acccaggctc
     6061 gacacacagc atgaacttgc ctacaggcaa aggattgtgc tgggtgacag cacaacattg
     6121 ctttttcttc ccttgactga agtgatggca tttgggttgg acggcttgcg acaggatccc
     6181 tttctgtgag tctacagagc aggcatttga caagaatgat aagggctaat atatgtacta
     6241 cacaagtgca tttaatacgt gcacaccttc actctgcaga aaatatggaa cttgaaacta
     6301 cttcaacatt tttgctacca gcaaaataat gcattctact gtcatatctc aataaaacaa
     6361 acagcagttg cactccatga tatttttcta atacacaagt tcccttttgt ttatattatc
     6421 tgtaattact tctaggttta tcactgtcct tgtaagttta ttccatctta gttatcttat
     6481 gtttagattt ttccatttct gtggatcagt ctcctttttt aattgatggt tgtagtcaag
     6541 atttctctga actaaatcaa aagcattgtt tctagctttc ttctgtacag aaaaacctag
     6601 aaaccaagca agacagttgc tcctttttgc tttgtctgta gttacactgg ttttgttttg
     6661 aggtctaaga gctttttgta ggcatcatgg cttttctctg actctgtcaa ctttccccat
     6721 ggtatcagaa gcattttagt atttccagac atcttgttct tctgtttact gtgtatcata
     6781 cctaatttga aggttcttct gtttatctct acattttaat tatttcagtg gaatgcttat
     6841 tggattctga aggtctgata atgaatcaag aatttagtag ttctgtttcc ttcccccccc
     6901 ccccccattt ggttcttccc cccccccccc aatatggtaa ttgaattttt ctcccctaaa
     6961 atctaaatct aaaatgctcc agactaatgc tttgagcagc tcttgaaaat gatcacttca
     7021 acctgtcctt ctccttggtg ttttaaaatt ggtgtgtgtg ccactgagag taacagaata
     7081 aaggtgctga tcaggcttga aagtttgtat gttagatgtg ttcatggaca aaatacttta
     7141 ttgtattttc cataagtagt tggatatctc tgcatttttg tcttgaatcc tacactaaag
     7201 gttgcttcct aaaaattgag cagacaaaaa gttgaaatgg aaacaaaaga aatagcaaca
     7261 acatagtctg tcaactagta aacctccact ccttttaccc gcagttggca ccaggtgcta
     7321 gtgaattaaa accaacaggt gttcaaatga gccaacacag acaattaact taaatggacc
     7381 tcttttctta aaaactgtta ggaaataaac tccttcttct cttttatgtg gtatacactt
     7441 acctggcagt ctgtaaggtc tagatctttt aaaaaggcct aaactcagcc tctgactttg
     7501 taggtgcaat tcactgcacg ctacatattt aactacataa ttgttcacgt gaaagaggtc
     7561 atctgcaaca gatgaggttg ttttgcaaaa tcgaaattta cctttctaat gaatatcagt
     7621 gtttatgcct tgatcatttg gtacatatgt gtacatagct atctatttca aacaaaggaa
     7681 atactttcta aataccaatc ctcatgtaaa agaaaacaac taggagtttg aaataagaat
     7741 ccagtctaac aagatggggg aaagagctct aaaaaaatgt cttgtctgtg acctctttcc
     7801 tttgttggat ccactgtgtg aactcagaaa aagccattat aattctgttt tctgtgttgc
     7861 agtttaccag tctgtacagt gcagataaaa aaattactta gtaactatat atcattgatt
     7921 aatattagaa aaaattatcc ctgctgttag tgaagtgctc taagagcatc agatgattgg
     7981 tagtattaat gcaaaatatt ctgccttaaa aataacagag aatggggtca acaaatcctc
     8041 cacatcagca aacaggtaag gtttactttg ttgtaaaata tagctaagta aatgataagt
     8101 aaaattgaga gtgaattagg aaatgttgag tgtgaccgag tgcagagaaa aattgctgat
     8161 gtctgttgag acactttaat gtagtctaag aatagaaata aatgctaaca tataaggtga
     8221 actctctact gcacagttgt catgtaagta ccgtgcacta taagcaacta ttttgactta
     8281 gataccaagt ccgtaacagg tcacgtctcc tgttcattct cctcaggtgt agagggtatg
     8341 tgtatagatg ggatgggaga ggggaggagt aatgtggtag aagaatgtag gctcttaaga
     8401 ccgcaatatt taggggcgtt agagaggaat ctttcagaag atagacagtt ttttgtacat
     8461 acgctctcta aataatgtaa gtagccatct tgtgacacta tctctggggc ggggggagag
     8521 gagaaaaaaa agggaaataa ttgttcataa acagcaaatg tgtaagccct ccattaatac
     8581 tgaagtccaa agtttaacat ttaggatagt catttgattt cttcagatga ttgcccaaga
     8641 tactgaattt tctttcatag tgcctctctt gatccttcag ctgaagcaag gaaaaaccat
     8701 aatgcaaata ctaaggattc tgcattagct gtgacccctg cagctctcag atttatcagt
     8761 cacaaggtag cttgctgtgc tgcagtctaa aagcatcatt gttacattgg atggcttctg
     8821 ctttcaaaga ggctacttag caaagaatga gctcttgata tggagtaata aggcgtattt
     8881 attacagctg aatattcttg tatgaattaa aagtgagggg tctatatgca aaaaaggatt
     8941 taaatacaca ttgtatgcca aaatcaaagt tatagaaatt ctgcctcatg ccactctaac
     9001 tggcggtatg gaaactgcca tcctcacttc caggctccat aggcactaat gactttgtct
     9061 gctgagcatg cccagaaatg tctggtcttg gcttgtggcc taggcccttt tgaagagcta
     9121 ggtcagggag tgtttctgga gcgtcattgg atgaaaaaac atactctttc tcagaaacgg
     9181 gccctgagga agtagaggtg gtgatggtag tgctactacc cttttttatg ctagcctagg
     9241 catggagtat gagctgaagg agacgtcagt ttcctcctct ttctgagcat gctgcctgca
     9301 ggcagttctt ttctcaggag gatttttctt taatttctta tcatttcata tctccttgca
     9361 catcattcat cactatcact caaagacccc ctagcacttc ttccacagat agaggacaaa
     9421 tgctgtgttt tggattccac tgtacggacc acgtatgcac aaatgacttg tggcaatgcc
     9481 tgtgttggaa tttgcttata tttcccttct cttcctcctt cttaaggaga aacataacag
     9541 acaggccttg gcacaaatat tttaaacagc gatagggaaa aaaaaaaccc taacctttcc
     9601 atacccaaag tgcagcactg ctgtatggag atgactgctc ctgctaccaa gttggcagtg
     9661 atcaccgtgc ttagcagact tacatgcaat gcctccccaa aagacctgtt tccttccaag
     9721 tcaactgaag aggaagtcat agcaaaatag acaaaaccct acaatgtaag aaatgactta
     9781 ctgggtgaga tcatctagct cagtactctc tctgccagtg ataataggaa atgctactta
     9841 gggagaatat acaatgacta tttcctccca tggagtaccc tgacatccag aattatcctc
     9901 agggttgtta gaagatacat cccaacataa gcctttcagt attcattatg gatctgttgt
     9961 caatgaatcc gtctgattcc tttttgaata tgctgatacc atctgcttct gcagctgccc
    10021 atggctgcaa gatccagaaa tgcactattt accaagtaaa gaaataattt ctttttctgt
    10081 tttaaactga tctcctactc agttcatcag atggccctta tttctagaag tacaggaagt
    10141 ggtgaaccgc tcacgttcat tattaaataa aatctcaatc atatcccttc tcagtcacct
    10201 tctcaccaaa ctgaagactc ccagactttt tcatttcttt catatacagg tgctctatca
    10261 ctttgattat tttaattgcc atcctctgta ccttttctag ctccactatg tcatttttga
    10321 aatgtggaaa ccagaactgt gtacagtgct aaagacgcaa aagcaccaag gttttatata
    10381 ttaggaaaat ggtatgtatt gccaccttct caacgccatc tcagcaaggt caaatgtgtt
    10441 tggctttctg gataccactg cttgtccagg cactgatgcc agacagccct cagtgatggc
    10501 tccaagatcg ctttcctgag ttgtggctgt aactgccagt ttgagttgaa catcatgtaa
    10561 cctgctttgg attatttttc cctaagcgta tcactacttc cccccccctc cacctctttt
    10621 ttcttctttt ctgaagtctg tttccctgtg ttctgcaaag gaaaagaaat atggcttcgc
    10681 ccaagagtaa aagtgtgtag aatgtttcca ggagtttagc tgtgtaagaa ttttactgat
    10741 aataaacata cagatgttgt cacttagctg gactgctctt tgcctcccaa gtgttcagaa
    10801 ctacttcact gatgccaggt ctctagggct tttttaagcc ttcaaagtgt accagctgat
    10861 tgcttcagcc ccttcagact tgtttcatgg attggcaaga aaaaaaagta gcatacctgt
    10921 tttaccaaat gcaacacttg gaaagaagaa tacaaccctc aagacagagt gttgtgagta
    10981 ccttatcaag tgcccttgct aacattttat tgaaagtttg tttaaattga gagataaagt
    11041 gatgtgtaaa gactgtttca tatttccctg gtaaaatact attttgcatt caagtaggaa
    11101 acacaatgca gaggaaccag tatttccctt tgagatgacc caagtttaga cacttaggtt
    11161 tctacctgta tatataggag tgtgatttta aactttaaaa atactggact acttcatctg
    11221 ttagtactga atattatttg tattagcagg agcatttaga taatgatatt tttggaagtc
    11281 aagaaattgt tgtaattgta ctgaagcaaa aggcttagct tttcagtagg tataagtcat
    11341 tattatggtt attactaaaa tcactgattc ttatcaatta cagatctgta ccaaggaata
    11401 ttcagctgtt ctgttagctt tgtcttgttt tctgaagaga taagtcttat agcaaaagtt
    11461 ggacttcatc cagtgaagac cattgatcca atcttggctg aattttaacc atgaaacaga
    11521 ccagagaaag agataccaaa gagcatcatt tttatgagag atgaaggtat acttcttcat
    11581 ctctcatttt tataatatta gacactaata taatataaga cactatttta aattgtgttt
    11641 caatattgtg atgagttagt atctgtgatt ttgattcaga agcctagtta atgaagatta
    11701 aaatcaagaa aataatcata tacagttgtt aaagcaagaa aattctgtct caaaaagact
    11761 ggatttaaaa tttaaaggta agacacttgt ctctgtgtac tgtaggagag attaaaaatt
    11821 atctgttata atgtagctct tttatttctg tattattttt acatatttta tgatatataa
    11881 tacggtagag ttacactaga atagtatttt gtacttgttc tctgttgcac tactttgttc
    11941 atacctgtgt tcttcccacc tttttagtgt gtttataaag ttgtaatctt tatttttact
    12001 ttttttaaat tgtagtcccc tgcaggtagg tcagtatctc cagtatcaaa ttcaaagcgg
    12061 aatcacaatt gccaagaaaa gaagagagaa ttggacaagt cgttggggca ttccacccag
    12121 gaactgggaa ataaaagcct actgaagtct gctgtctcac tcagaaacaa aaagaaatca
    12181 taggacatcc atcagctctg aacaacctaa gagtacgcaa ctattacttg tgccaaaatg
    12241 agcagactgt ataaagatgg acaaatatgt cctgaagcgt ttgcctcttt actctcctga
    12301 acactttaat cagaaagctt tagcactgaa gaaaatctaa cagcagtgtg aactcctaac
    12361 ctgtaagtgg acatccactg atagtatttt tgtcagaata caaattatag aattgtctaa
    12421 aaatctttgt aatttatttg ttctacacta ataggcacca tgccaggtag gcagtttgct
    12481 ttcacaaatc cattttgctg tgttttactt gcatttactt tctttacttt tgtcacaaac
    12541 atttaggggg gaaaaatgag gccagaatcg gtaataggga ttcctgataa ctgcatgctt
    12601 tacactctga gaatattcta ggaaatggct tataaatttg cttgaggcat tacagcacaa
    12661 gtgcttcggt ctatggaatt tgttactgct attttaggtt gctgtcaatt gcttattttt
    12721 aagcagaact tattttaagc ttgacgaata ggaaatgcat ttttaagtac aatggaattg
    12781 ctacggttct tactactgaa tttctggtgt gtttatttaa agaatttaat caaacagatg
    12841 ttagagtaat ggcctttaca agttaattaa tctccatttt caaaaggatg aggtaccatt
    12901 aagcttaggt ttattataca tatgtgtaaa ttgcgatgtg atttactgtt ccaaagacaa
    12961 agccgttctc taaggactgg tctttccagt agactggcat tgtggtacat gatgtgagca
    13021 aaatgcacac acccctgatt ggttgaaaat atttccttaa ctgtatgtag agtctgtgtt
    13081 atggcttatt caagcaattc tactgagaat atcagtctga ggagacatta cctgcttaaa
    13141 catcttctga tctccacaat aatcttgaaa ttcttcttac agtcattaca gccttcattt
    13201 tatttaggtg tgaagtattt ctattacagg accaaaatct ttctctgtac gtatgtgaaa
    13261 acttggagag atcttattta cagtaaacta
//
