# Supplementary material for: The serine/threonine kinase 33 is present and expressed in palaeognath birds but has become a unitary pseudogene in neognaths about 100 million years ago
Source: BMC Genomics. 2015 Jul 22;16(1):543. doi: 10.1186/s12864-015-1769-9 (PMC4509753; doi:10.1186/s12864-015-1769-9)
Supplement: Additional file 3: — Contains the stk33 sequences from all birds examined in this study. [file 12864_2015_1769_MOESM3_ESM.zip › Aves stk33 sequences/Neognathae/Charadrius vociferus (killdeer) stk33 pseudogene.gbk]

LOCUS       Cvo_stk33_pseudogene     55935 bp    DNA     linear   
DEFINITION  Charadrius vociferus serine/threonine kinase 33 (stk33) pseudogene.
SOURCE      Charadrius vociferus (killdeer)
  ORGANISM  Charadrius vociferus
            Eukaryota; Metazoa; Chordata; Craniata; Vertebrata; Euteleostomi;
            Archelosauria; Archosauria; Dinosauria; Saurischia; Theropoda;
            Coelurosauria; Aves; Neognathae; Charadriiformes; Charadriidae;
            Charadrius.
COMMENT     This record uses data from DDBJ/EMBL/GenBank entry JMFX02057439
            and JMFX02057440.
            We downloaded the assembled contig(s)
            from the WGS project and performed a local BLASTn search with our
            genomic stk33 sequence from the African ostrich (KP072780) in order
            to identify the corresponding contig(s). We then used nucleotide
            and amino acid sequence comparison in order to identify the stk33
            exons.
FEATURES             Location/Qualifiers
     source          1..55935
                     /organism="Charadrius vociferus"
                     /mol_type="genomic DNA"
                     /db_xref="taxon:50402"
     Gene            1..55935
                     /gene="serine/threonine kinase 33"
                     /note="Exons have been identified by sequence comparison
                     with the stk33 sequence from African ostrich (Struthio
                     camelus) [KP072780]. Remnant exons contain several stop
                     codons and frameshifts within the ORF coding for stk33. 2
                     Exons have been lost due to large genomic deletions."
                     /pseudogene="unitary"
     Exon            1..107
                     /gene="serine/threonine kinase 33"
                     /pseudogene="unitary"
     Exon            22166..22531
                     /gene="serine/threonine kinase 33"
                     /note="frameshift within the ORF for stk33"
                     /pseudogene="unitary"
     Exon            26200..26315
                     /gene="serine/threonine kinase 33"
                     /note="frameshift and 2 stop codons within the ORF for
                     stk33"
     Exon            27589..27693
                     /gene="serine/threonine kinase 33"
                     /pseudogene="unitary"
     Exon            28890..29028
                     /gene="serine/threonine kinase 33"
                     /pseudogene="unitary"
     Exon            30048..30136
                     /gene="serine/threonine kinase 33"
                     /pseudogene="unitary"
     Exon            38109..38184
                     /gene="serine/threonine kinase 33"
                     /pseudogene="unitary"
     Exon            42918..43015
                     /gene="serine/threonine kinase 33"
                     /pseudogene="unitary"
     Exon            43301..43386
                     /gene="serine/threonine kinase 33"
                     /pseudogene="unitary"
     Exon            50510..50739
                     /gene="serine/threonine kinase 33"
                     /note="frameshifts and 1 stop codon within the ORF for
                     stk33"
     Exon            53593..53676
                     /gene="serine/threonine kinase 33"
                     /pseudogene="unitary"
     Exon            54653..55935
                     /gene="serine/threonine kinase 33"
                     /note="frameshift within the ORF for stk33"
                     /pseudogene="unitary"
ORIGIN
        1 GTAGCTGAAG ACGTGGTATT CTCTCACATT TAACAGCATG TCTTTTCATT ATGAACTGAA
       61 TTGCGATAAA GTACAGGGTT TAATTTTGAT ATTAAAAGTA TTCTTAGGTA ACATGTATTG
      121 TTAACTTTCT CTGTTTGCCC GTAATAATCC AGTTGATGCA TAAATTACAG AAAAAAGTCA
      181 TTTAAGAATT ACTTTACTGA AATACAGCAT GTTGGTGATA TGAAATGCCA GTTTGCTAAA
      241 TCAAGCCATA AATACATCCT TCAACTATAC TGCTACTTTT TTCCTCTTTC CCAATAATGC
      301 AGCTATGTCC TGATTATACT GCAGTACAAA CATTCAAATT CTGTGGTCAA ATCTACTTCT
      361 TAATTGCGTA GACCCATATC CTATAAAGCC TTTGCATTCT TCACATAGAA GCTTTGTTTT
      421 GTATGATTCA TTTAAACATG GAAGTAATGC TTTGCGGTCA GTTTATTTTG ATATTCTAAA
      481 AATGGTAAAC AGTGTCCCTG TCAAGGCTAT GGCACAAAGC TTAGTTTCGG AGTCTTGCTT
      541 CTGTTGCCAT AGCTATTTTT TTTTGTTAAG ATCTGTATTT TGTTTTCCGG AACTCTGATA
      601 TTATTCATAA TTCTGGAAAG AAAAAAAAAA GCAGCAAAGA TTTTGATTTA TGTAATAATG
      661 TTATGCAAAA GGCATACAGT GAGAAGGTAT GATTGCATTT TTGTGTTTTC CAACATTGAA
      721 AATGTGGCAG AAACATTGTT CCTCAAAAGT AAGATACTCC TCCTAAAGTA CACAGAGACA
      781 TGGAAGATGT GGGGATTTGT GTTGGTATGG CAGTGATTTT TAAACCTCCA CCTGCCTCCC
      841 CTAGACCCTA GTAGCCTTTA ATTTATTTCA TGTTAAGTAG GTCTTAGAAA ATGCTCAGGT
      901 TGTTTAAAAT ATTAGGTGGT TTAACAACAA CTAGGTAAAA GAAAGTATAA TTATTAGGTA
      961 TAGATAAAAT TACAGTTAAA AGTTTGAGAG TGCTTTCCAG GAGGACACAG AAGCTCAGAC
     1021 TTGCCCGATC TATTTCCACC CATGTCTCTA AATAGTCTTT TTTTCTAGTT CATTTGGGAA
     1081 GCTTCCTTAT CTGTGCATTT CTCTGTAAGG GGTATGCCAT CTGCATATAG TTGTAAATTA
     1141 GAGGATTCAT CCATCTACTA TCTTAGATGA ATATGGCTTT CCTGCAGGAA TTTGTTAAAT
     1201 TGTATAAATT TAATTCTCAT ATCCCTTCTG GAATATTGAA CAAAACTCAT TTTATGACTG
     1261 CAGGGTTTTA AAGCAGAAGG GACAGTAAAC TAATATAATT AATCATTGTG TCATTGCTAC
     1321 TGAATAATGG ACTAATTCTC TTCCTAATTT CCAGTTACTT ATCATTTCAA ATCTCACAGG
     1381 GAAAGCAGCA CTGTATGGAA AGCAACAAGG AACGACCAAT TAAAAAAACT GTTTTGTTTC
     1441 ATCATCTTAA GCAAGTGTAA CAGAACTGGG GTAGCTCTTG TTGTGATTTA TTAGTTGCAT
     1501 TTGTACTTTG AGTTTTCACA TACAGTTAGA TATTTCACTG AACTGCTTCA TGTCGAAAAA
     1561 ATAATGAAGT TCCCTGTATT GACATAATTT GTGCATCAAG TTTTCATTTT TAAAAAACAT
     1621 TCAAATATAC AGAATAATGG TCTTGAGTTA AAATGAACAA AACAAGCCAG CTAACTCCTT
     1681 TAGTTAATTT TTTCTAACAT CAACAGTGAA AAAATTTAAA ATTCCTGCAA TTACAAAAAT
     1741 TCAGTTGTGA TCTGACAGTC TATCCTAATT TGTGCCACTT ACTTAAACAA AATACTTACG
     1801 TTTTACTTAC AAGACTGTTT TGAATATTTA TTTCACAGCT GAATTCAACT CTGCCATTAC
     1861 AGGTTGGCGA GTACAACTTT ATCAGCTGAT CATTTTAAAT GTATCAACTA CCTGTCACGA
     1921 GTTTTGGTGT GAGACTGTGG GCTCTACTAA ATCTTTGCAG GTTCAAGTTT AGACTGGCAC
     1981 AATAAAGATG ACCGATACCT CTGATATCTC CCACTGGGAT TGGAATTTGG ATGCTTTTAC
     2041 AGTGATTCAG GCCTATTCTG ATAGAGGCAA GGAGAGAATA TCAAGGAGGT GAAAGAGAAT
     2101 GGAAAGGAAC GAAGCACTAG GAAAAACTGG TTCAGAGATA GCTGAGGAAG GAGCTGAAAA
     2161 AAACCTATCA CTGAAAAGAC TTGTCTGGAG CCTGTGAAGA TGCAGCTGAG TACTAGATGA
     2221 GATGAAGGAA AGACAAGGAA TGCAGGAGGG AATAGGAGGC TCTTGATGGG AATAGAGAAG
     2281 CAAGTTTTTG CACACGTGAG ATAAAACTCC ACAGGGTAGG TAGGAAAGAG GAGAGAAGAC
     2341 TAGTAATATC CAACAGGAGT GAATAGAGGG GGAAGATAAA TTGGTAGTTC CTGTTGCTGT
     2401 ACAGAGTTCA GCATCATTTC TGGCAGCAAG CTGGAAAGCA TTTAAGGCTG AGCTTTCAAC
     2461 TAAGAATTCT CATTAAGTAG AGGCCCAGTA ACCCTATGTG AAAGGTTAGA ACAAAACCAG
     2521 TAAATAATGC AGCATTTTTT CCACTGGTTT TAATAGAAGT ACAACTAATT GAACTGAACC
     2581 TAAAGGAAGT ACTGACTTGA ATCATTTTTT TTTTTTTTCT TGAACAGGAA TTGAGAACAG
     2641 AATGAACTGT TTGTTACTTT GAAGTTTTGT TAAACTGGAA CGACTTCAGT CACTGCTGCC
     2701 AAATCAGAAC CTAACCGAAT AACACATTTG ACCCTCTACT TAAATGTAAT AAATTCAGTA
     2761 TCAGTTTTGG GCAATATGTT TTTCTGCGCT CCTCAGTTCA ATCCCACTTC TTGTTTATCC
     2821 TGCCCAGATT AATTCCAGCC TTGTGCTTTG AAGCGGGTGG TGCTACAGGT TGTGGAGAAC
     2881 CTTCTGGTGG AATGAGTTGG AGAAAATAGG TTGAGTTTGG ACTGTGTAAG TAGCATTGCT
     2941 CAGAGTTCTC TTTTATGGTA TTTCTGTATT ATTACTTCCA TCCTTGTGAC AAAATTCCTG
     3001 AAGCGTACAG AGGAACAGCC TACCTGCCTG TCAGACACTA GGGAGAATAC TTCCCCATGT
     3061 TCTGCTGTAC TGCTAAGCCA GCCGTCCTCT GTGCCTAATC CCTATAGTGT GGGTTTTCAT
     3121 CTAGAACTGA TACCGGGTGT TCAAAACATT TTAAAGAAAA TGCTGGGAAA TTCATATAGA
     3181 AATTGCCATG CAACAGTTCA TGCCAGTTAT GTTGTTAGTA AACTTAAATG CTGTACAAGC
     3241 AAGCTTTTTG AGTTTGATTT TTATTTTACT CTGTCTGGAG AACATGGTGT CAAGTGCCCA
     3301 TTTTTTATTT TAAGAATAGT CTTAAAGGCT TGATTGCTCT TTGATCCTAA TATTGTGTTG
     3361 AAGGTAGTTC AAAGTTATAA GGAGTTATGT ATGCTGTATC TTAATGAAAT GCTTGTCTGA
     3421 AATTGTACTG ATAGCCTGCT GTGAAAAAAT CAATTTGCCA TCAGCAAACT GAATGTACTT
     3481 GATGCTCAAT TTAGTTCACC CAACTNNNNN NNNNNNNNNN NNNNNNNNNN NNNNNNNNNN
     3541 NNNNNNNNNN NNNNNNGCAT CTGCTCATGG CAGCTTTGCT GATATACTTA GTAGAATAAG
     3601 ATAGTTAAGG CGGGAGTGAG ATGGAGAGTA AAGTCTTTCC CACTACCATT TCTTATGCAA
     3661 ATATCTTTTA AATGACAGGC CTCTGTTAAT TCCTGTACAT ACTTTTTCTT TTTGCAGTAG
     3721 AGTACCCAGT TGTGTATAAA ATGGGGAAAT ACTGATTGCT TCCAAGTACT TTGTGTTATG
     3781 TTGCGTTTTC CTGGTTTTCT GGCTGCACAG TGGAGTATTG TTTATTTGGA TGCTGGTAAT
     3841 AACATTTCTT CCTTTAAGAT AAATTCCAAA CTTCTTTTGG ATCAGTAGAT GAATGAGAAG
     3901 TTTGCTGAGA TTATAGGTTC CTGAGATTCT TGATGTTGAA TCTTGTATTA GTGTAATTCC
     3961 AACCTGCTGT GCCAAGTACA CTGTGGAGTA AGCTTGAATG CCCAACAAGC GTACTTTTGT
     4021 GTTGTGCAAA ATCTCCATTC GCAGTTTTGT CTTTATTAAC ATTAAAAAAT GTTAGCGTGC
     4081 TAACATGCCA ATCTAAACTG AGATTTTATT GTGTTAAACA TAGACTGAGA TGCAGCAAAA
     4141 GCCCACAAAA TATTGGTGAT TTTAGGATTT TAGTATTCTA TAATTCTGTA TTTTACTGCA
     4201 TATTCAGGTA AATAAATCTC AGTCACTTGA GCTAGAAGAA GCATCAGGTC CTGTACTTTT
     4261 TGTCTAGGCC TTTTCTTTTT GCTGAAACAT TGTAAGGTAT AAATTACCTT TCTTGGAATG
     4321 CCTGAGAAAA CAGGATCTCT CAAACCCAAG AGATTTACAT TGTTTGTAAG TTCTCTGTAA
     4381 TTTCTGACAT GTTGGATTTG AAATGTCCTC ATGCATATCA CTGTATTTTG GAGAAGTTTA
     4441 TCTTAGATTT CTGTGGGAGA GTGTATGAAA TTCGGTCTTG TCATGGATGA TTGTGATGCC
     4501 AGTAATGGTA GTAGGGTCAG TACTGTTTGC ACTGGAGAAC AATTTCAGTT CATGTAATTA
     4561 TAATAAAACC CCTAAGTTTG GTGAAGTAAG AACAGTTTAA TTGTCTTCAG TAATTAGGAA
     4621 GTGAAAAATT AAGAACAGAA CTAGTGGGAA TTCTAAATGT TTTCAATATT TATTGTTTCA
     4681 TATTTTCTGA CAAGCTGTAA GCACAAATGG AAAAATTGTA TTTGCATGTC TGAAGGTGTA
     4741 ATATATTCTT TAAGCCTTTA GAAAATTTGC ATGTGGCTTG TTGGTTGCTT GTGGGTTTTG
     4801 CATGATAAGT CATTATCGAA AGAAATAGAA GCCAAGCTTT CATTAGATTA AGCTTTTGCT
     4861 TCTTGAAGAC ATTTGAATAT TCTTTATGAT ATTTTATGAT TTGTTAATTT TATTCTTTTC
     4921 TAGAACACTA TCATTAATGC TTCAGATTTT ATATTGGATA CAATTCTTAA TTTAATGTCC
     4981 TTTAGGTTGC CATAAACCAA ATGCTTTTAA CTTCTTAACT CATAAAAAAA TTGTTGAAGC
     5041 AGTGCCTGGC ACAGGTCAGG TGCAGAGATA ATTAATACTG AAGTGAAAAG AAAAATATCT
     5101 AAATTATATA TTTCATAAAT TAACACTCTT CTAAAACTGT AATAACATAG TGTGATATTT
     5161 AATATGCACG CCTGCATATC TTGTTTCTTC TGTCAACTAA AATTTTAACT AAGGGTTGAA
     5221 AGAGTGGGTC TTTGCTCCCT ATTGGCCTAG CAATTGAAAA GAATTTCTGT ATTTTGTAGA
     5281 TATGCTTTAT TGGAGCATCA CATGGTATGA AATTTAAACG CTACATGTGT ATAACAGTTT
     5341 TTGAGAGAAC GTGGGTTTTG CTACTCTTCC GGAGCAAAGA CATCCTCTAA ATAATAACCA
     5401 TTTTGGTAAA TACTTTGAAT GATTCCTGCG TATGTCTAGA GAAACCCTTG AAAACAGAAG
     5461 GTGATCTAAA TGAAATGAAA ACTCAACTAA ATTATCAATA ACCCTGGTAA TAAAAGAAAA
     5521 GCCCATCTGA ACCTCAGAAC TGGGCTGTGC ACCCCGATCC TTTTCTGTTT GTCAAAAATG
     5581 CACTGCAGTT ATGCAAACAG GGAGGTAACA AACAGTCTTA AAACTAAGAA ATCACTCTTT
     5641 GCAAAAATTG CATTAATCAT GCTTCATCCC CAAGTCTAAG GGAGAGTAGA ATCTGCCAGT
     5701 TACGTAGGGA AGTATTACTG AAATTAGCAG TTTACTGAAA TCATTGTGCT TTTCTCCCCT
     5761 CAATTTGAAC GTATTTAGTT GGCAAGTGTC ATGAATACAC AGTTTTTAAT GAAATGGTCA
     5821 TTTTTGTTAT TTAAGCTGCT TAAACATTTA ACGTATATGG ACCATTACAT GTTGTTAGCC
     5881 AAAATATTTG ATCTATTACG TATAGAAAAT GCCATTGTAC TTCAGAGAAC AGACTTTCTT
     5941 GTGTGTTTTA TGAAAATAGC TTAATATCAT GAAATGTTTT AGCTATTACT TTTCTTTTCA
     6001 TCATATAAAT AGTTCCAATT GTGTGCATGT AGAAAGAGTA TGTTGAACTT GAAAAAAAAC
     6061 TCTTTAATCT TTTTTGTTCC TTTAAAATTA TTTATCATTT TGTATCTACT TAGAAAGGCC
     6121 ATCTTAATGA GGAAAAAAAG TATTACATTT CTTTATAAAA ATAAGATGGT TATTTATTAA
     6181 AAATTACTGG TGGAAATGTT TGTGATCCCT TTAGATATAA ATAGATACGC AGGTGAATTG
     6241 AAAAGTAGTG TTTTTTATGA GTCTTTAATA TAATTCCAAG CAAGTTACAT GTTTTATATG
     6301 TTGTTTAGCA GTATTGAGGG GAGGAAAAAA TAGAAACGTG TTTTATCATT CCGGAATTTT
     6361 TATGGCACAT GGTAATTATT AGCTTGAAAA TAGACAGGAT GCGCTGTAAA ACTTCCCAAA
     6421 CTATTTCTTT CTATGTTAGG TTTGGCCCAG GAGGTGTGAA AAATCTTGTG ATCTTCATTC
     6481 CTTGTATTTA TGTGAGAAAT AATTGTCAGA AAGTACTTTT TTTGAATGCT TCAACAAAAA
     6541 AGAAATGGAA ACTTGTATGT AACGTCTTCT GTGTTTTCAA TTTCGTAAGA AGGAAATCAG
     6601 TTTAGTAACT TTTTCTTTGA TGTGGGAAAA GCATTCCTGA TAGCCTAATA ATTCCTACAG
     6661 TTGGGAGGAG AAAATGTGTT TTTTACACCA CTTAATTTCT CTAGACATTG AAATGTTTTC
     6721 ATCTGGAGAA CGAGCAGGTT TTGTGTCTAG CATTTTTCAT TACAGATGCT AATTAGCAAT
     6781 AGCTAACAAA TAATGCTGTT ATGCATTAAT ACTCAGAAGA GCTTCTGGGA GCTCCAAGCG
     6841 CAATTGGATC CATTGCTGAG ATTTGAGGCG CCTGCTCCCA GATGCTCTCA GCAAAATACC
     6901 AAATGTATAA ATGGTATTGA AACAGCATAT AGCTATGATT AGAGTAATTT ATTTATATAG
     6961 AGTTTTAAAT ATGTAAAGTG AAAGGAGTAG AAGTCTTAGC AGAGAGTGGT AGGAGGGGAG
     7021 ATTTTATTTA ATAAATAATT TGTTATTGCA GGAGCACAGG ATAGTGATTG CTTCCTTCTT
     7081 CCTGTAGTCC GTTATAGTTG ATAGTTTTGG TTAATTTAGT TAATTTCTAC AACAGATGCT
     7141 GTATTTGTCA TGGGATTTGA GAAATGTCTG ACCTATAGAG TATATTTTAG CATGTGGATT
     7201 AGATTGCTTT GAGGATTCTT TTGAAGTAAG CATCCCTTGT GTGGTTGCCT GCAACTGCAT
     7261 GGAACTGAAC TTGATGATTC AGATAGGCCC AGGTATACGC TCCAATGAAG GTGTGAGGAG
     7321 ACCATTGTCT TTACCCATGT CTGATGTCAG TAAAATATGG AATATTTTGC TACTAGTAGC
     7381 TCCTATTTAA CATATGTCAG AAATGTTTCT GTAGTTTATT TTTCAAACCA CATCATCGTC
     7441 CTGATTGACT CCTTACTGCT TCATTTATCT CTCTGGCAAA AAGATTTTTC TTTCAGCTTT
     7501 GAAAGGCCTT CATTGCTTGT CTTTCCTTAA TGTATGGTAA CTAGATACAT CACATTATAA
     7561 GCCTCACCTT CTTTTGTAGT AGTAGAAGAT TTTCAAGTCC ACCTTAAAAT ACTTTGGGAA
     7621 TTTAACTCGT GTGTAGTTAA AAAAAATAAT AATTCAACAG AGGTCCTTCT TTCAAATAAC
     7681 ATTCTCTCTG TTGACTGTGG CTGGACACAG GGCAATAGCA CACATTGCAA AAATCTCATT
     7741 TATTCTGTTC TCATACTAGT CCAGCTCATA AATTTGAGAG GTGTTAGGGT TTTGGTTTTT
     7801 TTATAAATTT TCATCAAGCG ATAGATTATA AACTTAGACT CAAGTTATTA TTTATGAGGT
     7861 TACGGGGTAG CTGCTGATTC ATTCATACTC CTGTACTTGC TGCCAAAAGA CCAACCAAAT
     7921 AGACTTTTCA TTTGTTTGCT TGTTTGTTGC TTTTTGCTGA AACAACACAT GTATTCATCT
     7981 GCTTCCTTAT CCAAGGCTGA AAAGTTTTGA TTTGATCTTG TCTAATTTCT CACATGTTTT
     8041 TAGCATGTAG GTGTAGAAAT GTGATAGGTT TACCTTATGA CATGATTTAT CTTTTCACCT
     8101 ACTGTTGGCC AAGCAATAAG TTTAGAGGGA ATGTAGGGAA TTATATTAGA ACAAGTCTTT
     8161 AATAAACCAT CACAACAGGT GCATGTAGTT TATTGGAGGC TATTTCATTG CCAGAGGCCA
     8221 TTATTTATAT AAGAGGGCAC TTCTTCCTTG CACATCTGAT TTAACTTGTA CCAGTTTTTT
     8281 AACTATGTAA ACAATTTCAT ATTCATTATG CAGCAGTCTG TGCAAAATTT CTGAAATAGT
     8341 TTGTGTTGTT ACTGAAAAAC TTTTAGGGTT CTTCAGATTG AAGAAGTTTG GAACAAATGC
     8401 ATTAAATGTA ATGGTAGGCA ATCTTTAAGA AGGAATATAG AAAGTTGTAT TGGATGGGCG
     8461 AAGTAAAGTA ACTGTAAGAA TTAACTTCTA CTCTTGACAT TTCTATTCAG TAAATAAGAT
     8521 CTCATAACAG CGCATATAAT TCACATTCCC CTGTTTGCAT TCTTATATTT TGATAGATTT
     8581 CTGGGTTTTA TGACTGTTCA AATTGCACAT CGATGACAGT ATAAAAATGA ATGACATTGA
     8641 ATTTAGTACC ACTGAGTTTT CATTTTCAAG AGATCTAAGT AAAATGCATG AATGTGATAT
     8701 ACGCAGGAAG ATCCTAGGAG TGGTTTTCTG TACCCTTTTC CCCCCTTCCA ATCTTTGAGA
     8761 GCCAATCTTT GAAATTGTAT TTAATACTTT GTTTTGGTTT TTTTTTTTTT TTTGCATAAA
     8821 GTAATTAGCT TAGCATGCAA CCATGTGTGT TCCTATGAAC TTTTTTATTT AATGTAAAAG
     8881 AAAACTTGGT ACCTTCCCAG AACATTATAA CAAAATATGG AATTAAGAAA TACATACATT
     8941 TGATTACAGC AGAAAACCAA ACACAAAAGA ACAGCAATGA AAACAAGACA GCAGGGTTAA
     9001 CAACTTCTAG AGAGAAAGGC ATGTTTGGTT GCTTGCTTTT TCCTCTTAAT ATAATTACTT
     9061 TATTTCTGAT CTTGCATTAA AATCTGCCTA CTGTAATCTA AGAAATATTT CTGTAATTTA
     9121 CAATTAATTT TTAATTAGTG CTACCTTCAG TGCATTTTTA CAGACACAGT AAAATCTGTA
     9181 ATTACTTGTA ATTTTTATAA TTTATTTTAA ATACATAATG ATATAGCTGT TTACCTATGT
     9241 AATATATGTA CTAGTATGTA ACTTCATGCA GCGTAGAGTA CTTTTTTGGC AGGCACATCG
     9301 TTAGCTGATG CTTGATTTTA TTTTTAATGA TAAACTTTAT ATAAATTCTA AAATTCAGAT
     9361 ATTTGTGTGT AAGTATTGAA TGGCTGAACC GTTTTGATCA CTATAAGAGG TGTAAGGCTA
     9421 GCTCCACAGG TTAAGCTAGC TTTATTCGTG TTTATAGGGT TTCCATTTTT AAAGCTTTAA
     9481 TACTGAGAAT ACCAAGTATT AGTACACAAA ATACCAAGAG ATTTTCTGCA ATTGCCTAGA
     9541 GCAATTTGTC CTTTATATTT AGTAGATAAA TTGAATTGGA AAAATGTTGA ACTGGATGCC
     9601 ATGGCTTGCA AATTGATTCC TACCTCAATG GTAAAATCAG TAAACGTCTG ATCTTAAGGG
     9661 AATAAATATT GATGATTTCT GAGTATAAAT TCTAACATGT CTTTGTACAC TGACCTTTCA
     9721 TTTGAAGTTA TAGTATTGCT TTTTATAAAG GATAGGTTGG TCCTGTCTAG TCTATTAAAG
     9781 AGAGAAAATG TGGAATAAAG ATGCCACCTT GTGGGTGAAA TAAATGATGC AGTAGACATG
     9841 ATTGAAAATA ACTTGTTTAC CAAATAGATT CTATGCATTT GTGACTGGTT GCTAGAATTT
     9901 GAGCTTTTAT TTTCTTAAAC ATTTACAGTT ATTTTGGGGG TTTACATTCT GTATTTGCGT
     9961 ATGAAGTACC TAAGTAACTG CAGTTCGACC ATTCTGGTCT TAAATGACTG CTAAAAATCA
    10021 CACAAAGTAA TTTCATTCGT GCTCCTAATC ACCATATAAT TTTGGCATCA AAGTCAATCT
    10081 ATTGTTCTTA ATGTACTGAA GCACAATTTT AATGCTGTCA TCCTAACCTA AGTGGGTAAC
    10141 CAAAATTAAT GGGTTTGTAG ATATTCCCAG TATGAAACCA GAATGGTGAT GCATTAAGGT
    10201 TCCTGTGCTG GAACTCTTCT CACTTCATAC CCAGATTAAC ATGTTACATG TATTAATTTG
    10261 TCTTTTTTAG TGGCACATCA TGGATTTCTT ACAGCAGTCA GTGAAATGTC AGGTGTTTAC
    10321 AGACCTTGGT GCCATGGTTT TAAATCACCT TTGTCTTGGG CAGGTTTATA TATGGTGTTC
    10381 TGGATTTTGA CGACATTATT TCAGGGTTTT TTTTTTTTCT CATTCAGTGG TAATGACCTC
    10441 TGCTGTATAT GGGGAACACA ATTGACAGAA ATTATATCAG TACTTAAAAA ATATGGACCA
    10501 GCAGACTATG GTTGAGTCAG CTCACGAGCT CTCAACTGAA GGCAGTAGTG ATGCTTGGTA
    10561 TCCATGCCAC ACTTCAGCTG AGCACCCGAA ATTCCCCAAG CAGTTTCAGA TAGAAATCTG
    10621 GTTTCTGTTC CTGTCATGGA GTATTGTGTA GTGTTCGTGT ATTCTGTTCG TACAGCTTCC
    10681 ACAGCGTAGA GAAGGGTCTG TGAAGTGCTT CAGGTGAAAG ACTCCAGATA AAACCTATAT
    10741 TATTCTTATT CTGGCCATTT TACCTGAATT TACTTGTCCT TTTTTTTGCT TGCATTGATT
    10801 CCTGGACACT CATTCATTTT GGTCCAGCAA TATTTGCGGT TCAGCCCAGG TTTATTGCGT
    10861 AAGAATCTCA TGACAAACTC TTCAAGATCA GTTACGCTTG TTGTGGCATC ATGAATTTTT
    10921 GATGTGACAC TGGTGTGGGG AACACTTCCC AGTGTTGTTA GAAATTTTTT AAAAGTACTC
    10981 TTGCCACTAC ATGCTGTGCA AGATCTTTTT TTCATAGGTT GAGTCAGGGA GCTCAGAGTT
    11041 TTGTGACCCA CACAACTCAC AGTTTAACTA TTACTGCCAT GCATCATCTG CATTTTGTTG
    11101 TTGGTTGAGG GAGTATGCAT GTGGAAGAGC ATCTGAGTTA CCCAGATTTC AGATGTGGCA
    11161 AGAAATAAGC TAATGGGTGT TACCAAGATT GGTGTCAGGT TGTCCTGGAA GCCAGCTACA
    11221 ATTCAAAATC CAGTCTCTAG TAAAATCATC TATTCTGTGT GAGCCCTGGT TCTCATCCAC
    11281 CTAGGAAATA GCCCCTTATC TTCTGTCATT GTATTACATG TATTGTACTT GTCCACAGAG
    11341 TTGTTAACTT CTGGGTGATA GATTTTCTTT TAGTGATAAC ACTTTTAGTA TGTTTTTTGA
    11401 AGTTAGAAGA TGATCTATGA GGAAGAAAAG GTTTATTTTT GCAAATAGCA AAGATAAGCT
    11461 ACAAGTGCAA CTGAGAATTT GCATTCATCT GCCTCCAGAC GAGTGCTCAC CTCCCCATGA
    11521 CAGTGTCTAA GCCGGAGAAG GCTCCTGCTT TCTGCTTTGC TCGTTCCTGT GTTCCAACAT
    11581 ATGTAGAGTA AGACCCAGCC TCTCCTGAAG CACCCGTTTC CATAAAAACC TGATGTGTGT
    11641 ACTGGAAAGC AGCCATGATG CAGTCCAGTT CATGATGTGA ATTACCAAAG AATTCGGGCT
    11701 TCATGGTGTA CTTAGGTGCA CATGGTTCGC AGTAGGGAGA ACTTGCCCCT CAGTTTGACC
    11761 ACAGTCTCAG TGACCTCAGC AATCTAACTG GAAAACACAT TTTTATCATA ATAGCTGGGT
    11821 TTTGTGGTTT TCTGTCGTCC AAATTTAATC AAGACACCCA GAAATATATG ATACAATTCT
    11881 TTTCAACTTA GTCAAATAAA TAAAGTACTC TACGTTTCCA GTGGACCATA GAGTAATAGA
    11941 CTTGTGCCAA ACTGATAATA GGTCCCTAGC TTGATGTGTT TATAATCTCA GTGCACAGAG
    12001 GAAAACAATC AAGTTCTACA CAAACACGGC ACGTGATAAA GTGAGGTCTT GTGACAGCAC
    12061 TTCTAATATT TCACGGAGAT GGCTGGCCAG GCATTTCCTG GAAAGAGGCT GCAATGTTTT
    12121 GATATTATTT TTCATCTTAC AGTCTTCATA TGAGGTCTTC TTGGTAGTGT TTTTTGAAAG
    12181 GTTAGTTTAA GGTAATTTTT TTTTTTTTAA ATTTTACCTT AGAGATTTTA TGCCTAAAAT
    12241 GGTACTCCAT TTAAAATATA TCATGTGTAC ATCAGTATCT ATTGGAAACC AGGTTGCTAA
    12301 GCTCAATGAG CCTGTCAAGG AAGGGTTAAA AGTTTCCACG CTCAGTCAGG GGGAAAAAAA
    12361 AAGTTTAAAC CTGCTTTCTC TAGGCACGAC TTCAAACAAA ACAAATGTAG TACTTGGTCT
    12421 TCCTGCTTAT TTGAAGTATC TATGAGTAAC ATAGTGTTCC TTTGGCTTTG GATTCAGTTC
    12481 TTGCTGATTT GTCTGTAGGT TTGAGGAGGA TTGTTAATGT AACCTATGTA AATACCTACG
    12541 TAGATATCTT CTTTTCCATG ACTAACTTTG GTTGAGGTTA GGCAAAGGCA ATTTCTGTCC
    12601 ACTTCCTTTT GTATGGACAA CTGGAGTAAT GTGGATGGGA GTTCTGCTGC GCAGTTGAGC
    12661 AAGTCATGGC TGGCAATTAC TTTCTCCATA TCTGGCATCT CAGATTATTT TATAAAGGAC
    12721 TGGTTTTACT TCTAGGCAAG TGATGGAGTT AGACCTTCAT TATTTGGTAG CTGGAAAGGT
    12781 AGTGGAATTC CTGACACGAG GTTACAGCTC TGAAATCTGC TGCTTGTTTA CATGCTATCA
    12841 TCATGGACTG CTGAGCAGGT TGCAGGGGGT TTATAGTAGT ACAGGCTCTT GCCTGTGCTG
    12901 AGCTGGGCTC AGACTCTCAG GCATGCTGTC TCTGGTCTCT CCTGGGGCCT GAATAGTAGC
    12961 GTGGTGGCTT TTCTTGGCTG ATGTTGACCA TAAAAGGACA GGTATTAAAA AAACCTCTAT
    13021 TGCAGCATAG TAGAAAAAAA AACACCAAAA AACCAACAAA GGAAACCTAG TGTGACGATG
    13081 TTTTAGGCTG TCCTCTGTTA TGCTTTAAGT AAACCGGTTT ACGTACCTTT AGGAAATAAT
    13141 CAATGACATT AAAATCATCC AAGAAGCCAG GGAAATACAC TTGTAATAGC TGTCAGATGC
    13201 AGCTTTTTTG TATATGATTT TGCACATCTT TTAAGCATGC CAAGTTCTGC TTTATAACCC
    13261 CTTGACCTGT TATTACTATG GTGTTTATGT GTATTTAAAC ACTAGTGTAG TGCAAGCAAT
    13321 TAACATCATA TTTACTGGTT CAAAATGTGT TACTGCAGCT AGCTATTCCT AATGTCCTGT
    13381 AAGGTTTGTC TTTCCCATAG CAGGTCAGTA TTCTGAACTT AATACTTTTT TGCACCCTGC
    13441 TCAGAAATTA CAGGGTATAC AAAACATACT CTGAAATTCA TTCAAACTTT AAAAACTTAT
    13501 TATGTCTAGG AGAGACAGAT GTAAGATTAC TGAGGTTTCT GGTTGAAGTA CTTCAAGCAG
    13561 AAATCCATAC TCCATTAGGT TTTGTAACAT TATGTGACCT TAATTTTCCA GGTATTTTGC
    13621 CCTTCAAATT GAAGATAGTA CTTTAATACT ATTTAAGTCT CCTGAAGAGC CTTGTAATAT
    13681 GATAGGCTTA AGTTGTGAAA CATTTGAACA AAATGTAAGA TAAAAAAGTA ATCTAGGATT
    13741 TTGTATTTTT TTTATGTATA GCAACATTAA GATATGCATC AAATAATAAA TTGAAATAGG
    13801 TGATAACAGG GTTTTTTGGG GGGTGCATTT ATCAGTGAAG TTATGTGTAC ATGTAGTTAG
    13861 CCATATTTCT TGTATGCAGG TCTTTGCATT TGGTTATTTT AGGCAAAGCC ATTCCCAGTG
    13921 CTTTGCACTT AGACATTTAT ATCTTACGTT ATGGTGTACT TCAAATAAAA TTCTACCTGG
    13981 GCAACAGCTA TCAGATCCCA TCGCAGGATA TGAAATAGAA TTACAGAGCT ATACTGACTT
    14041 ATTGGGGAAA AAGACGAATA ATTAGTTTGT AAAAATCTTG TAGAAAAAAA ATAGGGAAGA
    14101 AATTTATGTT TTCTTATTAA TAAAGGTGAT AGAGTCTTTC AGGAATGTTA GATATGAGGA
    14161 AACAAAAATT ATCAGCAGCT AGTGTTGTGT GCAGCTCCAT AATATGTTAG AACTGGACCT
    14221 AATAAATTAC AGCAGTAGCT TCTGATGTTT TACCCCCTCT AATGTAATCC TTGAGCAGTC
    14281 AAATACTATG CAGTATTGAT GGTATATTCA CATACATATA TAGATGGTAT ATTCACATAT
    14341 ATATTTGTAA ATATTGTAAG TGTGTATTTT CATGGTTTCC CTAGGAGTTT TTTTTTTGTC
    14401 TAAAAGTCAT GTTTTATTCA TATACACCAA AAGTGTCAAT TGCTAGGTTT TCTGTAACTC
    14461 TCTACGACAC TGGTTGTAAC TGTATACTGT AACAACTTAG CATAGATTGC CTTATTTAAA
    14521 GATTTTCATT ATTTTGCTGG TAAAAACAAA GTATTATTTA ATGGAATGTC CTTTGTGCAG
    14581 GCTTGTGCAC TGATAACTGC TTAGCAGATT ATATGAATGT TGCAATGTCA AACAGAATCA
    14641 CCTGAGACTC AGGTATTAAT ACTGAGACAT TTTTCAGTCA CAGCTTCAGG CTGGGCATTC
    14701 TAGTTACTCA GTACAGAAAG GAATTTAAAA CACAACTCAG CAGGCAACAA TTAATTACAT
    14761 TTTGCTTGTC TGAGCTGTTG TTTTCTTGTT CTTGGCTGCC AAACATTAAG ATTTTCCCAT
    14821 GTATTTCATT ACTTGTTTCA CAGTCCCTTG GGCTTAGCTA CATATTTGGT ACACTTCTCT
    14881 GATAGTTTCA AATGTAGTGG TTGGTAGTGG CTACTAAATT TGGTCTTATT GGCTGGTCCA
    14941 GTTTTGGTGA AGTCAGAATA CATTCCTTCT GCTGACAAGA CTTCCAGTTC TGATTTTTAA
    15001 GCATCGCAGG CTGCCTTGGC ACTTAGTGAG TGTGAACATT CACCCTGTGT TCCTGCCAAA
    15061 CTTGGAGTAG GACAACTGTG AGTGCAGAAA GGCAGCCAGA AATCTTGAAT CAGAGCTGTG
    15121 AAAAACTAAG TCGCCTTTTG TCTATGCTTC TGGACTCCAT TTTGCCAAAA ACTACCAACT
    15181 TGACCTCTCC TTTGCTAAAT TTTACTAACT AGTAAATGCA AGTAATCTAA AAAATATTGT
    15241 TCTAAGTTAA TAAAGACTGC ATATTCGCTG ATTTTTTTTT TTGTTTCAGC TAGAAAGCTG
    15301 TGAAGTTTTG TGTCTACTTT ACTAACTCAG ATTAATTAAC TGAGCATCCA ACCACTCTGA
    15361 AATGCAGAAC GCAAGGGTTT AGGAAGATTG CAGAAAGGAA GTTGCAGTCA AAATATGAAA
    15421 AGGTTAAAAA TATTAACAGA TCAACTTTGG TGCAGTAAAG TAAAGATATC TAGAAGTACT
    15481 GAGTTCATCC TGTAACACAT CAACTTACTT TGTCTCTCAG AAGTTTCCGG AGCCAGAATT
    15541 TTTATAATCC CATTAGTCTT TACTGAGACA AGCTTCTGTT TGAGTTTGGA AGGACAAACC
    15601 TGGTTTTAGA TCTTACCATC ACTAAGAACT AAATAAATTT GTGGCCACTG TTTCTGCTGT
    15661 TTGCAGAATC ACTTCACAGT GTTATGTGAA CTGTAATGGT GGAATCAACA GTGTTGTGAT
    15721 CTCTGTTGGT GCTGCACAGT AAGCACTGCA TGGCATTCTT AAGCAAAATC AACATTTCGT
    15781 GTTCTTCACT TCCCAGTCAC AGATAAAAAT AATTCTTCTG GTAAAATACA GGGCAAGAAT
    15841 ATTTCTGTCT AGCCTTTTAC AAGCAAAGAA CAAAACTTAG TTTCAACTTT GAAGAAATTA
    15901 CATGGTCTTG TCCTTTTAAT TGAAAGAAAG GATCCTTTGC CTGTGAAAAT TAAAACCTCC
    15961 ACAGTTTGCA GTTGCTTTTC AAACTCGTCA ACCTGACAGT GAAATCGTGT AATCTGGTAA
    16021 TAGCATGCCT GGGGCTTATT GCAATTTTTT GGGCAGTGGC ATCAGTAGAT GTTGTGCTCT
    16081 GTTGATTTTA ATCACTTAGG GTTTAATTCT CATACTACTG ACCTGTGTGT AAATGCAGAG
    16141 TAACTTCAGT GACTTCACTG GTATTACCAT AAACATCTCA GTGCAAGTGA AATCCTCATT
    16201 TATTTCATTG CATTTATGGT TTCACTATAG GATCTTCAGA AGTCACCAAA GAAAGAAAGG
    16261 TATGGATGAC TTTTCCCATC TCTTCGTGAC AGCTTTCTTA TTCAAATAGC ATTCGTCTCT
    16321 GAGCAGTTGT TAAAATTGTC GTGTATCTGT CTTCATGTTT GTACTGACGA CTCAAGGTCG
    16381 TTGTGCTAAA TGCACACACC AGTTGACTTT TGATTGTCTT ACAGACAGTT TCAGATGCTT
    16441 TAAGGTTTCT GCTGCTTGTC ACTGGAATTT CTCTTTATTC ATGAGCTTTC GCACAGACTT
    16501 TATAGTCAGT TTGAAACTGA TACGAATATA TTTTAGTATA TCTGAATGGA TGGAGTAATT
    16561 GGACATGTTC TAGAATACTT TTTGGTAAGT GATCATAAAT AAAATAAACT ATTGAAATCT
    16621 ACGATCTAAT CCTGCAATCA TTTTTTCCAC CTCTGATACT GTCAATGAGA GATCTGTCTT
    16681 CATAGCGGGG ACTAAAGTGT TGGGCTTGTA CAGAACAGAT ATGTAGCTTG TTCACAGCAG
    16741 ATTTTATAGC ACAGATGTCT TCTGTGGCAC AGACATGAAT GTTTGCTATT TAGTGAAGAC
    16801 TTTTTCTTAA CACTGGAAGC TTGCTTTTCA GACTTGTAAG CCAACCTCTC CACAGCAGAC
    16861 CCTTCAGTAG TTTTGGAGGG GTTTTTTTAA TGTGATAAGA CCAGTTGATT TGATGCTGAG
    16921 CCTGATGAGC ATTTTTCCTC CTATATTTTA CTGACCAATG AAACTGAATG GAAACCCTGT
    16981 GCCTGTTTGC TACTTGTGGT TCTCAAAATC TCCCATAAAG TATTTTAAAA TTTTGAATAG
    17041 AAGGTGCTTA TAGATGAAGG TCAGAGATAT CTGTGGTAAT AACTGCTGAC TGTTACTCAT
    17101 AATTATCTAT GAGTGTTTCT AAAGCCCTGA AACACTGGCA TATATAGAGT TAGATCAACA
    17161 AAATATTTGA TGTGTATTTG TGGTCAGTGC TACATCACAG TACTTCTAAG TGTTTAAATA
    17221 ATGGAGGAGA GTTTAAGATC TCATTCTACT CCATATGGGG AGACATGTCT GCCTTATAGT
    17281 AGTGTTTGTG CTGCAGGAAG GGATGTGTCT CTGGTCCTTT TTGTTCCGAG GGCTTCAGCT
    17341 GCAGGACAGC CCTGAACCAT TCTCCTCTTC GTCTGAGGAG GCCTACACCT TCTTTTAACA
    17401 CATGGACAAA TGAGGAGGCA CGGTGCACAC TCTGTATGGT CACAATAGAA GAGCTGGCGG
    17461 AGTCTGCCCT GATCCCCGAT GAGTCTAAAA CATCATACTT TTCAGGGGTA GCTCAAGTTG
    17521 TGCTCTTAGG TCCACGCGTA ACGGGGGGAC TTGTGTTCCC CATCACCTGC CTGTGTGGCT
    17581 GCGCAGGGCA CAGCCGCCTG CTGCTGGGGC TCCCAAGGGT GAAAGCACTC CTACAGAAAT
    17641 GTTCTGGGTG CTCTCTGAGC ATCTGTAGCT GAGCAGCCAC CAGGGCAAAC TGCACTGGAA
    17701 AACCCAATTT GGACTCAGGT GCAAGATAAC TTTTAAGCTG TGTTTTTCCT AGTAAAAGTG
    17761 TGGCAGTTGA GGGCATGTGA GAAAGCAGAA TTTTACACGT GTTCAGACTT CAAGTGCCTG
    17821 CGACATGTGG TAGGGAAGGT CACCCCTACC TCCTGCCTCT TTTCATTTGT GTGTCTGGCC
    17881 CTTGGTGGCT GCAGAGTAAA ACAAACAGAT CAGTCTGGAA GAGAAAGTAT CTAGAAGTGT
    17941 TTGACCTAAA TGATGGCTTT ATCTTTGTTT GCACTTCCAA GTTATTTTTC TTATTTTATC
    18001 ACTGAGGGAA GGGGTGATAA TGTGTCCTAG CACTTCTGGT CTCTGCACAG ACAAAGACTG
    18061 ATGCAATTGT TAAAGGTAGA GTGTAATGCT GCATAGGAAA GACCTGACTG TGTGAGTCTC
    18121 CAGGAAAGTC TCCATGTGTT CTCTAGGAAT TCCTCTCTGG CTTTCTAGGA ATTCACCCCC
    18181 CAGTTTTCTA GGCATTTACA CTGCACTTTC TAGGAAACCT CACCTTCTGC TTTCTAAGTA
    18241 TATTTCCTCA TCACTTTCCA GGATTATTTC CCACCTGCTT TCTAGGCATT TTCCCTATGC
    18301 TGCCCAGTAA TCTCCCCCCA TGTGTTCTAG TAATTGCCAA TGTACCTTCT AGATATTCCC
    18361 TCTCTTAATT CCAGGAATTT CCATGTGCTT TCTGGAAATT CTCCCTGTCC CCTTCCTAGG
    18421 AATTTTACCT TTTGTGTTTT GGGAATTTTC TTTGTGATTT CTGAGAAATC TCCTTTCCAT
    18481 GCAGGAATTC TCTAGAGGTT TTGTAGATTT TCTCTCTGTC GTTCATAGGA ATTTACTTTG
    18541 TGCGTGTTAG AAAATTTTTC TTGTGCTTTC TAGGAATTCC CTTCTGCCCT GAATTTTCTC
    18601 TGTGCTGTGC AGATATTTTC TCCTGTAAAT TCAAGGAGTT TCTCCTCTGC TTTCCGAGAT
    18661 ATTTTCTATG TGTTTTGTAG AAATTTTCCA CAATTTTTTG AGGAATTACA CCTCTTATTT
    18721 TTATGAATTT ATCACAGGCT TTCTTGGAAT TCACCTTTCA GTTTCTGGTA ATTACATACT
    18781 TTTCATTTAA ACTGAAGGTA AAAACATACT CCTGAAAAAT GTTTATCTAT TAATTTATTA
    18841 ACTAATAGGA TTGACAATTT TTTATAGTTT ATATTGAGGG CTTTTGTGTT GAGTCTTTAT
    18901 TTTTTGCAAG AGGGTAGGAT TAGTTCCAGC TAAAGAATGG TGCACTGTCA GATTTTGGGA
    18961 AAACCTACAT AACATGAAAA GATTTTCACT GCTTTATTAG AGCAGTTTGT AGTAAGCTAT
    19021 GTGTAAGCAG TGACCATCGT CTTGCTTTTG TATGCACACG TTGCCAGCTG CAATGAGGTC
    19081 TTGGACCTGC TTTTGTGTGT TCTAGATGTT GCTCTTTTAT AAGTAAAATT GCAGGAGGAG
    19141 GCTACAGAAT TGATTCTTAG CTCTTGCAGT ACCTGTCTTT CTGTAAAAAT TATTTTTCAT
    19201 GTAGTAGCAT TTTACATTAA TTGTGGTAAG TGGCATTATC TTAATCTAAC ACATAATGAA
    19261 AATTGTAGCA GGAGGGTGAT GTAACTTCTC AGCTCCCAGA GGAGGTGCTA TGTCTGAGAG
    19321 AACATTTAAT TTCTGACGCA GTTTAGAAGT AGATATGCCA AAAGTAGAAA TGAGTAATCA
    19381 GTAAGTCTTA AACCCCAGCA TTCTGGTTTG TTTTGTTTTT TAATAAAGTT CAGGTATTGT
    19441 AGATGCTAAA AATCACAGAG GAATTGAAAT AAAGAAGATC TGGGATGTTA GATTCTGATA
    19501 TATGGGCCAA GTAGCTCTTA CCTTTCAAGT TGAAAGTGGG AATTCCTAGT GTGTGACCAT
    19561 TCTTTATTCG CAACGGACAC TGTGTCTGTT CGTGTATTCA CCTTGACCAG TAGCAACTAA
    19621 ATATATCAAT GTGAGTTCGC ATTCCCTTTG GATCCCTCAC CATTGTAACT TTGATCAAAA
    19681 GCACCTAAAA ATACTTTTGG GTTGGGAAGG AAAAATAACT TCAAATTGCT TTTTGATCAT
    19741 ATTGTCAATT CACAACGGAA AAGAAAGCAA GCTGCAAATA TGATGGGGGG GTGCTTCTAG
    19801 GTGCCTAAAG CTGTCATGTA ATGTTTCCTC CTCTGCTATA TCCCTGTTTG TATCTCATGT
    19861 ATATTATATT GCCCCTGTTT GTGAAAAAAA AAAAAGCAAA TATTCATCTG CTCCTCCTGT
    19921 ACAGCTTTAA TTGTATAAAA TGTGCATTTG GCATAGTTAC TTAGAGTGGT TAAGGCAAAT
    19981 AACTCACTGC TGGAGCATTT GAGATTTTGG ATATTTATTA CCAAAGAATA TCTAACAACC
    20041 GTACTGTGTA TTCCAGAGTA CTCTCTATTC TTGCTGCACG CTGGATTCCT GTCAGCTACT
    20101 CTCATTTTTA TCTATCCATA GGGCTGTCTG CCATGCTATC TGTTCATTCT TTAATTAGTT
    20161 AATTAAATCT GTTGTCATAG TTTCTAGTTT AAATGATTAA TAAAACATTA CAAAATACTG
    20221 TTAGGTGCCC ACAGACGTTG TGGTAATGTT TGCCTGATGT CTTGTCCTGT GGTACTGGTA
    20281 CCCATAAGGG CCTGAGAAAG GTAACACGAC TCTCAAAAGA GAGTATCAAG AAGAGTAAGT
    20341 CTCAAGCGAA AGCTAATGTT GGAGAAGGGT TTTTTTCTTT TTTTCCTATT ATTGGCAGTA
    20401 GTTTGATTTA ATGCAGCTAT AGGTCCCTCT GTCCCTTGTT TATATATTAT TTCTTTTGAA
    20461 CTCATCTTTT AGTAGTTATA CTTTCTCATG GCTAGACAAA GAGTTCACAA AGATTTTCTG
    20521 GAAGAGTAAT TCCTCCTTTT TCTTGCATAA TCTTACTGAT AATGTTAAAA ACTGTATTCT
    20581 TCATTTTACT GATTTGTCCG CAGAAGACTT TACTCAGTTC AGAATTTTTT AATGCAAAAT
    20641 TTTTTTCCAG AAGCAAAATG TGAAATAAAT TCAGGATTTT AGCCTTTTTT TTTTAATATC
    20701 TTTTCAGAAT ATCTTCAAGA GAACAAAAAT ATTTCTATGT ATCATTAAGC TTATCTCTTC
    20761 TTTGTGTTAG TTATCTCATT TTTTTTTCTT GGTAAGTTTC AGAGAATCAA ATACTGTAAT
    20821 AATTTTATCA TATTACAGTT AAAAATTTCT CAGATGGTAG GAATAAGAGT ACTAATATTG
    20881 TCAGAGACTT AAATATGGAA ATAGGGTATT AATCACATTT CATGTAAATT GCAGAGTCTA
    20941 GGCTATCGAG TAAGATTAGA CGCTATCTCT CAATATAAAA GCACAACATC AGAAAAGAAC
    21001 ATTCTCTTAA GTAGTTTTTG CCCATGTGTA AGGATTTTGT ACTATTGTTT TCTAAGAAGC
    21061 TATCTGTCAT TCAAAAAGGA AAGTCCTAGA TCTGGGAAGT GAGGGGATCG GGAGGAACCA
    21121 AAGCACTTAA GGATGTTCAA ATGACATCTG AGTTTATCCC TGAGATGCAT CAGAGGTATT
    21181 GGAACAGAGG AGATTTTGCA GAATGCCTAC TGAAAATTTG GTCCTTGTTT TCTGCAGAAA
    21241 CACAGGTTGT ACACTCTCAG CTTAAGCCAA TGTTTTCTGT TTTCTTGAAA TTTGGATCCT
    21301 TCTTTTATCT CATTTGTCTA CCTTGGTCTC TAAAATGCCA TCACACTTAT AGTCTCCATA
    21361 GACTGAAGCC CCAAACTGCC TGAGATAAGG GGTGCTGCCT TTCGCAGCTG GGCAGGACAG
    21421 AAGCTGCTTC AACGTGGGGA GTAGGTGCTC GGTGAGGGAC GACCATAATT ACAGGCACTC
    21481 TGCAGGAGCT GAACGAGTAT CACCAGTTAA AAGTAGTTTT CGGTGCCTCA CTCATGCTAG
    21541 TCGTATGGAA TGCAAGAACA ACTCTCTCAT AAAGTTAAGC GTCTTCAACT CAATGGTTTT
    21601 CCAAGAGTTA AAGGTGGTTA ATAGTTCTCT AGTTAATCAC CAAACACTTT CAGGTATTGC
    21661 TTCTTCTCAG TTCTCCACTG TGGAGGAACT GAGCTCTAGC CTCCTTGCCT GAAAATGTTT
    21721 AGATAAGCAT GCCTTCTTTA GTGCTTTTTA ACTCCCTCTG AGCCTTTTTG CACAGCTTCT
    21781 TTTTTTGAGA AAAGTAGACT TTGAGGAATC ATGTGCAAAT CAGTAGCTCT ACAGGGGACT
    21841 TACAATAGTA CCCAGAAATA CTTGCTTTCA TTATCAGTGT CTTGGCAGTA ACTGCTGAAG
    21901 TATGTCCTCA CATGGTGCCA GTTAGAAGCA AAAGTTCATT TTTATTTGAC ACTCCAGATC
    21961 AACAGCTTCC CAGGTTTAAT GAAGTATTTT GAAATCCTCT AAAAATGTGT TGTATACCAT
    22021 TTGCTTTGAA GGAAAAATAT ATTACAGTTT TGAACTCTCT GGTGGAAAAA AAAAGCATTT
    22081 TTTTCCACCT CTGAATGCAA CCAGCAATCT GTAGATAGAC AAGCTGAAGT ATCACTTTTG
    22141 ACTATGTTTT TCTTGTTTTT TGCAGATCTG CTGTCTAAAC CAGTATGCTG TGTTATACCA
    22201 ATCTACTTCC TCATCAGTGC GGCAGACAGC TGTAGTTAGA ATACAAGGCT TTTGTGTTCC
    22261 ACCAGCCCCC TCATCTCTCA GGTTTTATTC TGTTTCTTCA AGCAGTGGAC ATGTTCCTGC
    22321 CAGTCTCCGT GCTTTTATTT GCTCTGGACA GAACCTATAT AAGACTGAAC AGATGGCTGA
    22381 AATGAGTGAG GGGAAGACCA TAAAATGTAC TGTGTGCTCA GCTTCATTTG AAGCAAGCAA
    22441 TGTTGTATTT TTTTTGCCCC CGTCGCAACA AAGATCCCAT GTGTTCTGGA GATGCGTTAG
    22501 CAGAGGCATC CAGCCAAGCA GCCAGTGGCA GAGAGGATAA CAAATAGACT CACCTTTTGA
    22561 AGAGTCCAGC ATGCATAGAG GAGGTAAGCA AACTGGAATC AGACCTATCT TTCTTTGCTA
    22621 TGTATTTTTG AAGTTTGTAC TCAAGTGTAG GTATTTCTTC ATATTCTACA GTTATTAATG
    22681 CTCATTTCTC TGAAATAAAG CAAGGATTAT ATTTCCCAAT GAATTCTTTA AAGTATTATA
    22741 TAAGAGAGTA AAATCTCCTC CATAGAGAAT GTTTTTGAAC TCTTGCACCT AATAACAACT
    22801 TGATGTTATT TTCAGTGGAT ATAGCAAGGG CTGGGTTCCA AGAAATTCAT GAAAACACAG
    22861 AGGGGTAGTT ACACCAGGTA GGCATGACAG GAATTCCACA GCAGAAGCTT TTCAATGTTT
    22921 GAAAGGATCC ATTCATTGGA AGAGGTGTTG TATAAATGAA CTTAAAATGA TGAACTTTTA
    22981 AAAACTGTTT CTTTTTTTTT GACATTTAGC ATTATTGGTT TACCTCAAGG TAATACAATA
    23041 AATGGGATGA ATTACGTAAC GTTTTGAAAT AGTGTAATGG TTTGTAGTGA TATTTATCTG
    23101 GTGATATCAT GCTTTAATTA TTAAGATTGA GTCAATTCAT GCAGAAGGTT TATCTGCACA
    23161 CCCAACAGAT ATATTTTCTT ACCACTGTAT AAACTGATGA AGAAATGCAT GCTCTAAAGG
    23221 GAGTATTAGT CCTAAAAGTA GCTTAACATA TGTTAGATTA TGTTTATAGC CTGTAAAGTT
    23281 ATAAATTAGT CTAAGGATTA AGGGTACTCT TCAGCTATGT TGACAGTGTG TAAATAGTAA
    23341 TACTATGCTA ACGATAGCAG GTGAAAAAAA TTAGGCAGAA GTTGGATTTG AAGTTGATTG
    23401 TCTTTAATTT CTCCATAGTT CATTATTATC AATGTACAGA GTCTCTTTTT CTATCATTCC
    23461 TGCAGTAGTT AACACATTGG TGGGGACATA TTTATCTTGT ATCATAATCC CTTCTTTAAT
    23521 ATTGTAGGCC TTAAAATTGT TTGGTTGAAA ACTTTAAAAG CTTTTGTTGG AGGAGTTTGT
    23581 ATTACATGTA CATCTGAAAA GAAAATAAAA AAAAAAGCAC TGAAACTGAA ATTTCAGAAT
    23641 AAAATCCATC GTTTTGGGTA TGAACGTAAA TGGGTTCCCT TTCAAGTAGC ATTTCTACAT
    23701 ATACATTTCT TTATATTCAA ATACATGGGT ATAAAGTAAC TATCATCCTT AATTAGTCAT
    23761 ACCTGAATAT AAAACCAATT GTTTGCTTTT GTGAATTATG TGGAAAATGT GGTGGACACA
    23821 CAGTCTCAAC AAGAAAGTTA GAGATGTGTA GCCATAGATA TTTCTGATAC CGCAAGAGCA
    23881 GTACCAAATT ATATTGGATA GTCACCTTTA TTAACCCTAG CAATTGAACT TGTAGTAGCT
    23941 CTCTAGTTGC CTATTTCGTT GCTGGCATCT AAACAGTATC CACTTTTGGA TCTCATAGGA
    24001 GTTTTATGAA AATGCATGCA AAGGGTTGAT TAAATGACAC TTTTTATGTG AAACATGATT
    24061 TTTTTTTTCA GTATTATGTT TAGGGAGTGC AACTTTATTA ATAACAGTTC TTAATATGTA
    24121 AAATCTCAGT TGCAGACAGT TTTTGCAATT CCCAAGCCAT AGGCATCATG GAAGGTGGGG
    24181 TTTTTTGTTT GTTTTATTTA CCACTAGCAT GTATATAGTG ACTATCCACT CACTGTTTCG
    24241 GTAGCTGGAT CACTAGCAGA GTCCTTATTA CCCTTGGCTG ACCAGAGAAG TCAGTGGATA
    24301 TTTGTTCAAT AGAGGATGAG GCAAGTCAAG CATTTCCCTG TGTTTGATTT CCATCCTCTG
    24361 CAGATTATCC CATCAGCTGC TGCAGTTTAA GAATTTGCTT CCCACTCCTG TTCCCTTCAT
    24421 AACCTTTGTA GTACCTCTAG CAAAGACAAA GTGTCCTACT CAGCAACACA TTTTGGAACA
    24481 AACATAATTT CAGATAACTG AGATAAATAT GTGAAAAATA AAGGGGAAAA ATAAATTCCT
    24541 ACAAAACAAT GGGGATGCTT CCTAGAAAGC ACATGGAAAG TTTCCTAGAA AGCACAAGGT
    24601 AAATTCCTGG AAAGCAGAAG AGAGATTTCC TAGAAAATGG AGGACATTTC CTGGAACGTA
    24661 GGAGGGTAGT TCCTGGAGAG CAGTGAGGAG GGTTCCTGCA AAGTAGAGGT GGGCCTTCTT
    24721 AGTAAGCATA TGGAAAACTT CCCGGAAAAA GTGAATCGAA AATTTCCTAG AAAGCAGAGG
    24781 GAGGTCTACA CAGCCAAGAG GTGTTTCCTA GAAGGCACGT GGGGAAATTC CTGGAAATCA
    24841 GTAGAGGGAA TGCATAGAAA GCAGAAGGAG GCGTTATTAG AAAGCATTTG GGTGGTGGGA
    24901 ATTCATGGAA AGCAGGTGGG AAACTGGGGA GCTGCAAAGG AATTTCCTAG GAAGCACAAG
    24961 GTAAATTCCC TGAAAGTAGG GACAGAATTC CTAGAAAGCA GAGGGGGATT TCCTAGGAAG
    25021 CACATAGGGG GAAACAACTG CAGAGCAGAT TTCCCGAAGA GCAAAGTGGG AATGCCTGGA
    25081 AAGAGGAGAG GGTATTCCTG GAAAACACGG GGGGAATTCT AGAAAGTGGA TGGTAGAAAA
    25141 AGGAGAGCAG GGTGGGGTGT GTGGGGAGAA CACCTGCAAA GGTGGAAAGC ACCCAGAGAA
    25201 TTCCCAGAAA GCCAAAGGAG GGCTATTCTA GAAAGCACAC TTGAAATTCC TAGAAAGCTG
    25261 GAGTGTGAAT TGCCAGAAAG CACATGAACA AGTCCTGTAA AGCAAAGGGG GAATTCCCAG
    25321 AAATCATGTG CAAAATTATG GGCATGTGGA AAATTTCCTA GAAAGCTGAA GGTTAATGCC
    25381 TAGAAAGCAG AGAGATATTC CTGGAAAGTA GTGGAGTGCA TTCCTAGAAA GAATGAGGTA
    25441 AATTTCTACA AAGCACATTT TGGGGTGGGG ATGGGCACTC CTAGAAAGCA GAAAGGGAAT
    25501 TTCCCAGAAA GCATGCGGGA ATTTCATGGA AAGTAAAAAG AGGAATTCCT AGATAGCAAT
    25561 GACAGAATTC CAGAGAGACA CGAGTGGTAG CATGAGATCA TCAAGATGGG TGAGGAGACA
    25621 GGTTGGGTGG ACTTTCCCCC CTTGGCAGGG ACAATGTCAC AGACTGTTTG CTGTGGGAGT
    25681 TGAATTGTGG TCAACATGCT CTGTGTACAG GCATTTGCAC AGATAAGCAC ATTTCTGAAC
    25741 TTTAGGCTTA CCACAAATTA GACTTTGTAG GTATTTTGTT TCCAAAGTCA TGTTTTTACT
    25801 CATGTTGCTG TTCTAAGTCA AAACTATGCT AGCAATTTCT TTACACACTG CCACACTGTT
    25861 CTTAATATTC CAAAATTGCA CCTTACCTGT TACTTCTCTG TGGTCGTGGT TAGTATGGCG
    25921 ATAGCTCATG GTACTCTGCA AGTGAAGTAG AAAGCTCATA CAGAACTCCA CAAATTGCTG
    25981 GGCTTAAAAC TCAGGTTAAG CATGCATGCA GACTGAAACA TAGTAGAAAA ATCTGTAAAT
    26041 AATTTTGTTG AAAAATTAGG TTGCTTCTCT GCTATTAAAA ACATCTTTTA AACATTTGAT
    26101 TGCAAAGTTA AGTTTACTTT AAATTAATGG ATAATAAATA TATTCTCTTA AAACTTTTTT
    26161 AAAGCTGCAG GGTTTTTTTA TGATTATCTG TTTCTTTATT AAATCTATTC TTTTGGAATA
    26221 TAAATAGGAC AAGGCAGCTT TTGGGTGGTA ACTGAACTAA AACAGAGCAC TACTGGCAAA
    26281 AAATGGGCCA TCAAAAGGAG GAGAAAGGCA AATATGTAGA TAGGTGATTT TCTTTAAAGT
    26341 GCTGTTAGCT TTCTTATGAT CAGATGATAT TTATTTTTTT TTGTTTACAA TCTCTGTTTG
    26401 AGTACCAAGA TGTCATATTA GATCCAGAAT TTCTCTTTTC ACCTATGTAG ATGTTTATTC
    26461 TCATTTTTCA GGTATTATTT TGTCTCTTAG TCATTTTTCC TGTAGCAGAA CCTAGAAGCA
    26521 GCATGAGTTT TTAAAATACT CAACCTCTGT TGTCTAACCA TGTAAGTTAG GGCTCTTATT
    26581 CCTTCATGAA AGAATAATTG AAAAGGTGTT TGATTCCAAA CTATCCAAAT CTGATCAAAG
    26641 AATATATGCA GTTGAAAGGT GTTTCTTTTT TAAGTATGTA TTTTTATTTT AAAAAGAATG
    26701 TAAGGTATAA ATTAGGAACA CAAAGTGTTA CATTCACAAG TCAGTACGAA TATAACGGTA
    26761 CAACTTTATG CCTAATAAAG CTCCATGATG AATCCTGAAA CTCACAATTT ACCAGGTGAG
    26821 ACTTCAGACA CATTATTTTG TTCCTCTTGA TAGTCTAAAC TTTTCAAACT GTTAAATTGG
    26881 CAATAATATA TTCGTTTATA TTTTGGTTTA TTTAACACGT TAGAAAAATA CTGCACTTCA
    26941 GTCATTGTTA GCTCATGGCA GCTGTGGCAG TACTGGGTAT GGTTATGCTT AAATGGGATA
    27001 CTCTTATGTA GATTGAATTG TTTCATCTCA TTGATGCCAC ACAAATCCAT CCTGTTATTG
    27061 GTGGGTACTG GGATGCTTGG TGCTCTGTAA AATAATTTTT TCCTCATTTG GTCTCATTCA
    27121 TATATTTGTG AGATCATGGG TATTATCTCC ACTGAGCTTG CCAGCTTCCA GTGTGAATAA
    27181 TTACATTTTG TTTAACTCCA TTGTCCCAAC ATCTTTATTT TTTGTTCACT TTAGATGCTT
    27241 ATTAAACATC ACCTATTCTA TTTAAGTGAA GTCTTTTTTA ATTTTTGTTT CATAGGTACA
    27301 AGGTGTGTTT GGATAGTGTG GAAATGGTTG CATACAATCA AACTTGAAGG CTTACAGAAT
    27361 ACTTCATGGA ATTGTGTATT TAAAACTGTA AGATGTTACG GGCCATATTT ATTAGATCAA
    27421 TGCAAGCAAT ATTGAAATAC ACTAGGATTT ACTTGGTAGT CATATTTCTG AGTGTAAGAC
    27481 TGATTAATTT CTTTAAAATA TCCTATGGCT TTTTAAAAAA TAACTTGTTA TTGTTGAAAA
    27541 AAATAATATT GTCGTGTTTG TAAAATGTGT TTCCCATCAA TAACTCAGGG TGGAATTTCT
    27601 GCCATGAAGC TACTTGAATG GGAAGTGAGC ATCTTAAAAA GAGTGAACCA TGATCATATA
    27661 ACAGACTTGG AAGAGCTGTT TGAGACATCA AAGGTTCATT ACTTGCTGCA CTAGTGTCAG
    27721 TAGACTGAAA AACAAACAAA CAAAAGAACC ATCTCTGTTC CATGGTAACT CATCATACAT
    27781 TTTATTTAAC AATTTTGTAA TTTGATACAA ATCTTACAGC TCTTGACCAG AATATTGTGG
    27841 AAATATTTAT ATTTTACTTT CCTCTAAATT CCTGCTAAGC CACTGTTGTT AGTAATATAA
    27901 ACTAGCAGTT CAACAGAGGA GAAAAACAAT TTATGTCAAG GGAAATACCT GACTAAGCCT
    27961 GCTCTGTTTG CCAGTCTCTG ATAGCCAGAG ACAATTACTA CAGGCTGGCT TTTTATTTCT
    28021 GCCTTCTTCC AATTCTCAGA TCTTTTTTTT TTTCTTCCTA TTCTATTAAG AACTATTGCA
    28081 ACACTAATTA AATACAGTCA CCATGAAAAT TCTTCTGCTT GTTTGCTGTA GTGCTCTGTA
    28141 AGGAAGGTGG TCCTCTTGTG TGTCCATAGC ATTTCTAACA AGGGGAAACA TCAGCTGACG
    28201 TCTTTCCATT GTTTATAGAT GTCTGTTGTT TCAGTAACTG TTATCAAACC AAGGCATGGT
    28261 GGAAATCTTA TTTTTGAGGT TAAATTGCTA CTATTCTGTC TTTAACTTAC TGTGTTACTT
    28321 GTTGGAAAGG TGTTATTGCT AAGCTGAACA GAACAGTTCT CAGGACTTTA TGATGACAGC
    28381 ACCATATTAT AAATATTGCA GTAACACATG CAAAAAAATA TTCACTGTTA GTTGTAAGTG
    28441 TGGGGGTTTT TTTGTTGGGG TATTGGTCAG AAGTCTTATT TCAGTAATGT ATTACAGTTT
    28501 TCATTCCTAG CTGCTGAGAA GTTGCATTTT GTATTTTTTC AAATGTTGGT ACTTAGGCTT
    28561 TCTGTAAAAG CCATTGATGA TGCATTGAAT GGAAAAGGCT GTTAGCTAAA TCTGTACTTA
    28621 GTCTTTGTTT TGAAATCATA GTATTTTTAT ACATTTTTTA AAAGTGTAAG TATTTTGAAA
    28681 GCTTGAGAGT TTCTTATAGT AAGCACTGGC GATATTTGCA GCAGGTCAAT TGTCTTTTGT
    28741 CTTCTGTCCA TAAAATACTA AGTGCATTGG GGTTCTAGAT CATCACTGCA GCTGGAGCAC
    28801 CGCTATTAAT TATATATATT GTTATTACAT TAAAAAAAAC TAAACTCAGA AATAACTAAA
    28861 TCATTACATT CTCTCTTTAT TAACATTAGC AGATGTATCT TGTAATGGAG CTATGTGAGG
    28921 ATGGAGAACT TAAAAAAATT ATTTGTAGTA AAGGACATTT TACAGAAAAT GAGACAAGGC
    28981 ACATCATTCA GTGTCTTGCT TCAGCAATAG CGCATCTTCA CAAAAATGAT GATTAAGTTC
    29041 CTCTGTCTCT CCCATATGTT CATTGATTTT GAGTGTTCAT ACATTCACCA ACAGTTACTG
    29101 ATTGCTATTC TTATCTATTA TTTATTTCAT AGTATAAAGA TAGTCCAGAA AAAAAAAAAG
    29161 TAAAATATAC TACATGAATG TTTTTTTGGA CTTTATTTTT CTTACAGATG CAATAACTGC
    29221 TACCATCTTT TATTTTATTT TTCTTTCCGT ACCAGCTATG AATAACATGT ATTCCTAACT
    29281 TGCAACTGCT TTGCATTATA ACACTAACTT AGTTTAGTTG TTAAGTGTAT AGTCAGGAGG
    29341 TAACAAACAA GAAGTGGGTT GTTTCTGATA CTTCTTAACA GTATGTGTTG CATTTAGGAC
    29401 TCAGTAAACA TCAGCATTTT CATCCACCAC ATAGAAGCAC TACAGTTCCG CTCAGTCCAC
    29461 AATAGAGTTT TCCTATCCTA CTGAAGATTT AGAATTGGTA GATAGTGTAG GATTGTGAAT
    29521 AATTCTGAAG CTTTTTACAC AGAAATTATT AATCTCTGTT ACAGCATACC ACTTCTAGGA
    29581 ATCCTTCATT TCTTTCCACA GCGATATACA GGGTTATGGA ATGGTACCTC GTTTACAGCC
    29641 TTCTCTCTTC TGTGTACTCA TAGGAAGGGC AAAAACTTCT ATTGGTTTTG GATAAGAAAA
    29701 TAAACTGCAG GTATGAAAAC ATGTGAAAAT TTGATAATTA TACAATATAA ACACTACTTT
    29761 TTTGTTAGAT GATGGCAGGT GACCTACTGA TATTAAAGAC TGAACCAATA CGAACTTTTT
    29821 CCTTTATTAC AGGATTGTGG GGAGGAATGA GATTTGAAAA TTTGAAATAC TTATATGACT
    29881 CCCTGAGTGA AATGGAAAGT ATGCTTTTGG TTAGGCTTCC AGTAGTTCAG AGTAAAATGC
    29941 ACTGGAATTG ATCAAAGAAA TTACTCAATC GAAAGAGTTT AAAACATTCC TGTCAGAACA
    30001 TCTTCACTGC AACTGATAAC ATTTTATTTC TTACTCTCTC TTGGCAGATA TTGTTCACAG
    30061 AGATCTAAAA CTGGAAAACA TTTTAGTTAA AAGCAGTGAC ATCAATGAAG CAAATGAAAT
    30121 GAAATTAAAT ATAAAGGTAA GATGACAATT GTAGAAGTTC TGCTTCAAGA ACTGGTTTTA
    30181 ATATCCACGT ATTACTGGGA GACCTGACTT TGATACCTAT TAGCAGCTTT TGAAATGAGC
    30241 TACTAAATGG TGTTATTAGG GGGAAAAAAA TCATTTTGGA AGCTAAGTGC CACTGCTGAA
    30301 AAAGGCTTTT TTTTTTTTTT TAAAAAAAAA AGTAAGTATA TTTTCAGATC AATTAAAAAA
    30361 AAAAATATCC TTAAAGTAAC CATGCATTGT TCATCTAGAT CTACGTTAGT ACAGTCCCAA
    30421 GCTGTTAGTT ACAGGAAGCC AGCAGATCCT GTAAGATGTA ATTAATTTTT GAATTAGGAA
    30481 TATTGTTGAT TTAATATAAA TCTGCTAGTA TTTAGACTAT TTAGACTGTG TCCTTGATTG
    30541 AAATACAAAT ATATTATAGG ATTCTTTTGA TGTTAATAAA TATTTACTAC CTAAACACAA
    30601 TGTGCCATAT GCTTACATCT TTTTACTGAA AAAAAAATAG TCTTTGATGC TTAATAAATC
    30661 ATATGCTATT TATCCATTGC TGATTTGCTG TCTTAGTAGT AGTTACTGTG AAAATGTAGG
    30721 CAGCTTCTAA AATAACCTTG TAGAATTGAA TTATTGGATC TTGAATGTAC TGTCTTGGGT
    30781 AGAAAAGCAC ATGTTGAGAA ATGTTTCAGA TGCTGAAGGG TGTGGACAAC TGAGTAATTC
    30841 ACAATGGGAC AAACTGAGGG TACAGAACTG TGTTTGCTAT GTTTCTTATA CAGGTCCTGA
    30901 CGGCTTCCAG TTTTTTGCAC CAAAAAAGAC AGAGTTTAAG TAATTTTTTA TGAGGAAAGG
    30961 TGACTGTCTG ACAAAAAACA ATCAGGTTTC CAGTTTGCTT TTTGTGGATA TGGAAGAATG
    31021 CTGTGAGTGA TTTTCTATTT ATTTTTTTTT AAATATCATA TTGCATTTTG AATATCAGAA
    31081 CTTCTCACGG TTTTGTCACA TGAGGAAGGG AAGAACAAAG TGAATTTAGG TAATGACAAT
    31141 CGATTCTAGG ACACCCAAAA AGCCTGTGAG GGGCTACCAG AGTATAGGAG CTGCTACCCT
    31201 CTCCCCCTGC CATTTTTCCC CGTTAAGAAA AGTACAGTGG CTGAATTGTA ATATCCTGGA
    31261 ATGCAGAAAT ACTAAATTTG TGACAAAACC TCACTTATTT CATCATCATG TACAGCACGA
    31321 CTCTAATATT TTAAAACAAC TTTTCTTAGT TCCAGGGCTT TGATATTGTG CTGCTTATAG
    31381 CATGACAGTT GATTGAAAGA CACAGACTTT AACTTTGTCT CCTTACAGGT AACTTTTAGA
    31441 GGCAACCATC ATTTGGTCCC ATTTCGTCTC ACTTTCATTT CACTAATATC TCAAATATGT
    31501 GGTGCTTAAA AGGGTGAGGA GACAAAATGC AATAATTTTA TTCCTTCCTA ATACGTTAAC
    31561 TAATGTAAAC TTGAGGAAGT AGCTTTCACT CATAGACACC AGTAACATGA AAAGGAGCAA
    31621 CTAAGTTTCT TGGGTTTGCT TTTTTTTTTT TAAAAAAACC CAAACAAACA AAAAGCAACT
    31681 AACAAAACCA AGACCCCCAA AACCCTCAAA ACCACCCCAG CTTTGTAGTT AAAATTTTGC
    31741 CAAATGTAAA GATTTTTTTG AGGATTGGGA GAGGGTGGAC ACACAAATGT CTGTTCCAGT
    31801 GGATTCCAGG ATTATAAATG GACAAGAGAA AAAAGTTAGT GTTTCTAAAT GTGGCTGTAT
    31861 TCTTGCTCTC TCTCAATTTA CTCATTCTAT TTCCATATAG AATAAAATTA GTTTGGTTCA
    31921 TCTTAAATGA AAGCAAAAGT AACATTCTCC GGTTTTAGTT AAGATTTTCT AGCCATCACC
    31981 TTTTGGTTGA ATGTTGGAGC TGGTGGTGTA TGCTGACGTC TGGTTCGGAC CAACAGAACA
    32041 GCAAACAGAA AACTGCCTCC AGGAAGTGAA ATTTTCATTT TGCATGTTCT TTTTCTTAAA
    32101 GACTAGCTTG AGAGATAGTG GAATCCATAT CAGTGTAGTG GACAAGCACA AATGCATTTA
    32161 TGCAATATAA TATGAGATAC AAATTTTAGT GGGCCAAAGC TGCTGACCCA CTGAGTGGCT
    32221 GGCCCTCAAA TGCTGCCCTG AAGTTGGTGG GGGGGGAAGA TCTGCTGCTT AGTTGGGTTT
    32281 CAGCCATGCC AAGCGTCATC TCTTTCTGGT GGAGATGAAG GAGGCACATT TCCAGCCATT
    32341 TGTCTTTCCT GCTGTTACGT GTCCTGACAG CTGTGAGGAG GAATGGACCC ACCGAGAGCA
    32401 TGCTGCAGCC ATCAGTTGAC AAGTTGTCCA TGTTCATGTG ACAGTCTAGG TTTTCATTTA
    32461 GGTTCTTAAC AAGCAACACT CTGATTTATC AGCAACTTGG TTGTATTTAT CTTGACCTTC
    32521 TAACTTCTGT CTCTGTTCCT CCTTGCCCAC AGCAATGTAG CATCTCTACC ATCGGTCTTT
    32581 CCGATGGGGC TGTAGTTGGG CTTTCCAACC TGCTTTATTC ACAGAGAATG TAAAGTGGTC
    32641 AGCAGGGATT TGCCCTGTGT CGTTGGAGAA TACTTAGCTT AATGTGAGCT TGAATGTCAA
    32701 CGAAAAAAAA AGTTATATTA AAAAAAACGC TTAGGTAGTG GAAGAAATTT CCCAGCAAAA
    32761 TAATTACAGG ACAAACGTTA GTGGTGTTCT GAATTTCTGT TAGGATTCAT TCTCCTTTTT
    32821 TGAGCTCTGC TCCAAGAAAA GGAAGCTAAA GTACATGCCT TGCTAGCTCA GACTTTGTCC
    32881 TACAGAAAAA TATCATCTCT TCAGCTATCT GTAGCTTTTG TTGAAAGGGT ATGGAATCAC
    32941 CGTTTTAATT TGGATGCTAC CTCTATCAAA CAGCATTAAA GATGACCTAA GATCTCTTGG
    33001 AAATAATTGT GTTTCATTGT GCTGTTATTC AGTCAGCCTT CACAGTTGTT TTGAGGCTTA
    33061 TATTTCTGGT AGGTGAGCAG AACAGCTGCA CAGGTTCTTT ACATCCCCTT TTCAGGGGCA
    33121 GGTGATGAGT AGTGCTTTTT TGGTAAGGTT TCTTTTGATA ATCATGGGCT TTATTGTCTG
    33181 CCTGTAATGG TTCAGACAAC TGGACTGGAG ATAAATGGGG CTCTAAAGAA AACAAGCAAT
    33241 GATTTCTTTT AAATCAACTC TGGGATATGT TTGCCTACGC ATGTTCCTTC TTTCTCTTGC
    33301 TGTTCTGGAA GTTCAAAACC TCTGACATTC TTCATTGGTT GAGAATTTGA ATAGCATTTA
    33361 AGGTTGTACC ATCCTTTAAG CCTGCCTTGG AAGGTTCATG GATACTTGAC GCCTAGACAA
    33421 AGTTGACAGG AGACGTTACA GTCTAAAGAA TCTGAAATCA AGTGCATGTG GTTTTTGCAA
    33481 ATGTGCCATT GGTGGCCAGA GGTAATCAGA GATACAAAGA GCCATTTTAA CACAACATAA
    33541 CTAATTCTTT TCAAACTCTC TTCTGCATAA GAGAGACAGA AGAACTCAAT TCTTCTCAAC
    33601 TACTCATGGG AAAAGAGGTA CAACTGTTGC ACACCAGCTG AGGACTGCTG CCAATTGCCG
    33661 CTTGGGTCAG TTGATTTGAG GGGATGCTCT CACTCCACTC ATTGTCCAGT GCCTAAAGGA
    33721 GATGAATAAG CGGGTCCCTA CAGTGAGGAC AAATAGCTCT TCCAGCCGAT TATACCTCTT
    33781 CAGAGTGAAA GCAGTGACAT GCTGTGTTAT GCAGGGAGTT ACTTCATAAT CAATACCTAC
    33841 AGGCTGCATG AAATTAGCTC TATGTCTACT ACAACAAAGG AAGGCAGCAG TTAGGCAAGA
    33901 TTTTGTTCAG ATTGTAGATG TTGCTGTAGA GGAGTCTGGG TTCTTGATTG ATGATATTCC
    33961 TTGATGATGC TGTACTGTGC ATTGTCATGC ACTTCTTTTC TGACTTTTTT TTTTTTTTCT
    34021 TTCTGCTCCC CTTGCCCATC AGGTACTCAT TATAATCTCT TAGGTGATAT GCAGCATTAA
    34081 TTTCTTCTTA TTTTCTCATG AGCCTCCATG CAGGTAACAC CCACTGTGCA TTTCCATTCT
    34141 ACGTGTTGTT GTCTTCAAAC TGTCTCAATC TACCTTATAT TATTGCTAAG TTAAGTTCAG
    34201 TGAAAGTAGC GTATTCCACT GTTACAAGGT CAGCTTTTTC TCTGTTGCTG GATGTTTTTG
    34261 AAGCCAACAG TGCCAGCTGA ATCACAGTAC CTCACTCTGG TTACATAAAG CTAATTTGTA
    34321 TCTTCTGACA TGTGGCAGAA ACCTTTAGGA ATCTCCAGCT AAACAATGGG ATTAAATTCT
    34381 AAACCATTTT TTTCTTAGAA TATTTCCATC CAAACAGTGT GTCTGTTCCA GTGCATGACA
    34441 CTGATTATTA TTTGTTGTTG AAGTGGAAGT TGAAAAAAAA CCATGAAAGC AGGTAATTAT
    34501 GATGTAGCCT GTCCAAAGGA CACGCTTTTC AGGTTTTCAT TCTTTGCTTA TTTAGGCAAT
    34561 GAATGCTTTG CATTCCATAA TATAAAGATT TCTACCCCTT TCTGATTTAT ACTGCACACT
    34621 GTGATGTACT TTACTTTGTT ATCCAATACA GCACTCATTT TTTAATTCTG TGAAGGTCTT
    34681 TTTCTCAATG GTATATACTG GCAATGGATT TCACAGCTTG CTTATAACAG ACTGAAGCAA
    34741 AAAAGAAATC CTTTTTGGAG GAAGATAATT AGTCCTTCTG ACATTTTGAT TGATGAAATA
    34801 CTAGTAATAT TAAATACTTC TTTAAGTGAG GGGGTTGCAT GGGATGAAAT TACTTTCCAA
    34861 TTTACTAATC ATGACAGAAA CATAGAGTCT CAACACTGGA AGGGACCTCA AGTCATTTGA
    34921 TTTATTTCTC TGTCCGAAGA AAGAAGCAGC TATACTTAAG TCTTTTCTGA TGAATATTTG
    34981 TGTAAAGTGT ACTTAAAGAC CTCCAGTAAT GGAGACTCCG TAATCTTTCC AGGCACTCTA
    35041 TTCTGATGCT TCATTATCCT CCTAGAAATT TTTCCTCCTG TCTGCACTGA ACCTTCAGTT
    35101 TGACAATCAG CTTTAACTTA TACCTACAGG CCATGATCTA ATCACTTTTT TCATTACAAA
    35161 TTTTCAGTTA ACTCACCTGC AGCCACATAA TTGCTAGAGC TGACCTAAGG GAGGTGGTGG
    35221 GAGCCTATGC GTGGGGCTAA GGAAAAAGGT GGAAGTGTGC TTCATATTTT CAGACTATTA
    35281 TTTCTCACCC TATCCATCAT GCATATGAAG AACAGGTAGC CACTTCTCTG TTTTCAGCAA
    35341 TCTGGTATCA CGTTTCTACC TTGGTTTCTT GGTCTTTAGA CTAAACAAAA ATAATTTTCT
    35401 CATTCCTGTC CTGCGTTTCC TATCTTTGTG ATAGACTCAC CATGCTCCAT TCAGTACCTA
    35461 TTATGTCAAA ATGGGACTAT ACAAAAGTGA GCTCAACATC TAGTTGAAGC CTCACCAGTG
    35521 CTGGGCTGAG CAGAAGGATT GTTTTGTGTG TACTGCAGAC CTGAGGCTTG TGGCTAGAAC
    35581 ACAGGTGACG ACTGTTTTTT TGTAATTTAT GTAAGGACTC TGAAGTCCAT GTAAAAGAAC
    35641 ACGAGGTAAG CGCTGGGAAT CAGGCTGTTG GCCTGTTTTT TCAGCTGGCA TATTTAATTA
    35701 GGCTCCCAAC CCAGACAAGG GGAAGAGTGT TGGCCTTGGC CTCCTCAGAA AAGGCGGGCA
    35761 TGCACAAAGA GGTTTTGTAC CAGAGTGGCT GCTTGATGCT CGTCCTGCCT CGAAGAGGCG
    35821 TTGTCTGGTA CCACTGGGAC TGTTAACTCA TCTTTGGCTG GTGATTTGCA ACAGTCCTTG
    35881 AGCTGCTGCC TGACCAGCTC TTCTCCTTGT GTTTGCATTC TGAGCTTGTC TTTCAATATA
    35941 CTTACAGTCA TTCCTGGCTT GATGTTATCT TCATATTTAA TAAGCATGTT CTCTCTTGGA
    36001 TCACCCAGGT CATCAATTAT CATGGTATCG TGGCTAGGAC AGACACCTAC AAAACATGCC
    36061 TTGACACAGC CTTCTACCTT GGCAATGAAC AAGTTACAGC TACTTTCTGA GAAGCATTTT
    36121 CTATAAGCAT GTGTGCGTTG TTCCTGTGAT ATTTTAATGT AGACAGTGTT ATGAAAAAAG
    36181 TTATGTGAAT CAGTATCAAA GGCTTTACTA AAATAGAGAT ATGGGAGATT TAGTGTTCCT
    36241 CCTCTAACCC CGAAGCCTGT CAACCTGTGC TACATGGAGA TTTGTTCCTG ACAGGTGCAT
    36301 AATGGCTGTT ACTTACCTCT TTGTTTTCTT CTAGGTGCTT ATTATTTCCA GTATTTTCCT
    36361 GGGAATTAAA ATTAATGGGA GGCATCTGTA ATTCTTTGAT GCCAGCTTTT CCACCCTCTT
    36421 ACGGCTAGAT ACCATGATTG CCTTTTTCAG TTTTCAAGTA TTTTACCTGC CTTCCGCTAA
    36481 TAGTTCTTGA ACTGCTAATA GCTCTGAAAA GTCTTGTCAG TTTTTAAAGT ACTGTAGAAT
    36541 GAATTTTATC GGTTACGGCT GATTTTAAAA TTTCCAACCT AAGTACTTGC TAACCTTTTG
    36601 CTTCTCTGTA AAAAACTGAG GTCTTGCCCC TTTGTCATTG ATATTGATTG TGCTTTCCAC
    36661 TGCTCGCAGT TGACATTGTG GTTAAGATTG ATGTAAGAAG ACATTAAATA CATTTGCCTT
    36721 CTGAGCATCA TCTATCAATT GCATTCTTGG TTGAATACAA TACTAGCCTC TTTATTCATT
    36781 GTCTTCCTGC TACTCATATA CTTACAGATT ATTTCATTTT TAGTTACATC CCTTGTTAGT
    36841 TGCTCCTCAT TTTTCCTTTC TGATTTTGCC TCTGTATGCT TCTGTTTTCC TTTTGTTCTT
    36901 ATTTCCATCT TTTGTATGCT CCCTCCTTGT GTGTGAGACT TCTGGAAATT CACAATTTAA
    36961 CCAAACTGGT TTATTAATTA AAAAAAAAAA GTAAAAGTAA TAGCACTTTC CTGATTCAGT
    37021 CATTTTATTT TCTGTAGGCT ATGTATATAA TGATCTAAAA TTTATATAAG TTTGTAAGTT
    37081 TCCCCAGGAT GTAAATAGCA TGAATTACTG CTGGTTTAAA ACATTCTCAA AACAATCGAT
    37141 TAAAAATGAG ACAATACTGT AGGTTCTGGC CAGTTTGGCA ATACTAATGG TAAGAATCTC
    37201 CTTTAAAGTC TTGTTTTACC AGTTGTGGTA TTATCAAACC ATTAACTTAA GACTATTAAG
    37261 TCCCTTGACA TAATAATTAG CTATGTGAAG CCTGGTACCT GCCTAAAACA TAAAAAACCT
    37321 GAGATGAGAG TTAACCAAGC CTTTTGATTT GGTGGGACAA CACCTCTCTC TGTCAGTCTC
    37381 CTCTTCTATT GCATGAAGGT TTTTATCTTC CGTTCCTTAC TGGGGCTAAC TATCTCATCT
    37441 CCATTGATTC TGGAAGTGAA GATTGTAGAT TTTGCTGTGC ACTCACAACC ACATCTCCCA
    37501 TGATATAGTA GATAAAATAG TGATAAAATG GCCTCAAAGC ATCATCTTTT TGACACGTGA
    37561 CTGAAATGAT ATAAAGTGAT TAGTGAATAG ATTATAATTT GTGAATTTTT GATCAAGGAT
    37621 ATAATTAAAT AGGTTTGAAA AGTTTTATTT TAGAGTATTT TAGTATTGAT TTTGTTCATC
    37681 ATATGAGGTA TTCAAGCTAA TATGTGCAAA CAGAGGCTGT TGTGTTTTTG CAAAAAGCCT
    37741 GTGTTCTTAT CTACTATGCT TATATCTGGG AGAAAAATAA AAGTTTGTAT GGTGTCTTGC
    37801 AGTACTTTAA GTCTGTGCGT TATGAATACT GCTTTAATAA CTTACTGTTG GGAAAAAGAA
    37861 TACTAAGTTT AATCATACAG CTAATGTCGC GATGTCACCA CCCCCTTAAC AGCTAAATGA
    37921 TAAAAGTGAG GACACATCAG CATGAATTGT TAAGGTCTGT ACATTATTCA TTTAAACATC
    37981 TGCTGTTGGT TCCTCTTTAC ATATGGGAAT AAATTATACC ACATCAGCAC ATTCTTCATG
    38041 CTTTGTGTTT AAGCATTTAA AAGTTTTTTT TTGTATTATT AATACTATTT TTTCTGCTTG
    38101 GTTGGCAGCC CCTGAAGTTA CCAGTGCCTA TGACTACAGC CAAGAGTGTG ACATTTGGAG
    38161 CGTAGGTGTC ATTATGTACA TGCTGTAAGT AGCTTGTAAA AGTAATATAA AATGTATAGA
    38221 CCCATTTATA ATACAAGTAC TTGCAATTTT GCACTGAAAT AAAAAATAAA CCTGTGTGCT
    38281 AAACCTTCAC AAAAGAATGA ACTCTTATAA TTGCTTGTAT GTAAACATTA CAATTTTCTC
    38341 TGCAAAATAA AGTAAAAGAG ACAGTTCAGT GTTAAAAATT GAGTATTTGA TTTATGAACC
    38401 ACTTTATAAT CCCGAAATAA CAGAAAATTA CAGAATAGTG CAGCGCAACA CTGTAAAACT
    38461 AAACTGAGAG TTTAGGCCTC TCTTTTTCAT ATGTCGGCTG GATCTATATA TGAGAACTAA
    38521 GTTATTGATT TACAGATTAT TAGTCAAATC CTCAAATGGG TTGAACAAAC CATGCAATGA
    38581 TTGTAAGCGC TTTTCTTCTC CACCTCTGCC TGTGGTGACT CTGTAACTGA GATGTTCGAG
    38641 GGCTGCCAGG TCTCCCTGTA CAGGTTATCT GTGTCCTTTG AAAGGTTATT AGTCTGATGT
    38701 TATTAGAGGA AGAAATGGAA TTTTACATTT GTAAGAGTAC CTGCATAATT TTATTGAAAT
    38761 CTTTCATCAT TTATAACATT TATCTTACTT ACAATATAAT AATTCCTCTC TGAAAAATCT
    38821 TATCCTGCCT AAATTAGCTA AATAATATAA AAAGGTACCC CAGCAATTAA AAATAAATTG
    38881 TAGCAAAGTA CATAAATTAC CATTCATATC ATGCAACTAA AATGGTCACA TTTTATGCAG
    38941 CATATTTTTT CTTTCATAAT GTATTTGCAT GTTTCTTTCC ACCCACTTTC AGTCTTTTTT
    39001 CTTCTCTCAG TTGCCCCCAG ATGATGCTTT AATGCCAATG TTTTGGAACG ATACCACTTG
    39061 CCTTTTAATT TGTTGTTATT ATTTCTGTCC TGTGATTGTT TTACTTTTGT TTCACATAGC
    39121 TGAGTTCTTT TATAACTCAA GACTTTGTAC ATGAGCCTGC AGACACAGGC ACAGTTTCAT
    39181 AACCTCCTGT TTTCCAGATT TTCTTTGTTT TGGTTCCTCA GTTTCTTTTC TATACAATCA
    39241 GCTTACTTTT CTTGTGTCAG CATGATGAAG TGTTCATACC TTTAGTGCCT TTCTTTTTAT
    39301 TTTTTTAATT TCTAAAATCC GCATGTACTT TTTATGCTGA TACAGAATGA GTTTTATTGT
    39361 TGTACTTCAT GATATTAATG TTTGTATCAC AGTAGTAGGA TTTGCACAAT GTAATACAAT
    39421 AGAATATATT ATGAAATGGT TGGTAGAAAT TGGATGGTTT GACTGGCTAA TAAGAATCCA
    39481 GAGCAGCACC TGCAATCAGC ACAATTCACA GCTCAGAACT TGTAAAACTC AGAACAGTGA
    39541 ACTGTGTTGA TTGCAGCCGG AGTGTAGAAC ATTGGACCTT CTTCTTTAAT TAGCAATATA
    39601 AATATTTTTT AAAATTAGCA TTTTGTAATC ACAACAGTGT CAGAAAAAAG TAACAGTAAT
    39661 TCACCCCTTG TTGTGTTGAC TACACAAGAA TGAAAATAGT GTGTATGAAT TAATAGAATA
    39721 CAGCTCACAC TCCTTTTTAT TGCTTAATTT GAAAATAGTA ATACAAAAGC CGTAAGATCA
    39781 TCTTCTGATT TTAATTCTGT TTTTGCAAAT TACTTTTCTT CACAGCCTGA ATAACAGCTT
    39841 GTGCTCCTGG TGCTCCTCTA ATGGGCTTAA AGGTACTGTT ACAGCCATTA TTGCTACCAT
    39901 CACAACTTTG ACCCTTCTAG GCTCTGGCTA ATGCCTCCCT GGTAATTTGC TAGCTGCCAG
    39961 AGCTCTTTTT GCAGTGCAGA TGGCATGCTC CATCTTGGTA CCAAGGGTAT TATTGCCACG
    40021 ACAGGCTCAG TCTCTACCTA TATGGGGAGC GTAAGCCCTG AGGTGACTCA TGAACTCCGT
    40081 TTTCATGAAT GTTAATGCAC GGGGTTGCCT GTACATAATG GGGCAATGTC AGCCTGATGG
    40141 ATTTTTATAT GTAATTTAAA CAGAGGTCTA CTTTATACTT TCCGTTTCAT TTCTATTTTA
    40201 ACATATACTA ATAGAAGCAT ACACAATAGT AACCAACAAA AAGAAAATCC GTTAAAATAC
    40261 AAAAGTATGT CAGCATATTG AGAGAGTAGA CTAGCAAGAG TCCTGCTGCC TTTCACACTC
    40321 CGAGAGTATG GCCCATATGC TGCTCTCTAA TTGGAAAGGG TCAGGGGCTT CTTTTTCCTG
    40381 TGCAATCTAG GCTATTGGAT TTCTTGCTCA TTCTTCCAAG TGTGCTCAGA GAGTCTGGCC
    40441 CCTGCAATAG TTCTCGAAAA CCTTTGCGCA ACTAAAGAAG TCTAGGATGC CTAATAAATG
    40501 ACTTCCTGCA TTGCAGCAGT AAGAAACCTG TTAAGAAAAT GTGGTACTTT TTGCTCCTTT
    40561 CTAAAGGCAC AGAAAATTTC TTCACAGATT TTCAAGGTTG CATGTGATAC GTTTCACCTA
    40621 CTTGATTTCT ATAGCTGAAT TTATTTGTTG TCTGTCACTG CCTTAGTCTG GAGAGAATTT
    40681 AGTCCTATCT GTGCATAACA GAATAATGGG CATTGTCACC AGCCAATACT TACAGTATCA
    40741 TGTCCTGAAA TGAACGCATT CTTCCCAATT TCTGTTCTTT AAATTGAGTT CCATGTGGAT
    40801 TTAAGTCCCG AGGGAGATTT GGAAGGAGAA ATGGAGGATA AAAGAAATCA GCAATTTTCG
    40861 TTGAAGACAT TTTGAAATTA AAAGTTTTGG GGAAAATGCA ATAAAATATT AATTTTGTGT
    40921 TTTACCTTAA AATTAAAAAT TAAAGCCATG TGAATGAAAC TCCAGAATAT TTTACTTTGA
    40981 TATAAAGTGA CAGGCATCCT TCACTAGGAT GTGACAATTA CGTTTTCTGT AGTTACCTCT
    41041 GTGTTTTGGG AGCAGAACTA AAACCATAGT TTAATGCAAA TAATTTATTT GATGAAGTTA
    41101 GCTTCTTTTT TGTTTTAACT GGTCACAAAT AAGTGTATTC ATTTCTTGAT AGTATTTGAT
    41161 ATATAATTTT TGCATGTCAG TTGTTTATGA ATAGTATGAT GTAAAATCTA TTAGAAATTT
    41221 AATCCGTCTT TATTAGTTCT GATTGAAAAA ACAGATCACA TGAGACAGTT TTTCATTTGT
    41281 TCTGTGATTA GTAGAGCACA GATCAATATT TACTTTTGAA GCATATTCTC TAATAAACAT
    41341 ATATAGTTGA TGTTTCTGGT TAATACTTCT GTTGAAAACC AGTAATAGTC ACTGCAACCA
    41401 AATGCAAAGC AAATTTAAAC ACTGCGTTTG ACATTAGCAC TTTTTTTTTA AGGAATGCAT
    41461 TTTTTTTTAG TTTCATATAT ATTACCTTCT TTTTACTGCT ACCACATCAT TAACAATACA
    41521 ACTGACATAA TGGAAGCAGA TGATACAGAA AGAGTAAATT GAATTTACAG ACATTCAGAT
    41581 ACCACATTTA CTCAAATACT TCACTCAAAA TAACAAGAAA TAGATACAGG GGAAGAATGC
    41641 AGTCGAAGTG TATTTTTATG AACATACGTA CTTTTAATAT GCATGCTTAT GGATATGTCT
    41701 TAAGATATTC CTGACATTTC TGATATCTTT GCTTTTTTAT TATCTTATTT CTACTGATAC
    41761 CTTAGTTTAA ATTAGGCCAA ACAAGGCAGT CTTAGCACTA TGTAGCTAAA GGAGATGCAG
    41821 CTTGATAGCA GCACATAAAG TGAAAAATTA AAAATGATGT TTTGTTTTAT CACAGTATTT
    41881 TCTGCTTTAT GTTTTTGTTC TGAAAAAATG CATCTTTTGT AGCAGTAAAA GCATATTATA
    41941 CACTTCCATA TTTTTCTGTG AATCACACTT ACTTTAATTT ACCGCTATTC AATGAAGAAT
    42001 AGCAACTTAG ACTGAGAATT GAACGTATTT CAAAGATTGT AAGAATCTGG AACTGAGTTT
    42061 ATCGCATTTT GAACAGCAGC ACACTTGACT TCAGGGACAA AAGCAACCAC TATGTGTGAC
    42121 TAAACTGACT TCTTATATAA AATAAGTCTA CAGAATAAAA CTTACCTAGT AACTCTGTTA
    42181 CTGAGTCAAT GACCTGTGTT AGATCCGAAA CCTGTTTTTT AGAAAGACAG CTGATTGGGA
    42241 CTTAAACACC TAAACTGAGA GTGGTCTGTT TTGTCTTTTT GCTGTTTTTT CAGTTCTTGT
    42301 GATTGTTACT AACTCAGTTG AGTTTTAGCT CACTAGTCTA AAAACAGTGG GACGTGAATT
    42361 AATGATGGTT CTTATTACTG AAATGCAGTG GTTGTTAGGC CAGAATTCTT GAATTGTTTA
    42421 ATGGAAAATA ACAATTTGAC GTGAAATCAT AAGAAGTGGT AAGTATAAAA TGTTGGCAGT
    42481 AAACAAAATC TCTGCGGTGG AAATAGTGCA CATGGTGACA ACAGGTTAGC TTTCAGTTAG
    42541 CCGAGTGATC TGGATGAGTG AGTGACAAAA TAGCAAAATA CCATATTTTC AGTTAAATTT
    42601 TTTCTAGCTT CTACCTTCAG TTGTTGTATC TTGTTAAACC TTTGGCTGTT ACTTTAAAAA
    42661 TCCATATAAT ATCAATTATC TTTTCCTTAT GTGGCTACCC AGTGACCAAG ATTAAATCAC
    42721 CTTTTAACCT CATAACCCTT TTGCTTTAAA TCTCTCTGAG AGACACATTT TTCAGAACTT
    42781 GAGTCACTTT TGTAGAGTTC TTCTGAAGCT TTCCCGGTCG TGCGAACTTT TTGATGTCAC
    42841 AGTGATCCCA TAATACATAG TTTTTGCCTC ACCAGTGAAA AATAGTAGGT ATCTGTTCAC
    42901 TGACCCTAAT TTTCTTACAC CTTTTGTAGC AAGCTTAGAA GAAAAGCTTT TTGAACTAAT
    42961 AAGAAAGGGA GACCTGTGCT TTAAAAATCT GGTCTGGGAA ACAGTTAGTG TGGCTCATAA
    43021 GTACACAATG CTCTCACAAA ATAAATGCTG ACAGTATTGC AATGAATTCC ACAAATGTAG
    43081 CAGTTTTGAT CTTTTGGGTT TTTTTTTGCT TTTAAGTAGT ATGCACTTTC TGAAAAGCAA
    43141 AATTGATGTT AAAAAATAAA TTGATATAAA TGATATCATG AACTAATTTC ATAGCATTGT
    43201 AAGTAAAATA TCCTCTGCTG GGTTAAAACA CTCAGATGAA AATGCGTGTA GTTGTTGTTA
    43261 GCAGAAATGA GATGTATCAA GCTGTGGGTT TTTTTCCTAG CAAAGCAAGT ACTGAGGCTA
    43321 CTTCTGAAAG TTGATCCTGC CCACCAAATC ACAGCTGATG AATTACTTGA TAACCAGTGG
    43381 ATAATAGTGA ATTTTTCTTC ACCTTGTGTT CTACCTCTTA CTTATTTGGT ATATAAAGAT
    43441 GCTGCATTGC CTCAGTGGAA CCCACTAGAG AGGAAAATTT AAAAAAACAC AACTTACCTG
    43501 ACAAAACACT TATAGGACCC TTATCCAAAT CTCCCAAATC CATTTACCTG TTTTGCTTGT
    43561 ATCCTGTGGA CTTTTGACAA GCCTGTTAAC TAGGAGAGAC TTTACACTGT GTTCCTTACC
    43621 CAAACCAACT TTACCTGATT TCCCATATAT TTTGACGTAG TATGGAAATA GGGGTTCAGG
    43681 TCAGGCGTAA TTAATTCTCA CAATGTTCCT GTTAGTAGAA TAAAAGTTTT TTTGTTGTTG
    43741 TTGGTTTTGG GGTGTTGCTT GTTTGTTTGT TTGTTTTAAT TTAAAAACAG ATGATTGAGC
    43801 TACAGGGAAA TTTGGCCATT TGGAAGGCAA ATGAACTGTA GTGCTGGAAA GGGAACCTGT
    43861 GAGCTCCCAG CTCCCTGGCT GGGCTGCAGA CCGCGCCACT ATGAGAACGT GGAACTTTCA
    43921 GCTATCTGAT GAAACAGTTG CACTATTTCA TAGTTGAAAT TAAAGCAGTG GGAATGGATA
    43981 TATCTGCTAC TTAAAAATAA CACTGATGAT AGTAAACTCT AATTTCTTCC ATTGCTGGCT
    44041 TTAATGCCAT GTAGAGAGAG AAATGCCTGT GAGTCACTGA AAAATATTCT GGTGTGTGTG
    44101 AGGATAAATA GCTCCTCTAT TAAAAATGGA CAACTGGTTT TGCCTCACCC GTTCATCTAC
    44161 TAAAGAGCCA CTCTGTAGTA GCATACATCT TTCTTCTTTC CTGCTAATTG AGGAGATGAA
    44221 CAAGAAGCTT TTTTCCAAAG TTTCAGTGCA TTCCTATGTC TGGGAGAATA GCCGCAAGCA
    44281 AATTTGTAAC TACAATGGCC TGAAAAATGA GACAATTTTC TTCCAGTTCT GCCCTGCCGT
    44341 ACTATGACTA CCATACTGTT CTTGCCTCAT GAAACTGAAG ATACAGAAAA CTACAATCTG
    44401 TGTGTTTGAT GACTCTTCAC CATGTATATT CATCGAGTTT GAGACTAAAT TCCGTATGAT
    44461 CACATAACCG CATGTAACAA GACCTTCCTA TAGTTCATTG TAAACCATTC CTTCTCTCCA
    44521 TACTGTACAA CTTTTCAGGC ACAGTAGCTT TTAATTTACA ATGCTTCATT GTAAATTCTA
    44581 CTCTTCATTT ACTACTCTTC ATTTAAAGAG TAGGTAGCAG GCTGATTATC TTATCTATAA
    44641 AATTTCTACA AATGTAACCC CACATTAGCT GTCTTCCATT GCACTTTCAC AGTATGTGTG
    44701 CAACACGTTT AAGTATGTTT CAATGCAGAA CTATATTTTA GATCGTTTCA TCAAGTTTTA
    44761 TTGTTTCTAA ATGTTGAGAG TTGGCCATCG TGGACTGCAG ACAGAATTCC CTCATGCAGG
    44821 GAGCCTGCTC TGAAGTCTGC TGTTATGGAC AGCTTCTGCA GACATTATTC AATCAGAAAT
    44881 AAATAAAATC AGAAATGAGC TCTGGAAATA CACTGAATCC ATCTTTTCCT CCAGCTGATT
    44941 TACTCCTAGC ACAGTTTTAC GCTGCTTCCT TAAGGGAAAA CTTTCTGGAT GAGACAGTGC
    45001 TCCAGACAGT GAGCTTGTCT TCATGCTTCA ACCTTTCCTG TACGTCACCG GCCAGTGTTT
    45061 TCTGTTACAG TAGAACTGAA AGGAGATATT TCGGTCTCTT AAGTGTCCCT GCATTAGCAT
    45121 GGGCTGAGTT TCAGTGCCAT TTCAAGGCTT GGGTTGCTGT GTCTCCAGTT CTAAAGGAGA
    45181 CTTTGGCAGC CATCTGCCTG TGAGCAGTAG CTCCAACATT AGATGCTTTG CATCTACTGC
    45241 ATGTAGCTGC TCTGCTTGCA GATGGGACTT GGTTGAACTT GCTCCACAGG CTCAGTACCG
    45301 TGCATGTGCG GTACCCAGTG TACTGGTGTG GTTCTCCTGA ATTTCTTGAA CAATGTTTTT
    45361 AACCAATATG CCTGTTTTCT TGAATACCGA TGGACCTTTT TAGCATTTTT ACTGCCACAT
    45421 ACGTCCCCAT CTCTCTTCAC TACTGACACT TCCAATTTAT TTAATAATAT TTTTTGTTTC
    45481 ATTGACATAA ATTATTTATT TTGTATAGGG AGCTAAGAAC AACAGGATGG TCATACAAGG
    45541 TAATGTCAAA GGTCTTTGTC ACATCATCAT CAGCGGCCAA GGATAGATGC TTAGGGGATA
    45601 AGAACAGAAA AAGCATTCAG TACTGCAGTA TTATACCAGC CTTCATGCAC TTGTTGTTCA
    45661 GGGTTTTCTG AACCAGAAGA GAGTGGTGGT GATAAAGCTC AGTTGGCTTT TTTCCACCAA
    45721 TTGGCCCAAA TATCTTTAAA CTCAAAAATT TACTTGTGGC AAAGAATTCC CCAGCTTCAG
    45781 TAGGCAGGCT GTGAAGGAGA GTCTCCCGTG TAGTTCTGTA CCTTCTACCT TCCATCTGCA
    45841 TGTTCCATCG AAAACCCCCC AGTTGTTTGC ACTCTCCTAT GCTGCTTGTG GTTTTCATAT
    45901 GTATTACATA TTGCAGTGTT TGAAGTGGTA GTTAAATGTT TTTCCACATC TAGTAAAAAC
    45961 CTACTTTTTA CCTCTAAAAG AAGAGTATAA AGAGAAGAAG CAGGGACTTA AAGTGATAAG
    46021 TGACACTATG CAGAATTCTT TAACAAATGG TCATTAAGAT GTCCTAATAT GGCCTGGTTT
    46081 TCAGTACCAC TGAGCACCTG TGGCTCCCAT CTTACTTCAG TGGGAGTTGC AGATAGTCAG
    46141 CACCATTGAA AATCAGGACA CCAGTTTCTA CTTCATGCTT GTGCCTTCAC AGCCTTTGTG
    46201 ATTTTACAAT AGCCAGATGG GGAACATGAA AGTGCATTAT CATGTAGAGA ATTCTGCGTG
    46261 TAAAAAAATT AACCCCTTGG TGCTGTGTGA CACATGAGCT TCTGCATAGG ACTAAACGCA
    46321 TTTGGCACCA CAGTCTCCCA CCAGGAAATC CCTACTATCT GTACCAAAAA TTTATGAAGT
    46381 CACAAGTCAT TCTGTATGAT TGAAACTGGC ATTTCAATCA TAGGTGCAGC AATTTTATAT
    46441 TCCAGAACAA TACTTTAACA ACAAAAATTT TAATTTAAAA GTTACCGTGT ACTTATAGCT
    46501 AAAAAAATGA CCTCAAGCTC AATTCAAGTT AGTGGATACC TCTGGAGGTT CATGTGTTGT
    46561 CAGTTTGAGA CCATATATAG TTTTGGCCGG GGGCTATGCA AAGGGTTGAT GATTAATTAT
    46621 TTACCAGAAA TACTAATTAA TGCAGTTCTG TTACTAGTTT TGATTATTCT GATCTTTATA
    46681 CCAGTTAAAA CTCTTCAAGA CATGTTTAAC TTTTTACATC TGCTAAAAAG TAAGAGCAAA
    46741 AAAGATGACA CGATAGCAGA ATATTTTAAA GGTTCCAAGA AACACAAAAA TTGTGCTACC
    46801 AGTACATATT TTTTCTGTAT AATCTGCAGG AGTATATTAC TTATATACTG AGTATTATAT
    46861 TCATGAAATA TAAAGCAAAT CTTATTTCAC AAGAAATATT TTTAATGGAT ACACATATTT
    46921 TTGTTTGATA CTGTAATTTC CAATTACTTT AAGCTAGATT TTTAAAATAT ACTTTATTCC
    46981 ATTTTTTCTA CCTATATTAT ATATTGTATG GATTGTGTTA TATTTTAACT GTAAGAATAC
    47041 CTCATTTTCT TCACTTCCCA CTAGGAGGAT TTGATATTTT CTTAGGTCTG ATTTAATGGA
    47101 AGGTGGTGTT TCCTTTTGGG TACTGAGGTT GGTTTTTTCT CTGCTCTACT AATTTTTGGT
    47161 TTTCTCAGAA GAGCTTTTGA GCACATTGAA GGTGAACCCT GCGTTATAAT TTTTTGTTAT
    47221 TGCTGTGATT TTTGATGAAA TTTACAGGTA CATGAGTATG CTTGACTGAA CAGTAAAAGA
    47281 AAGACCCTAA ATATAAAATT TATGTGTACA GTGTGTGTGA TTTCTTGTTT CTTTTGGGGG
    47341 CAGATTGTCT TTTGCAAGCA AACAAAATGC CTTAAGCCCA AATCCTCCCA TGCCTGACTT
    47401 AGAACCCCAG TTCAGTAAAA GTATACACGT TTTGCAAATT ATTTAAGTGT GTTTTCAAAG
    47461 TTATGTGAGG ACTTAAAAAA TTTGATCCAA TGAAGGACTG AGGTGCCTAA GGATGCCTAA
    47521 TGATTCTGAG AAGCAATCTG TTCAGAGCTC TTGCTTTAAC AAAGTGGCCT CTCACTTTCC
    47581 CATCTTAAAT TTTCTCAGCT ATCTGAAATT GCATCTGTTT GTGCACCTAC ACCTCCCTCC
    47641 TTTGGCAGCC CTGGACAGTC TGGAGCTAAA TTACAGCCAA ACCAGACAGT TTCCTGACAG
    47701 AATGCAGTAA AAAACACGGC TTTCCTTTAG TAACTGGCAG AAATACAACC TTTTTGTGTG
    47761 GCAGCCTAGT GGTCAGACTA CTTGCTGAAG TTGCAGGAGT CCCAGACTCC ATATACAGTA
    47821 TAAGCTTGCC TGGAGACAAA GGCTTGTGCT GGGTGAGAGC ACGGCATAGC TTTTTCTTCC
    47881 CTTGACTGAA GTGATGACAT TCAGGTTGGA TGGCTTGCAA AAGGATCACT TTCTGTGATT
    47941 CTGTAGAGCA GGCATTTGAC AAGAATGATA AGGGCTAAAA TATATACCGG ACAAGTGCAT
    48001 TTAATACACA TACACCTTCA CTCTGCACAA AATATGGAAC TTGAAACCAC TTCAGCATTT
    48061 TTCCTACCAG TAAAATAATG CACTCTGCTG TCATTCCTCA ATAAAATAAA TAGCAGTTGT
    48121 ACTCCGTGAT ATTTTTCTAA TACACAAGTT CCCTTTTATA TACATTATCT GTAATAACTT
    48181 GTGGGTTTAT CACTTGTAAG TTTATTCCAT CTGAGTCACC TTATGTTTAG GTTTTCCATT
    48241 TCTGTGAATC GGTCTCCTTT TATAATTGAT GGTTGTATTC AAGATTTCTC TGAATGAAAT
    48301 CAAAAGCATT GTCTGTAGCT TTCTTCTGTA CAGAAAAAAT CAAGAAACTA GGCAAGACAG
    48361 TTGCTCCTTT TTGCCTTGTC TGTAGTTACA TTGGATTTGT TTTTATGCTC TAAGGCCTTT
    48421 CTATATGCAC CAAGGTTTTT CTTTGGCTCT GTCAACTTTC CCTGAGTTAT CGGATGCATT
    48481 TTTAGTTTTT CCAGGCATCT TGTTCTTCCA TTTACTGTGT ACCATACCAA ATTTGAAGGT
    48541 TTTTCTGTTT AGCTCTACAA CATTTTAATT GTTTCTGTGG AAGGCTTATT GGATTCTGAA
    48601 TGTCTGATAA TGAATCAAGA GTTTAACAGT TCTGTTTCCT GCTCTCAGTT TACTGGTGTT
    48661 ACGTAAAATC TTTCTTTTTT CCCCTAGTAG GGTAACTGAA CTTTTGTCCC CTAAAGTCTA
    48721 AATCTCAGAT ACTCCAGACT AATGCTTTGA ACAGCTCTTG AAAAGGACAA CTTCAACCTG
    48781 TCATTCTCCT TGGTGTTTTT CAGTTGGTGT ATATGCCACT GAGATTAACA GAATAAAGGT
    48841 GCTCATCAGG CTTGAAATGT TGTATGTTAC ATGTGTTCGT GGAGAAAATA CTTTATTGTA
    48901 TTTTCCATAA GTAGTTGGAT AGCTCTGCAT TTTTGTCTTG AATCCTGCTA AAGTTTGCTT
    48961 CCTAAAAATT AGGTGGAAAA AAAAGTTGAG ATGTAAACAA AAGAAACAGA ACCAATGTAG
    49021 TCTGTCAGTT AGTAAACTTC CACTCCTTTT ACCCACAGCT GGCACTAGGT GCTAGTGAGT
    49081 TAAAGCCAAC AGGTGTTCAA ATGAGCCAAC ACAGATAATT AACTTAAATG GTCCTATTTT
    49141 CTTTAAAACT GTCAGGAAAT AAACTCCCTC TTCTCTTTTA TGTAGTATAC AATTATCTGG
    49201 CACTCTGTAA GTCCTAGATC TTTTAAAAAC GCCTCTTTTT AAAGGCCTCA ACCTCTGATT
    49261 TTGTGGGTGC AATTCACTGC ACACTATGTA TTTAACTGCA TAATTGTTCA TGCAAAAGAG
    49321 GTAGTTAAAA TGTGTGTCAT CAGTTATGCC CACAGTTGTC ATAATGTAAA TCTGCATCAG
    49381 CAACAGATGA GGTTTTTTTC CAAAATTGAA ACTTACCTTT TTAATGGATA TTAGTATTTA
    49441 TGCTTTCATT ATTTGGTACA TATGTGTACA TAGCTATTTC AAACAAAGGA AATGCTTTCT
    49501 AAATGCCAGT CTTCATGTAA AAGAAAAAAA AAAGTAGTTT GAAATAAGAA TTGCTAGTCT
    49561 AATAAGATGG GGGAAAGAGC TCTAAAAAAA GTCTCATCTT TTGGCCTCAT TCCTCTGTTG
    49621 GATCCACTGT GTGATCTCCA AAAAAGCCAT TATAATTACA TTTTCTGTGT TGCATTTTAC
    49681 TGGTCTGTAC AGTGCAGATA AAAAACTACC TAGTAACTAT ATATCACTAA TTAATATTAG
    49741 AAAAAAGGAT CCCTGGTTTT AGTGAAGTGC TCTAAGAGCA TCAGAAGGTT GGTAGTATTA
    49801 ATGCAAAATA TTATCCCTTA AAAATAAGTA ACAGGACAAC TCTAATTTTC AGAGTTGTGT
    49861 ATCAACTTTG CATATAATAC ACACTTGCCT TTCTCTCCAA ACCTTCAGAT ACATAACTGC
    49921 CAGCTTTACT GAATGGCCAA AGGAGTCAAA CCAAAATTAT TTCAGATCAT TCAGTGTGAG
    49981 CTGAGAGGAC AGAAGACTGA GCAGTCTAAG AAAAATTGTT CCTTCTGGAC CCATAAATTG
    50041 TTGCACTACC CATTCCTGAT TAGGCTAAAT AAAATGGGAG TGTTGTGTAG GCACCTTCAT
    50101 TTGCTCAGTA ATGTAAAGAA ATACTGATGG ATACAGTAAC AGGGAGAAGC AGGGGCAGTG
    50161 GAAAATCTCA GAGAAATTCT CTAACTCTTT GGGTTTTCTT GATGTTGCTT TTGTAGAAGG
    50221 AGCTAAAATT CCTTTGCAAA TGTTTGGGAT CCATATTTGA AGGAGTTCTG GGGAAAACAT
    50281 TACCCGCTTC CCTCCTGACT GTAGCAAGGA GAGTAGCAGT AGTAGTGCTT GCAGGGTTGT
    50341 GCTTGCAAAA GAGATGACCG GCCTTTGGAA AACATTTTTT TTTTATTTGA CTGTGGATTA
    50401 TAGTGCAAAG CTTAAAACAA ATAGGGCCAT TACTCTGGTG TTATGTTTTT AATAATACTT
    50461 CCTAGATATG TTGAAGTCAA AATTTAATAA AATTTACTGT TACATCTAGG GTGAAACACG
    50521 TTGTCGAGAG ACCATGTCTT GGAGTTAATG AAGGAATGGA ATAATAATCT AGACATTGGT
    50581 GAGGAATGCA GTATAGGAGA AGAATCAAAT AACCCTGCTA CTACCTGTCA GCAGGATGAG
    50641 ACCAGTGAAG CACAAGAAAG TAACAACAGT AACATGGAAT TTGGTGCAGA AATTGAAACA
    50701 GAGAATGGGG GCAACAAAAC CTCCACACCA GCAAAACGGG TAAAGTTTAC TTTGTTGTAA
    50761 TATACAACAA AGTGATAAGT AGAATTGAGG GTGAGTTAGG AAATGGTGAA TGTGACCTAG
    50821 TGCAGAGAAA AATTGCTTAT GTCTGGTGAA AGAATTTAAT GTAGTGTAAG AATAAAAATA
    50881 AATACTAGGA TGTAAGGTGA ACTCTCCAGC ACGCGGTTGT CATGTAAGTA CTGTGCACTG
    50941 CAAGAAACCA TTTTGCCTTA GATATCAAGT CCATAACAGG TAATGTCTCC TGTTCGTTGT
    51001 CTTCAGGTGT AAGGGGTATG TGTATATATG GGGCGGAGCG GGGAGGAGGA ATGTGACAGA
    51061 AAAACCTGGA ATCTTGAGAT AGCAATATTT GGGGGCATTG AGGAGGAATC TTTCACAAGA
    51121 CAGCCATTTT TTGTACATAT GTTCATAATG TAGGTAGCCA TCTTGTGATG CCATCTTGGG
    51181 GGGGTGGGGG GGAATAGAAA AAAAAAGGGA AATAATTGTT CATAAACAAC AAATGTATAA
    51241 GGCTCCAATT AATACTAAAA CCTACAGTTT AACATTTAGG ATAGTGATTT GATTTCTTAA
    51301 GGTGATTGCC TAAGATAATG AATTTTCTTT CATAGTGCCT CTCGACGTTT CAGCTGAAGG
    51361 AAGGAAAAAC CATAGTGCAA ATACTAAGGA TTCTGCATTA GCTCTGACCT CTAAGGCTCT
    51421 CAGATTTATC AGTCGCAAGG TAGCTTGCTG TGCTGCAGTC TGAAAGCATC ATTGTTACAT
    51481 TGGATGGTTT CTGCTTTCAA AGAGGCTACT TAGCAAAGAA TGAGCTCTTG ATATGGAGAA
    51541 ATAATGCATA TTTATTACAG CTGAATACTC TTGTATGAAT TAAAAGTGAG GAGTCTATAT
    51601 GGAAAAAAGG ACTTAAATAC ACTTTATATG CCAAAATCAA AGTTCTAGAA ATTCTGCTTC
    51661 ATGCCACCCT AACCAGAGAT AAGAAACTGC CATCCTTGCT TCCAGGCTCC GTGGGCATCT
    51721 AAGACTTTGT CTGCTGAGCA TACCCAGAAA TGTCTGGTCT TGCTTTTCAG CCTAGGCTCT
    51781 TTTGAAGAGC TATGTCAGGA AGTGTTTCCA GACTGTCATA GGATAGGATT TATAAAAAAC
    51841 ATTGAAAACT ACTCTTTCTC AGAAATGGGC CCTGAGGGGT TAGCGTTGGT GATGCTGGTG
    51901 CTACTGCTCT TTTTTATGCT AGCCTAGGCA TGGAGTACAA GCTGCAGGAG ACTTCAGTTT
    51961 CCTTTTCCTT CTGAGCACAC TGCCTGCAGG CAGTTCCTTT CTCAGGGAGG ACTATTCTTT
    52021 CATTTCTTAT AATTTCATAC CTCCTTCCAC ATCATTCATC ACTATCGCTC AAAGAAACCT
    52081 AGTGGTCCTT CCACAGATAA AGGTAAAATG CTGCATTTTG GATTCTACTG TATAGACCAT
    52141 GTATGCACAA ATTACTTGTG GCAATGCCTG TCTTGGAATT GGCTTATATT TCCCTTCTCT
    52201 TCCTCCTTCT CTCCCACACA AGATAAAAGA CAGGACCTGG CACAAATATT TTAAATAGTG
    52261 ATGGGGAAAA AACCCGCCCA ACCTTTCCAT ACCCAAAGTG CATCACTGCT GTATGTAGAT
    52321 GATTGCTCCT GGTACTAAGT TGGCAGTTGA TCACCATTCC TAGCAGACTT ACATAGGATA
    52381 CCTTCCCAAG AGACCTGTTT CCTTCCAAAT CAACTAAATA GAAAGTCATA GCAAAATAGA
    52441 CAAAACCCTA GAATGTAAGA AATTACTTAC TGGGTGAGAT CATCTAGATC ACTACGCCCT
    52501 GTGACAGTGA CAACAGGAAA TTTTATTTAG GGAGAATATA CAAGCCTGGC TATTTCCTCC
    52561 CATCCAAAAT TGTCCTTAGG GTTGTTAGAA GATGCATCCC AACCTAATCC TTTTAGTATT
    52621 CATTATGGAC CTGTTGTTAA CGAATATGTC CGATTCCTTT TTGAATATGC TGATACCATC
    52681 TGCCTCTGCA GCTGCGCATG GGTGCAAGAT CCAAAAATGC GCTATTTGCT GAGTAAATAA
    52741 ATATTTTTTT TCTGTTTTAA ACTGACGTAC CACTCAGTTC ATAAGACGAC CCTTGTTTCT
    52801 AGAAGTACAG AATGTGCTGA ACAGCTCACA TTCATTACTA AATAAAATCT CAGTCATATT
    52861 GCTCCGCAGT CACCTTCTCA CCAAACTGGA GTCCTAGACT TTTTAATCTC TTCTCATACA
    52921 TGAGTGCTCT ACCACTTCGA TTATTTTAAT TGCCACTCTC TGTACCTTTT CTAACTCCAC
    52981 TATGTCCTTC TTGAGTTGTG GAGACCAGAA CTGTGTACAG TGTTAAAGAT GCAGAGGCAC
    53041 CATGGTTTTA TATATTAGGA AAATGGTATG TATTGTTGTC TTCTCAACAC CTTCTCAGTA
    53101 ATATCATATG CATTTGGCTT TCTGGATACC ACTGCTTGTC CAGCCACTGA TGCCACACAG
    53161 CCCTCAGTGA TGGCTCCAAG ATTGCTCTCC TGAATTATGA CTGTAACTGC CAGTTTGAGT
    53221 TAAGCATCAT GTAGACCTGC TTTAGATTAT TTTTCCCTGA AGTGTACCAC TTTGTCTTTT
    53281 TTCCCTCTCT CTCTTTTTTC CTCTTTTAAT TTTTTTCTTC TTTTCTGAAG TCTGTTTCTT
    53341 TGTGTTCTGC AAGCAAAATA AATATGTCTT CACACAAGGG TAAGACTCTG CATGGAACTT
    53401 TTCCAGGAGC TTGGCTGTGT AAGAATTTTA CTGGTGACAA ACATGCAGAT GTTGTCACTT
    53461 ACCTGGATTG CTCCTTTCTG CCAAACAGAG CCATGTTCAG AATTAATTCA TTGATGCTAG
    53521 TTGTCTAGGG CCTTTTTAAG TCTCCAAAGT GTATCAGCTG ATTGCTTCAG CCCCTCCAGT
    53581 CTTGTTTCAC GGGTTGGCGA GAAAATAAGT AGCACACCTG CTTTACCAAA TGCAACACTT
    53641 GGAAAGAAGA GTACAACCCT CAAGACTTAC AGTGTTGTGA ATACCTTATC AAGTGCCCTT
    53701 GCTAACATTT TATTGAAAGT TTGTCTAAAT TAAGAGATAA AGTAACGTGT AATTTAAGAC
    53761 CGGCTGTTTC ATATTTCCCT GGTAAAATAC TATTTTGCAT TCAGGTAGGG AACACAATGC
    53821 AGAGGAACCA GTATTTCCCT TTGAGATGGC CTGGGCTGAA ACACTTGGGT TTCTCCCTGT
    53881 ACAGTTAGGA GTGTGATTTT AAGGTTTAAA AGTATCAGAC TACTTCATCT GCTAGTACTG
    53941 AATATTATTT GTGTTAGCAG GAGCATTTAG AGTATGGTAT TTTTGAAAGT TAATAAATTG
    54001 TTGTTGTACT GAAGCAAAAC GCTTAGCTTT TCAAAACGTA TAAATCATTG TTATAATGAT
    54061 TACTGAAATC ACCGATTCTT AACAATTAAA GATCTGTATT GTTTCCTAGC TTTGTTTTGT
    54121 TTTCTGAAGA GATAAATCTT ATAGTAAAAG TTGGAGTTCA TCCAGTGGAG ACCATTGATC
    54181 CTGTCTTGGC TGAATTTTAT CCATGAAACA GACCAGAGAA AGAGATACCA AAGAGCATCA
    54241 TTTTTATGAG AGAAGAAGAC AAAATTCTTC ATCTCTCATT TTTATAAGAT GAAGATACCA
    54301 TTTTAAATAG TGTTTTAATA TTGTGATGAG TTAATATCTG TGATTTTGAT TCAGAAGCTT
    54361 AGTTAATGAA GATTTAAATC AAGAAAGATT GGATTTAAAA TGTAAAGGTA AGAAGCTTGC
    54421 CTGTGTACTG TAGGAGAGAT TAAAATTATC TGTTATAATG CAGCTCTTAT TTCTGTATAA
    54481 TCTTATTTTT ACATATTTTG TGATATATAG TATAGTAGAG TTACACTAGA ATAGTATTTT
    54541 GTAATTGTTT TCTGTTGTAC TACTTTGTTC ATATCTGTGT TCTCCTCACC TTTTTAATGT
    54601 GTTTATAAAG TTGTAGCCTT TATTATTATT ATTTTTTTTA AATTGTAGTT CCCTCCGGTA
    54661 TCAAATTCAA AGCGGCATCA GGATTGCCAA GAAAAGAAGG GAGAACTGGA CAAGTCCTTG
    54721 GTACCTTCCA TCCAGGAACC GGGAAATAAA AGCCTTCTGA AGTCTGCTGT CTCAGAACCA
    54781 AAAAGAAGTC ATAGGACATC CATCAGCTCG GAACAGTTAA GAGTAAACAA CTATTACTTG
    54841 TGCCAAAATG AGCAGACTAT ATAAAGATGG ACAAATATAT CCTGAAATGT TTGTCTTTTT
    54901 ACTCTCCTGA ACCCTCTAAT CAGAAAGCTT TAGCTTTCCT TTAGCACCAA AGAAAATCTA
    54961 ACAGCAGTGT GAACTCCTAA CCTGTAAGAG GACATCCACT GGTAGTATTT TTGTCAGAGT
    55021 ACAAATCATA GAATTGCCTA AAAATGTATG TAATTTATTT GTTCTATACT AATAGGCACC
    55081 ATGCCAGGTA GGCAGTTTGC TTTCACAAAT CCATTTTGCT GTGTTTTACT TGCATTTACT
    55141 TTCTTTACTT TTGTCACAAA CATTTAGGGG GAAAAAATGA GGTCAGAATC TGTAATAGGG
    55201 ACTCCTGATT ACTGCATGCT TTACACTCTG AGAATATTCT AGGAAATTGC TTATAAATTT
    55261 GCTTGAGGCG TTATAGCACA AGTGCTTCAG TCTATGGAAT TTGTTACTGC TATTTTAGAT
    55321 TGCTGTCAAT TGCTTATTTT TAAGCAGGAC TTATTTTAAG CTTGACGAAT AGGAAATATA
    55381 TTTTTAAGTA CAATGGAATT GCTGTGGTTC TCGCTACTGA ATTTCTGGTG TGTTGATTAA
    55441 ATTCTTTAAA TAAAACAGGT GTTAGAGTAA CGGCCTTTAT AAGTTAATTA ATCTTCATTT
    55501 TCAAAAGGAT GAGCTACCAT TAAGCTTAGG TTTATTATAC GTATGTGTAA ATTGCAATGT
    55561 GATTTACTGT TCCAAAGACA AAGCCATTCT CTAAGGACAG TCCTTACCAG TAGACTGGCA
    55621 TTGTGGTACA TGATTTGAGC AAAATACACA CACTCCTGGC TGGTTGAAAA TATTTCCTTA
    55681 AATATATGTA CATTTCATGT TACAGCTTAT TCAAGCAATT CTGCTGCGAA TATCAGTCTG
    55741 TGGAGACACC AACTACTTAA ATATCTTCTG ATCTCCACAA TAATCTTGTA ATTCCTCTTA
    55801 CAATCATTAC AGCCTTGGTT TTATTTAGGT GTGAAGTATT TCTATTACAG GGGCAAAATC
    55861 TTTCTCTGTA CGTATGGGAA AACTTTGAGA GATCTTATTT ACAGTAAACT AAGTAAGAGC
    55921 TTTTTGACAT CATAT
//
