# Supplementary material for: The serine/threonine kinase 33 is present and expressed in palaeognath birds but has become a unitary pseudogene in neognaths about 100 million years ago
Source: BMC Genomics. 2015 Jul 22;16(1):543. doi: 10.1186/s12864-015-1769-9 (PMC4509753; doi:10.1186/s12864-015-1769-9)
Supplement: Additional file 3: — Contains the stk33 sequences from all birds examined in this study. [file 12864_2015_1769_MOESM3_ESM.zip › Aves stk33 sequences/Neognathae/Colius striatus (speckled mousebird) stk33 pseudogene.gbk]

LOCUS       Cst_stk33_pseudogene_contig1      14573 bp    DNA     linear   
DEFINITION  Colius striatus serine/threonine kinase 33 (stk33) pseudogene.
SOURCE      Colius striatus (speckled mousebird)
  ORGANISM  Colius striatus
            Eukaryota; Metazoa; Chordata; Craniata; Vertebrata; Euteleostomi;
            Archelosauria; Archosauria; Dinosauria; Saurischia; Theropoda;
            Coelurosauria; Aves; Neognathae; Coliiformes; Coliidae; Colius.
COMMENT     This record uses data from DDBJ/EMBL/GenBank entry JJRP01086558
            We downloaded the assembled contig(s)
            from the WGS project and performed a local BLASTn search with our
            genomic stk33 sequence from the African ostrich (KP072780) in order
            to identify the corresponding contig(s). We then used nucleotide
            and amino acid sequence comparison in order to identify the stk33
            exons.
FEATURES             Location/Qualifiers
     source          1..14573
                     /organism="Colius striatus"
                     /mol_type="genomic DNA"
                     /db_xref="taxon:57412"
     gene            1..14573
                     /gene="serine/threonine kinase 33"
                     /note="Exons have been identified by sequence comparison
                     with the stk33 sequence from African ostrich (Struthio
                     camelus) [KP072780]. Remnant exons contain several stop
                     codons and frameshifts within the ORF coding for stk33. 3
                     Exons have been lost due to large genomic deletions."
                     /pseudogene="unitary"
     exon            1..102
                     /gene="serine/threonine kinase 33"
                     /pseudogene="unitary"
BASE COUNT     4370 a   2478 c   2872 g   4853 t
ORIGIN      
        1 ctgaagaatt tggcattgtc tcatatttaa ctctgtgtct gttttcatta tgagtttaca
       61 ataaagtcta gcatttaatt ttgatgttaa gagtattctt aggtaaggta tgttgctacc
      121 tttctctgtt tgcttataat cagtttatcc aaagattaca gaaaaggtca tttaagagta
      181 agtgaattga gatacagtgt attgacgata tgaaatgcca gtttactaaa tcaggccaga
      241 aacacattct tcagctttac tacttttttc ctctttcttg ataatgtagc tatgtcctgg
      301 ttatttctca gtacaaacat tcaaattctt tgttcaactc tacttcacaa ttgcatagat
      361 cctgatccta taaaggcctt acatacttca cagagaagct ttgttttgtt ttgtattatt
      421 catttaacca cggaagtaat gctttgcagt cagtttattt tgatagtcta aaagcaataa
      481 acagtgtcct tgtcaggggt aaggtgcaaa ggttagctgt agagtcttgc ttctgttgcc
      541 atagctgttt tgtggttatg tatttcattt gccaggactc tgatattata cgtaattctg
      601 gagaggggaa aaaaaagtca gttaattaaa ggcaaatatt ttgatttatg tactaatgtc
      661 atgcagaagg catacagtga gaaggtggga ttgcatctga atgttttcca agattgaaaa
      721 tgtggcagaa acatgatccc taaaaaatga gttactcttc ctaaaataca ttatttgacg
      781 aagacacgga agatgtgggg atttgtgttg gtatggcagt gattttaaac ctccgtcggc
      841 ttcctctaga ccctcgtgcc tattaactta tttcatgttt agtagggctt agagaatgct
      901 cagggtgttt aaaatattag gtgattttaa aaaaatgtag gtaaaagaaa acataattat
      961 tagttataga tagattacag caaagacttt ttgagagctt tccaggagga cacacatgct
     1021 cagacgtgtc tgatctattt ccacccatgt ctcctcacag tcttttttcc tgattcattt
     1081 gggaagcttc cttatctgtg cattgctcag taaggggtat gccatctgca tattattgta
     1141 aattagagga ttcatccatc tactatctta gatgagtatg gctttccttc aggaatttgt
     1201 taaattgtat aaatttaatt ctcatatccc ttctggaata ttgaacaaaa ctcattttat
     1261 gactgcaggg tttgaaagca gaaggggcag taaacgaata taattaatca ttgtgtcatt
     1321 gctacagaat aatggactaa ttctattcct aatttccagt tacttatcat tttaaatctc
     1381 acagggaaag cagcactgta tagaaaacta cgaggaacaa ccaattaaaa aaaagtgttt
     1441 tgtttcacca tcttaagcaa ttgtaacaaa actgaggaaa gcctggttgt gatttattag
     1501 ttacatttgt tctttgagtt ttcacacaca gttagctact cacactgctt cacatggaaa
     1561 aaaataatga attttccaat agcgacatat tttgtgcatc aaatttgcat ttaaaaaaaa
     1621 cacttaggta tacagaatag ttgtctcgag ttaaaaagag ctaaacaaga tatctaaatt
     1681 cttagttaac aagttttttt tttcacatca agtgtgaaaa agttcaaaat tcttccaaaa
     1741 attcaattgt aagccgacac gctcctcatt tgggccactt aactaaacac ttatgtttta
     1801 cttgcaagac tgtttcaaat gtttatttca cagccaagtt aaactcttcc attatagatt
     1861 gctgagtatt ttctttacca actcatcgtt tttaaatgta tctactgttt gctgctagtt
     1921 ttggtgtgat actgtgagat ctactaaatc tttgaaggtt caagtttaga ctggcacaat
     1981 aaagatgatc acaataatga tatctcccac tggaactgga atttagatat ttctagagag
     2041 aatcaggcct tttcttctag agggaagggg acaatatctt acaagcagtg ggtgaggaag
     2101 ctgggggtgt ttagcataga gaagaggagg ctgagaggag atatcactat tttcagctat
     2161 ctgaaaggga attgtagtga gatgggggtt gatctctcca gtaacggatg atagaacacg
     2221 aggaaatgga tttaagttgc accaggggca gtttagattg gacatctttc actgaaagaa
     2281 ttgttaagca ttggaacggg ctgcccaggg aggtggtgga atgtgtcacg aatttgtgtg
     2341 tcatccttgc gcagggacca tgctaatctt ctctgtatca ttccaatttt agtaataaaa
     2401 catttgaaac catctcccac atcatcctta atacaaaact gagaaagtgt gggctggatg
     2461 atcaggtagt gaggtgaatt gttaactggt tgaaggaaag aaggcagaga gttgtgatca
     2521 atggggcagg gtctagttgg aggcctgtat ctagtcgagt ccctcagggg ttggcgctgg
     2581 gaccagtact gttcaatata ttcattaatg atcttgatga gggaacagag ggcactgtca
     2641 gaaagtttgc ggatgatgct aaactgggag gagtgactga cacatcagaa ggctgtgctg
     2701 ccattcaatg agacctgggc agactggaaa gttgatgggg gagaaatcta aggaaattca
     2761 acaagggtaa gtgtagagtc ttgcatctgg gaaagaataa ccccatgtac cagtacaggc
     2821 tggggaatga actcttagag agtagtgtag gggagaggga catgggggtc ccggtaggca
     2881 gcaagatgac catgaactag caatgtgccc tcatggccaa gagggccaat gacatcctgg
     2941 ggtgtatttg aagggctgtg ggcagtaagt cgagagaggt tctccactcc ctctactctg
     3001 cccttatgag actacataga atcatagaat catagaatga tcggggttgg aagggacctt
     3061 tagagatcat ctagtcccct gcatctagaa tattgtgtcc agttctgagc cccttagttc
     3121 aaggacaggg agctgctgga gagagttcaa ctcagggcca caaagatgat ggagtgaagc
     3181 atctccctta tgatgaaagg ctcaggaatc tggggctctt tagcttggag gagactgatg
     3241 ggtgatctca ttaatattta caaatatgta aaggacaagc gccaggagga tggagccagg
     3301 ctgttatcag tgatgtctaa tgataggaca aggggcagtg ggtgtaaact ggaacacaag
     3361 agcttccaaa aaaatacaag gaagaatttc ttcactgtga gggtgacaga gcactggaac
     3421 aggctgccca gatggattgt ctagtctcct tctctgaggg cattcaaaat tcacctggat
     3481 gagttcctgt gtgagctatt ctaggtggtc cttctctggc aggggggttg gactagatga
     3541 tttttcaagg ttgctttcca gcctttgaga ttctgtgatt ctcttcttct gtagtggagt
     3601 caccatacct ggagatattc aaaaggcaca tagataaagt actgagagat acggtttagt
     3661 ttagagatgg gtttggcagt gtcaagtggg tggtcagact caatggtctt aaaggtcttt
     3721 tccaacctta ataattctat gaattaataa aaaaggtgaa agagaacaaa taggaatgaa
     3781 gcactaggaa aaattggttc agaaatagcc aaggaaagag ctagaaaaaa aagatcactg
     3841 aaaagactat ctggagcctg tgaagattca gatgagtgct agatgagatg aatgaaaggc
     3901 agagttggaa tgcaaaaggg aggtgcttga tgggaataca gaaacaactt ttggcacaca
     3961 tgagttaaga ctccatgggt tgagtaggac agaaagagag aggtctagta atatctgaca
     4021 gcaatgaaga gaggaggaag ataaattggt gatttctgta gctgtacaga gttcagtgtc
     4081 atttccgtca gcaagatgga aaacatttaa aggctgagat ttcaactaaa aattctcatt
     4141 aagtagaggc ccagtaaccc tatctgaaag gtcagaagaa aaacagcaaa caaggcagca
     4201 tttttttcca ctagttttca tataagtaca gctaattgaa ctgaacctag aggaagtact
     4261 gactttaaac actgttgttt gttctttttc cttgaacagg aatttagcat gaactgtttg
     4321 ttactttcaa gttttgttaa tctggaacaa ctttaatcat gctgaaccca aattagaacc
     4381 taactgaata atagacatgc ttgatcctct acttaaatgt aataaattca ctgtcagttt
     4441 tgggaaatac tcttttctgc attctccagt tcaatcccac ttatcttatt ctgcccagct
     4501 tccttccaac ctcctgcttt gaatcaggtg gtgctatagg ttgtagaaga ccttctggtg
     4561 ggatgagttg gaggaaattg gtagagtttg ggctgtgtga gtaacactgt tcagaattct
     4621 ctttttaatt agtattttct gtcgctgctt ccatcctcac gacaatcttc atgaagggtg
     4681 cagaggaatg atctacctgt ctatcagaca cttgggagga tacttctcca tgttctgctg
     4741 tactgctaag ccagctgtcc tctgtgccta attgtcagaa gagcgctgct gtgacaagcc
     4801 atttggaaaa aacagtaaca gggattgtgt gggttttcat ctagaactga caccaggtgt
     4861 ttaaaacatt ttaaagaaag tgctgggaaa ttcatacaga aattgccatg caacagttca
     4921 tgccagttta tgttgctatg aagcttaaat gctgtacaag caagcttttt gaatttgatt
     4981 tttattttac tctgtctgga gaacatgatg tgaagtaccc actttttatt ttaagaatag
     5041 tcttaaagac ttgattgctc tttgattctg atgttgtctt gaaggtagtt caaagttaga
     5101 aggagttata tatgctgtat cttaatgaaa tgcttgtctg aaattgtact gatagcctgc
     5161 tgtgaaaaaa atcaatttgc catcagcaaa ctgaatgtac ttgatgctca atttggttca
     5221 cccaactatt tcactctttt tccctatagt aaaacaaaag gatcccaaga attaattaca
     5281 gagttagcat ctgctcaggg cagttttgct gatatacttg ctagaataaa atagttaagg
     5341 tgggagtgag atggagcgta aagtctttcc cacttctgtt tcttatgcaa atacttttca
     5401 aaggacaggc ttctctgttg attccccgta catactcttt cttgttgcag taaagtacct
     5461 agttttgcat aaaatcagta aatactgttt gtttccaagt aatttgcttt atctcacttt
     5521 gtcatggtta atatttctat aaatattgct ggctgcacag caaagtattg tttttctcaa
     5581 tactgataac atttcttcct ttaatacaaa ttccagactt tttggatcag caggtaaatg
     5641 agaaatttgc tgagattcca agttcctggg aatcttgtgt cagtgtgatt ccaacccact
     5701 gtgccaagta cactgtggag cacccttgaa tgctggacaa gcataattct gtgctgtgca
     5761 gaatctcctt caaccatttt ttctttatta atattaataa atattagggt gttaacatgc
     5821 cagtctaaac tgagatttta ttgtgctaca caaagactga gttgcagcac aagcccacaa
     5881 agtgttggca actaggattt tagtatttta taattttgta tttagtgtat atttagataa
     5941 ataattctca cttatttgag ctagaaaaag aatcaggtcc tagacttttt gtctaagctg
     6001 gttttttttg ctgaaacaac acaaggtata aattaccttt ctcagaatgc ttgagaaaac
     6061 atgatctctc agacccaaaa gattttcatg atatgtaaat ttttcatcat ttctgttaag
     6121 ttggatttga aatgtgttca cccatatcac tgtcttttca agaggatcat cttaggtttc
     6181 tgtgtgagag tgcctgaact ttggtcttat catgagcaat tgtgatgcta gtcatagtag
     6241 cagggttagt cctgtttgca ttggagaaca gtttcgattc acataattat agataaaaat
     6301 ctaacttgtg ttaagccaaa atcggttaat tgtattgagt aatttggaag atgaaaatta
     6361 tgaccaaaac tagtgagaaa tatgactgtt tttaatattt attgtttcat attttctggc
     6421 aaactgcaag tacaaatggg aaaaacctga aggtgtaata tatcctgtaa ccctttagaa
     6481 actttgcatg tgtcctgtta gttgctcatg ggctttgaat gatcagtcat tataccaatg
     6541 aatacaaccc aatctttcat tagattaagt tttttcttct ggaagggagt tgaatattct
     6601 ttatgataga atttataatt tttactcttt ttatatatat acataacatt atcattaatg
     6661 cttcagcttt tgtattgtat tgcatacaat ttgtaattta atgtccatta gattgctata
     6721 tatggaatgc ttttaacttc ttcttaataa aaaacctagt gaggcagtgc ccagcatcag
     6781 gtaggtacag tccaaattaa tactgaagtg aaaagaaaaa taacaaaatt agatgcttca
     6841 taaattaaca ctcttctaag actgtagtaa catagtgtga catttaatat gcacacccac
     6901 atacctcatt tcttctatca aataaaactt taactaaggt ttggaagagt ggaactttgc
     6961 cccctattgc ctagagattg aaaagcattt ctgtattttg tagatgtgct tcattagagc
     7021 atcaagtgac atgaaatttg aactctgcat ctgtaacagt ttttgaaaga atgtgtggtt
     7081 tgctactctt tcagagcaaa cacattctct aggtaatatc tgttttcgta aatgcttggt
     7141 atgagtcttg actgtgtaca gggaaacctt tgaaaataga ggcagtccaa gtgaaatgaa
     7201 aacacaacta aactatcaat aatcctgcta acaaaagaac agcctatctg cacctcagaa
     7261 ctgggctgtg cacccctatg catttctgtt tgacaaaaac acatggcagt tctgcaaaca
     7321 gggaggtaac aaacagcctt aaacctaaaa aagcactttg tttgtaagat ggattagtca
     7381 cgtgcttcat ccccaagtca gagagaggag aatctactag ttgtgtaggg aagtattatt
     7441 gaaattacca gtttactgca gtcatcatgc ttttccctct tcaacttgag catatttaat
     7501 tgatggatgt catatataca cagtttataa tggaacagtc attttttaat ttaaactcct
     7561 taaccattta acatatatac actgtcacat gttgctagct aaaatattta atctattatg
     7621 cataagaaaa ttccattagc cttcagagaa cagactttct tatgttattg ttttatgaaa
     7681 atgtcttact atcataaaat atttttacta ttatcttttt tttcatcata taagtagttc
     7741 ccattgtgta aagtagatag tatgttgaac ttataaaaac cttccacttt gttgttgttt
     7801 tgaaaaaaat atttattatt ttgtgtctac ttagaaaggc catcttaatt aggaaaaaag
     7861 tcttgtattt ctttacagaa ataagaaggt tattaaaaaa aattgccgat gagaatgttt
     7921 gtgatgcctc tagataggaa tagacactca agtgaattgt aaactagtgg tttttatgat
     7981 tcgtgaatat agctccgaga aaggtgtatg ttttatttgt tgtttagcag tattgaggga
     8041 agggaaaaat aggtttatta ttgtagaatt tttatggaaa ataaaattgt taccttgaaa
     8101 atatttagga tatattagct gaaacataaa ctataagacc tccaaacctg tttttttttc
     8161 tatggaagat ttggtccagt aagtgtgcaa aatcttgtga tcttcattcc ttgtatttat
     8221 gtgacaaata attctcagaa ataagtaatt ttgttgaatg cttcaacaaa aaccaaatgt
     8281 aaacttgtat gtaatgtctc ctgtgcttac aatgtcataa gaagagaagc aatttagcag
     8341 atttttcttt ggtatgagaa aagcattcct gatagcctaa tatttcatac agctgggagg
     8401 aaaacttgta agttttgtac actgtttaat ttctctagac cttgaaatgt tttcatctga
     8461 agaagcagct agcattatgt ctaggatttt tcataacaca tgctaattaa caacagttaa
     8521 caaacgatgg tgttacacat aaatactcag aagagcatcc aggagcaatt ggatccacct
     8581 ctgagattgg aggcacctgc tctcagcaaa aaaacaaatg cataaatggt attgaaacag
     8641 catatagctt tgattagagt aatttatata gttttaaata tgaaaaagtg aaaggcagga
     8701 taaataatta attgttgcat agcacgggat attgattgct ttccttttcc tttggtccat
     8761 tatagtggat agttttggtt agtttagtta atttctacaa cagatgctat atttgtcatg
     8821 ggatttgaaa tctggcctat agatgtattt tcgcaagtgt attagactgc tttgcggatt
     8881 ttttcaaagt caacatcctt catctggtta tctgcaactg catagaattt aacttgatga
     8941 ttcaagtact ctaatggatc acagaatctt aagggttgga agggaccttg aaagatcatc
     9001 tagtccaaca actcctgcca gagcagcagc agcaccacct agagtagctc acacaggaac
     9061 tcattcagat aggtcttgaa tatctccaga gaaggagtct ccacaaccca tctgggcagc
     9121 ctgttccagt gctctgtcac cctcacagtg aagaaattct tccttgtatt tttttggaac
     9181 ctcttatctt ctaacttgta cccattgccc cttgtcctat cattggacat cattgagagc
     9241 agcctggctc catcctcttg acagctgccc tttacgtatt tttagacatt aatgagattt
     9301 accctcagtc gcctcttctc caagctgaag agccccaact ccctcagtct ttcatcataa
     9361 gggagatgct caactccatc atctttgtgg ccctgcgctg aactgtctcc agcagctccc
     9421 tgtccttctt gaactgaggg gctcagaact ggacacacta ttccagatgc ggtctcacaa
     9481 ggatagagaa gaggtgatgg gactattatc ttgtttaata tgagtaaaat atggaatatt
     9541 ttgttacaaa tagctcctac ttaatgtgca ccagaaatgt ttctgtggtt tttcaaacca
     9601 catcattgtt ccgattgatt cctgtggcaa aaatattttt cttccatctt caaagggctt
     9661 tcattgtttg acttttctta atctatgata gatagataca tcacattgta agccttacct
     9721 tcttttatag tggtagaagg ttttcaagtc caccttaaaa cactttggga agttaactca
     9781 agtgtgagat aaaaaattat tttcaatagt agctcttctt tcaaacaaca ctctctctgt
     9841 tgaccatggt tggacacata aggcatctgc acacataaca gaagtcttgt ttttcctgtt
     9901 ctcatatgag tccagctcaa aaatttgaca ggtgttaatt tatttttgat agattttcat
     9961 caagtaatag attacaaact caggctaaag ttattatgta tgaggttaca gggcagctga
    10021 caattctttc atgctcctgt acctgctacc aaaggaccaa tcaaacggat gtttcttttg
    10081 tttttcattt gcttctcttt tttcttcccg cttttcactg gaaaaatatg tgttttcatc
    10141 tgcttccttc tcaaaggatg aaaagtctta tctgaacttg tttaattttt caaatatttt
    10201 tagcacatag gtgtagaaag gttataggtt ttctttgaga tgatttatct tctcatctag
    10261 tgttggccaa ggcagaaatg tacagggaag gtaggaaatt atattagatc aagtctttaa
    10321 taaaccatca caagaggtgc atatagattg ttggaggcta tttcattgcc acaggccaat
    10381 gcccaagata atcatttatg taagagggtt cttttttctt gcatatctta tagaatcata
    10441 gaatcatttc agctggaaga gacctttaag atgatcgagt ccagcctttg tcccagccct
    10501 atcaacctag ttttgtgcct acagaaacaa tttaatgttc tttacacagc agtctgtgca
    10561 aaatttctga aatagtttgt gatgttactg acaacatttt aggggtcttg agattgaagg
    10621 agtttgaaac aagtgcatta aatttaatgg taggcaatct ttaagaagga atatagaaag
    10681 ttgtactgaa tgggcaaagt aattgtaaga attaactttt acttttgaca tttctattca
    10741 gtaaatatga tcttacaaca gcacatagaa ttctcattcc tgtgtttgta ttcttaaatt
    10801 ttgatacatt tctaggtttt atgactgttc aaattgcatg ttgatgacag tataaagatg
    10861 aatgacattt aatttagtac cactgggttt cattttcaag aaagacataa gcaaaatgca
    10921 tgagtgtgat atacttggga agatcctaag aatggttttc tgtaaccttt ccctcttcca
    10981 gtctttgaaa ttagctgata ttttgatttc ttttgctcat aaagtagcta gcttagcatg
    11041 tgtttgtata ccacgtgtgt tcctatgaac ttctgtattt aatgtaaagg aaaaattggt
    11101 actttcccaa atcatgataa caaagtatgg aattaggaaa tatatatatt tgattatggt
    11161 aggaaaccaa acacagaaga acagtgatga aaacaaaaca gtggggttag cataacttct
    11221 aggaggaaag gcaggtttgg ttgcttagct tttccctatt aatatcattt gtatatgacc
    11281 ttacattaaa atctgcccta ctgtcatcaa tgaaatcttt gtgcaatttg caactaactt
    11341 ttaattagcg tttccttcgt ggattttcac aggcacagta aaatttgcaa ttacttgtaa
    11401 ttttataatt aatttaaaat gcaacatgat atagctattt gcctatgtaa cacaggtact
    11461 gttatggatc ttagtggaga gcagaatagt attttgtcag gcacatattt agctgatgct
    11521 agattctatc ttttaatgat aaaatttata taattttaaa aattcagatc tttaaaggga
    11581 tgtaagtact gcatgactga gctattttta tcagtatgag acaggtgtag ggttaccttt
    11641 acaggctaag ctagctttag gtgtgtttat aaagctttca ttttaaaaac tttaatactg
    11701 agaacaccaa gtactagtac acacaatacc aagagatttt ctgccatcat gtcttatttg
    11761 taagaggtaa attgaattgg aaaaatgttg aactggatgt catgacttgc aaattgatta
    11821 ccatatcaat ggtaaaatca gtagaagttt gaacttgaaa gaagaaatat ttatgttttc
    11881 tgaatataaa ttctaatgta tctttgtact ttttatctga ggttacagta atttttataa
    11941 agggtaaagt ggtcctgtcc aggctactaa agaaaaaaga tgctacttgg tgagtaaaat
    12001 aagtgacgtt gtagatgatt caaaataatt tgtttatcaa acagattcta tgtttttggg
    12061 actagttgct agaatttcag cttgtatttt ctcaaaccct tacaattatt tttggagttt
    12121 acttttggaa attttgtagc agttggacca ttctggtctt aagtgttaaa tgactgctaa
    12181 aaatcacatc ataattttga cgtaaaattc aatgtattgt tcttaatgta ttcaaacaca
    12241 attttaatgc cattgtccta agctgaatgc gtaagcaaaa tgaatggttt tgtaaatatt
    12301 gcctgtgtga aaacagactt gtgatgcact caggttcctg ttttggaatt cttctcacta
    12361 catacccaga tgtacacact acatctatta ctttgtcttt cttagctgcg tgtcatgtat
    12421 ttcttatagt agtcagttaa tttctagatg tctacagacc ttggtgccat ggttttgaat
    12481 aatctttatc ttgggtaggt ctatatagaa tgttctagat tttgaggaca ttattgcaat
    12541 ggttcttttc cttattcagt gtttatgaac tttctagctg ctgtatgtga ggaacacaac
    12601 tgggagaaat agtatcaata ttttaacaat atggaccagc agactgtatc tgaggcagct
    12661 caagagagct ctcaagtgaa gccagtagct atgcttggta tccatgccac agtaaactag
    12721 gtaccagaaa ttctccatgc agttacagac agaaatctga tttctgtttg tgtcatggag
    12781 tattgtgtag tgttcatgta ttttccttgc acagcttcca tagaggtctg tgagatgttg
    12841 cagatcaaag actccaggta aaactgacat tattcttatt ctggccactt ttactgaatt
    12901 tacttgtcct ctttctcctc gtatagattc ttggagactc attcattttg gtgttttgct
    12961 ttggaaaaga tatgtttgca gttcagccca ggttttttcc taagaacaaa cttcaggatc
    13021 agttaatctg gttgtggcat cttggatctt tgatggagca ttggcctggt gacactttcc
    13081 agtattatta gaatttttgt taaagtactc ctgtaactac atgctgcaca agatcttttt
    13141 ttctcatagg ccatgttgtg gagctcagag gtatgtgacc cacacaactc tgcttaaacg
    13201 tttttttgcc atgctgaatc tgcattttgt tcctggctga gggagtatgc ctgtaaaaga
    13261 gcatctgagt tatccagatc tcaaatgtag caaggaataa gttaataggg gttaccaggg
    13321 ctggtgtcag gttgtcccag aagcgagctg caagtcaaaa tgcagcctct agcggaggtg
    13381 tctaccctgt gtgagctcat ttgtcactct ttgtgttaca tgtcttgtac ttatccacag
    13441 ggctgttaac ttctaggtat tcagattttc ttttaataag aacactttta gtagtggttt
    13501 tggaagataa tgatgatcta catggaggaa aaggtttatt tttgcacctg tcacagaaaa
    13561 gctacacttg caactgtgaa tttgcattca tcttcctccg gacaagtcct tacctctcca
    13621 tgataatgtc caagctggag gaggctgctt caaaattcct tccttccttc cttccttcct
    13681 tccttccttc cttccttcct tccttccttc cttccttcct ttctcccttc caccctttca
    13741 tgtgtttcag cctgtcctga agcatccatt tccacagtca cctgatgtgt gtgctagcaa
    13801 gcagccaaaa caccgttcag aacctggtat aaattatcaa agaattaagt cttcatagtg
    13861 catagtaggg agtacttgcc cctcaatttg gacacagtaa tctgactggt aaatgtagtt
    13921 ttctgtagca gctggatttt gtgagttttc ttgttgtcca aatttcagtg ggagatatcc
    13981 agcaatatat gatacaattc tttttgactt agtcaaataa atagtgctcc acattgccaa
    14041 cggaccaatg gtaagagacc tgtgccaaac aggtaatagg tccctagctt ggtgtgtttc
    14101 taattacgga gcacaaagga aaaaagacaa attcaacaca aacacagcat gtgctaaagc
    14161 aaggccttgt gacagcactt ctgacacttc ctggaaagag gctgcaatgt tttgatactc
    14221 cttttcttct tgaaatgagg ccttactggt agcattcttt caaaggttag taggtatttt
    14281 ttttctttta ccttagagat tttatgccta agactactcc atttaaaata tatcgtgtgt
    14341 acatcagtat ctattggaag tcagattgct gtgcttgatg agaagaacta agaaattcca
    14401 agctcaggga gggagaaaaa acccaaaagt tgtttaaagc tgctttcttt agcatggctc
    14461 caactgaaac acatgtaata cttggtcttt ctacttgaag tatccatgag caacacggtg
    14521 ctcctttggc tttggattca gttcttaatg gtttgcctgc aagtttcagc agg
//
LOCUS       Cst_stk33_pseudogene:contig2       25313 bp    DNA     linear  
DEFINITION  Colius striatus serine/threonine kinase 33 (stk33) pseudogene.
SOURCE      Colius striatus (speckled mousebird)
  ORGANISM  Colius striatus
            Eukaryota; Metazoa; Chordata; Craniata; Vertebrata; Euteleostomi;
            Archelosauria; Archosauria; Dinosauria; Saurischia; Theropoda;
            Coelurosauria; Aves; Neognathae; Coliiformes; Coliidae; Colius.
COMMENT     This record uses data from DDBJ/EMBL/GenBank entry JJRP01086557
            We downloaded the assembled contig(s)
            from the WGS project and performed a local BLASTn search with our
            genomic stk33 sequence from the African ostrich (KP072780) in order
            to identify the corresponding contig(s). We then used nucleotide
            and amino acid sequence comparison in order to identify the stk33
            exons.
FEATURES             Location/Qualifiers
     source          1..25313
                     /organism="Colius striatus"
                     /mol_type="genomic DNA"
                     /db_xref="taxon:57412"
     gene            1..25313
                     /gene="serine/threonine kinase 33"
                     /note="Exons have been identified by sequence comparison
                     with the stk33 sequence from African ostrich (Struthio
                     camelus) [KP072780]. Remnant exons contain several stop
                     codons and frameshifts within the ORF coding for stk33. 3
                     Exons have been lost due to large genomic deletions."
                     /pseudogene="unitary"
     exon            5520..5879
                     /gene="serine/threonine kinase 33"
                     /note="frameshift and 1 stop codon within the ORF for
                     stk33"
                     /pseudogene="unitary"
     exon            7789..7892
                     /gene="serine/threonine kinase 33"
                     /note="frameshift and 4 stop codons within the ORF for
                     stk33"
                     /pseudogene="unitary"
     exon            9036..9170
                     /gene="serine/threonine kinase 33"
                     /note="frameshifts and 2 stop codons within the ORF for
                     stk33"
                     /pseudogene="unitary"
     exon            10187..10275
                     /gene="serine/threonine kinase 33"
                     /pseudogene="unitary"
     exon            17401..17476
                     /gene="serine/threonine kinase 33"
                     /pseudogene="unitary"
     exon            22295..22393
                     /gene="serine/threonine kinase 33"
                     /pseudogene="unitary"
     exon            22663..22748
                     /gene="serine/threonine kinase 33"
                     /note="1 stop codon within the ORF for stk33"
                     /pseudogene="unitary"
BASE COUNT     7591 a   4554 c   4542 g   8626 t
ORIGIN      
        1 caggacttta acataatcta ttaaatatct agataagttt cttcttttcc atgactaacg
       61 tttcagatta ggcaaaggca atttctgtct gattgctttg tatggacaac tggagtaatg
      121 gaggtgggag ttctgctgtg cagctgagca agctgtggct tgcaattact ttcctcatgc
      181 ctggcatctc agattatttt ataaaggact agttttgctt ctaggcaaga gctggagtta
      241 aactttcttt atttcatatc tggaaatgcc ttgcttgggg gttggagtaa cccaggctct
      301 ttgctgtgct gagcagggct caaactgtca gatgtgctgt ctctaggctc tcctggggcc
      361 tggttagtag tgtggtggct tttcttggct gatgttggcc ataaaacgtc aggtatttaa
      421 acaagcgtat tacaacatat caaaagaaat tcctagtttg aagatgtctt cagctgttct
      481 ctcttatgtt ttaagttaac tgatttgtgt acccttaaga agtaatcaat gacattagaa
      541 tcatccatga agccaggtga atactctgaa ctgtcacatg cagcttattt gtatatggtt
      601 gcacacattt tttaaggatg ccaagctcta ctttgtaact ccttgtccta ttattactgt
      661 gctgtttaaa ctatagtaat gtagtttaaa aaattaacgt catatttagt cattcaaaat
      721 ctattactac agctatctat tcctaatgtc ttgtaagaga gcctttattt tgaaagattt
      781 gtctttctta tgttggctaa gtattctgaa cttagtaatt tgcaccctgc tcagaaatgg
      841 caggatatat gaaatgtact ctgaaattca ttcaaacttt taaaacttat tatgtctagg
      901 agagacagat ttaagattac tgaggtttct ggttgaagta cttcaagcag aaatccatac
      961 tccattaggt tttgtaacat tatgtgacct taattttcca ggtattttgc ccttcaaatg
     1021 gaaaatagta ttttaatact atttaagtct cctgaagagc cttgtaatgt gataggctta
     1081 agttctgaaa catttgaaca aaaagaaaga taaaaagtta ttcaggattt tgtatttatt
     1141 ttatgtctag caacataaag atacgcatca aataatacat tgaaataggt gataaaatgt
     1201 ttttttgggg tgcatttatc agtgaaatta tgtgtctatt cagtcaacca tatttattgc
     1261 atgaaggtat ttccttgcat ttgattattt taggcaaagc tatttgcagt gctttgaact
     1321 tcgagattct tcttttatgt tgtggtgttc ttcaaataaa attctacctg gacagcaact
     1381 gtaggattcc atctcaggag ctgaaagaga attacagagc tatatttact tgttgggaaa
     1441 tcttatagaa aaagagcaga aatgtgtggt atcttattaa cagaggtgat acaatcttct
     1501 agtaatgtta aatataagga aatgaaaact atcagcaact agtgttgtgt gctgcttcat
     1561 aataggttag aattggacct actaaattat gtcaatagct tctgaagttt tacctcctct
     1621 catgtaatct ttgagcagtc aaatgtgtgt gttgtgacag gcacaaaaca catcacttct
     1681 gaaaaatctt gaaaaaagga tgtaattgaa gtgttacagc atttatgctg gatgtgcaat
     1741 tacagacatt cagctgtata tttgtacatt taataagcat ctatcctgat agttatctta
     1801 ggccttgggc tgcttttgtc taaaaattgt gttttatgca cacaaaaagt gtcaattggt
     1861 aggttttcca tggatgtctg cagccctggt tgtgactata tactgtaata acttagcata
     1921 gattgtctaa tttaaagatt gtaattattt ttctgattaa aactaaacat tatttatgag
     1981 aatgtccttt ttgcaagctt gtgctctgat catgtgaatg ttgtcacgtc aaacagaacc
     2041 acctgagaga cgttttcagt ctgagcttca ggttggacat tctagtatgg aaaggaaatt
     2101 agaccacaac tcatgaggaa atgattaatt acattttgct tgcctgaact gttgtttcct
     2161 tgtccttgac tgtcaaatat gaagattttc tcacagattt cattagttgt ttccaagacc
     2221 cttgagctta attgtatatg tggtaacctt ctctgatagt ttcaaatgta gctgtcagta
     2281 gtggctacta aatttggtct tattggcccg tccagtttta gtggagtcag aacaatttct
     2341 ttctgctgcc aagaattcca gttctgattt gtaagcatca caggctgcct tcgcacttgg
     2401 tgagtgtgaa caatcaccct gtactcctgc caaacttgga gtagaacaac tctgagtgca
     2461 gaaaaacaga cagaaatctt caatcagaga tttgaaaaat taaatcccct tctttctgtg
     2521 ctttttgact ctattttgcg aaaaactccc atcttgacat gtgctttgct aaattttact
     2581 aactagtaac tgcaagtaat ctaaaaaaga ttgttccaag ttaacaacat tgcatgtttg
     2641 ctgatttttt tgtttcaatt aggaagtggt gaagtttcat gtctactttg taaacccaga
     2701 gtaattaact gagtttctta atgctctcaa atgcacaaag cagatatgcc aaaagtagaa
     2761 atgaacaatc agtaaggctt aaactccagc attctgactt cctttgtttt ttaatcaagt
     2821 ttgggtactg cagaatcaca gaggaatgga aataaaatct ctgggatgtt agattctaat
     2881 ttgtgggcca catagctact acctttcaac ttcagaaagt tgaaagtggg aattcctaga
     2941 gtgtgaccat cctttatttg tgatggatac tgtgtctata agtgtatctg ccttgatcag
     3001 taacagctac atatattaat gtgagctcac attccctttg gatccctcac cactttaact
     3061 ttgatcacaa gcacctaaat atgcttctgg cttggacagg aaaaataact tcaaattact
     3121 ttttgatcac attgtcaatt cacaatgaaa aaaaacaaag caagctgcaa ataagagaga
     3181 gagagatgtt tctaggtgcc tgaagttgtc atgtaacatt tcctcctccg atatttccct
     3241 ggttgtatca catgcagatt acattgttcc tgtttatcaa aaacaaagca aatatacatt
     3301 tgctcctcct gtagagtttt tcattctata aaatgttcac agttatttag agggcttacg
     3361 acagataatt cacagttgaa gcatttgaga ttttggatat ttattaccaa agcatatcta
     3421 acaactgtac tgtgtattcc agagtattct gttttcttcc tgtatactgg attcctctca
     3481 gcctctctca tttttatcta tccatagggc cgtctgactt tatctgttaa ttctttaatt
     3541 ggttaattaa atctgttatt atgagttcta gtttaagtga ttaataaaac cttgcaaaat
     3601 aatgttaggt gcacagagac gttatggtag gatttgcctg atgtcttgtg ctatggtact
     3661 gacacccata agggtctgag aaaggccaca tgactctcat aaggtgatta aaataaggag
     3721 aacaggaaat ctgaagaaaa agctaatgca gagtcagggt atttttcttt tttttttttt
     3781 ttttttctat tggcagtagt ttaaggcagc tgcaggtctc tcatgtattt atcttgaatt
     3841 agtagtatgt tcttgtggcc aaatgtagag ttcacaaagc tttggtggaa aactaaaccc
     3901 ttgtttttct tgcatatgtt aataatggta aatcccccta cttctagttt attgatttgt
     3961 caactgaaga ttttcttcaa tttggaattt attaattaaa aaattttacc cagaagcaaa
     4021 atgtaaaaca aagtcaggat tttagccttt aaaaagcatt tatagaatga gaacaaatat
     4081 gtttctaaat atcattaagc ttatctcttt tttgtgctag ttatcacatt tttttttcct
     4141 aagtttcaga gaatcaaaga ttgtaatagt tttatgacat aatagttaaa aatttctttg
     4201 atggtaggac taagagtact aatattgtca gagacttaaa tatggaaata aggtattaat
     4261 cacattttct ataaattgca gaatgtaggc tctccagtga aattagaagc tatctctcat
     4321 gataaaagca ctgcatcaga aaagaacatt ctcttaaata gttgttgcct gcacaaaaag
     4381 atttttgtgc tattattttc taataaacca cgtcattaaa aacccaaagt cctagatctg
     4441 ggaagtgagg gaatagatat gaaccaaagg gctcaaggat gttcaaacag tatctgagtt
     4501 tatctctgag gtgcagcaga ggtattggag cagaacagat tttgcagaat gtctactgaa
     4561 aatctggccc ttgttttctg cagaaatgaa ggttatatac tctcagctta agccagtttt
     4621 tttcattttc tggaaattca gatccttcta ttagctcatt tgtctttctt ggtctctaaa
     4681 aggtcatcat cctgtattct ccttagattg aagtctcaaa ttcccttaga tgttgccttt
     4741 cacagctggg cagggcagcg cagcagctgc ttctgtgtgg ggagtaggtg ctcggtgaga
     4801 aatgaacaca agttcacact ctggtccctg tcctgcagga ggtgaaccag gatcagcagt
     4861 taaaggtagt tttcagtgcc tccctcatgc tagccaactg gaatgcaaga acaacttgct
     4921 tttgtaaagc taagcatttt caacttgatg attttccaag aggtaaaggt agttgatagt
     4981 tccctgttta atccgctaac actttcaggt attgcctctt ctcaaggtcc tccactgtgg
     5041 aggaactgag ctctagtttt cttgcctgaa aacatttaga taagcatgcc ttctttagtc
     5101 cattttaact ccctctgagc ctttttgtgc agcttccttt ttgagaaaag tagactgtga
     5161 ggaatcatgt gcaaatccat agctctccag gggaattaca agagtaccca ggaacacttg
     5221 ctttcattat cactgtcttg gcagcactgc tgaagtatgt cctcacatga tgccagttag
     5281 aagcaaaagt tcacttttat tagactctcc agatcaacaa cttcccaggt ttaatgaagt
     5341 attttgaaat cctctaaaaa tgtgttatat accatttgct ttgaaggaaa aatctgttac
     5401 atttttgtac tgtttggtgg aacaaatgat tttttttttc cacctctgaa tggaaccagc
     5461 cttccgtaga cagacaagct gaagtatcat ttttgactac attttttctg tttttgcaga
     5521 tctgttgtcc aaaccaatcc gctgtgttat gccaatctac ttccttgtca gtgcagcaga
     5581 cagctgtagt taaaacacga ggctttagtg ttccagcagc cccctcatct ctcagatttt
     5641 attccatttc tttaagcagt gcccatgttc ctgccagtct gtgtgctttt atttaatttg
     5701 agcagagctt gtacaatgcc agacagatgg ctgaaaacag tgaagaccat aaaatgtacc
     5761 atgtgctcag cctcatttga accaagcaat gttgcatttt tttgccccca ttgcaaaaaa
     5821 gatcacacat gttttggatg tgcattagca gaggaatcca gccaagcagc cagaaacaga
     5881 ggggataaaa aaagcctcgt cttttaaagg ctccagtatt catagagaag gtaagcaaac
     5941 tgaaattgga cctatttttc attgctatgt gtttttgaga tatattttca agagtagaca
     6001 tttcttcata ttgtacactt actaatgttc acttctctga agtaaagcaa ggcttatatt
     6061 tcctaatgat ttcttgaaag tattataaaa tagagtaaaa tctcttccac atgaaagttt
     6121 ttgacattac tttcaatggt cagagaaagc actgctttcc aaaaaattcg ggaatacaca
     6181 gtggtagtta caccaagtag gcatgacagg aattccatag cagaagctcg tcactgtgta
     6241 aaaggatcca ttaattggaa ggtgtgttga acaaattaat ttaaaatagt gaactgtaaa
     6301 aaaaattctt ttttttttga gagacattta acattatagt ttcacctcga gacaatataa
     6361 gaaatgtgat gaattattac tgttctgaaa aggtgtagtg gtttgtagtg atactcacct
     6421 gataatataa tgccataatt ctctaaatgg aattattcat gttaaaggtt tttctgcaca
     6481 tccagtagat gtattcttct tatgtttact gtattgactg atgaagaaac acatgctcta
     6541 aagggcttac tagtcctaca agtaacctaa cagattatgg gctttaaagt tataaattag
     6601 tctaaggatt taggtctgga tggctatgca ggaaaaacaa taaagttaaa gaagtgagta
     6661 aaactctgtt aaatccatgc cagcaataat caggtaatat ctaattagtt aatccatccc
     6721 atgatctgta aatacatgct caatcttttc tgaatttgga ttgtttgttg actcaatccc
     6781 agaggaattg acctttgagg tcacatgctt tgccgctctg ttgaatagta ttccaagtac
     6841 aactaacttg atagaaattc tgggaatgaa cacattaaat tgaagttaat gaagtttaca
     6901 cgtccatcat gaaaataaaa gttttgcttt agaggtcaga ctgcatgtgg tgggtaattt
     6961 tctgttcttc ctaccactca cttttacccc taatggcttt caagtacagt gcgctacagc
     7021 tatataaagt gtgtaaatgg taatactata ctaatgatag ggaaaaaaaa aagtcagaag
     7081 ttggatttga agttgtcttc gttttgtctg cagttaattt ttagctatgt acagtctcct
     7141 ataattcctg cagtagttaa tacactgatg gagatgtatt tatcttgtat cataatctct
     7201 tgtttaataa tgcaagcttt aaaattgctc aggtgaaaac tttaaaagct tttgttggag
     7261 gagtccacat gagatgtcaa gctgaaaaga aaactaaaaa aagcagtgaa actgaaattt
     7321 gagaataaga tccagcttaa gtttttaaaa cactcagact ctgttgttta accatgtcaa
     7381 ttaggattca tactccttca tgaaagtatt gaaaatattt ttatatatta gattccaaac
     7441 taaccaaatc tgatcaaaga atatatgttg ttttggaagt atatatttta atttttaaaa
     7501 atcaagatat aagataggaa cacaagatac tgcattcata tcactctgaa tatagcagta
     7561 ttcataccta atgttttgtg gatggatgca tgatggatcc tgcagcttgt aacttaccaa
     7621 gaaaaaattc agatatatta ttcttcttca tacttggaac ttttcaaact cattaaataa
     7681 cttgttaatt tatttactat atcctgtagc tttttaaaaa ataaattact gttgttgaaa
     7741 aaaaattaaa atgttatgtt tgtaaaacat gtctcatcaa taactaaggg tggaagttct
     7801 gccatgaagc tacttgtaag gagatgagaa tcttaaagag aatggaccat gatcatataa
     7861 cacatctaga agagacgttt aagacaccaa aggtaacgtt taattaattc ccacactagc
     7921 atcagtagac tgaaaacata aatagccgtc tctgttccaa ggtaactggt catatatctt
     7981 atttaacaat cataccattt gacacaaatc ttacagcttt tgaccacaac actgtggaag
     8041 tactttattt tattgttgtc taaattcctg ctaagccact gttgccagaa atatacatca
     8101 gcagttcaac agaggacaaa ctagtttatg ttgaggcagt aactaagcct gctttgtttc
     8161 ccgatctctg atgggtagtc tacagcctag atttttattt cttccttata tcaatttgct
     8221 tcccccctcc actctctgtt ctcttcagat gtattgcaac aataattaaa tacaatcatc
     8281 atgaaaatta cagggtggtt tctttctttt gcttgtttgc catagtgttc tatatggaaa
     8341 gttgccctct tgtgtgtcca tagcatttct aacgagggga aacactggtc cataagcaat
     8401 ctttccattt ctttgtagat atctcatttc agaaattgtt gtaaagccaa agaatggtgg
     8461 aaaacttatt tttaaggcta aattactgct actctgtctt taacttattc tgttacctgt
     8521 tgggtagatg ttattgctga gctgaacata aaagatctcg ggactgtgta atgacagcac
     8581 catattataa ctattgcagt tagcacattc aaactaatat ttactgttag ctgtaagtat
     8641 agtttttttt attatcttgg gatattgaac cgatcagaag tctcatctga gtaatgtatt
     8701 atagttttca tttctagttg ttgaaaagtt gcagtttata ttttttctac agttagtact
     8761 ttcttaggtt ttctgtaaaa gccattgata atacattgaa aggaagaggc tttatgcatt
     8821 atttaaatat atgtatttta aaagcttcag agtttctttt agaaaacatt gccaacattt
     8881 gtggcaggtc agttgtcttt ggccttctgt tcataaaata ccaattcatt actgcagctg
     8941 gagaactgct attaattaca tatattgtta ttacactaga agaaagtaaa ctgaaaaata
     9001 acaaaatcat tacattctct ctttattaat actagcagat gtaccttgta atggtgctgt
     9061 gagaaaatgg agaccttaaa aaaacctttg tagtgaagga catgttatag aaaatgatag
     9121 aagacacatc attcagtctt ccttcagcaa caacgtatct tcacaaagaa aagtaattaa
     9181 gttccctcat ctctcctata tgttcattga ttttgagagt tcatacattt aacaacagtt
     9241 agtgattgct attcttatct attatttatt tcatcagata aaaataggcc agtaaaggac
     9301 taaaatacac tacataaatg ctttcacaga actttatttt tcttacagat gcaataagtg
     9361 ctaccatttt ccttttattt ctttttctgt accaattgtg ataataacat gtatttttat
     9421 tccctaactt gcaacttctt tgcattatat tgttaacttt gtttagtttt taaaggtacg
     9481 gtatattaca ggagataaaa aagcaaaagt ggattgtttc tgatacttct taacagcata
     9541 tgttgcattt gggattcagt aaacattagc attttcatcc aacacacaga agcatctcaa
     9601 ttgtgcacag ttgacagaat taacctatcc accaacaatt tagaaccaat agtgtaggct
     9661 tgtgaatatt ttgttttttt tcactcagaa atggttaatc tctctgttac agtgtgttac
     9721 taggaatcct tcatttacct ttttttccca tagagatata aaggattctg aatagtgcct
     9781 tgtttagagc cttgtttctc ctgtgtactc attgaaaatg caaaaaattg tactggtttt
     9841 ggataggaag aaaatatgtg caaatttgat aattatacag tgtaaactct actctttttt
     9901 ttgttgagag atagcaagtg gtctattgat attaaagtcc aaaccaatat gaatttttcc
     9961 ctttgttata ggattgtggg gaggaatgaa gttagaaaat ttgaaatgct tctatgactc
    10021 cctggatgat atgggaaaga tacttttggt taggcttcca gcagttcaga gtgaaataca
    10081 ctggaactgc tcaaagaaat tactctatcg aaagagttta aaccatttct gtcagaatat
    10141 cttcactgca agtgataaca ttttctttct tgctctctct tgccagatat tgttcacaga
    10201 gatctaaaac tggaaaacat tttagttaaa agcagtgaca tcgatgaagc aaatgaaatg
    10261 aaattaaaca taaaagtaag atgacaattg tagcagttgt gtttcgacaa ctgattttaa
    10321 catccaagta ttactgggag acctgacttt gatacctatt agcagctttt gaaatgagct
    10381 actaaatggt gttattaggg aaaaagaaat cattttggaa gctaagtgcc actgctgaaa
    10441 aaggcttttt tttaaaaaaa aaagaaaaag aaagaaaaag gtaagtatat ttctaagtca
    10501 atttaaaaag agatcttaaa gtaaccgtac tttattcatc tagatttaaa ttagcatggt
    10561 cccaagctat tagttacaga aagccagcag gtgccatgag atgtaattaa gttttaaatc
    10621 aggaatgtta tcggtttcat gtaaccctgt tagtagttta ggaaaaagct tacttagaat
    10681 gtgccttgat tgaaatacaa atatattata gggttctttt gatattaata aatatttact
    10741 atctaaacac aatgtgccat tcagttccat cttcttttac tgaaagagta gtctttgatg
    10801 ccaaataaat tgtgtattag ttatccattt catttgctgt ttattagtca ttactgtgaa
    10861 aaagtaggca tcatctaaaa caatcttgta aaatttaatt attggatcaa aaatgtacta
    10921 tcttaggtag aaaacttcat gttgagaagt gttttagaga ctgaagagtg gagacaactc
    10981 agtaatttat ggtgagagaa atccaagctg tagaactctg tttcttagag gctatgtgtt
    11041 tttatagaat attaaactca ttgtatatta attttggatt tctgctctgt cactttcaca
    11101 gtaaaatagt tttttcttat atttaaatgg aacgttttgt gctccagctt catcacatta
    11161 ccccttgtcc tgttgctaga tacaatagaa aaaaggtata ccccaacctc ctgacatcca
    11221 ccatttacac acttgtaaat attaatgaga ttcccccctc agtctcctct tttctagact
    11281 aaacatcctc tgttcccaca gtctttcctc ataaggaaga tgctccagtc ccctcatcat
    11341 cttaatggcc ctgcgctgga ctctctccag aagttctccg tccctcttgg gctgaggagc
    11401 ccagaactgg acacagtact ccagatgagg cctcaccagg gcagagtaga gggagaaaag
    11461 aacctctctt gacctcctgg ctacacttct cttgatgcat cccagaatgc cattggcctt
    11521 cttagccacg agggcacatt actggctcat ggttagttta ttatcaatca ggactcccag
    11581 gtctctctct gcagagctgg tctccagcag gtcaatcccc agcttgtact ggtgcatggg
    11641 gttgttcctc cccagatgca ggactctgca cttgtccttg ttgaacctca tgaggttcct
    11701 ctctgcccaa ctctcaagct gatcgagatc ccactgaatg gcagcacagc cttctgggga
    11761 gtcagccagt cctcccagtt tggtgccatc agggaacttg ctgagggtac actctgtccc
    11821 ctcatccagg tcgttgatga agattgagcc aagccaagga acatctcttt ccagtggaga
    11881 tggtggaggt gccttgcagc catttgtgag gagtcacaaa accagagtca ccaaaagcac
    11941 gttttaccat cagcaagata tccgtgttca tgtggcaatc taggttttca tttgggttca
    12001 taacaagcaa tgctctaatt tatcagcaac ttggttttat ttatcctgac cttctaactt
    12061 ctgtctctgt cgttccttgc tgttgtggtt tggtgccagc tagcacagca gcaccacgat
    12121 agtctctcgc ttggtaccct catttacccc aactctcatt aggatggtga aggccccagc
    12181 gcaatggaag taaaaaggta agcaaggttg ttgtggattg agacaaaggc agggagggct
    12241 tgctgccaat tacggttctg agcaaaacag cctccagtac tcgctcgtcc caactcacaa
    12301 gccgttcgag atcccgctga atggcagcac agccttctgg ggagtcagcc agtcctccca
    12361 gtttggtgtc atcagggaac ttgctgaggg tagactctgt cccctcatcc aggttgttga
    12421 tgaagatgtt gaacaagact ggccccagaa tcgatccctg tggaactcca ctggccacag
    12481 gcctccaact cgactccgtg ccattggtca ccagcctctg ggctctgtca ttcagccagc
    12541 tctcgatcca cctcactgtc cactcaccca agccacactg cctgagcttt ctgatgagga
    12601 tgttatggga gacagtgtca gaagccttgc tgaagtcaag gtagatgaca tccgctgctc
    12661 ttccctcatt tagccagctg gttatgcaat caacttgaag aatacttagt ttaacatgaa
    12721 cttgagtgtc aaggaaaaat gttgtattaa aaaaaggctt aactagtgga acaaaaatag
    12781 taaatttgtg tggagtcctc aaatgcttgt tcatgtgttc cactctacgt gccattcagt
    12841 tccttggcta gtggtgtcta gtaggagcaa tcttctattg cctttgttca tctgagatgc
    12901 caatacttat agttaaaagc ctgtaggttg gctgtgaggc ctgcaaggct cagctctctc
    12961 agtcctctgc tggtggtagg caggttccac agagaccttg tatctctggt cagggtgtgc
    13021 acatcggctg atttcccaag gtttttctga aggaaatgat gcaaccatcc ttcacccaat
    13081 agctggaagg tttttactcc tcttgcccaa acttcttgag tctgggttca tttggcagag
    13141 tcatctttca ctgcaggcta cagacagagt gacatgcagg tttcatttca aatttgcttg
    13201 tttagaattt taattatgtt ttttcttcct ttttttgagt tctactctaa ggaaaggaag
    13261 ctaaagttca catctcacaa actcacattt tgtcctacag aaaaatgtca tctcttcaac
    13321 tatatttagc ttttgtttaa aaggtatgga agagccatac cattttaact tgagtactgt
    13381 ctccatcaga aaacaaaaca atcttttttt ctcctttctg ctcccctagc ctaacaggta
    13441 gtaatcacag tctcttacat tataggcaga acttatttat tcttattttc tcatgagctt
    13501 tatcatgtcc tccatgcaga caacactcat tttgtatttt tattctacaa tatattgtct
    13561 tccaactgcc tcaatctaac ttatattttg gccaagttaa attcactgca agtaacacat
    13621 cccattgtga caaggtcagc tttttctgtc tttctggatg tttttgaagc caacagggct
    13681 acgtgaatca caatctctcc ctctggttac gtagagcaag tttgtgactt ctgatgtgct
    13741 gcagaaaatt ttgtgagtct ccagcaaaac aatgggatta aattctaaac catttttttc
    13801 ttagaaaatg tccatccaaa caatgtgtct atcctgatat cacgacacgg attattattt
    13861 gatattgaaa tggaagttga agaacaaccc acgtaagcag gtaattatga cgtaccttgt
    13921 ccaaagcaca tgcttttcag gattttttcc ttgggtattt aggctatgaa tgctttgcaa
    13981 tttatattac aaagattttt acccctttct tctttatact gcatgctgtg attgagttca
    14041 ttattgaaaa catcattaat ttcttaattc tatgaagtcc ttttcctcag tggtatgtag
    14101 cagcagtgca tttcacatac gcttgtaaca atctgaagaa aaaaagaaat atttttgtga
    14161 ggaagataat aagtccttct gacattttga ttgatgaaat actagtagta ctacgtacta
    14221 ctttaaatga gggggttgca tgggatgaaa ttactttccg atttactaat catgacagaa
    14281 acatagagtc tgagcattga aatggacctt gagtcatttg atttattttt gtatcgaaag
    14341 aaggaagcag ctacacttaa gtaatttctg atgaatattt gtgaaaagtg tacttaaaga
    14401 cctccagtaa tggagactct gtaatctttc caggcactct atcctgatgc ttcattatcc
    14461 tcctagaaat ttttcctcct gtctgccctg aaccttcagt ttgacaatca gcttaaactt
    14521 ctacctacag gccacgatct aattactttt ttcattataa atgttcagtt aactcacctg
    14581 cagccacata attgctagag ctgacctaag ggaggcggtg ggagcccatg agtgaggcta
    14641 aggaaaagga taaaactgca tctcatattt tcagactatt atctctcact ctatccatca
    14701 caagtatgaa gaacaggtag ccatctttct attttcagca atctggtatc atcttcttga
    14761 acctcttgtt ctttatgtat ttcctcagtc ctgtcctgca tttctgatgt ttatgattga
    14821 caattggcac ctgttatgtc aaaatgggaa tgcctaaaac tgagcacaac acccgattga
    14881 agcctcacca gtgctgggct gagtggaagg attgttttgt gtgtactgca gaccttaggc
    14941 atataatatg caagtgctgg ctgtcgtttt gtgatttatt taaaagctct gaagtccaca
    15001 taaatgaaca agaggtatgg gctgggaatc aggccattgg cctgtttttt cacctggaat
    15061 atgttttttc accttagtct cctgagaaag ggcagatgtg cacaaagaga ttatgcaccg
    15121 gagtggcact ttcatgctaa acctgcctcg caaaggcact gtcctgtaac actggatctg
    15181 tttgtccatg ttcagtgtgt tgtgactcac agcagtcctt gagcagctgc ctgaccagct
    15241 cttctcagta tattttcatt ctgagcttgt ctctcaatat acttacagtc atttccatct
    15301 tggtgctgac ttcagatttg ataagcttgt tctctcttag atcatccagg tcaacaatta
    15361 taatagtatc atgcctagga cagacaccta caaaacattc cttgacacag atttccactt
    15421 tgacagtgaa cagctagcaa ctactttctg agaagtgtgt tttttataag catgtgtgca
    15481 ttggtcctct gatattttaa tgtagaccgt attacaaaaa aaaaaaaaaa aaaaagttag
    15541 gtgaaacagt atcaaaagcc tttcctaaaa tagagatatg tgatatttat gttcctcctc
    15601 taaccccaaa gcctgtcaac ccgtgctgca tggagatttg ttcctgacag ttgtacaatg
    15661 gttgttactt acgtctgttt tcttctaggt gcttattatt tccagtattt tcctggaatt
    15721 aaaattaatg gtacacatct gtaattcttt catgccagct tttccaccct cttactgata
    15781 gataccatga ctgcctttta aagttttcaa gtattttacc tgccttgcac taatagttct
    15841 tgaaccacta atagctctga aaagtcttgt cagtttttaa agtactctag agtgaatttt
    15901 atcggttacg agtggtttta aaatttaaaa cctaagtact tactaacctt ttgcttccct
    15961 gtaaaaaact gaggtcttgt ccctttgtca ttgatattga ttgtgctatc cactacttgc
    16021 agttgacatt ttggttaaga ctgatgcagg aatgacatta aatacatttg ccttctgagc
    16081 atcatctatc aattgcattc ttggttgaat acaataccag cctctttatt catcggcttt
    16141 ctactagtca tatacttata gatgattgca tttttagtta tgtaccttgc tagttgctcc
    16201 tcatttttgc tttctatgtg ctcccttcta gtgtgtgaga cttgtggaaa ttcacaattt
    16261 aaccaggctg gtttattaat attaaaaacc tattaaaaga atagcaattt tctgattcaa
    16321 gcattttatt tttgtgtagg atatgtatat aagaatataa acttatataa ttttatcagt
    16381 ttttctagta tgttaatcac aagaattagt gcaggtttaa gatgtattca aaatgatcaa
    16441 ttaagaatga gttgatgctg ttggtttcgg ccattttggc aatattaatg acaagaatct
    16501 cctttgaagt cttgttttga cagctgaggt attacaaaac catgaagtta ataattttaa
    16561 atgctttgat ataataatta gatatctgaa gcttagtacc cacctaaaac ctaaaaaacc
    16621 gaaatgatgg tcaaacaagc tttttgattt gatgtgacac accaaataaa gtagtcttca
    16681 taaatctcat tttctaatgt gtggaggttt ttatcttctc ttccttactg gggctaagta
    16741 tgtcacctcc attgattcta gaagagaaag acatagatct tgctgtgaac tcacaaccac
    16801 atttcccata atacagtaga tgaagtatct tctatatggc tccacagcaa catctttctg
    16861 acatgtgaca ggaataacgt aaactgattg gcaaatagat tataatttgt gattctgaaa
    16921 tctagaatat aaataaatag gtttaaaact ttttgtttca gggtgttttg gcattgattt
    16981 tgttcatcac atgatgtatt gaagctaata tgtgaaaaca gaggctcttg tgttttgcaa
    17041 aaaccctgtt ttcttatgaa cgacacttat atctgggagg aaggtttcgg atggtgtcgt
    17101 gtagtacttt agtgtgttct gaatactgct ttaataactt cttgtgggga aaaagaatac
    17161 taagtttaac catacagcta atgtcagagt gtcaccaccc ccttaacaac taaatgataa
    17221 aagtgaggac acatcagcat gaattgttaa ggcctgtaca ttattcattt aaacatctgc
    17281 tgttggttcc tctttacgta tgggaataaa ttataccaca tcagcacatt ctttgtgctt
    17341 taagcattta aaagtttttt ttttctatta ttaatactat tttttctgct tggttggcag
    17401 ctcctgaagt tatcggtgcc tatgactaca gccaagagtg tgacatttgg agcataggtg
    17461 tcattatgta catgctgtaa gtagcatgta aaagtaatat aaaatgtacc catttataat
    17521 acaagcactt acaattttgc actgaaataa aaaagaaaca tgtatgctaa acctttacgc
    17581 aagattcaac tcctgcaatt gcttgtatgt aaaaattaca aatttctttg gaaaaataaa
    17641 gtaaaaagat acagtgcagt gttaaaaacg actgatttac aaaccacttt acaatcctga
    17701 aacaacagag tatcagagat tattgcagtg aaacattgta aactgagagt ttaggcctgc
    17761 ctttttcatc catcgcctgt gttggttgtg tgagaactaa gttattgatt tacagatcat
    17821 tggtcaaatg ctgaaatggg ttgcaaaaaa ctgcacagtc agggtaaggg cttctctccc
    17881 tctgcctgtg gtaactctga ctgagctatt caagggctgt caggtctccc tgtacagatt
    17941 atctgtgtcc tttgaaagtt tattagtaga ggaagaaatg agtttttata tttgtaagag
    18001 tacatgcata tttttattga agttttttgt aatttgtgac atttgtctta gttacaaaat
    18061 aataactcct ctctgaaaac acagcctgcc tatactggct aaataataga aaaaggaaac
    18121 tcagtaatta aaaataaatt gtagcaaagt gcataaatta catttcatac aatgcaaatc
    18181 atttgtcaca ttgtatgcag agactttttt tccataatgc atttacattt ttcccacttt
    18241 tagacttttc cttctctcat ttggcccaga cgatgctttg atgccagtct tttagaacat
    18301 tactccttgc tgtttcgttt ggggttattt ctgtcccgtg attgctttac ttctgttgca
    18361 tacagcagaa tttttttaca actgaagact ttgtacacac agatataggc ccacagtttc
    18421 atcacctctt ttttttctgt ttgctttttc ttttcacttt gctttggttc cttagtttct
    18481 gttctataca attagcttcc ttttcttcct gtgtcagcat gatgaagtat tcatagcttt
    18541 accgcctttg ttttattttt ttctgaaatc catgtgtact tctcaatgct aacacagaat
    18601 gagttttatt gttgtacttc atgatattaa tgtttgtatc gtggcagtag gatttgcaca
    18661 acataataca atagaatgta tttgaaaatg gttagtagaa attggatggt ttgactggct
    18721 aataagaatc cagagcagtg cctgcaatca gcacaattca cagctcagaa cctgtaaaat
    18781 tcagagcact gaactgtgtt gattgcagct ggagcttaga acttctgacc ttctgcctta
    18841 attagcaata taaatatttt ttaaaattag cattttgtaa tcacagcagt gtcagaacaa
    18901 gtaacattaa tttacccctt gttgtgtgga ctacacaaga atgaaaatac ggtgtgtgaa
    18961 ttaatagaat ataattcaca ctcattttta ttgcttaatt tgaaaatagt aatacaaaag
    19021 ccataagatc atcttctgat tttaattctg gctttgcaaa ttacttttct tccaaccttg
    19081 aataatagct tgtgctcctg gtcctcccct aatgggctta aagatactgt tacagtcatt
    19141 attgctacca tcacaacttt gacccttcta ggctacagct aatgccttcc tggtaatttg
    19201 ctaggtgcca gagccctttt tgtagtgcag atggcatgct ccatcttggt accaagggta
    19261 ttattgccac gacaggctca gtctctacct atatggggag cataagccct gaggtgactc
    19321 ctgaactctg ttttcatgaa tgctaatgcg cagagttgcg tctgcataat gggacaatgc
    19381 tggtgtgatg gatttttatg tgtaatttaa aaggaggtgt actttctact ttccatttca
    19441 tttctatttt aacatgtact aatagaagca tacacaatag tgaccaatca aaaagaaaat
    19501 ccattaaaat acaaaagtat gtcaccgcat tgaaagagta gactagcaag agcccggctg
    19561 cttgtccctc tcagtgagca tggcccatac actactcact aatagggaag ggtcagaggt
    19621 cactttttcc tgtgcaacct gtgctattgg atttcttctt catttttcca agtgtgctca
    19681 gagaccctgg cccctgcaat tgttcttgaa aacctttgtg ccgctaaaga agtctaagga
    19741 tgcctgataa attacttcct gcattgcagc aatgagaaac ccattaagaa tatgttgtag
    19801 cttttgctcc tttctaaggc atggaaaatt tcgtcacaga ttttcaaggt tccatgtgat
    19861 aactttcacc tgcttaacat gacttctttc cttgaagtta tctgttttct gttgctgcct
    19921 tagtctggag agaatttagt cctatctgtg catgacagaa tagtgggcat tgccaccaga
    19981 caatacttac agtatggtgc aatttttgcc gaaaacattt tgagaggaaa aagtttggag
    20041 gaaaacacac tagaatataa cttttgtgtt ttactttaaa attaaaaatt aaagtaatgt
    20101 gcatgaaact ccagagtatt ttaccttgat ataaaatgac aggcatcctt cactaggatg
    20161 tgacaattac atttttcggt agctactact gtgttttggg agtagaacta aaaacataat
    20221 ttgatgcaaa taatttattt gaggaagtta gattcttttt tattttaaat ggccacaaat
    20281 agttgtatta ctttcttgaa actattttct gtctaatttt tcacatcagt tgtgcatgag
    20341 cagtgtgatg taaaatctgt tagaaattta atttgccttt attaattttt attggaaaca
    20401 cagatcacat gatacaagtt ttcatttgtt atgtgattag tgatagatca tatcacatag
    20461 atcaatattt actttgaaag tatattgtct aataaatatg tacagttgat gtttctggtt
    20521 aatacttctg ttcataaaca gtaatagtca cataaaccaa acacaagcca agtctaatca
    20581 ctgtgtttca tgttaaaact ttttttttaa tgcatttggt tcaatttcac ccatatgaac
    20641 ttttttattg ttaccacatc tttaagaaga caagtggcac aaaggaagta gatgatacag
    20701 aaagagtaaa ctgactttag aaacattccg ataccacatt ttctcaaata ctttactcaa
    20761 aataacaaga aatagataca aagcaagaat gcagccgagg tgggttttta tgaacctgct
    20821 tactctcaat ctgaacactt acaagtatgt tttaaattgt ttctgacatt tctgatatct
    20881 ttgctttttt attatccttt tcctactgac accttagttt agacgatgcc aaaggcggca
    20941 atgttcagac tatgtagtaa aggaaataca gttttataac agaacaaaaa gtgaaacatt
    21001 aaaaattaaa aattatattt tcttttgtca tggtattttc tgctttatgt ttttgttctg
    21061 aaaatatata tatttgtagc agtaaaaggt tattgtacac ttctgcattt ttctgtgaat
    21121 cacacttgct ttaatttact gttattcaat gaagaataac agcttagact gagaacataa
    21181 cggaatttaa ttgaacaaaa agttccactt aaacataagg aaaagctatt ttactgtaag
    21241 gatgagggag ccctggcaca ggctgcccag agagagtgtg gagtctcctt ctctggaggt
    21301 ttttgaaaat ccaattggac acattcatgc atgacctgat ctaggtggac ctgctttagc
    21361 aggacggctg gactagatga tctctagaga tccctttcta ctcctatcag tctgtgatag
    21421 tttctacatt gtaagaattt ggaacgtagc tgatcatatt ttgaacactt gatttctggg
    21481 acacaagcaa cctctatgta taactaaact gacttcgtat ataaaataag aatatagaat
    21541 aaaatacatc taataattct tgtactgagt cactgaccaa tgtttgatcc aaaagctact
    21601 tttcagaaag acatctgatt gggatttaaa tgcctaaatt gagagcagtt tgtttggtct
    21661 tgttgatgtt gttcccattc ctgtgttttc tattatctca gtagagtttt atcttactag
    21721 caaaaaacca gtgggatatg atttaatgat ggttcttatt actgaaatgt agtggtcgct
    21781 gggacagaat tgttgaattg gaaaatatta cttgatatga aatcaaaaga aatggtaagt
    21841 ataaagtgtt tgcagtaaac aaaatttctg tggtggaaat actgcacgta gtggcaacag
    21901 gttagctttc agttagccaa gtaatttgga tgagtgagtt acagaatagc aatgtaccat
    21961 tttttggttt atttttttct agcttctatt tcagttgttt tatcttgttc aacttttggc
    22021 tgctacttta aaaaatccat ataatatcaa ttatcttctc cttatgtgga taactattgg
    22081 ccaagactaa atcacctttt ttaacctcat aaccttttcc ctttaaatct ctccaagaga
    22141 cacatttttc agaacttgag tcacttctgt agagttcttc tgaagctttc cctgtcctgt
    22201 gaactttttg atttcacaat gatctcatat tacatagttt ttgcctcacc agtgaaaaaa
    22261 agtaggtatc cattcactga ccctaatttt cttacacctt ttacagcaag cttagaagaa
    22321 acgcttttta aactagtaag aagggcagat ctgtgctttg aagatctgct ctggggaaca
    22381 gttagtgagg ctgggaagta cacaatgctc ttacaaaata aatgctggcc attattgcaa
    22441 tgaatttcac aaatgtagta aatttgattt ttttttcttc tttatttgta tgcattttct
    22501 gcaaaaaatt gatgttaaaa aataaatcga catgatatca tgaacaaatt tcacagcact
    22561 gtaagtaaaa cactctctac cgaattaaag gattccatgg aaaatgcttt gaactgttgt
    22621 tagcagaaaa cagatgtttc atgttgtgag gtgtttttcc tgccaaacaa gtactgatac
    22681 tacttctgaa agtttatcct gttcatgaaa tcacaacgaa ctaattactt gataaccagt
    22741 gtataccagt gagttttgag gaggtatcat ttcttgagct tgtgttctat ctctaacctc
    22801 taacttatct gatacattaa gatgttacat tgcctcagag aaacgcagta ggttggaaaa
    22861 tttctaaaac aacctaagca aaagaacact tgtagaggtc ttttccaaag catccacatc
    22921 cattaaagtg ttttacttgt acctcatggg cttctaataa acccattaac aaagacctta
    22981 ttctagagaa taagaaggaa atacattcag tactggaata ttataccacc cttcagtcat
    23041 ttgttgctta ggttttcctg aaccaaaaga gaatggtggt aataaagctc agttgacttt
    23101 cttactactg atttgtccaa atatttttaa aaatttactt gtgtaaagaa ttccccagct
    23161 ttggcatgca gactgtgaag gagagtctcc cttggtgttc cgtaccttct accttccatc
    23221 tgcatgtttc atttgaagcc cctgattgcc ttatttgcat tcttctctgc tgcttattgg
    23281 ttttcgtaag tgttacatat ggcagtattt caagtggtag taaaatgtat ttccatttct
    23341 agtaaaatcc ttaggttttt aaagagaagt aacggggact taaaagtaac aagtgacact
    23401 gcagcgttct tcaacaaaaa ctcatgaaga tgtcctaata tggcctggat ttcagaacta
    23461 ctgagctcct acctgtggct cccatcttac ttcagaggga gttgcatata ctcattacca
    23521 ctgaaaatca gaacactagt ttcaacttca tgcttgtgcc ttcacagcct ttgtgatttt
    23581 acaatagcca gatgggaaac atgaaagtgc attatcatgt agagaattcc acacgtaaaa
    23641 aaattaaccc cttggtgcca tgtgacacat aagcttctga ataggagtaa atgcatctgg
    23701 caccacagtc tcccaccagg aaatccctac catctgtacc aaaaatttat gaagtcacaa
    23761 gtctttctgg atgattaaaa ctggcatttc aaacataggt gcagcccttt tatattccag
    23821 aacaatactt taacaataaa aattttaatt taaaagttac catagactca tagctaaaca
    23881 aatgacctcc agctcaattc aagttagtgg atacctccgg aggtttatgt gttgtcagtt
    23941 tgagaccata tatagttttg accgggggct atgcaaaggg ttgatgatta attattcacc
    24001 agaaatacta attagtgcag ttatgttact agttttgatt attctgatct ttataccagt
    24061 taaaactttt ccagacacat ttaacttttt acatctgctg aaaagtaaga gcaaaataga
    24121 tgacagggtt gcagaatatt ttaaggtttt taagcacaaa gaatgagtta ctgctagatg
    24181 ttgtttcagc ataatctgca ggagtatatt acttatatgc tgagtataat attaatgaaa
    24241 tatagagtaa agcttatttt gcaataaata ttttaatgga tacacgtctt ttttgatact
    24301 gtaatttccg atgactttaa gttggattta ttaaagtact tgattacctt ttttttatct
    24361 aatattacat attgtataga ttgtaaaata ttttatctgt aattatactc catttcatca
    24421 cttctcacta ggagaatttg atattttctt ctgtatgact taacagaagg gagtgcttcc
    24481 ttctagatag tgagataata tttcttcttt cctctcctct gtagactttt acttttcctg
    24541 gaagggcttt tgagcacatt gaagatgagc tctggtttag aattctgtgt tgttgctgtg
    24601 atttttggtg aaatttacag gtaaatgaaa tgcctaaaga ccaaatcctc tcatgcctgt
    24661 ttctgttctg caaattattt aagcatgttt ccagatttat gtgaaaactt gacaattgag
    24721 aaatgcctaa tgattctgag aataaatctg tatagagttc ttgctttaac aaagttgtct
    24781 ctcactttcc catcttaaat tttctcagct ctctggagtt ggatcttttc atgcacctag
    24841 tcctccctaa gcagctcttg gcaccttaga gctgagatac gaccaaatca gacagtttcc
    24901 tgacagaatg ccataaaaat cgcagcttta ctttagtaac tggcagagtt acaacctttt
    24961 tatgtgttag catagtggtc agactacttt ctgaagatgc aggagatcca tgctcaatat
    25021 agaatctaaa cttgcctaga ggcaaaggat tatgctggat gagagcatag cattgctttt
    25081 ccttcccttg actgaagaga tgatgttcat gttggatggc ttgctagagg atcattctgt
    25141 gaatctctag agcaaaattt gacaagaatg ataagggcta aaatatgtac tacaaaagta
    25201 catttaacac atgtacaact tcactctgca caaaatacgg aacttgaaac cacttccaca
    25261 ttattttact tttaccagta aaataaggca ttctgtaatc agatctgaag aaa
//
LOCUS       Cst_stk33_pseudogene_contig3         8057 bp    DNA     linear
DEFINITION  Colius striatus serine/threonine kinase 33 (stk33) pseudogene.
SOURCE      Colius striatus (speckled mousebird)
  ORGANISM  Colius striatus
            Eukaryota; Metazoa; Chordata; Craniata; Vertebrata; Euteleostomi;
            Archelosauria; Archosauria; Dinosauria; Saurischia; Theropoda;
            Coelurosauria; Aves; Neognathae; Coliiformes; Coliidae; Colius.
COMMENT     This record uses data from DDBJ/EMBL/GenBank entry JJRP01086556
            We downloaded the assembled contig(s)
            from the WGS project and performed a local BLASTn search with our
            genomic stk33 sequence from the African ostrich (KP072780) in order
            to identify the corresponding contig(s). We then used nucleotide
            and amino acid sequence comparison in order to identify the stk33
            exons.
FEATURES             Location/Qualifiers
     source          1..8057
                     /organism="Colius striatus"
                     /mol_type="genomic DNA"
                     /db_xref="taxon:57412"
     gene            1..8057
                     /gene="serine/threonine kinase 33"
                     /note="Exons have been identified by sequence comparison
                     with the stk33 sequence from African ostrich (Struthio
                     camelus) [KP072780]. Remnant exons contain several stop
                     codons and frameshifts within the ORF coding for stk33. 3
                     Exons have been lost due to large genomic deletions."
                     /pseudogene="unitary"
     exon            2936..3164
                     /gene="serine/threonine kinase 33"
                     /note="frameshifts and 7 stop codon within the ORF for
                     stk33"
                     /pseudogene="unitary"
     exon            5950..6020
                     /gene="serine/threonine kinase 33"
                     /note="2 stop codons within the ORF for stk33"
                     /pseudogene="unitary"
     exon            6779..8057
                     /gene="serine/threonine kinase 33"
                     /note="frameshift and 1 stop codon within the ORF for
                     stk33"
                     /pseudogene="unitary"
BASE COUNT     2457 a   1435 c   1512 g   2653 t
ORIGIN      
        1 agagcggttg ccctccatgg tatttttcct aatacacaag ttcccttttg tttagattat
       61 ctgtaattac ttgtgggttt atcactatcc ttgtaagttt attacatctg aattacctta
      121 tgttcagatt ttccatttct ctggagcagt ttccttttcc aattgatggt tgtactagac
      181 atttctgtga actaaatcaa aagaattgtc tctagcttct ttctgtacag aaaaatcaag
      241 aaataaggaa gacagttgat cctttttgac ttctctgtaa ctacattatt tttggtttta
      301 aactcttaga cgttttggta tgcaccaagg cttttctctg tctctctctc aactttcccc
      361 gtggtattag aagctttctc agtatttctg gactcctgtt cttcccttta ctgtgtatca
      421 tacctaattt gaatgttctt ctgtttaacc ctactacatt tttttcaggg gactgcttat
      481 tggattctga atgtctgata atgactcaaa aatttaacag ttctgttccc tgctcttagt
      541 ttactggtgt tacatacttt ttttttcccc ataacatggg gactgaattc ttgtcccccc
      601 aaaatctaaa tctaaaatat tctagactag tgctttgaac agcatttgaa aatgaccact
      661 tcaacctctc cttctccttg atgttttaag ctgatgtttg tgctactgag attaacagaa
      721 taaagatgtt cattaggctt gaaatcttgt atgttaggtg tgttgatgga gaaagtacct
      781 tattgtatta tccacgtgca gctggatatc tctgcatttt tgtcttgaat cctgctaaag
      841 tctgcttctg aaaaactgag cagaaaaaaa gttgaaatgg aaacaaaaga aacagtatat
      901 tctgtcagtt agaaaaccac cacttctttt atcggcagtt ggcatcaggt gctagtgaat
      961 taaacccatc agctgttcaa atgaacgaac acagaaaaac ttaaatgatc ttattttctt
     1021 aaaaactatc aggaaataaa ctcttgcctc tcttttatgt ggtgtacaat tatctggcac
     1081 tctgtaaggc ctagatcttt cagaaaggcc taaacagcct ctgattttgg gggtgcagtt
     1141 cactgcacac tacatattta actacataat tgttcctgca aaagagatag ttaaaatatg
     1201 tgtcatcatt tgtacacaca gttgccataa ctgcagatgt aaatctgcat ctgcaacagc
     1261 tgaggttggt ttgtaaaatt gaaacttacc tttctaatgg atatgagtgt ttacatcttg
     1321 attatttgga acacacaggt acacagctat tgatttcaaa caaaggaaaa actttttaaa
     1381 taccagcctt catgtaaaag aaaacaaata ggagtttgaa agacaaattg ctcatctaat
     1441 aagatggagg aaagagctct aaaacaatat ctcatctgag acctctttcc tctgttggat
     1501 tctttgtgtg acttcagaaa aagacattat gcaggagggt tggactagat gatctctaaa
     1561 ggtcctttcc aacccctacc attgtatgat tctacgatta tagtaatatt ttcctgtgtt
     1621 tattagtctg tacagctcag attaaaaact acctagtgac tatatatcat taattaatat
     1681 taggaaaaaa aatatccctc ctgtttgaga agtgctctaa gagcatcaga ggattgatag
     1741 tgtttgttaa agaagtttct tcaccctagg tttcccatag cagagcccca ggcattggat
     1801 cttatgaaaa caatttcttt cagatggtac agtggaaaaa cagctcaagc tgggtgcctt
     1861 caaagaggga cccagagcag gggaatcccc aggcagttat aaccttgcaa tctaagttcc
     1921 cctctcctca tgcaacatct cagtccaata gtaacacttg ggttttgggt cttcttgttc
     1981 ctcaacggat cctttctctg tctcctgtta ggctgatcct ttgcttcttt tgaggatgca
     2041 gcttctgctg atggatgtgg ctaccttagt ttttctggtt tgcgtccatt tggagacctt
     2101 cctcaagtaa ctaagtaaaa gttcataata acttcagcag tccctaggtg aaaatttcac
     2161 agcttatggc ctaaggtttt agcaagtctc tccactaatg tcataaaaca aactctgttt
     2221 aaactaggaa gtgacctcta caacagtatg aatgtaaaat atcccttaaa aaagtaacag
     2281 gacaactaca gtttttgtag tttgtatgga gtatgcacat gcctttctct ccaaacttca
     2341 agatacttaa ctgcaagctt tactgaatga ccaaaggcat caaaccaaaa ttagttccga
     2401 tcattcagtg tgagctgaga agattgaagc ctgagcagtt caaggaaaat cattccttct
     2461 ggacccatag atcgttgtgc tactcattcc agattaggct aaataaaatg ggagtgctgt
     2521 ttaggcatgt tcatttgctc aatagcactg agaaatactg atgaatacag aaacagggag
     2581 aagcagcagc agtggaaact ctcagagcca ttctctttgg attttcttgc tgttactttt
     2641 atagaaagag ctacaattcc tttgcaaatt tttgagatcc acaggggaat gtattctggg
     2701 caaagatcat ctgcttccct cctggctgta gcaaggggaa tagcagtagc accattgtgc
     2761 ttgcaaaaga gatgactggc acttggagaa cacatttttt aaaaatctga ctgtggatta
     2821 aagtgtgggg cttaaaacaa acagagctgt tgctctggtg ttatgttttt aataatagtt
     2881 cccagatttg ttgaaatcaa actttaataa aatttactgt tgcttctagg atgaaacatg
     2941 ttgttcagag accatgtctt agagttaatg aaagaatgga atagtaatct agcgattggt
     3001 aaggaaggca gtatagaaga agagtcaagt aaccctgctg ctacatgtga acaggatgaa
     3061 accagaagcc caagaaagtt ctaagaataa caatggtaat atagaacttg gagcagaaac
     3121 tgaaacagaa tgggggcaac aaattctcta taccagcaaa acaggttgtt gtaaaatata
     3181 acaaagtaaa tgataagtag aactgaaagg gaactaggaa atgagtgtga cccagtgcag
     3241 agaaaaattg ctgatgtctg ttgaaacact ttaatgcaat gtaagaatag aaataaatgc
     3301 taggatataa ggtgaactct ccacctcaca gttgtcatct aagtactgtg tgctgtagga
     3361 cttagatatc aagttaataa caggtaatgt ctcctgttct ctgcaggtgt agcaggcatg
     3421 tgtgtgtata tatatggaat gggagaggag gaaagtggca gaaaaaggca gaatcttaag
     3481 atatcaattg aaaaggaatc tttcacaaga cagccaattt ttttgtacat atgctctctg
     3541 aataatgtaa acaaccatct tgtgatgctg tcttggaggg agtgggctgg gggagaaaaa
     3601 aagagaaata atttttcata aacaacaaac gcataaaccc tccataaata ctgaagtcca
     3661 aagtttaaca atgaggatag tcatttaatt tcttcagata attgcccaag atactgaatt
     3721 ttctttcatg gtgcttttct tgatccttca actgaagcaa gggaaaatca taatgcaaat
     3781 actgagaatt ctgcattagc tgtgacctct aaggctctta gatttatcag tcacaaggta
     3841 gcttgctgtg ctgcagtcta aaagcatcat tgttacattg gatggtttct gctttcaaag
     3901 aggctactta gcaaagaatg tgctcttgat atggtgtaat aatgcatatt tattatagct
     3961 gcatatattc ttgtgtgaat taaaagtgag gagtctatat gcaaaaaaaa aaggatctaa
     4021 ttacacttta tatgccaaaa tcaaagttct agaaatttga ctttgtgccc tccaaaatgg
     4081 atatgtggaa actgacatcc ttccaggctt cgtgggcaca aatgactttg tctaccgagc
     4141 atgcccagaa acatctggtg ttggccttca gcctaggcta tcctgaggag ctaggtcagg
     4201 gagtgtctcc agactgttat agaggaggat ttctaaaaaa ctttgaaaac tactgtttct
     4261 cagaaataga ccttgaggaa gtcgtggtgg tgatggtact gttactgctc ttttttatgc
     4321 tagcctaggc atgcagtatg agctgcagga ggcttcagct gcctcctctt tctgagcaca
     4381 ctgcctgcag gcagttcctt tctcagggag aactttaatt tcttgtcatt tcatatctcc
     4441 tttcacatcg ttcatcacta tcattcaaaa aaccctagct cttcctccgc agatagagga
     4501 caaatgctgt gctttggatt ccacagtatg aaccatatat gcacaaatta ctttgtggca
     4561 atgcctatgt tggaatttcc tttatttcct ttctgttcct ccctctttca catacaagtt
     4621 gaaagacagg atgtgtcata aatattttaa atactgatat ggaaaaaacc tgaacctttc
     4681 catacccaag gtgcagcagt gctgtataga gaggattgct tctgttagta agttgtcagt
     4741 tgatcaccat gcttagtaga cttatatgag atgcctcccc aggagactca tttctttcca
     4801 aatcaactaa ataggagggc acagaaagcc agacaaaacc tagaatgata atcttgcaca
     4861 gtactctctc tgacagtgac gacaggaaag ttgttcagag agagcataca agcctggcta
     4921 ttttctcccg tgtagtaccc taacatccag aattatcctt agggttagaa gatctatccc
     4981 aacataatgc ttttagtatt cattacagac ctgttgtcaa taaatatgcc tgatgctttt
     5041 tgaatatatt gataccatct gcctctgcat ttgcccatgg ctgcaagatc cagaaatgca
     5101 ctatttaatg agcaaagaat tttttttctc acttaaatag gtctcttgtt tgtctcatca
     5161 gatggccttc atttctagaa gtacaggatg tggtataata gctcatatta agtaaagtgt
     5221 caatcatgtt tctcctcagt caccttctca tcagagtctc aggcttttta atctcttctc
     5281 atacagatgt tccttgcctt tggttacttt aattgctatt ctctgcacct agtctaactc
     5341 cactatataa ttcttgagat atgaaaaaca caactgtgta cagtgctata gatgcagagg
     5401 catcaagact ttctatgtca ggaaaatgat atatattgtt gtcttttcaa taccatctca
     5461 gtaaggttaa atttatttgg ctttctggat gtggcttctt ctccaggcac tgatggcaga
     5521 tggctgtcat tgatggctcc aagattgctt gcctgagttg tgactgtgac taacttccag
     5581 tttgagttga acatcaggta gacctgcttt ggcttagttt tcactaaatg taccactttt
     5641 ttccccactc tctcttattt tccttttttt aaaaaaaata ttttctgaag tctatttctc
     5701 tgtgatctga aagggaaaag aaatatggct ttgcccaaga ctgaaagtgt gtgtagaaca
     5761 tttccaggag cttagctgtg tgaaaatttt actagtgata aacatataga tgtcatcact
     5821 tatctggact gctccttccc tccacataga gccatgttca gaattactta atactagttc
     5881 tttagggcct ttttaagcct ccaaagtgca tcagctgatt gcttcagccc cttcagtctt
     5941 gtttcatcga tgggcaagaa aaaaagcatc acaattgttt tactgaacgc aacacttgga
     6001 aataagaata caatcctgaa agtttgttta aattaagaga taaagtaatg tgtaattaaa
     6061 gactgtatgt ttcatgtttc cctgatacta ttttgcattc aggtaggaaa cagaatgtaa
     6121 agggagctat atccctttga gatgaccagg gtttagacac tcgggtttct acctgtatat
     6181 ttaggaatgt aattttaagc tttaaaatta tcagactgct tcacctgtta gtactgagta
     6241 atatttgtgt tagcaggaga attgagagaa tgctattttg gaaggtcaag aaattgttgt
     6301 cattgtagtg aagcaaaagg cttttcagta ggtataaatt gttattatga ttattactga
     6361 aatcactgat tcttattgat taaagatctg tatgaaaata ctattttgag ttttaatata
     6421 atgatgagtt aatatctgtg attttaattc agaagattag ttagtgaaga ttaaaattta
     6481 taaaatagtc atatagcaaa aaaaaagtct caaaaagaat gaacttaaaa tataaaggta
     6541 agaagcttgt ctctctgtac ttcagtaatt aaaattatct gatgcaatgc agttgtttta
     6601 tttctatatg atcttatttt tatatgtttc ataatgtata ttacagtagt gtaatactag
     6661 aatagtattt tgtgtttgtt ctctgttgca ctactttgtt aatatctatg ttcttaccac
     6721 atttttagtg tttataaagt tgtagtcttt gttttactct tttttttgta tattgtagtc
     6781 ctttgcaggt aggtcagtat atgcagtact gaattcaaag tggaatcaga attgccaaga
     6841 aaaggagaac aggacaagtc ctttgtgcct tccacccagg aagtgggaaa taaaagccta
     6901 ctgaaggctg ctgtctcact cagaaccaaa aagaaatcat agggcaacca ccaactctga
     6961 acaatttaag agtaaacaag tattacttgt gccaaaatga acagatcaga taaagatgga
     7021 aaaatacatc ctgaagtggt tttgcttttt ttttccgaaa cctttaatca gaaatcttta
     7081 actttccttt agcaccgaag aaattctaac agctgtgtga tctcctaacc catgagagga
     7141 tatccactga tatttttgtc agagtacaaa ttatagaatt gtctgaaaat gtatgtaatt
     7201 tatttgttct atgctaatag gcaccatgcc aggtaggcat ctgcttccac aaatccattt
     7261 tgctgtgttt tacttgcatt tactttcttt acttttgtca cagacattta gggggaaaaa
     7321 aatgaggcca gaatctgtaa tagggattcc tgataactgc atgttttgca ctctaagaat
     7381 attctaggaa attgcttata aatttacctg aggtattata gcacaagtgc ttcagtctat
     7441 ggaagttgtt actgctattt taggttgctg tcaattgctt atttttaagt ggaagttatt
     7501 tgaagcttga taaataggaa tggtgcaacg gaatcaccat ggttctcact acagaatttc
     7561 tgctgggttg attaaattct ttaaataaaa caggtgttac agtaatggcc tttacaagtt
     7621 aattaatctt aattttcata aggataagct gccattaagc ttaggtttat tacacatatg
     7681 tgtaaattgc agtgtggttt actctttcaa agacaaagcc atgcactaag gacaggtctt
     7741 tccagtagac tggaattgag gtagatggtg tgagaaaaag atatacactc ctgattggct
     7801 gaaaatagtt ccttaaatat aggtacattc tgtactatga cttatttaag caatactgct
     7861 gagaatacca gcctgaggag acatcactta cctaatatct tctgatcttc acaataatct
     7921 cgaaatttct ctcacagcct ttgatttatt ttatttaggt gtgcattatt tctattatag
     7981 ggcccaaatc tttctctata cataagtgaa aacttggaga taccttattt acagtaaact
     8041 aagaaagaga tttttga
//
