# Supplementary material for: The serine/threonine kinase 33 is present and expressed in palaeognath birds but has become a unitary pseudogene in neognaths about 100 million years ago
Source: BMC Genomics. 2015 Jul 22;16(1):543. doi: 10.1186/s12864-015-1769-9 (PMC4509753; doi:10.1186/s12864-015-1769-9)
Supplement: Additional file 3: — Contains the stk33 sequences from all birds examined in this study. [file 12864_2015_1769_MOESM3_ESM.zip › Aves stk33 sequences/Neognathae/Columba livia (rock pigeon) stk33 pseudogene.gbk]

LOCUS       Cli_stk33_pseudogene     51760 bp    DNA     linear   
DEFINITION  Columba livia serine/threonine kinase 33(stk33) pseudogene.
SOURCE      Columba livia (rock pigeon)
  ORGANISM  Columba livia
            Eukaryota; Metazoa; Chordata; Craniata; Vertebrata; Euteleostomi;
            Testudines + Archosauria group; Archosauria; Dinosauria;
            Saurischia; Theropoda; Coelurosauria; Aves; Neognathae;
            Columbiformes; Columbidae; Columba.
COMMENT     This record uses data from DDBJ/EMBL/GenBank entry AKCR01005454,
            AKCR01005453 and AKCR01005452 
            We downloaded the assembled contig(s)
            from the WGS project and performed a local BLASTn search with our
            genomic stk33 sequence from the African ostrich (KP072780) in order
            to identify the corresponding contig(s). We then used nucleotide
            and amino acid sequence comparison in order to identify the stk33
            exons.
FEATURES             Location/Qualifiers
     Source          1..51760
                     /organism="Columba livia"
                     /mol_type="genomic DNA"
                     /db_xref="taxon:8932"
     Exon            1..123
                     /gene="serine/threonine kinase 33"
                     /pseudogene="unitary"
     Gene            1..51760
                     /gene="serine/threonine kinase 33"
                     /note="Exons have been identified by sequence comparison
                     with the stk33 sequence from African ostrich (Struthio
                     camelus) [KP072780]. Remnant exons contain several stop
                     codons and frameshifts within the ORF coding for stk33. 2
                     Exons have been lost due to large genomic deletions."
                     /pseudogene="unitary"
     Exon            20684..21043
                     /gene="serine/threonine kinase 33"
                     /pseudogene="unitary"
     Exon            25016..25128
                     /gene="serine/threonine kinase 33"
                     /note="2 stop codons and 1 framshift within the ORF for
                     stk33"
                     /pseudogene="unitary"
     Exon            26412..26516
                     /gene="serine/threonine kinase 33"
                     /note="1 stop codon within the ORF for stk33"
                     /pseudogene="unitary"
     Exon            27711..27846
                     /gene="serine/threonine kinase 33"
                     /pseudogene="unitary"
     Exon            28837..28925
                     /gene="serine/threonine kinase 33"
                     /pseudogene="unitary"
     Exon            33891..33966
                     /gene="serine/threonine kinase 33"
                     /pseudogene="unitary"
     Exon            38717..38813
                     /gene="serine/threonine kinase 33"
                     /note="1 stop codon within the ORF for stk33"
                     /pseudogene="unitary"
     Exon            39090..39171
                     /gene="serine/threonine kinase 33"
                     /note="1 stop codon within the ORF for stk33"
                     /pseudogene="unitary"
     Exon            46482..46694
                     /gene="serine/threonine kinase 33"
                     /note="1 stop codon within the ORF for stk33"
                     /pseudogene="unitary"
     Exon            49969..50043
                     /gene="serine/threonine kinase 33"
                     /pseudogene="unitary"
     Exon            50487..51760
                     /gene="serine/threonine kinase 33"
                     /note="3 stop codons within the ORF for stk33"
                     /pseudogene="unitary"
ORIGIN
        1 TTTCCTGGCT TAGTAGCCGA AGACTTTGGT ATTCTCTCAT ATTTAACAGT ATGTCTGATT
       61 TCATTATGAA CTGAATTTGC AATAAAGTAC AGGGTTTAAT TTTGATATTA AAAGTATTCT
      121 TAGGTAACGT GTATTGCTAA CTTTCTTTGT TTGCCCATAA TAATCCAGTT TATCCAGAGA
      181 TTACAGAAAA GGTTATCTAA GAGTTACTTT ACTGAAATAC AGCATATTGG TGAGATGAAG
      241 TGCCAATTTA CTAAATCAAG CCATAAATAC GTCCTTCAAC TTTACTGCTT CTTTCTTCCT
      301 CTTTCCCAAG AATGTGGCTA TGTCCTGATT ATATTGCAGT ACAAACATTC AATTTCTTTG
      361 ATCAAACCTA CTTCATAATT GTGTAGACCC TGATTCTATA AAGCCCCTGC ATTCTTTACA
      421 TAGCAGCTTT GTTTTGTTTT GTATTATTTA TTTAAGCATG GAAGTAATGC TTTGCAATCA
      481 GTTTATTTTG ATACTCTAAA ACTTGAAAAC AGTGTTCCTG TCAGGACTAA GGCACAAAGG
      541 TCAGCTGCAG TGTCTTGCTT CTGTTGCCAT AGCTGTTTTG TGGCTAAAAT ATGTATTTCA
      601 TTTTCCAGAA CTGTGATATT ATTCATAATT CTGGAGAGAA AAAAAAATCA GCTAAGTAAA
      661 AGCCAAGATT TTGATTCATG TAATAATGTC ATACAAAAGG CATACAGTGA GAAGGTAGGA
      721 TCGCATTTGG GTATTTTCCA ACATTGAAAA TGTGGCAGAA ACATTGTTCC TCAAAAGTAA
      781 GATACTCTTC CCAAACGACG TTATTACCAG AGACAGAGAA GGTGCAGGGG TTTGTATTGT
      841 CATGGCAGTG ACTTTAAACC TCCATCTGCC TCCCATAGAC CACAGTAGCC ATTCATTTAT
      901 TTCATGTTCA GTAGGGGCTA GAAAATGCTT ACAGTGTTAA AGTATTAGGT GGTTTAATAA
      961 GAACTAGGTA GAAGCAAGTG TAATTATTAG ACATAGATAG AATTATAGTA AAAACTTTTT
     1021 GAGTTCTTTC CAGGAGGGCA CACAAGCTCA GACTTGCCTG CTCTATTTCC ACTCATGTCT
     1081 CTTCACAGCC TTTTTTTGAT TCATTTGGGA AGCTTCCTTA TCTGTGCATT GCTCAGTAAG
     1141 GGGTATGCCA TCTGCGTGTT ATTGTAAATT AGAGGATTCA TCCATCTACT ATCTTAGATG
     1201 AGTACAGCTT TCCTGCAGGA ATTTGTTAAA TTGTATAAAT TTAATTCTCA TATCCCTTCT
     1261 GGAATATTGA ACAAAACTCA TTTTATGACT GCAGGGTTTT AAAGCAGAAG GGACAGTAAA
     1321 CTAATATAAT TAATCATTGT GTCATTGCTA CAGAATAATG GACTAATTCT CTTCCTAATT
     1381 TCCAGTTACT TATCATTTTA AATCTCACAG GGAATGCAGC ACTATATAGA AAGCAACAAG
     1441 GAACAGCCTA TTAAAAAAAA TGTTTTGTTT CATCATCTGA AGTAAGTGTA ACTGGGGAAA
     1501 CCCTGGTTGT AATTTATTAG CTGCATTTGT TCTTTGAGTT TTCACATACC GATAAATATT
     1561 TCACTGAACT ACTTCTCATC GAAAAAAGAA TGAATTTCTC TGTATTGACA TATTTTGTCC
     1621 ATCAAGTTTG CATTTTTAAA AACCACTAAA GTATAGAGAA TAATTGACTT GAGTTAAAAT
     1681 GAACAAAACA AGCCATCTAA AACTCTTTTA GTTCACAAAT ATTTTTTTAA TGTCAACCGT
     1741 GAAAAAATTA AAAATTCCTG TAGTTACAAA AACTCAGTTG TAATCTGACG CTGTCCTAAT
     1801 TTGGGTCACT TAAACTAAAT ACTTTTGTTT TACTTATAAG ACTGTTTCAA ATATTAGGTT
     1861 CACAGCTGAA TTCAACTCTG CCGTTATAGG TTGGTCAGAT CACTAGAGCT GATCATTAGA
     1921 AATGTGTCTA CTACCTGTCA CTAGTTTGGG TGTGAGACAG GGCTCTACTA AACCTTTGCA
     1981 GGTTCAAGTT TAGGTTGGCA CAGTAAAGAT GACCAATACC TCTGATATCT CCCATTGGGA
     2041 TTGGAATTAG GATGCTTTTA GAGACCTTCA GGCCTCCTCT GCTAGAGGGA AGGGGAGAAT
     2101 ATCAAGACGG GGAAATGGAA TGGAAAGCAG TGAAGCACTT GGAAAAAAAC GTTCAGAGAC
     2161 AGCTGAGGAA GGAGCTGGAA TAAAAGCAGC ACTGAAAAGC CTGTCTGGAT CCTGTGAATG
     2221 TGCAGCCCAG TCCTGGATGA GAGGAAGGAA AGGCAGAGTG GGAATGCAGG AGGGAATGGG
     2281 AGGTGCTTGA TGGGAAGAGT TTTGGCACAC GTGAAATAAT GCTCCATGGG ATGAGTAGGA
     2341 CAGAAAGAGA GAGGGCTGGT AATATCTGGC AGGAGTGAAC AGAGGAGAAA GATAAATTGA
     2401 TAATTCCTCT TGCTGTACAG AGTTCAGCAT AATTTCTGGC AGCAAGCTGG AAAGCATTTA
     2461 AAGACTGAGC TTTCAACTAA AAATTCTCAT TAAGTAGAGA CCACATAACC CTATCAGAAA
     2521 GGTTAGAAGA AAAACAGTAA ACAAGGCAGC ATTTTTCCCA CTGGTTTTCA TTTAACTATG
     2581 GCTAATTCCA CTGAACCTAG AGGAAGTATT ACCTTGAATT TTTTTTTTCC TTGAACATGT
     2641 ATTCAACATA AACTGTTTGC TACTTGAACA ATTTTTAGAA CCTGAATGAG TAATTAACAT
     2701 GTTTGCCCTT CTACTTTAAC AAATTCAGCA TCAGTTTTGG GCAATACAGT TTTCTACATT
     2761 GCCCAGTACA ATCACACATC TCATTTATCC TGCCCAGACT CCTCCCGGCC TCCTGCATTG
     2821 AATCAGGTGG TGCTATAGGT TGTAGAGGAC CTTCTGGTGG GATGAGTTGA AAATTGGTTG
     2881 GGTTTGGACT GTGTGAGTAG CATTGCTCAG AGTTCACTTT TTGGGGTATT TCTGTATTAC
     2941 TGCATCCATC CTCATGACAA ACTTCCTGAA GGATACAGAG GAACAACCTA CCTGCCTGTC
     3001 AGACCCTGGA GAGAATGTTT CTGCATGTTC TGTTGTGCTG CTAAGCCAGC CATCCTCTGT
     3061 GCCTCATCAT CAGAGGAGCA CCGCTGTGAC AAGCCATTTG GAAAAAAAGT AACAGGGATT
     3121 GCATGGGTTT TCATCTATAA CTGACATCAG GTCTTTAAAA CATTTTAAAG AAATGCTTGC
     3181 AAATCATATA GAAGTTGCCA TGCAACAGTT CATGGCAGTT ATGTTGTTAG TAAACTTAAA
     3241 TGCTGCACAA GCAAGCTTTT TGAGTTGGAT TTTTATTTTA TTCTGTCTGG AGAACATGGT
     3301 GTCAAGTGCC CATTTTTTAT TTTAAGAATA GTTTTAAAGG CTTGATTGCT CTTTGATCCT
     3361 GATGTTGCGT TGAAGATAGT TCAAAGTTAT AAGGAGTTAT GTATGCTGTA TTTTAAGGCA
     3421 ATGCTTGTCT GAAATTGTAG TGATGCCTGC TGTGAAAAAA TCAATTTGCC ATCAGCAAAC
     3481 TGAGTGTGCT TGGTGCTCGA TTTAGTTCAC CCAACTATTT CATGTTCTTC CCCTATAGGA
     3541 AAACAGAAGG GTCCTGAGAA TTAATTACAG TGTTAGCATC TGCTTGTGGT AGCTTTACTG
     3601 ATATACTCAG TAGAAGAAGA TAGTTAAGGT GGGAGTGAGA TAGAGTGTAA AGTTTTTTCC
     3661 ACTACTATTT CTTATGCAAA TATAATATCT TTTAAAGGAC AGGCCTCTTT TTTGACTCCT
     3721 GTACATACTT TTCCTTTTTG CAGCAGACTA CCTGGTTGCA TATTATATCA GGAGATACCG
     3781 ATTGCTTCCA AATGGATCAT GTTATGTCAC TTTTTCACGG TTCATATTTC TATAAATACT
     3841 GCTGCACAGT GGAGTATTAT TTATCTGAAT GCTGATAATG ATATTTCTTC TTTTAATGTA
     3901 AATTACAAAC TTTTTGGGGA TCAGTAGATG AATGAGAAGT TCGCAGAGAT TACAAGTTCC
     3961 TGAGATTCCT GATGTTGAAT CTTGTATTAG TGTAATTCTG ACCTGCTGTG CCAAGTGCAC
     4021 CATGGAGCAA CCCTGAACAC TTACTTTTGT GTTGTGCAAA ATCTCCTTTG ACAGTCTTTC
     4081 TTAACATTAG AAGTGCTAGT GTTCTAACAC GCCAATCTAA ATGGAAGTTT TATTATGCTA
     4141 AAGGTAGGTT GAGCTGCAGC ACAAACCCCC AAAATATTGG TAATTTTAGG ATTTTAATAT
     4201 CCTACAATTT TGTATTTCAA TGCATATTTA GGTAAATAAA TCTCACTCAA GCTAGAAAAA
     4261 GGAATAGGTG CTGTACTTTT TGTCTAGGCT TTTTCTTTTT GCTGAAACAA CACAAGGTAT
     4321 AAATTACCTT TCTTGGAATA CCTGAGAAAA AATGATCTTT CAAACTCAAG AGATTTTCAT
     4381 TATTTGTAAA TTCTCTATAA TTTCTGTCAT GTTGGATTTG AAATATGTTC ATCCATATCA
     4441 CTGTATTTTT GAGAGGATCA TCTTAGATTT CTGTGGGAGA GTGCCTGAAA TTCGGTCTTG
     4501 TCATGAACGA TACTGATGCC AGAAAGGGTA GAAGGGTTAG TCCTGTTTGC ATTGGAGAAC
     4561 AATTTCAGTT CATGTTATTA TAATAAAAAC CCCATGTTTG GTGAAGTAAG AGCCGGCTCC
     4621 TTGTGCTCAG TAATTTGAAA GATGAAAATT ACTACCAGAA CTACTGGGAA TTTTAAATGT
     4681 TTTTAATATT TCTTGTTTCA TATTTTCTGA CAAGCTGCAA GCACAAATGG GAAAATTGTG
     4741 TTTGCATGTC TGAAGGTGTA ATATAACGTT TAAGCCTTCA GAAAATTTAC ATGTGTCCTG
     4801 TTAGTTGCTT GAGGGTTTTG AATAAGTCAT TATCCAAAGA AATACAACCT ACGCTTTCAT
     4861 TAGATTAAGC TGCTTCTTCT TGAAGACATT TGAATATTCT TTATTAATTT ATTTGTTAAT
     4921 TTTATTCTTT TCTATATATA TATATGCAAC ATTATAACTA ATGCTTTAAC TTTTGTATTG
     4981 GATACAATTC TTAATTTTGT GTCCAATAGG TTGCCATATA CCAAATGCTA TTGACTTAAC
     5041 TCGTAAAATT GTTGAAGCAG TGCCTGGCAC TGGTCAGATG CAGTGATAAT TAATACTGAA
     5101 GTGAAAAGTA TCTAAATTAT ATATTTCATA AGCTAATACT CTTACAAGAC TGCAGTAACA
     5161 TTGTGTGACA TTTAATACAC ATGCCTGTAT ATCTTGCTTC TTCTATCAAC TAGAATTTTA
     5221 ACTAAAGGCT GAAAGAATGG GTCTTTGCTC CCTATTGGCC TAGCAATTGG TAAGCATTTC
     5281 TGTATTTTGT AGATATGCTT TATTAGAACA TCACATGGCG TGAAATTTAA ACTCCACACA
     5341 TGTATAACAG TTTTTGAAAG AATGTGTGGT TTGCTGCTCT TCCAGAGCAA ATACATCCTC
     5401 TAAATAATAA CCATTTTGGT AAACACTTGA AATGATTCCT GAGGATGTCT AGAGAAACCC
     5461 TTGCAAATAA AAGGTGGTCT TACTGAAATA AAAACACAAC TAAACTGTCA AGAACCTGGT
     5521 AATAGAAGAA CAGCCTATCT GGACCTCAGA ACTGGGCTGT GCATCCTCAT CCTTTTCTGT
     5581 TTATCAAAAA TGCACAACAG CAATGCAAAC AGAGAGGTAA CAAACGGTCT TAAAACTAAG
     5641 AAATCACTTT TTCTAAAAAC TGGGTTAATT GTGCTCCATC CTCAAGTCCA AGAGAGAGTA
     5701 AAATCTGCTA GTTGTGTAGG CAAGTGTTAC TGAAATTAGC AGTTTACTGA AGTCATTGTA
     5761 CGTTTCTTTG CTCAATCTGA ACATATTTAA TTGGCAAATG TAATAAATAC ACAGTTTATA
     5821 ATGGAACAGT AATTTTTGTT ATTTAAGCTT AAACATTTAA CACATATATG GACTGTTATA
     5881 TGTTGTTAGC CAAAATATTT GATCTATTAT GTGCAGAAAA TGGCACTGTT ATTTAGAGAA
     5941 CAGACTTTCT TGTTTATTGT TTTACAAAAA TGGCTTAATG TCATTAAATG TTTTAGCTAT
     6001 TTCCTCTCTT TTCATTATAT AAGTAGTTTG CATTGTGTAC ATGTACAAAG AGTATGTTGA
     6061 ACTTGAAAAA AATCTTTGTT TTTCCTTTTG TTTTATTATT ATCTATCATT TTTATCTCCT
     6121 TAGAAATACC ATCTTAATTA GTTAAAGTGT CTTGTATTTC TTTATAAAAA TAAGATAGTA
     6181 ATTTATTAAA ATTGCTGGTG ACAATATTTG TGATTCCTTT GGATACAAAT AGACACCCAG
     6241 GTATATTGAA AACTAGTGGT TTTTATGATT CTTTAATATA GGTCCAAGCA AGCTATATCT
     6301 TTTATATGTT GCTTAGCAAT ATCAAAGGGA GGGAAAAATA GAAACATGTT TTATCATTCT
     6361 GCAACTTTTA TGGCAGATTA GTAATTGTTA CCTTGAAAAT AGTTGGGATG CACTTTCACA
     6421 TAAGCTTTAA GACTTTCAAA ACAGGTTTTT CTACGTTAAA TTTGGTGCAG GAGATGTGTG
     6481 AAATCTTGTG ATCTTCATTC CTTGTATTTA TGTGAAAAAT AATTGTCAGG AAGAAGCACT
     6541 TTTTTTGAAC ACTTCAACAA AAAATAAATT GAAACTCGCA GGTAATGTCT TCTGTGCTTT
     6601 CAGTTTCATA AGAAGGAAAT CAATTTAGTA AATTTTTCTT TGGTGTGGGA AAAGCATTCC
     6661 TGATAGCGTA ATATTTCAAA CAGTTATGAG GAAAAATTGT AGGTTTTGTA TACCTCTTAC
     6721 TTAATTTCTC TAGATGTTGA AATATTTTCA TCTGGAGAAG CAGCATGTTT TGTGTCTAGC
     6781 ATTTCTCATT ACAGGTGCTA ATTAGCAATA GTTAACAAAT GATGGTGTTT TGCATTAATG
     6841 CTCAGAAGAG CATCCAGGAG CTCCAAGAGC AATTGGATTA ATCGCTGAGA CTGGGGATGT
     6901 CTGCTCCCAG AAGCTCTCAG CAAACTGCCA AAGGCATAAA TGGTTTTGAA ACAGCATATA
     6961 GCTATGATTA GAGTAATTTA TTTATATACA GTTTTAAGTA TGAAAAGTGA AAGGGGTAGA
     7021 AATTGTAACA GAGAATGGTA GGAAGGGAGA TTTTATTTAA TAAATAATTT GTTGTTGCAG
     7081 GAGCACAAGA TATTGGTTGC TTCCTTCTTC CTGTGATCCA TTATAATTGA TAGTTTTGGT
     7141 TAATTTAGTT GATTTCTACA ACAGATGCTT TGTCATGGGA TTTGAAAAAT GTTACCTGAC
     7201 ATATAGGGTA TATTTCAGCA CATGGATTAG ACTTTTTTAA ATTAGATTTT TAGATTTAGA
     7261 TTTAGACTTT TTAAAAAGTA AATATCCTTT GTGTGGTTGC CTGCAGCTGC ATGGAATTGC
     7321 ACTTAATGAT TCACACTGTC CCAGGTATCA GCTCCAATGA GGGGGCGAGG GGAATATTGT
     7381 CTTCACCCAT GTTTGATGTC AGGAGAATAT GGAATACTCT GCTGCAAGTA GCTCCTATTT
     7441 GACACATAGG GTATTTCAAA AAGATGGACC CAATTTGAAG TCACTATATC TTTGAAACTG
     7501 GGTCCATCTT TTTGAAACAG CCTATATGTC AGAAATATTT CTGCAGTTTA TTTCTCATAC
     7561 CACTTTTTTT TTCCCCTGCT TTCCTCTGAA ACAATGTGTT TTCATCTACT TCCTTAGCCA
     7621 AGGCTGAAAG GTCTTTATTT GAACTTGTCT AATTTCTCAC ATGTTGTTAG CATGTAGATG
     7681 TACAGAGATT ATAGGTTTTC TTTGCCATGA TTTATCTTTT CATCTACTGT TGGTCAAGCC
     7741 AGAAGATGAG AGGGAAGGCA GGAAATTATA TTAGAACAAG TCTTCAAGAA ACCATCACGA
     7801 CAGGTGCACA TAGTTTATTG GAGGCTATTT CATTGCCACA GGCCAATGCC TAAGATAATT
     7861 ATTCATGTAA GAGGATGCTT TTTTCTTATT TCACTTATAC TGATTTTTTA ACTATGGAAA
     7921 CAATTTCATA TTCATTATAC AGCAGTCTGT GCAAAATTTC TGAAATAGTT TGTGTTGTTA
     7981 CTGAAAAACT TTTAGGAGTC TTCAGACTGA AGGAATTTGG CGCAAGTGCA TTAAATTTAA
     8041 TGGTAGGCAA TCTCTAAGAA GGAATATAGA GAGTTGTATT GGATGGGCAA AGTAAAGTCA
     8101 CTGTAAGAAT TAACTTTTAC TCTTGACATT TCTATTCAGC AAATACAATC TTGCAATAGT
     8161 GCATATAATT CACATTCCCC TGTTTGTATT CTTAAATTTT GATAGATTTC TGGTTTTTAT
     8221 GACTGTTCAA ATTGCATGTC AATGGCAGTA TAAAAATGAA TGACATTTAA TTTAGTACCA
     8281 CTGAGTTTCC ATTTTCAGGA AAGATCTAAG TAAAATGCAT GACTGTGATA TACTCGGGAA
     8341 GATCCTAGGA GCGATTTTCT GCACCCTTTT CCCCTCTTCC AATCTTTGAG AATGAATCTT
     8401 TGAAATTATA TTTGATATTT TGATTTTTTT TTTTTTGCAT AAAGTAGTTA GTGTAGCTTG
     8461 TGTTTGTGTG TGCACAACCA TGTGTGTACT TGTGAACTTT TTTTATTTAA AGAAAAATTG
     8521 GTATGTTCCC AGATCATGGT AATGAAGTAC GGGATTAAAG AATACATACA TTTGATTATG
     8581 GCAGAAAACC AAACAAAAAA GAACAGTAAT GAAAACAAGA CAGCAGGCTT AGCATAACTT
     8641 CTAGACATTA AGGCATATCT TTTTGCTTAG CTTTTTCCTC TTCTTAATAT AATTACTTTA
     8701 CTTGTGACCT TGCATTAAAA TCTGCTTTAC TGTCATCTAA GCAATCTTTC TGTAATTTAT
     8761 TATTAATTTT TAATTAGTAC TACCTTTGGT GCATTTTCAC AGACACAGTA AAATCTGTAA
     8821 TTACTTGTTA TTTTATAATT TACTTCAAAT ACATAATGAT ACAGCTCTTT ACCTGTGTAA
     8881 TATATGTACT AGTGTGTAAC TTCATGCTGC GCATGGAGTT TTTTGGCAGC CATGTTGTCC
     8941 TGGTTTTGTT AAAAACAAGT TTTTCTTTCA GTGAATTTGC CTGTCAGCTA AAGCCTTCAT
     9001 ATTAACTGCA TTTTCCTGGA GCACCAGACA CATGTTTTGG TAAACCTATC AATGGAATGC
     9061 AAACTTAATG ATAAGCACAG ATGGACATCT CGCGAGAGGG GCGACGAGAA ACAAGTGAGC
     9121 AAGAAACTGA CCAACTGTGT ATAACATTCC ATTCACGTGA ATACTTCATA TATAAGTGGG
     9181 AGATCACGAG GATCTCGTGT TGCTTTTCCC TTTTCCCTGC TGCTTATGTG TGGGGGGTAG
     9241 AGGGGGCTAA CAATACATCT GCCAGGGTTT TATTGTCACC CCGCAATCTT AACCCTCGAC
     9301 ACATGTGCTC AGCTGATGTT TGATTTTCTT TTTAATGATA AACTTTACAT AACTTTTAAA
     9361 ACTCAGATCT TTGGGTGCAA GTATTGAGTG ACTGGACTGT TTTGATCTGT ATGAGACAGG
     9421 AATAAGGTTA GCTTTGTAAG TTAAGTTGGC TTGATCCATG TTCATGGAGT TTTCATTTTA
     9481 AAAGCTTTAA TACTGAGGAT ATCAAGCATT AGTACACAGA ATACCAAGAG ATTTTCTGCA
     9541 ATCATGTCTA AAGCAATTTG TTTTTTATAT TTAGTAGGTA ACTTGAATTG GAAAAATGTT
     9601 GAACTGGATG CCATGACTTG CAAATTGATT CCTATCTCAA TGGTAAAACC AGTAAACATT
     9661 TGATCTTAAA AGAAGAAATA TTAATTATTT CTGAATATAA ATTCTAACAT GTCTTTGTAC
     9721 GGTGGCTTCC ACTTTTCATC TCAGGTTGCA ATATTTACGA AGGATAGGTT GGGCCTAGCT
     9781 AGCCTATTAA AGAAGGAAAA CGTAGCATAA AAATGCCACC TTGTGGGTGA AATAAATGAT
     9841 GCAGTAGGCA TGATTAAAAA TAACTTGTTA ACCAAATAGA CTCTATGAGT TTGTGATTGG
     9901 TTTCTAGAAT TTGAGGTTGT ATTTTTGAAC GTTTTCAATT ATTTTGGGGG TTTTCATTTG
     9961 GTATTTTTGT AGGAAGTATC TAAGTAACTA TGGTTGGACC ATTCTGGCCT TAAGTGTTAA
    10021 ATGACTGCTA AAAATCAGAC AATGTGATTT CATTTGTGCT TCTAATCACT GCATAATTTT
    10081 GGCATCAAAT TAATGTATTT TTCTTAATGT ATTAACCTGA GTGGATAACC AGAGTTGATG
    10141 GTTTTGTAGA TATTCCCTGT ATGAAAACAG AATGATGATG CATTCCTGTC CTGGAGTTAT
    10201 TCTCTCTACA TACCCAAATT AACATGTTAC ATCTATTAAT TTGCCTTTCT TAGCTGCACA
    10261 TCATGGATTT CTTATAGTAA TTTGTGAAAT ACCAGGTGTC TACAGACCTT GGCGCCATGG
    10321 TTTTGAATCA CCTCTGTCTT GGACAGGTTT ATATATGGTA TTCTGGATTT CGAGGACATA
    10381 ATTTCAGTGT TTTCTTGGTC ATTCAGTGGG TAATGACCTC TCATAGCTCC TGCACATGAG
    10441 GAACACAATT GAGGAAAATG ATATAAATAC TTACAAAATA TGGAGCAGCA GATTGTGCCT
    10501 GAGTCAGCTC ACGAGAGCTC TCAACTGAGG GCAGTAGTGA TGCTTGGTAT CCACACCACA
    10561 GTCCAGCCAG GTACCAGAAA TTCCCCAAGC TATTTCAGAT AGAAATCAGA GTTCTGTTCC
    10621 TGTCATGAAG CACTGTGTAG TTTCCATGCA TTCTATCTGT ACAGCTTCCA CAGGGCGAGA
    10681 GGGGTCTGTG GAGTGCTTCA GCTGAAAGAC TCTAGGTAAA ACCCATGTTA TTCTTGTTCT
    10741 GGCCATTTTG CCTGAATTGA CTTTTCCTCC TTATTCTTAG ATGGATTCTT GGGGAATAAT
    10801 TCATTTTGCT TTTGCTTTGG AAAAGCTGTG TTTGCTGCTC AACCCAGGTT TGTTATTATG
    10861 TCAGAAACTC ATAACAGCTC TTCAGGATCA GTAACGCTTG CTGTGGCATC ATTAATCTTT
    10921 GATGTGACAT TGGTGTGGGC AACGCATCCC AGTGCCATTA GAATTATTTT TAAAAGTACT
    10981 CTGTGACTAC ATGCTGCACA AGTTCTTCTT TCATAGGTCA GGCTGGGGAG CCCAGAGTTG
    11041 TGTTTAAAAG TTGTTGCCCT GTAGCACGTA CATTTTGTTG CTGGTTTGAG GGACTATGCA
    11101 TGTGGAAAAG CACCTGAATT ATGCAGATCT CAGATGTGGC AAGAAATAAG CTAATGGGGG
    11161 TTACCAAGGC TGGTGTCAAG TTGTCCTGGA AGGCAGCTGC AAGTCAAAAT CCAGCCTCTA
    11221 GAGGAATTGT CTGCCTTGTG TGAGCCCTGG TACTCATCCA CCTAGGAAAT AGCCCCTTAC
    11281 CTTCACTCTT TGCATTACAT GTCTTGAACT TGTCCACAGG ATTGTGAACT CCTACGTGTT
    11341 CAGATTTTCT TTTAATGGGA ACATTTTTGT TACGATTTTT AAGGAAGATG ATTTGCAAGG
    11401 AGAAAAAAGG TTATTTTTGC AAATAGCAAA GCTAATATGC GCAACCAAGA ATTTGCATTC
    11461 TTCTGCCTCC AGACAAGTAT TCACCTCCCC ATGACGTTGT CTGAGCTGGA GAAGGCTGTT
    11521 TCAGAGTTCA TGTCTCCTGC TTTGCCCCTT CACATGTTCC ATCATGTGCA GAGCAAGACC
    11581 TGGCCTCTCC CAAAGCATCC ATTTCCATTA AAACTTGATG TGTGTACTGG AAAGCAGCCA
    11641 TGACACAGTC CAGTTCCTGA CACAAATAAC TGAGGGATCA GGGTTTCACG GTGCACAGTA
    11701 GGGAGTACTT GCACCTTATT TGGCCACAAT CTCAATGTCC TCAGTAATTT AACTAATTAA
    11761 TGCATTTTTA TTGCAGTAGC TGTTTTTTGT GGTTTCCTGT TGTCCAAATT TCAGAGATAT
    11821 CTAGAAATAT ATGATACAAT TATTTTCGAC TTAGTCAAAT AAAGTACTCT ATGTTTGCAG
    11881 TGGATCGTAG AGTAAGAGAC TTGTGCCAAA CAGGTGATAG ATCCCTAGCT TGATGTGTTT
    11941 ATAATTTCAG TGCACAAAGG AAAAGAAAAT GAAGTTCTCC ATGAACATAG CACATGTTAA
    12001 ATGGAGGTCT TGTGACAGCA CTTCTGATAT TTCATGGAGA TGGCTAGCCA GATGTTTCCT
    12061 GGAAAGAGGC TTCAATGTTT TGACGCTATT TTTCATATTA CAGTCTTCAA ATGAGGTCTT
    12121 ATCAGGAGCA TTCTTTCAAA TGGGTAGTAG ATTTATTTTC TTTAACCTTA GAGATTTTTA
    12181 TGCTTAAGAC GGCACTCCAC TTATAATGTA TCATATGTGT ATCAGTATCT ATTGGAAAAC
    12241 AGGTTGCTAA GCTTCATGAG CCTCTAAAGG AAAGGTTAAA AAATTCCAAG CTCAGTCAGG
    12301 GGTTAAAAAC CTAAAAGTTG TTTAAAGCTG CTTTCTTTAG CACAGCTTCA AATTAAACAA
    12361 ATGTAGTGCT TGGTCTTGTT TATTGGAAGT ATCTATGAGC AATGTGACCT TCCCTTGGCT
    12421 TTGGATTCAG TTCTTGCTGA TTTGACTGTA GGTTTCAGGA GGATTGTACC TTTAAGTACC
    12481 TAGGTAAGTT TCCTGTTTTC CATTACTAAC TTTGGTTCAA ATTAGACAAA GAAAATTTCT
    12541 GTCCATTTCC TTTTGCATGC AGAACTGGAG TGATGTGGTT GGGAGTTCTG CTGGGCAATT
    12601 GAGCAAGTCA TGGCTGGCAT TTGCTTTTGC TGTGTCTGGC ACCTCCGATT ATTTTATAAA
    12661 GGGCTGGTTT CACTTCCAGG CAAGAGATGG AGTTAGACCT TCTTTATCTG GTAGATGAAA
    12721 AAAATCCTGG CTTGAAGATG TTTTAGGCTG TGCTCTGTTA TGCTTTAACT GGTTTGGGTA
    12781 CCCTTAGAAA ATAATTGATG ATATGAGAAT CACCAAAGAA GCCAGGTAAA TACTCTGGAA
    12841 ATAACTGTCA GATGCAGCTT TTCTGTATAT GATTGTTCCT ATCTTTTGAG CATGCCAAGT
    12901 TCTGCTTTAT AACCCCTTGA CTTATTATTA TTATACTATG GTGTTTATAT GTATTTAAAC
    12961 ACTAATGTAG TGCAAGAAAT TAACATAGTC TTTACTGGTT CAAAATACAT TACTGTGATT
    13021 ACGTGTTCCT GTGTCCCATA AGAGTGCTTT GTTTCGAAAG ATTTGTCTCT CTTGTAGCGG
    13081 CTCAGTATTC TGAACTTAAT ACTTCTTTGC ACCTTGCTCA GAGATTACAG GGTATATGAA
    13141 ACCTACTCTG AAATTCATTC AAACTTTTAA AACTTATTAC ATCTAGGAGA GACAGATTTA
    13201 AGATTACTGA GGTTTCTGGT TGAAGTACTT CAAGCAGAAA TCCATACTCC ATTAGGTTTT
    13261 GTAACATTAT GTGACCTTAA TTTTCCAGGT ATTTTGCCCT TCAAATTGAA GATAGTATTT
    13321 TAATACTATT TAAGTTTCCT GAAGAGCCTT ATAATATGAT AGACTTAAGT TGTGAAACAT
    13381 TTGAACAAAA TAAAAGATAA AAAAGTAATT TAGGATTTTG TATTATTTTT TAATGTATAG
    13441 CAACATAAAG ATACGCATCA AATAATAAAT TGAAATAGGT GATAAAAAGG TTTTTTTGAG
    13501 TGCATTTATC AGTGAAGTTA TGTGTACATA TACTCAGCCG TATTTCTTGT ATGAAGGTAT
    13561 TTACATTTGA TTATTGTGGG CAAAGCCATT TCCAGTGCTT TGAACTTAGG GATTTGTCTC
    13621 TTGCATTGTT GTGTACTTGA ACTAAAATTG TATCTAAACA ACAGCTGTAG GATCCCATCT
    13681 CAGGAGATGA AGTAGAATTA CAGAGCTATA CGAACTTGTT GGGGAAAAAA CTGAACAATT
    13741 ATTTTTTAAA AATCTTGTAG AAAAAAGATA GAGGAGAAAC ACGTTTTCTT ATTAATAAAG
    13801 GTGTTATAGT CTTTCAGTAT TGTTAAATGC AAAGAAATGA AAATTATCAG CAACTAGTGT
    13861 TGTGCCAGCT CCATACGTTA GAACTGAACC TAACAAATTA CAGCAATAAC TTCTGATGTT
    13921 TTACTCCCTC TAATGTAATC CTCAAGAAGT TAAATAGCTG TGTAGTATCA TGAGTGCAAA
    13981 ACGTACCACT TTTGAGAAAT CTCAAAAAAG TAAGAACAGT ATCTAATTGA AGTGTAGTGG
    14041 CCTGTATGCT GGGTATGAAA TTATATATAT TCACATGTAT ATTTGTACTT GTTCTAAGTG
    14101 TATATCTTGA TGGTTACCTC AGGTGTGGGT GTATTTTTCT TTTTCCTAAT AGTCATGCTT
    14161 TATTCACATA CAACAAGTGT CAATTTCTAT GTTTTCTGTA ACTGTCTACA ATGTTGGTTG
    14221 TTACTAAATA CTGTAACAAC TTAGCATATA TTGCCTTCTT TAAATATTTT CATTATATTG
    14281 CTGCTAAAAC CAAAATATTA TTTGGTGGAA TGTCCCTTTG TGCAGGCTTG TGTGCTGATA
    14341 ACTGCCTAGC AGATTATATT AATGTTTCAA TGTCAAACAG AATCACCTGA CATGCAGGTA
    14401 TTAATATTGT GACATTTTTC ATTCTCAGCA TCAGGTTGGG TATTCTAGTT ACTGGGTACA
    14461 AGAAGGAATT CAAAACAACT GAGCAGGCAA TGATTAATTT CATTTTGCTT GTCTGAACTG
    14521 TTGTTTTCTT GTTCTTGGCT GCCAACACTG AGACTTTCCC ATGTATTTCA TTAGTGTGTT
    14581 TGGGATACTT CCCTGAGAGT TTCAAATGTA GTGGTTGGTA GTGGCTCCTG AATTTGGTCT
    14641 TATTGGCTGG TCCAATTTTG GTGGAGTCAG AATAAATTCC TGTTGCTGCC AAAACTTCCA
    14701 GTTCTGATTT TTAAGCATCA CAGGCTGTCT TGGCACTTGG TGAGTGTGAA CATTCACCCT
    14761 GTATTCCTGC CAAACTTGGA GTAGGACAAC TGTGAGTGTG GAAAAGCAAC AAGAAATCTT
    14821 GAATCAGGGC TGCGAAAAAT TAAGCCTTCT TTTGTCTCTG TGCTTCTGAA CTCTATGTTG
    14881 CCAAAAATTA CCAAATTGAC CCCCACTTTG CTGAATTTTA CTAACTAGTA ACTACAAATC
    14941 ATCTAAAAAA AAGATTGTTC TGGGCTAAAT CAGCAAATAC GTAGTCTTTA TTTTTTGTTT
    15001 CAGTTAGAAA GCTGTGAAAT TTTGGGTCTA CTTAAGACTA ATTAGCTGAG CATCCCAGCA
    15061 TGCAGAGAGC ACAGGTTTAG GAAGATTGTA GAAAGGAAAT TGCAATCAAT ATGTGAAAAG
    15121 GTTAAAAACA TACACAAATT TTCAATATCG GTGAAGTTAA GGAAAGATCT TTGTCAGATA
    15181 CCTGGAAGTA CTGAGTTCAT ACCATACCAT ATCAACTTAC TTTTTCTCTC AGAAGTTTCC
    15241 TGAGCCAGAA TTTTTGTCAT CCCGTTAGTC TTTATTGAGA CAAGCTTCCA TCTGACTTCG
    15301 GAAGGGCTAA TCTGTTTTTA CAGCTTGCCA TCACTAAGAA CTAACTACAT TTATGGCCAC
    15361 TGTTTCTGCC ATTTGCAGAA TCAGTTCACA GTGTTATGTC ACCTGTAATG GTGGTACCAA
    15421 CAGTGTTATG ATCTCTGGTG GTGTTGCATG GTAAGCACTA TATGGTAGTC TTCAGCAAAG
    15481 TCAAATTTTC CTGTTCTTCA CATTCCAGTC ACAGATAAAA ATAATTCTCC TGGTAAAATA
    15541 CTGGATGTTT CAGGCTCACA TTTTACAAGT AAAGAAAAAC ACTTGGTTTT AATGTTGAAG
    15601 AAATGATACG GACTTTTCCT TTTAATTGAT AGAAAGGATC TTTTGCCTGT GAAAATTAAA
    15661 TCCTCCACAG TTTGTAGCTG CTTTTCAAAC TCATCAGCCA GACAGTGAAA TAATGTAATC
    15721 CGGTAATAGC ATGTCTGAGG CTTATTACAA TTCTTTGGGC AGTGGAATCA GCAGATGATG
    15781 CGCTCTGTTC ATTTTAATCA CTTAGGGTTT GATTCTGATC TCACCTGGGT GTAAATGCAG
    15841 AGTGACTTCA CTGACTTCAC TGGAATTGCC ATAAACATCT CAGTGTAAAT GAAATTGGAC
    15901 TTTGTTTCAT TGGAGTAACG TTTCCACTAT AGGATCTTCA GAAGTCACCG AAGAAATTAA
    15961 GGTATGGATG ACTTTTCCCG TCTCTTCGTG ACAGCTTTGG AGGTTGGATT TTGACTTGCA
    16021 GCATTTGTCT CTGACCAGTT TAAACTGTCA TGTACCTGTC TGTGTGTTTG TACTGATGAC
    16081 TCAAGGTCTT TTGTTAAATG CACACGCCAG TTGACTTTTC ATTGTCTTAC AGACAGTTTG
    16141 AGTTGCTTTA AGGTTTCTGC AGCTTGTCAC TAGAATTTCT CTTTATTCAT GAGCTTTTGT
    16201 GCTGATTTTA TAGTCAGTTT GAAACTGCTA TGAATATATT TTAGTGTACC TGAATGGATG
    16261 GGCTAATTGG AGATATTCTA GAGTACTTTT AGTAAGTGGC CATAAATAAA AACTATTGGA
    16321 ATGTACATTT GATCCTGCAG TTGTTTTTTT TCCACCTCTG ATAGTATCAA TGGGAGATCT
    16381 GTCTAAAAAG CAGGGACTAA GGTCTTAGGC TTGTGCAGAA CAGAAATGTA GCTTGTTCAC
    16441 AGCAGATTTT AATGCACAGA CGTCTTCAGT GGCACAGGCA TGTTTGTTAT TCAGTGAAGA
    16501 CTTTTTCTTA GTACTGGAAG TTTTCTTTTC ATACTTGGAA TCCAAACTCT CCACAGCAAA
    16561 CCTTTCAGTA GGTTGTTTGT TTGTTTGTCT GTTTGTTTGT TTGTTTTCAG TATGATAAGA
    16621 CCAGTTAATT TGGTGCTGAG CCTGATGTGC ATTTTTATAT CTTTATTTAC TAACCAATGA
    16681 AAATTAAAGG GAATCCTGTG CTTGTTTGTT ACTTGTGGCT CTCAAAATTC CCCATTTCAG
    16741 TAGTTTAAAA TTGTGAATTA AAGGTGTTGG ACTGCAGGGC TGTGTAGGAA CAACTGACTC
    16801 TGTGAGCCTC TAGGAAAGTG TTTGAGTGCT TTCTAAGAAT TCCCATCTTG CTTTCTAGGA
    16861 ATTCACCCCT CAGCTTTGTA GGCTTTACAC TGTCCTTTCA AGGAAAGCCC ACCTTCTGCT
    16921 TTCTAGGTAT ATTTCTCATA ACTTTCCAGG ATTATTTCCT ACCTGCTTTC TAGGAATTTT
    16981 CCCTATGTTG CCCAGTAATT TCTCCTCATG TGTTCTAGGA AATGCCAGTG TGCCTTCTAG
    17041 AAATCCCCTC TCTTATTTCC AGGAATTTCC CTGTGCTTTC CAGGAATTCT CCTGGTCCCC
    17101 TACCTAGGAA TTTTACTTCT TATGTTTTGG CAATTTTCTT CATGCTTTCT GAGAAATGTT
    17161 CCCTCCAGGT GGGAATTCTC CAAGGACTTT ATAGATTTTT CTCTCTGCCA TTTGTAGGAA
    17221 TTTACCTTGT GTGTTTTAGA AATTTTCCCT TGTGCTTTCT GGGAATTCTG CTCTGCCTTC
    17281 TAGGAATTTT ACCTCTGTTG TCCAGATATT TTCTCCTGTA AATTCAAGGA ATTTCCCCCC
    17341 TGCTTTCCAA GACATTTTTT GTGTGTTTTG TAGAATTTTT CCACATTTTT TTAAAAGAAT
    17401 TACCCCTCCT TGTTCTAGCA ATTTGTCATG GGTTTTCTTG GAATTCAGCT TTCAGTTAAA
    17461 ACTGAAGGTA AAAATGTACA CCTTACAAAT GTAGTTATGT AGTAATTTAT TAATTTATTA
    17521 TTTAAATATA GTTATGTAGT AATTTATTAA ATAATACAAT TGACTATTTT TATAGTTTAT
    17581 ATTGAGACTT TTCGTGTCAA GCCTTTATTT TCTGCAAGAG GGTATGATTA GTTCTAGACT
    17641 TTCTTTCTAA AGAATAGTGT GGTGTCAGAT TTTGGAAGCT ATGTGTAGAC AGACACCACC
    17701 ACCTTGCTTT TGTATGCACA CATTACCAGC TACAGTGAGG TCCTGGCCCT GCTTTTGTGT
    17761 GTTCTAGGTG TGGATGTTGC TCTTTTATAA GTAAAATTGC AAGATATGGC CACAGAATTA
    17821 ATTCCTAGCT CTTGCAGTAC TTGCCTTCCT CTACAAATTA TTTTTTATGT ATTAACATGT
    17881 TACAACATTA ATTGTGATAA GTGGCATTAT CTTAATTTAA CAGTTAAGGA AAATTGTAGC
    17941 AGGAGAGTGA TGTAATTTCT CAGATCCCGA AGGAGCTGCT ACGTCTGAGA GAAGACTCCA
    18001 TTTCTGACTC AGGTTAGAAG CAGACATGCC AAAAGTAGAA ACGAGTAATT GATAGTGCTT
    18061 CAAACCCAGC ATTCTGGTTT ATTTCGGTTT TTAAACTATT TCAGGTGTTG CAGATGCTAA
    18121 AAATCATAGA GGAATTGAAA TAAAAGATGT GGAATGTTAG ATTTTGATAT ATGGGCCAAG
    18181 TAATTCCAAC CTTTCAACAG CGGAAAGTTG AAAGCGGGAA TTTCTAGTGT GTGACCATTT
    18241 TTAATTCACG ATGGACACCA TATTTATTAG TGTATCTGCC TTGACCAGTA ACAACTAAAT
    18301 ATATCAACGT GAGCTCGCAT CCCCTTTGGA TCCTGCACCA TTGTAACTTT GATCTAAAGC
    18361 ACCTAAAAAT ACTTTTTGGT TGAGGAGGAA AAATAACTTC AAATTGCTTT TTGATCATAT
    18421 TGTGAATTGA CAATGGAAAA GCAGGCAAGC TGCAAATATG ATAGGGAAGA TCTTCTAGCT
    18481 GTCATGTAAC ATTTTCTCCT CTGCTATTTC CCTGTTTGTA TCACATGCAT ATTATATTAT
    18541 CCCTGTTTAT TAAAAACAAA GCAAATATTT GTGTGCTCCT CCTATACAGC TTCTAATTGT
    18601 ATAAAATGTG CATTTGTCAT AGTTACTGAA GGTGGCTAAG GCAGATAATT CACTGCTGGA
    18661 GCATTTGAGA TTTTGGATAT TTATTACCAA AGGATATCTA CTAACCATAC TGTGTATTCC
    18721 AGAGTACTCT CTATTCTCGC TGTACATTGG ATTCTTCTCA GTTCCTCTCA TTTTTATCTG
    18781 TCCACAGGGC TGTCTGCTGT GCTATCTGTT CATTCTTTAA TTGGTTAATT AAATCCATTG
    18841 TTACAGTTTC TAGTTTAAGT GATTCATAAA AGATTTCAAA ATACTCTGTC AGGTGTCCAC
    18901 AGATATTGTG GTAAGGTTTG CCTGATGTTT TCTCCTCGGC ACTGACACCC AGAAGGGTCT
    18961 GAGGAAGGCC ACATGACTCT CAGAAGGTGA TTAAGGTATT GAGAATGGGA AGTCTCAAGC
    19021 AAAGGCTAAT GTAGGAACAG AGTTTTTTCC TCTTTTTCTA TTGGCGGTAG TTTGATTTAA
    19081 AGCAGCTGTA TCACTCTCTC CTTCATTTAT TTATTTTCGA CTAATCTTTT AGTAGTAGGA
    19141 CTTTCTTGTG GCTAGACAAA GAGTTTGCAA AGATTTTCTA GAAAAACAAT CCATCCTTTT
    19201 CCTTGCGTAG ACTTATGGAT AATGTTTTAA AAATGTATCC TTCAGTTTAT CAGTTTATTA
    19261 ACAGAAAACT TTACTCAGTT CTGGATTTTA GTATTTTTTG TATTTTCAAA ATATCTTCAA
    19321 GAGAACAAAT TATTCCATTG TATCATTAAG CTTATATTTT CTTTGTGCTA ATTATTACCT
    19381 TTTTTTTCCT GGTAAGTTTC AGAGACTCAA ATACTGTAAT AATTTTATCA TATTACCGTT
    19441 AAAAATTTCT TAGATGATAG GAATAGGAGT ACTAATATTG CCAGAGACTT AAATATGGAA
    19501 ATAAGGTATT AATCACACTT CATGTAAATT GCAGAATGTA GGCTATTGAG TGAGATTAGA
    19561 AGCTATTTCT TATTATAAAA GCACTATATC AGAAAAGAAC ATTCTCTTAA GTAGCTTCTG
    19621 CCTCTGTGTG AGAACTTTGT ACTATTGTTT TCTAATAAGC CATCTGTCAT TCAAAAAGAG
    19681 AGGTCCTAGA TCTGGGAGGT GAGGGGATAA GGAGGAACCA AAGGACTTAA GGATGTTCAA
    19741 ACACCATCTG AATTTTTCTC TGAGGTGCAT AAGAGGTGTT GGAGCAGAAG GCATTTTGCA
    19801 GAACACCTAC TTAAAATTTG GTCCTTGTTT TCTGCAGAAA TGCAGGTTGT ACACTTTGAG
    19861 TTTAAGCCAA TTAGTTTGTC AATTTCTTGA TATTTGGATC TTTTATCTCG TTTGTCTATC
    19921 TCAGTCTCTA AAATGCCATC CCCCGTGCAG TCCCCATAGA CTGCAGCCCC AGAGTGTGTG
    19981 AGACAAGGTG CTGCCTTTCA CAGCTGAGCA GGGCAGAAGC TGCTTCAGCA CAGGGACCCG
    20041 GTACTCGGTG ATACCAGAGG TGAACCAGTA TCAGCACTTA AAGGTAGTTT TCAGTGCCTC
    20101 ACTCATGCTG CCCACCTGCA ACACAAGAAC AACTCTCTTT TATAAAGTCG AGCATCTTCA
    20161 ACTTGATGGT TTTCCAAGAG TTAAAGGTAG TTAATAGTTC CCTTGCTTAT TCCCTGGCAC
    20221 TTTGAAGTGT TGCTTCTTCT CAGTTCTCCT CTATGGAGGA ACTGAGCTCT AGCCTTCTTG
    20281 CCTGAAAATG TTCAGATAAG AATGCTTCTT TAGTGCTTTT TAACTCATTC TGAGCCTTTT
    20341 TGCACAGCTT CTTTTTTGAG AGAAGTAGAC TTTGAGGAGT CATGTGCAAA TCAATAGCTC
    20401 TCCAGGGGAA TTACAGGAGT ACCAGGAATA CTTGCTTTCG TTATCACTGT GTTGGCAGTA
    20461 CTGCTAAGTA TGGCCTCACA TTGTGCCAGT TAGAAGCAAA AGTTCATTTT AATTTGACAA
    20521 CCTAGATCTA CAGCTTCCCA GGTTTAACAA AGTATTTTGA AACAATCTAA AGATGTGTTG
    20581 TATACCATTT GCTTTGAAGG AAAAATTTAT TATAGTTTTG ANNNNNNNNN NNNNNNNNNN
    20641 NNNNNNNNNN NNNNNNNNNN NNNNNNNNNN NNNNNNNNNN NNNTGGTGTA CAAACCAATG
    20701 TGCTGTGCTA CGCCAATCTG CTTCCTTGTC AGTGTGGCAG ACAGCTGCAG TTGGAACACA
    20761 AGGCTTTTGT GTTCCACTGG CCCCTTCATC TCTCAGGTTT TATTCTGCTT CTTCAAGCAG
    20821 TGGACAAGTT CCTACCAGTC TCAGTGCTTT TATTTGATTT GGGGAGAGTC TATCTAAGAC
    20881 TGAATGGATG GCTGAAAGTA GTAAGGGGAA AACCATAACA TGTGCCACAT GCTTGGCCAT
    20941 GTTTGAACCA AGCAAGGTTG TATTTTTTTG CCTCCATTGC AGCAAAGGTC CCACATCTTT
    21001 TGGAGGTGCG ATAGCAGAGG CATCCAGCCA AGCAGCCAGG GACTGAGATG GTAGCAAATA
    21061 GCCTCACCTT CGAAAGATCC AGCACGTGCA GAGGAGGTAA GCAAACTGCC ACTGGAGGTG
    21121 TCTTTCTTTG CGATGTATTT TTGAAATTTG TATTCAAAAG AAGGTATTGC TTCATATTCT
    21181 ACAGTCACTT TTGCTCATTT CTCTGAAGCA AAGCGAGGAT TATATTTCTT AATTAATTAT
    21241 TTAAAGCATT CTGTAATAGA GGAATATCTC TACCACAGAG AATGTTTTTG AACTCTTGCA
    21301 CCTAATGACA ACTTGACATT ATTTTTGATA TTTATAGAAA GTTCTGGATT CCAAGAAATT
    21361 CACAAAAAAG CAGGGGGGTA GTTATACCAG GTAGGAAAGA TGGGAATTTC ACAGCAGAAG
    21421 CTTTTCACTG TTTAAAAGAA TCAATTCATT GAAAGATGTG CTGAATGAAC TTACAGTGTT
    21481 GAACTTTAAA AAACTTTTAT TTTTTTCAGA CATTTATCAT TGTTGTTTTA CCTCAAAGTA
    21541 ATATAACAAA TGGAATGAAC TATGTAATGT TTTTAAATGG TGTAGTGGTT TGTAGTGATA
    21601 TTTATCTGGT GATATCATGC CTTAATTCTT GAGATTGGAT CAATTCATGG AGAAGGTTTG
    21661 TCTGCAAATA TGACATATAT TTTCTTACCA CTGTATAAAC TGGTAAAGAA ATGCATGCTC
    21721 TAAAAGTCTT ATTAGTCCTA CAAGTAGCAT AACAGATGTT AGTATGTGTT TATCATTTGT
    21781 AAAGTTATAA ATTAGTCTAA GGATTTAGGT CTGGGTAACT ATGTAGGAAA AACAACAAAG
    21841 GAGTGAGTAA AACTCTCTTA AATCCATGTC AGAAATAATC AGGTGATACC TAATTAGTTA
    21901 ATCCATCCTG TGGTCAGCGA ATACATGCTC ATTCTTTTCT GAATTTGGTT TATTTGTTGG
    21961 CTCAGCCCCT GATGAATTGA CCCCTGAGGT CACACGCTTT AAAGCTCTGT TGAATAGTAC
    22021 TTTAAGTACA ACTAACTTGA TTGTTAGAAA TACTGGGAAT GCACACATTC AGTTGAAGTT
    22081 AATGGAATTT GCATGCTCAT CATATTTTGA GAATCAATCA AGCTTTTGTT TTAGTTGACA
    22141 GAGTTTGTAC GCAGTGGGCA ATTTTCTGTT TTTCCTTCTA CCCACTGTAC CTGTGATGTC
    22201 TCTTAAATGT GATACTATTC AGCTGTATAA TAGTCTGTAA GCGTTAATAC TCTACTAATG
    22261 ACAGAAAGTG AAAAAATTTA GGTAGAAGCT GGATTTTAAG CTGATTGTCT TTAATTCCTC
    22321 CATAGTTCAT TCTTATTGAA ATACAAAGTC TCTTTTACTC TCATTCCTGC AGTAGTTAAC
    22381 ACGTTGATGG AGACATATGT ATCTTGTATA ATAACGCCTC CTTTAATATT GTAGGCTCTA
    22441 AAATTGTTCA GTTGAAAACT TTAAAAGCTT TTGTTAGATG AGTTCTCTGT AATACACATA
    22501 TCTGAAAAGA AAATTGAAAG AAGCACTGAA ACTGAAATTG CAGAATAAAA TCCATAATTT
    22561 TGAATACTAA CATGAATGGG CCCCCTTCCA AGTAGTATTT CCATGTATAC ATTTCTTTAT
    22621 ATTCATATAC ATGTGTACAA AGTAGCTATC ATCCTAAACT AGTCATGTCT GAATTTACAA
    22681 CCATTTATTT GCTTTTGTGA ATTATATGGT TAGTAGAAGG ACATAAGAAG TCTCAACAAG
    22741 GAAGTTAGAG ATGTGTCGCC ATAGATATTT GTGATACTAC AAGAGCAATA CCAGATTATA
    22801 TTGGATCTTT ATTACCCCTA GCAACTGAAC TTGTGGTAGC TCTCTAGTTT GCTATTTCAT
    22861 TGCTGGTGTC TAAACACTAT CCCCTTTTAG ATCTCATAGG AATTTAATGA AAATACATGA
    22921 GAATGTTTGA TTAAATGACA CTCTTTTTAT GTGAAACATG CTTGTTTTTG GTATTGCATT
    22981 CAGGGAGTGC CACTTTATTA AGAACAGTTT TCAATATGCA AATTCTCTAG TACAGACAGT
    23041 TTTTGCAATT CCCAGGCTAT AGGCATAATG GAAGATGGGG TTTTTTTGTT TGTTTGTTTT
    23101 GTTTTATTTA CCACTAGCAT TTATACAGTG GCTATCCACT CTCTGTCTTG GTAGCTGAAC
    23161 TGCTAGCAGG GTCATTCAAG CACAAGCATT TCTCTGTGCT GGATTTCCAT CTTCTGCAGA
    23221 TTGTTCCATC AGCTGCTACC ATTTAAGAAT TTGCTTCTTC CTCTTGTTCC CTTCAGAACT
    23281 CTTGTAGTAC CGCTGGCTAA GACAAAGTGT TCTACTCATG AAAAAACATT TTGGAACCAA
    23341 TTTCAGATAC CTGAGATAAA GGGAAAATTC CTACAAAACA ATGGGGACAC TTCCTAGAAA
    23401 GCATGTGGAG TTTCCTAGAA AGCACAAGGT AAAATTCTGG AAAGCAGAGG AGAGATTCCC
    23461 TAGAAAATGG GGAGGGTCTG TCCTGGAAGT CATGAGAGTA GTTCCTGGAG ACCAGTGAGG
    23521 ATGGTTCCTA CAAAGCAGAG GTGAGAGTTC TTTGTAAGCA TATGAAAAGC CTCCTGGGAA
    23581 AAGTGAATGG AAAATTTTGT AGAAAGCAGC CAAAAGGAGT TTCATGGAAA GCACATGAGA
    23641 AATTTCTGGA AATCAGTAGG GGGAATGCAT AGAAAGCAGC AGGAGGAGCT GTTAGAAACC
    23701 ATTTGATTGG TTGGAATTTG TGGAAAGCAT GTGGGAAAAT GGGAAGCTGC AGGGGAATTT
    23761 CCTAGGAAGC ACAAGGTAAA TTCCTGGAAA GTAGGAACAG AATTCCTGGA AAGATAAAGG
    23821 GGATTTTGTC AGAAGCACAT AGGAGGAAAC ACTTGCAGAA CAATGGAGGG ATTTACTGAA
    23881 AGAGAAAGTG GGAATGCCTA GAAAGTTGAG AGGGTATTCC TGGAAAGCAC AGGGGGAAGC
    23941 CTAGAAAGTG GAAGGTAGAA AAAGAAGGAG AGCAGGGTGG CATTTGTGCG TAGAACACCT
    24001 GCAAAGGTAC AAAGCACCCA CAGAATTCCT AGACAGCCAA CGGGGGATAG TCTAGAGAGC
    24061 ACACTTGAAA TTCCTGGAAA GCTGGGGTGT GAATTTCCAG AAAGCTCATG AAAAGTCCTA
    24121 TAAAGAAAAA GGGGAATTCC CCAAAATAAT GTGTAAAATT GTGGACATGT GGAAAGTTTC
    24181 CTAGAAAGCT GAATGTTAAT CCCTAGAAAG CAGAGGGATA TGCCTGGAAA CTAACAGAGT
    24241 GCATTCTTAG AAAGAATGAG GTAAATTCTT ACAAAGCACA TTTTGAGATG GGTACTCATA
    24301 AAAAGCAGAA GGGGAATTTT CCAGAAAGCA TGTGGGAATT TCATGGAATT CCAGGCTATC
    24361 GCCAGTGATG GGGTGAGGTT GTTTAGATGG GTGAGGTGAC TGAGACAGTT TGGGTGGTGG
    24421 AGTCAGGAGT CCCACCTGAC CCTGGCAGGG GTCTGGGTAC CAGCAGCAAA GTCAGAGTGG
    24481 TTGCTGAGGG TGTTGAATTG TGGTCAACAT GCTGTGTGCT CAGACATTGA CACAGAGAAG
    24541 CTGAATTCTG AACTTCAATC TTACCACAAA CTATAATTTG TAAGTGTTTT GTTTCTGAAG
    24601 TCATGTTTGT ACTCGTGTTG TTGTATTAAG TTAAAAATAC GCTGGCAATT TATTTTCACA
    24661 CTGACCACAT CGTTCTTAAT ATTTCAAAAT TGCACCTTAC TTGTTACCAC TCCAGGACTG
    24721 TGGTTAGTAA GGTGACAGCT CATGGCGCTT TGTAAAGTGG AGTGGAAAAC TCATGCTGAA
    24781 CTCTACAAGT TGCTGGGCTT AAAACTTTGG CTAAGATGCA TGAAGACTGA AACAGAGTCA
    24841 GTAGGAAAAT TGTAAATATT TTTGTTAAAA AATCAGAATG CTTCTCTGCT ATGAAAAACA
    24901 TATTTTAAGC ATTTTATTGC AAAGTTTTGT TTGTTTAAAT TAATGGATAA TAAATAAATT
    24961 ATGTTAAAAT TTATTAAAGC TGAAGTAATT TTTTAATGAT TATCTGTTTC CTTATTGAAT
    25021 CTATTCTTTT TGAAGACAAC TAGGACATGA CAGCCTTGTG GTTGTAATTG GAGTAAAACA
    25081 CAGGACTGCT GTCAAAAAAT GCACCATCAA AAAGTTAACA GGGAAAAAGT AAATATCATG
    25141 TAGACAGGTG ATTTTCTTCA AAGCATTCTT AGCTTTCTTC TGATCCAAGG ATTTTTTTTT
    25201 TCCAATATCT GTTTGAGCAC CAAGATGTCA TATTAGATGC AGACTTTCTT TTTTTCACCT
    25261 ATGTAGATGT TTATTTTCAT TTTTAAGATA CAATTTTGGG TCTTAGTCTT TTCCCCTGTC
    25321 ACAGAAACTA GAAACAGCGT GAGTTTGTCT AACTATGTAA GTTAGGGTTG TTATTCCTTC
    25381 ATGAAAGACT CACTGCAAAG GTGTTTGCAT ATTAGATTCC TAACTGTCTA GATCTGATCA
    25441 AAGAATATAT GCATTTGGAA GGTGTTTATT TTTAAAGCAT TTGTTTTAGT TTTTAAAAAT
    25501 AAAGTAAGGT ATAAATTAGG AAGACAAAGC TTTGCATTCA CACATCAGTA TGAATACAGC
    25561 AGTACAACTT TACACCTAGA GTTTTATGGC TGCCTGATGA ATCCTGAGAC TCTCAATTTA
    25621 CCAGGTGAAA ACTCAGATAC ATTATTTTGT TCCTCTTGAT ATTCTAAACT TTTCAAACTG
    25681 TTAAATTTGC AACCATAAAT TCTTTTAAAT TGTGGTTTAT TTAATAAGTT GGAAAAATAC
    25741 TGCACTTTAG CACAGGGCAG CTGTGGCAAT CCTGGGTATG ATTACATTTA AATGGGATAC
    25801 CCTCATATAG GGTAGACTGG GTTGCTTCAT CTCCTTTATA CCTCCCTAAA ATCCATCATG
    25861 TTTCTGGTGG GTAGTAAGAT GCTTGGTGCT CTGTAAAATA AGTTTTTGCT CATTTGGTTG
    25921 TCTTCAAATA TTTGTGAGAT CATGGGTATT ATCTTCACTG ACCTTGCCAG CTTCAAATGT
    25981 GAATAATTGT ATTTTGTTTA ACTCCATTGC CCCAACATCT TTATTTTGTG TTGGTGTTAG
    26041 ATGCTTATTA AACATCACCT TTTCCATATA AGTAAAGTCG TTTTTATCTT TGTTTCATAG
    26101 GTCTATGGTG TGCTTTGATA GTGTGAAAAT GGTTGTACAC AATCACAATA ATTTTCACAC
    26161 TACCCAAACT TGAAGGCTTA CAGGGCATTT CACAGAATTG TGCATTTAAA ACTGTAAGGT
    26221 GTTACAGGCC AGATTTATTA GATCAATGGC AACAATCTTG TGGCATGCTA GGATTTACTT
    26281 GGTAGAAATA TTTCAGGATG TAAGACCTAT TAATTTATTG AATACATTCA ATAGCTTTCA
    26341 AAAAAATAAA TTGTTGTTGA AAAAAATAAT ATTGCTATGT TTCTAAAATG TGTTTCCCAT
    26401 CAATAACTAG GGATGGAAGT TCTGCCATGA AGCTACTTGA ATGAGGAATG AGCATCTTAA
    26461 AGAGAGTGAA CTATGATTAT ATAATACACT TAGAAGAGAT GTTTGAGACA CCAAAGGTAA
    26521 GATTTCATTA ATTGCCTCAC TAGTGTTGGT AGACCGAGAA ACAAACAAAC AAAAGAACCA
    26581 CCCCCATCCC ATGGTAACTC ATCATATATC TTATTTAACA ATTTTGTAAT CTGACACAAA
    26641 TCTTACAGCT CTTGACCAAA ACATCATGAA AATATTAATA TTTTATTTTC CTCAAAATTC
    26701 CTGATGAGCC ACTCTTGCCA GAAATATAAA CTAGAAGTTC AAAAGAGGAC AAAACCAGCT
    26761 TATGTCATAG GAAGTACCTG TCTAAACCTG CTTTGTTTGC TGGTCTCTGA TAGGCACAGA
    26821 CAATTACTGC AGCCTAGGTT TTCATGTCTT CATTCGTCAG TTCTCCTATT TATTTATTCC
    26881 CTATTCTATT CAGAACCATT GCAACAATGA ATAAATACAG TCAACATGAA AATTACAGTG
    26941 TTATTTCTTT CCTGTGCTCG TTTGCTGTAG GGCTCTATAA GGAAAGGGCT CCTCTCGTGT
    27001 GTCTGTAGCT TTTCTAACCA GGGAGAACAT CAGTCAGTAA GCAGTCTATA AAATTTTTAT
    27061 AGATGTTTGT TCTTTCAGTA ATTGTTATAA AGCCAAAGAA TGGTGGAAAT CTAATTTTTT
    27121 GAGGTAAAAT TACTACTATT TTGTCTTTAA CTTACTGTAT TACATGTTGG AAAGGTGTCA
    27181 TCGGTGAGCT GCACAGAAAA GATCTCAGGA CTTTATAAGG ACAGCACCAT ATTATAAATA
    27241 TTGCAATAAC AGATGTAAAA TGACATTTGC TGTCAGCTCT AAGTGTCTGG GGGGTATTGA
    27301 ATTGGTCAGA ATTCTCATCT GAGTACTGTG TTGTAGATTT CATTCCTAGT TGCTGAAAAG
    27361 TTGTATTTTA TATTTTTTTC AAATGTTGGT ACATTCTTAG GCTTTGTGTA AAAGCTATTG
    27421 GTGATGAATT GAATGGCTTT AAGATAAAAC TATACTTGCT GCTTATTTTG TATTTTTATA
    27481 GATTTTTTAA AATGTATGTG TTTTGAAAGC TCGAGAGTTT GTTGTAGTAA GCACTGGCAA
    27541 TATTTGCAGC AGCTCAATTG TCTTTTATTC ATAAAATACT GAATGTATTG GGGTTCTAGG
    27601 TCATCACTGC AGCTGTGGCA CTGCTCTTAA TTATATATAT TGTTATTACA TTAAAAGAAA
    27661 CTAAACTCAG AAATAACAAA ATCATTACAT TCTGTCTTGA TTGATATTAG CAGATGTATC
    27721 TTGTAATGGA GCTGTGTGAG GATGGAGAAC TTGAAAACAT TTGTAGTAAA GGACATTTTA
    27781 CAGAAAATGA GACAAGACAC ATTATTCAGA GTCTTGCTTC AGCAATAGTG TATCTTCACA
    27841 AAAAAGCTAA TTAGTTCTTC TATCTCACCC ATATGTTCAT TGATTTTGAG TGTTCATACA
    27901 TTTAACAACA GCTACTGATT CCTATTCTTA TCTATTATTT ATTTCACAGT ATAAAGGCAG
    27961 TCTGGTAAAG AAAAAGTAAA ATATGTTACA TGAATGTTTT TTTTAGAACT TTATTTGTTT
    28021 TACATGTGCA ATAACTTCTA CCATTTTTAT TTCTGTTTCT GTACCGTTTA TGGATAATAA
    28081 TAAGTATTCT TATTTCCTAA CTTGCAATTG CTTTCCATTA TAACACTATT TTTTTTAGTT
    28141 GTTAAGTGTA CAGTATATGT TGCATTTAGG ATTCAGTAAA CCCCAGTGTT TTCATCTGCC
    28201 ACATAGAAGC ATTAAAATTC CACACAGTCC ATAACAGATT TAACTGATCC AGCCAAAAAT
    28261 TTAAAATTGG TTGATAGTGT AGGATTGTGA ACAATTCTGG ATTTTTTTAC ACAGAAATTA
    28321 TGAGTCTCTC TGTTACAGAA TACTACTTCC AGGAATTCTT TATTTACTTT TTCTTTACCA
    28381 GTAGAGATAT ATATATGGTT ATGGAATGGT TCCTTGTTTA GAGCCTTGTT TCTTCTGTGT
    28441 ACTCATTGGA AAGGCAAAAA GCATCTGCTG GTTTTGGATA TGAAAATGAA CTCCAGGTAT
    28501 AAAAATATGT GCAAATTGGA TAATTATACA ATATAAACTC TGTTTTTTTA AAAAAGATTA
    28561 TGTCAGATAT TCAACCAATA TTAAAGACTG AACCAATATG AACTTTTTCC TTTGTTTACA
    28621 GGATTGTGCG GAGGAATGAG ATTTGAAAAT TTGACATACT TATATCACTC CCTGGGTGAA
    28681 ATGGCAAAGG TGCTTTTCAT TAGGCTTCCA GTAGTTCAAA GTAAAATGCA CTGGAATTGC
    28741 TCAAAGAAAT TACTCAGTCG AAAGAGTTTA AAACATTTCT GTCAGCATAT CTTCACTGCA
    28801 ACTGACAACA TTTTAGTTCT GACTCTCTCT TGGCAGATAT TGTTCACAGA GAGCTAAAAC
    28861 TAGAAAACAT TTTAGTTAAA AGCAGTGACA TCAATGAGGC AAATGAAATG AAATTAAACA
    28921 TAAAGGTAAG ATGACAATTA CAGCAGTTCT GCTTCAACAA CTGGTTTTAA TATCCAGGTA
    28981 TTACTGGGAG ACCTGACTTT GATACCTATT AGCAGCTTTT GAAATAAGCT ACTAAATGGT
    29041 CTTACTAGGG GAAAAAATAA TTTTGGAAGC CACTGCTAAA AAAGGCTTTT AAAAAAAATT
    29101 ATTATTATTA TTTTTTTAAA TAACCATAAT TCGAGGTCAA TATAAAAAAA TCCTTAAAGT
    29161 GATCATACCT TGCTCATGTA GATAAATGAG GCTCTGAAGA AAACAAGCAA TGATTTGTTT
    29221 CAAATCAGTT CTGGGGTACG TTTGCCTAGA CACGTTCCTT CTTTCCCTTG CTATTCTGGA
    29281 AGTTCCAAAC TTCTGAAATT GTTCATTGGG TAAGAAATAG AATGGTATTT AAGATTATTC
    29341 CATCCTTTAA GCCTGCCTTG GAAAGTTCAT GGCTACTTAA ATCTTCGACA AAGTTGACAG
    29401 GAGACATTAC TGACCAAAGA ATCTGAAATC AAATGCTCAT TTTTGCAAAC AAGCCATTGG
    29461 TGGCCAGAGG TAATCAGAGA TTCAAAAAAC TGGTTTTATT GGAAGGTGAA GAATTCTTCT
    29521 GGAACTCCCA TCTACATAAG ATAGATGGAA GAACTCCATA TTTCTCAACT GCTCATGGGA
    29581 AAGGAGGTAC AACCGTTCCA CACCAGCTGC GGACCACCAA CCACCGCCTG GGTCAGCCGA
    29641 TGGAGGGGAT GCTGTCACCC CACTCACTAC CCAGTTCCTA AAGCAGACAA GCAAGCAGGA
    29701 CCCTGCAGTG AGAACAAACA GCAACTCCAG CTGACTGGAT GTCCCCAGGG TGCCCACCGG
    29761 GACAGACTGT GCTGTGCAGG GAGCTCTGTG ATCGATACCT ACTGCCTGAG TTAAGAAAGA
    29821 CTTTGATCAG ATCTTAGATG TAGCCCATCA AGTTGCCCAT TGCAACTCTT AGATGATATG
    29881 CAGAACTCAT TTCTTATTTT CTCATGAGCT TTACCATGTG CTCCATGCAG GTAACACCCA
    29941 CTCTGCATTT CCATTCTACA TGATGTTGTC TCCAAACTGC CTCAGTCTAC CTTACATTAT
    30001 TGCTAAGTTC AGTGCAAGGA ACACATTCCG TTGTTACCAA GTCAGCTTTT TCTCTGTTGC
    30061 TGGGTGTTTT TGAAGCCAAC ACTGCTACCT GAATCACAGC GACTCCTTCT GGTTACATAA
    30121 ACCTAATCTG TAACTTCTAA TGTGCTGCAG AAACTTCTAG GAATCTCCTG TTAAACAACG
    30181 GGATTAAATT CTAAGCCAGG TTTTTCTCAG AAAATTCCCA TCCAAACAAT TTGTTTATGC
    30241 TAGTGTATAA CACTGATTAT TATTTGGTGT TGAAATGGAA GTTGAAAAAA CACACAAACC
    30301 CAGAAAATTA CCACATAGCC TGTCCAAAAG GCATGCTTTT CAGGGTTTTT TCTTTGCCTG
    30361 TTTAGGCAAT CGATGCCTGC ATCCCAGAAT ATAAAGATTT GTACTCCTTT CTGATCCATA
    30421 CTGCATACTC TAATATACTT CACTTCATTA TCCAATATAG CATTCATTTT TTAATTCTAC
    30481 AAAGTTGTTT TCCTAGATAG TATACACCAG CAGTGCATTT TACACCTTGC TTATAACAAA
    30541 ATGAAGAAAA AAAAACCTTT TTGAAGGAAG ATGAGTAGTC CTTCTGACAT TTCTATTGAT
    30601 GATACACTAC TAGTATTAAA TACTTCTTTA AGTAAGGGGG TGGCATGGGA TTAAATTACT
    30661 TTCTGATTTA CTAATCGTGA CAGAAAGATA GAAGCTCAAC ACTGGAAGGG ACCTTAAGTA
    30721 ATTTGATTTG TTTCTCTGTC CAAAGTAAGA AGCAGCTGTG CTTAAGTAAT TTCTGAGGAC
    30781 TTTTTGTGTA AAGTGTACTT AAAGACCTCC AAGTAATGGA GACTCTGTAA TCTTCCCAGG
    30841 CACTCTATTC TGATGTTTCA TTATCCTCCT AGAAATTTTT CCTCCTGTCT GCCCTGAACC
    30901 TTCAGTTTGA CAATCAGCTT AAAGTTATAC CTACAGGCCA AGATCTTATA ACTTTTTTTC
    30961 ATTATAAAGT TTCAGTTAAG CCACCTGCAG TCACATAATT GCTGGAGCTG ACCTAAGGGG
    31021 GGTGGTGGGA GCCAATGTGT GGGACTAAAG AAAAGAGCAG AACTGCACTT CACATTTTCA
    31081 GACTCTTATT TCTCACCCTG TCCATCATGG ATATGAAGAA TAGGTAGCCA CCTTCCTATT
    31141 TTCAGCAGTC TGATATCACA ATTCTCCCGT GGTCTCTTGT TCTTCAGACT AAACAGGATG
    31201 AATTTTTCCA GCCTTGTCCT GCATTTCTGA TCTTGTGATT GACTCGCCAT GCTCCATTTG
    31261 ATACCTATTA TGTTAAAATG GGAGTATCTA AAACTGAGCA CAATATCTAG CTGAAGCCTT
    31321 ACCAGTGATG GGCCGAGTGG AAGGATAGTT TTGAGTGTAC TGCAGACCTT AGACTTGCAT
    31381 ATAAAACACA GGCCATGACT GTCTTTTTGC AATTTATTTA AGGACTCTGA AGTCCAGATA
    31441 AGAGAACAAG AGGTAAGTGC TGGGAATCAG GCCATTAGCC TGTTTTTCAC CTGGCAGATT
    31501 TGAACAGGCT TCTAACCCAG ACAAGAGGAG GAGTGTTGGC CTTGGCCTCC TCAGGAAGGG
    31561 CAGGGATGCA CAAGGAGATT TTACCAGAGT GGCTGTATTA GGCTAATCCT GCCTTGCACA
    31621 GGCATTGTCT GGTAGCACTG GAACTTTTAA CTCACTTTCA GCTCATGATT CACAACAGTC
    31681 CTGGAGCTGC TGCCTGACCA GCTCTTCTTG TGTTTGTGTT CTGAGCTTGT CTTTTAATAT
    31741 ACTTACAGTC GTTCCTGGCT TGATGTTGTC TTCAGATTTA ATGAGCATGT TCTCTCTTGG
    31801 ATCAGCCAGG TCATCAATTA TAATGGTATC ATGCCTAGGA CAGGCACCTA CAAAATATCC
    31861 CTTGGTGCAG ACTTCCACTT TGACAATGAA CAAGTTGCAA CTACTTTCTG AGAAACGTTT
    31921 TTTATAAGCG TATGTGCATT GTTCCTGTGC TATTTTAATG TAGACAGTAT TATGAAAAAC
    31981 GTTACGTGAA ATGGTATCAA AAGCCTTACT AAAATAGAGA CATAAGATAC TTAGTGTTCC
    32041 TCCTCTAACC CTGAAGCCTG TCAACCTGTG CAACACGGAG ATTTGTTCCT GACAGGTGCA
    32101 TAATGGCTGT TACTTACCTC TTTGTTTTCT TCTAGGTGCT TATTATTTCC AGTATTTTCC
    32161 TGGGAATTAG AATTAATGGG ATGCATCTGT AATTCTTTGC TGCCAGCTTT TCCACCCTCT
    32221 TATGGATAGG TACCATGATT GCCTTTTTCA GTTTTCAAGT ATTTTACTTG CCTTCCACTA
    32281 ATAGTTCTTG AACCACTAAT AGCTCTGAAA AGTCTTGTCA GTTTTTAAAG TACTCTAGAA
    32341 TGAATTTCAT CGGTTATGGC TGATTTTAAA ATTTCCAGCC TAAGTACTTG CTAATCTTTT
    32401 GCTTCTCTGT AAAGAACTGA GGTCTTGCCC CTGTGTCATT GATATTGATT GTGCTATCCG
    32461 CCGCTTGCAG TTGACATTTT GGCTAAGATT GATGTAAGAA GACATTAAAT ACATTTGCCT
    32521 TCTGAGCATC ATCTATCAAT TGCATCTTGG TTGAATACAG TACCAGCCTC TTTATTCACT
    32581 GTCTTCCTAC AACTTGTATA CTTATAGATA ATTTAATTTT TAGTTATGTC CCTTGTTAGT
    32641 TGCTCCTCAC CTTTCCTTTC TGTTTTTACC TCTCAATGCT TATGTTTTCA TTTCGTTCCT
    32701 ATTTCCATAT TTTGTATGTT TCCTTTTTGT GTGTGAGACT TCTGGAAATT AATGAATTAA
    32761 CCAGACTGGT TTATTAATTA ATAAGAAAAA AAATATAAAA GTAATAGCAA TTTCCTGATT
    32821 CTATAATTTT ATTTTCTGTA GGATACATAT ACCAGCTTAT AAACTTCTGT AAGTTTCCCC
    32881 AGGATGTGAA TAGCATGAAT TACTGCTGGT TTAAAATGTT GTCAAAACAA TCAACTAAAA
    32941 ATGAGATGAT ACTGTAGGTT TTGGCCAGTT TGGTAATGTT AATGGTAAGA ATCTCCTTTG
    33001 AAGTCTTGTT TTACCAGTTG TGGTATTATT AAACCATTAA GTTAACCCTT TTAAGTTGAC
    33061 ATAATGATTA GATATCTGAA GCTTGGTACC TACCTAAAAG ATAAGCAACT GAGATGATAG
    33121 TTACCAAGCT TTTTGATTTC GTGGGACAAC ACCAAATAAA ATAGTCTCTG TCAATCTACT
    33181 CTTCTATTGC ATGGAGGTTT TTATCTTCTG TTCCTTACTG TGGCTGTGTC ATCTCCGTTG
    33241 ATTCTGAAGT GAAGACCATA GATTTTGCTG TGAACTCACA ACCACTTTTC CCATTATATA
    33301 AAAGATAAAA TATCACTTAG ATGGCTCCCA AGCAGCATCT TTTTGACATG TGACTGAAAG
    33361 AATATAAAGT GATTAGTGAA TACATTATAA TTTATGCATT TTTAGTCTAT GATATAAATA
    33421 AATGTATTTG AAAAGTTCCA TTTTAGAATA TTTTGGTATT GATTATGATA TATTCAAGTT
    33481 ACTATGTGCA AACAGAGGCT CTTGTGTTTT GCAGAAACCC TGTGTTCTTA TGTACTACAC
    33541 TCATATCTGG TATAAAAAGA AAAGTTTCTA TGGTGTTTTG CAGTTCTTTA AGTCAATGTG
    33601 TTATGAATAC TGCTTTAATA ACTTATTGTG GGGAAAGAGA ATACTAAGTT TAATCATACA
    33661 GCTAATGTCA CAATGTCACC ACCCCCTTAA CAACTAAATG ATAAAAGTGA GGATGCATCA
    33721 GCATGAATTG TTAAGGTCTG TACATTATTC ATTTAAACAT CTGCTGTTGG TTCCTCTTTA
    33781 CATATGGGAA TAAATTATAC CACATCAGCA CATTCTTCAT GCTTTGTGTT TAAGCATTTA
    33841 AAAGTTTTTT TGTGTATTAT TAATACTATT TTTTTCTGCT TGGTTGGCAG CCCGTGAAGT
    33901 TATCAGTGCC TGTGACTACA GCCAACAGTG TGACATTTGG AGCTTAGGTG TCATTATGTA
    33961 CATGCTGTAA GTAGCTTGTA AGAGTAATAT AAAATGTACA GACCCATTTA TAATACAAGT
    34021 ACTTACAATT TTGCACTGAA ATAAAAAAAT AAATCTGTAT GCTAAATCTT CACAAAAGAC
    34081 TGAACTCTTT TAATTGCTTG TATGTTAACA TTACAAATTT TTATGCAAAA TAATGAAAAA
    34141 GGTACAGTTC AGTGTTAAAA ATTGAGTATT TGATTTATAG ACCACCTTAT AATCCTGAAA
    34201 TGACAGAAAA TTACATAACA TTGCAGTGCA ACACCGGAAA ACTAAAGTGA GAGTTTGGGT
    34261 CTCTCTTTTT CATGTGTTGG TTGGACCTAT ATTTGAGAAC TAAGTTATTG ATTTACAGAT
    34321 TACTGGTCAA ATCCTCAAAT GGATTGCATG AGTCATGCAA TCAGTGTAAA GGCTTTTCTT
    34381 CTCCATCTCT GGCTGAGGTA ACTGTAACCA AGACATTAGA GGGCTGCCAG GTCTCCCTGT
    34441 ACGGATAATC TGTGTCCTTT GAAAGTTTAT TAGTCTGCTG TTATTAGAGG AAAAAAAGAA
    34501 ATTTTGCATT TGCAGGAGTG TGTACGTATT TTTATTAAAG GCTTCCGTAA TTTATAACAT
    34561 TTGTCTCAGT AAAAAATAAT TCCTCTCTGA AAAGTCTTAT CCTGTCTATA CTAGCTAAAT
    34621 AATAGTAATT AAAAATAAAC TGTAGCAAAG TACATGTTTC CTTTCATATG ATGCAGTTAA
    34681 AATTGAGAGT TATGCAACTA AAATGTCACA TGGTGTGCAG GCACTTTCTT TCTTTTATAA
    34741 TTTATTTGCA TATTTTTTCC CCATTCTGTC ATCTTCTTTT CTCAGTTTCC CCCAGATGAT
    34801 GCTTTAATAC TGATGTTTTA GAACATTACC ACTTGCCATT TCATATGTTG TTATTATTTC
    34861 TGTCCTGTGA TTGTTTTACT TTTGTTGCAT ACAGCTGGGT TCTTTTATAG CTTAAGTCTT
    34921 TGTACATGAG CATGCAGACA CAGGCACACA GTTCCATAAC CTCCTCTTTA CTGGATTATC
    34981 TTTGTGGTTT TTTTTCTTTC CACCTTGTTT TGGTTCCTCA GTTTCTTTTC TATACAATTA
    35041 GCTCACTTTT CTTCTTGTGT CAGTTTGACG AAGTGTTCAT AGCTTTATTG CCTTTTAAAA
    35101 AAAATTCTAA AATCCATGTG TACTTTCTAT GCTGATACAA AATAAGTTTT ATTGTTGTAT
    35161 TTAATGATAT TAATGTTTGC ATCATGGTAG TAGGAATTGC ACAACATAAT GCAATAGAAT
    35221 ATAATATAAA ATGGTTGGTA GAAATTGCAT GGCTTGACTA GCTAATAAGA ATCCAGAGCA
    35281 GTGCCTGCAA TCAGCACAAT TCACAACTCA GAACTTGTAA AATTCAGAGC AGTGAACAGT
    35341 GTTGATTGCA GCTTAGAACT TCTGACCTTC TTCCTTAATT AACAATATAA ATATTTTTAA
    35401 AAAATATTTT ATTTAAATAT TTTTAAATTA GCATTTTGTA ATCACAACAA TGTCAGGACC
    35461 AAGTAACATT AATCCACCCC TTGTTGTGAT GACTGCATAA GAATGAAAAT ATCATATATG
    35521 AATTAATAGA ATACAATTCA CACTCCTTTT TATTGCTTAA TTTGAAAATA GTAATACAAA
    35581 AGCCATAAGA TCATCTTCTG ATTTTAATTC TGGTTTTGCG AATTACTTTT CTTCCCACCC
    35641 TGACTAACAG CTTTTGCTTC TGCTGCTCCT CTAATGGGCT TAAAGATGCT GTTACAGCCA
    35701 TTATTGCCAC CATCGCAGCC TTGACCCTTC CAGGCTACAG CTAATGCCTC CCTGGTAATT
    35761 TGCTGGCTGC CACAGATCTT TTTGCAGTGC AGATGGCATG CTCCATCGTG GTACCAAGGG
    35821 TATTATTGCC ACAACAGGCT CAGTCTCTAC CTATATGGGG AGCATAAGCC CTGGGGTGAC
    35881 TCACGAACTC TGTTTTCATG AATGTTAATG CGCAGGGTTG CCTCTGCATA ATGGGGCAAT
    35941 GCCAGCATGA TGGATTTTTA TATGTAATTT AAACTGAGGT GTACTTTATG CTTTCCGTTT
    36001 CATTTCTATT TTAACATAGA GTAATAGAGG CACACACAAT AGTAACCAAC AAAGAGAAAA
    36061 TCCATTAAAA TACAGAAGTA TGGCAGCACA TTGAAAAAGC AGAGTAGCCC GAGCCCTGCT
    36121 GCCTGTCGCA CTCGGAGCGC GTGGCCCAGG CGCTGCTCTC TGATCCAAAG GGGTCAGGGC
    36181 CTTCTTGTTC CTCTGCAATC TGCACGATGG GATTTCTCGC TCATTCTTCC AAGCGCACTC
    36241 AGAGTCTCTG GCCCTCGCAA TAGTTCTCGA AAACCTTTGT GCAACTTAAG AACTCTATAG
    36301 GATGCCTAAT AAATTACTTC CTGCATTGCA GCAATAAGAA AGCTATTAAG AAAATGTGGC
    36361 ACCTTTCTGA AGGCACAGAA AATTTCTTCA CAGGTTTTCA AGGTTCCATG TGATACGTTT
    36421 CACCTACTTA ACTTGATTTC TTTAGCTGAA GTTATCTGTT GTCTGTCACT GCCTTAGTCT
    36481 GGAGAGAATT TAGTCGTATC TGTGCATAAC AGATATAATG GGCATTGTCA CCAGCCAATA
    36541 CTTACAATAT TGTGTTCTGA AATGAATGCT TTCTTCCCAT TTTCTGTTCT AAAAATTGAG
    36601 TCCCATGTGG ATTTTAGTCT CAGGGAGATT TAGTCCTCAG GGAGATTGGG AAGGAGAATT
    36661 GGAGGATAAA AAACCAGCAA TTTTTGTTGA AGATATTTTG AGATTAAAAT TTGGGGGGAA
    36721 AATTAAAATA TTTATTTTAT ATTTTACCTT AAAATTAAAA ATTAAAGCCA TATGAATGAA
    36781 ACTCTAGAAT ATTTTATTTT GATATAAAGT GACAGGCATC CTTCACTAGG ATATGACAAT
    36841 TACATTTCAG TAGCTACTTC TGTGTTTTGG GAGTAGAACT AAAACCATAA TTTGATGGAA
    36901 ATAATTTATT TGATGAAGTT AGCTTCTTTT TTGTTTCAAA TGGCCACAGA TAGGTGTATT
    36961 AATTTCTTGA AAGTATTTGC TATGTATTTT TTACACATCA GTTGTGCTCG AATAGTATGA
    37021 TGTAAAATCT ATTAGAAATT TAATCTCTCT TTATTAGTTT TGATTAAAAA CACAGATCAC
    37081 GTGATAAGGT TTTTCATTTG TTATGTGATT ACTAGAACAC AGATCAATAT TTACTTCCAA
    37141 AGTATATTCC CTAACAAACA TTTATAGTTT ATATTTCTGG TTAATACTTC TGTTGGTAAA
    37201 CATTAATAGT CACAGAAACC AAATACAAAG CAAATTTAAA CAGTGGGTTT GATATCAACG
    37261 CACTTTTTTT TAGGAATACA TTTGTTTTAG TTTCATATAT ATTACCTTTT TTTATCATTG
    37321 CTACGTCATT AAGAACGCAC CTGACATAAA GGAAGCAGAT GGTACAGAAA GAATAAGGCG
    37381 AATTTACAGA CATTCAGATA CCGCATTTAC TCAAATGTTT TACTGAAAAT AACATGAAGT
    37441 AGATACGGGA CAAGAATTCA GCCAAGGTAT ATTTTCATGA AGTTATGTAC TCTTAATATG
    37501 TACAATTTGG GTATGTCTTC AATTTTTCTG ACATTTCTGT TACCTTTGAT TTTTTATTAT
    37561 CCTATTTCTA CTCATACTTT AGGCCAGACA AGGTGATGTT CATACTATGT AGCTGAAGGA
    37621 GAGACAGCTT GATACTAGAA CAAAAAGTGA AAAATTAAAA ATTATAAGGG TTTTTTATTA
    37681 AGTATTTTCT AGTTTATGTT TTTGTTCTGA AAAGTACATA TTTTGTTGCA GTAAAAGTAT
    37741 ATTATGCACT TCTATATTTT TCTGTGAATC ACACTTGCTT TAATTTAATG TTATTCAATG
    37801 AAGAATAACA ACTTAGACTG AGAATTGAAT ATATTTCATA GGTTGTAAGA ATTTGAAACT
    37861 GAGTTTATCA CATGTTGAAC AGCGGTAAAC TTGACCTCAG GGACACAAGC AATATTTATG
    37921 ACTGAACTGA CTTCCTATAT AAAATCAGGC TACAGAATAA AACACATCTA GTAATTCTTA
    37981 TACTGAGTCA ACGACCTCTG TTTTATCCAA AGCCTGTTTT TTAGAAAGGC TGTTGATTGG
    38041 GACTTAAGCT CCTAAATTGA GAGTGATATG TTTTGTCTCA TTGTTGTTGT TTTAGTTCTT
    38101 GTGATTGTTT TTAACTCAGC GGAGTTTTAG CTCACTAGTC TAAAAACAGT GGGGCATGAA
    38161 TTAATGATGG TTCTTATTAT TGAAATGTGG TGGTTGCTAG GATGGAATTG AACTGGTTAA
    38221 TGGAAAATAT TACTTTGACA TGAAATCAAA AGAAATCATA AGTATAAAGT GTTTGCAGTA
    38281 AACAGCATTT CTGTGGTGGA AATACTGCAC ATGGTTGCAA CAGGTTAGCT GTCGGTCAGC
    38341 CAAATGATTT GGATGAGTGA GTTACAGAAT AGCAAAATAC TATATTTTCT GTTTAATTTT
    38401 TTCAAGCTTG TACTTTCGGT TGTGATATTT TGTAAAACCT TTGGCTGCTA TTCTACAAAT
    38461 CTATAAAGTA TCTATTCTCT TTTCTTTATG TGGATGCCTA ATGACCAAGA TTAAATCACC
    38521 TTTTAACCTC ATAATCTCTT TCCTTTAAAT CTCCCTGAGA GACACATTTT CCAGAACTTG
    38581 AGTAATTTTT GTAGAGTTCT GCTGAATCTT TCCCAGTCCT GCGAACTTTT GGATTTCACA
    38641 GTGATCCCAT AACACAGTTT TTGCCTCACC TGTGAAAAAT AGTAGGTGTC CATTCACTGA
    38701 CCCTAATTTT CTTACGCCTT TTATCGCAAG ATTAGAAGAA AAGTTTTTGG AATGAAAAAG
    38761 AAAGGGAGAC CCGTGCCTTA AAATTCTGAT TTGGAAAACA GTTGATGAGG CTGGTATGTA
    38821 CCCAATCCTC TCACAAAATA AAGGTTGACA GTATTGCAAT GAATTCCACA AATATAGTAG
    38881 TTTTGAACTT ATTTTTGCTT TCAGGTAGTA TGTATTTTCT GAAAAATTAA AATGATGTTA
    38941 AAAAATAAAT GGACATAAAT GACATAATGA ACTAATTTTA TAGCATTGTA AGTAAAATAT
    39001 TCTCTGCTGC ATTAAAGCAC TCAGTTGAAA ATGTTTTGCC AGAAAAAAAC CCCACAACTT
    39061 GATATATCTC ATGTCTGCTA AGAACAACCC AACACAAGTA GTGAGACTAC TTCTGAAAGT
    39121 CTACCCTACT CACCAAATCA CAGCTAATGA ATTATTTGAT AACCAGTGAA TTTTGAGGAG
    39181 GTATAATTTC TTCTCCTTGT GTTCTACCTC TTGCTTATTT GGTACGTGAA AACACTGTAT
    39241 TGCCTCAGTG GAACCCAGTA GGGTGGAAAA TGTAAAAAAC ACAACCTAAG AAACAGAGCC
    39301 CTTCTAGTCC AAATCTCCCA AATCCATTAA CATGTTTTGC TTGTATCCCA TGAGCTTCTG
    39361 ATAAGAGCGT TAACTAGGGG AAATTTTACA CTGTGTTCCT TACCCAAACC AACTTTATCT
    39421 GATTTCCCAT ATGTTTTGAC ATAATACGGA AGTATTGGTT CAGGTCAGCT TTAATTAATT
    39481 CTTACAACAT TCCTGTTACT ATAGTAAAAG TTTTTGTTGT TGTTTGTTTG TTTGTTTTTA
    39541 AATTTAATTT TATTTAAAGA CAGAATACTG AGCTACAGGG AAATCTGGCC ATTCTGAAGG
    39601 CAAGTGAATT GTAGTGCTGG GAAGGGAACC TGTGAGCTCC CAGCTCCCTG GCTGGGCTGC
    39661 AGAACAGACC ATTGGGACAA TACTGAATTT TCATCTGTCT GATGAAACAG TTTCACTATT
    39721 TTGTAGTTGA AATTAAAGCA GAGGGAATGC ATATATCTGC TACCTGAAGA TAACACTGAT
    39781 GATAGCAAAC CCTTATTTCC TCTGTAGCTG GCTTCAATGC CATGTAGAAA GAGAAAGGCC
    39841 TGTGAAAATA CTGGAAAATA TTCTGTTATG TGTGAGCATA AATAGCTTTC GCTGTTCAAA
    39901 ATGGACTCCT GGTTTTGCCT CACACCTTCA TCTACAAAAG AACCATGCTG GACTAGTGTA
    39961 CATCTTTCTT CTTCCTTACT AATTGAGTAT AGCTGAACAA GAAGATTTTT TTCAAAGTTT
    40021 CAGTGCACTC TTGTGTGTGG GAGAATAGCC ACAAGCAAAT GTGTAACTTT ACAATGGCCT
    40081 GAAAAATGAG ACAATTTTCA TCCAGTTATA CTTTGAGTAC CATACTGTCC TTGCTTCATG
    40141 AAACTGAAGA GATGGAAAAC TACCAGCCAT GTGATTTTAT TACTTTTCTC CATGTGCATT
    40201 CATCAAGTTT GAGACTATGA TAACATAATT GCATGTAACA AGACCTTCCT ATAATTCATT
    40261 GTAAACCATT CCTTCTCTGT ACACCATACA ACATTTCAGG CACCATAAAT TTTCAGTTAC
    40321 AATGTTTTTC TTCATTCAAG AAGTAGGTGG CAGACTGGTT ATCTTAACTA TAAAATATCT
    40381 ATGAATGCAA CCCCAATACT AGTTGTCTTC TATTTGCACT TTCACAGTAA ATGTGCAATA
    40441 CTTACAAGCA TTTGTTTCAA TGCAGAACTA TATTTTAGAT TTTTTTCATC AAGTTTGAAT
    40501 GTTTCTAATT GTTGAGAGAT GAACATCATA GACTGCTGAT GGAATTCCAT CATGCCAGGG
    40561 AGCATCTGCC CTTGTGAACA GCTTCTGCAG ACATTATTCA GTGAGAAATA AATACAATCA
    40621 GAAATGAGCT CTGGAAATAC ACTGAATCCA TTTGTTCCTC CAGATGATCT ACTCCTAGCG
    40681 CAGTTTTAAG CTGCTTCATT AAGGGGAATC TTTCTGGATG AGGCAGTGCT TCAGTGATCT
    40741 TCCCTTCATG CTTCCACCTC TCCTGTATGT GACCAGCCGG TGTTTTCTAT TACAGTAGAA
    40801 CCGCAAAGAG GTATTTTGCT CTCAAAAATA TCTCTACATT AGCACGAGCT GACTTGCAGA
    40861 GCCATTTTAA GGCTTGGATT GCAGTGTATC CAGTTCCGAA GGAGACTCGG GCACTGTCTG
    40921 TGTGCGAGCA GTAGCTCCAG CGTTGGATGC TCTGGATCTG CAGGGTGGGA ACAGTGTGCA
    40981 GCTGCTCTTC TTGCAGACGG GACTTGGTTG AACTTGCTCC ATGGGCTCAG TACTGTGCAT
    41041 GTGCGGTGCC CGGTGTCCTG TTGTCGTTAC TGTGCATGTG CGGTGCCCGG TGTCCTGTTG
    41101 TCGTTCTGCT AAATTTATTG AAAAATTATT TCAACCAATA TGCCTGGTTT TGTGAATACT
    41161 GATGGATCTG TCTAGCATTT TTACTACTAA ATACATCCCC ACCTCTGTTC AGTACTGACA
    41221 CTCCCAATTT ATTTATTTAG CTAATAATAT TTTGTTTCAT TGACATAAAT GATTGGTTTT
    41281 GTATAAGGAG CTAAGAACAC AAGAATGGTC ATACAAGGTA ATGTCAAAGG TCTTTCTCAC
    41341 ATCATTGTCA GGAGCCAAGG ATAGATACTT AAGCAATATA TTACATGGAA TATTATACCA
    41401 GCCTTCAGCC ACTTGTTGCT CAGACTTCTC TGACCCAAAA GAGAGTAGTG GTAGTAAAGC
    41461 TCAGTTGACT TTTTTTTTTT TTCCACTGAT TTGTCCAAGT ACATTTAAAC TCATATAAAA
    41521 ATTAACTTGT GGGAAATAAT TCCCAGCTTC AGTAGGCAGA CCGTGAAGGA GAGTCTTCTT
    41581 TTTTTGTTTT GTAGCTTCTA CCTTCCATCT GCATGTTTCA TTTGAAGCCC CCAGTTGTCT
    41641 TATTTGCATT GTCCTCTGCT GCTTATAGTT TTTGTATGTA TTACATATTG CAGTGTTCGA
    41701 AGCAGTAGTT AGATTTTTTC CTTTTCTAAT AAAAACTTAC GGTTTTTAGA GGAGTATAAA
    41761 GAGAAGAAAG AGGGATGTAA AGTGATGCTA TGCAGAATTC TTTAACAAAT GCTCCTGAAG
    41821 ATGTCCTGGT ATGGCCTGAT TTTCAGAACT ACTGAGCACC TGTGGCTCCC ATCGTACTTC
    41881 AGTGGGAGTT GCAGATACTC AGTACCTTTG AAAATCAGGA CACCAGTTTC TACTTCATGC
    41941 TTGTGCCTTC ACAGTCTTTG TGATTTTACA ATAGCCAGAT GGGGAACATG GAAGTGCATT
    42001 ATCATGTAGA GAATTCTTCG TGTAAAAAAA TTAACCCCTT GGTGCCATGT GACACATGAG
    42061 CTTTTGCATA GGAGTAAATG CGTTTGGCAC CACAGTCTCC CACCAGGAAA TCCCTACCAT
    42121 CTGTACCAAA AATTTATGAA GTCACAAGTC ATTCTGTATG ATTCAAACTG GCATTTAAAA
    42181 CATGGGTGTA GCAATTTTAT ATTCCAGAAC AATACTTTAA AAATTTTAAT TTAAAAGTTA
    42241 CCATGTACTT ATATCAAAAC AAATGACCTC AAGCTCAGTT CTGGTTAGTG GATACCTCTG
    42301 GAGGTTTATG TGTTGTCAGT TTGAGACCAT ATATAGTTTT GGCCGGCGGC TATGCAAAGG
    42361 TTTGATGATT AATTATTTAC CAGAAATACT AATTAATGCA ATTCTGTTAC TAGTTTTGAT
    42421 TATTCTGATC TTTATACCAG TTACAACTTT TCCAGGCACA TTTAACTTTT TACATCTTCT
    42481 AAAAAGTAAG AGCAAAAAAG ATGACAGGAC GGCAGAATAT TTTTAAGTCT CTGAGAAACT
    42541 CAAAGACTGT ATTATGATTA TGTGTTGTTT GTGCGTAATC TACAGGACTA TATTACTTAT
    42601 ATACTGAGTG TAATAATCAT GAAATATAAG GTAAATCTTA TTTTGCAATA AATATTTTTA
    42661 TGGATACACG CATTTTGTTT TGATACTGCA ATTTCCGATT ACTTTAAGCT AGATCTTTAA
    42721 AATATACTCT ATTCCATTAT TTCTACCTAA TATCATATAT TGTATGGATT GTGATACATT
    42781 TCAACTATAA GAATACTCTT CCTCATTTTA TTCACTTCCC ACTAGAAGAA TTTAATATTT
    42841 TCTTAGTCTG ATTTAATAGG TGATGTTTCC TTTCAGGTAG TAAGGCTGTT TTTTTCCCTT
    42901 CCCTCGACTG ATCTTTGTTT TTCTCAGAAG AGCACATTGA AGGTGAGCTC TGGTTTAGAA
    42961 TTCTGTGTTA TTGCTGTGAT TTTCAGTGAA ATTTATAGGT ACCTGGGTCT TCTTGGCTAA
    43021 AGAGTAAAAG CAAGGCCCTA AATACAAAAT TTATGTTTAC AGCATGTGAG ATATCTCATT
    43081 TCTTTTGGGG GCGAATTGAC TTTTACAATC AGACAAAATG CCTAAAGCCC AAATTCTCTA
    43141 GTGCCTGACT TACAACGCCA GTTCAGCAAA AAGCATATAC GTGCATTCAT GTTCTGCAAA
    43201 TTATTTGTGT TTCCAAAGCT ATGTCAGGAC TTGAAAAATT GGATCCAAAG AAAACGGAGA
    43261 TACCTAATGA TTCCGAGAAG AAATCTGCTT AGAACTCTCA CGTTAGCAAA GCGGCCTCTC
    43321 ACTTTCCCAT CTTAACTTTT CTCAGCTAAC TGGAGTTGGA CATTTTGTGC ACCTCGACCT
    43381 CCCTCGCTTG TCACTGCTGG GCAGTTTGAG CCAAGTTACA GCCAAAGCAG ATAGTTTCCT
    43441 GACACAATGC AGCAAAATCA CCACTTTCTT TTAGCAACTG GCAGAGAATA GCACCTTTTG
    43501 TGTGGTACTC TAGTGGTCAG ACTACTTGCT GAAGGTGCAG GAGACCCAAG CTTGATGTAC
    43561 AGTACAGACT TGCCCAGAGG CAAAAGCTTG TGCTGGGTGA GAGCACGACA TTGCCTTTTC
    43621 TTCCCTTGAC TGAAGAGATG ACGTTTGGGT TGCACGGCTT ACAAGAGGAT CACTTTCTGC
    43681 AATTCTGTAG AGCAGGCATT TGACAAGGAT GATAAGGGCT GAAATATGTA CCGCACAAGG
    43741 AGATTTAATA CACATACACC TTCGCTCTGC ACAAAAAATG GAACTTGAAA CCTCTTCCGT
    43801 GTTTTTGCTA CCAGCAAAAT AATGCTCTCT GCTGTCATAT CTCAGTAAAA TAAATAGCAG
    43861 TTGCATGATG CACTCCATGA TATTTTTCCA ATACACAAGT TCCCTTTTGT TTATATTATC
    43921 TATAATTAGT TGATGGTTTA TCACTGTCCT TGTAAATTTA TTCCATTTTA GTTATCTTAT
    43981 GTTCATATTT TCCATTTCTG TGGACCAGTT TCCATTTTTA ATGGATGGTT GTACCCAGGA
    44041 TTTCTCTGAA CTAAATCAAA AGCATTGTCC CCAGCTTTCT TCTGTACAGA AAAATCAAGA
    44101 AACCAGGGAA GTCAGTTGCT CCTTTCCGCC TTGTCTATAG TAACATCGGT TTTCTTTTTA
    44161 AACTCCAAGA TGTTTCTGTA TGCATCAAGG CTTTTCTCTG GCTCTGTGAA CTTCTCCCGT
    44221 GGTATCAGAA GCATTTTTAG TATTTCCAGA CATCTTGTTC TTCCATTTAC TGTGTATCAG
    44281 ACCTGATTTG AAGGTCCTCC TGTTTTCCTC TACAACATTT TAATTGTCTC AGTGATACAC
    44341 TTATTGGATT CCAAATGTCT GATAATGAAT TATGAATTTA ACAATTCTAT TTCCTGCCCT
    44401 CAGTTTACCG GTGTTACCTA TTTTTTTTTA TTTCTTTCCC CAATACTGTA ACTGAACTTT
    44461 TGTCCTCTAA AATCTAAACC TAAAATACTC CAGACTAGTA CTTTGAACAG CTATTGAAAA
    44521 CTATCACTTC AACTTGTCCT TCTCCTTGGT GTTTTTAAAT TGGTGTATGT GTCACTGAGA
    44581 TTAACAGAAT AAAGGTGCTC ATCAGGCTTG ACATTTTGTA TGTTAGGTAT GTCCATGGAA
    44641 AGAACACTTT ACTGTATTTT CCATAAGTAG TTGGATGTCT TTGCACTTTT TTCTTTAATG
    44701 CTGCCAAAGT TTGCTTCCTA AAAATTGAGC AGAAAAAAGC TAAAATAGAA ACAAAAGAAA
    44761 CAGAACAATG TCATCTGTCA ATTAGTAAAC CTCCACTCCT TTTACCCATA GTTGGTACCA
    44821 GATGCAGGTG AATTAAACCC AACAGGTGTT CAAATGAGCC AACACAGATA ATTAACTTAA
    44881 ATGGTCCTAT TTTCTTAAAA AATGTCAGGA AACAAGCTCC CTCTATAGTT TAATGCGGTG
    44941 TACAATTATC TAGCATTCTG TAAGGTCAAA CGCTTTTAAA AGGCCTAAAC TCAGCCTCTG
    45001 ATTTTGTGGG TGACATTTGC TGCATGCTAC ATCTCTAACT CTATAATTAT TCACACAAAA
    45061 CAGGCAGTTA AAATGCGCGT CATAAGTTGT GCTCTCGGTT GTCACAATTG CAGGTGTAAA
    45121 TCTGCATCTG CAAAATGTGA CGTTTTTCAA AACGGAAACT TACCTCTCTA GGGGATATGA
    45181 GTGTTTATTC CTTGATCATT TGGTACGTGT GTGTATGTAG CTATCTGTTT CAGACAAATG
    45241 AAATACTTTC TAAATAACAG TCCACATGTA AATAAAACAA AGAGGAGTTT GAAGTAAGAA
    45301 TTGCTACCCT GTTTCCCCGA AAATAAGACA GGGTTTTGTA TAAATCTTTC CTCCAAAACT
    45361 TATTACTTTT TTACGTGTAT AGCTGCCTTG ACACTTTTTA AATTGACTTA TTTTATGAAC
    45421 TGTAACTAGG GCTTATTTTT GGAGTAGGGC TTATATTTTG AGCATCTTCA ACAATACCAA
    45481 AAAATTATGC TAGGGTTTAT TTTTTGGGTA GCTCTTATTT TCTGAGAAAC AGGGTCTGGC
    45541 CTCTGACCCC TCTTCTCTGT TTGATCCACT GTGTGACCAC AGAAAAAGTG ATTATAATTA
    45601 TAGTTTCTGT GTTGCGGTTT ATCAGTCTGT GCAATGCAGA TAAAAACTAC CAAGTAACTA
    45661 TATATCATAA AATAATATTA GAAAAAATAT CCCTGCTGTT CATGAAGTGC TCTGAACATC
    45721 AGAAGATTAG CAGTCCTAAT GTAAAATATT ATCCCTTAAA AATAAGTAAC AGGACAACTC
    45781 TAGTTTCTGA GTTGTGTATA ACGTTTTCAT ATAGTATGCA CTTGTCTTTT TCTCCAAAAC
    45841 TTCAGATATG TAATTACTAG CTTTACTGAA TGGCCAAAGG AGTCAAACCA AAATTATTTC
    45901 TGATCATTCA GTGTGAGCTG AGAGGACGGA AGCCTGAGCA GTCTAAGAAA AGTTGTTTGT
    45961 TCTGAACACA TAGATCATTG CACTACCCAT CCCAGATTAG GCTAAGTGAA ATGGGGGGGC
    46021 TGTTTAGGCA CCTTCATTTG CTCAGTAAAG AAATACTGAT GGATACAGAA ACAGGGAGAA
    46081 GCTGGGGCGG TGGAAAATCT CAGAGCCATT CTCTAACTCT TTAGGTTTTC TTGTTGTTCC
    46141 TTTTGTAGAA AGAGCTAAAA TTCCTTCACA AATTTTTGGG ATCAATAGTT GAAGGAGTTC
    46201 TGGGGAAAAG ATCATCTGCT TCTCTGCTGA CTGTAGTAAG CAGAATAGTG GTAGTAGTGC
    46261 TTGCAGGGTT GTGCTTGGAA AAGAGATGAC TGGCATTTGG GAGAGAATTT TTATTTTGTT
    46321 TTTTTTTAAT CTGACTGTGA ATTGAAGTGC AGGGCTTAAA ACAAATACAG CCATTACTCT
    46381 GGTGTTATGT TTTTAACAAT AGTTCCTAGA TTTATTGAAA TAAAACTTTA ATAAAATTTA
    46441 CTGTTATGTC TAAGGTGAAA CATACGTTTT CTGGAGACTG TGTCTTGGAA TTAAAGAAGG
    46501 AATGGAATAA TTATCTAGAC ATTGGTGAGA AATGCAACAT AGAAGAAGAA TCAAATAACC
    46561 CTGCTACTAC ATGTCAATAG GATCAAACGA GTGAAGCACA AGAAAACCCC ACCAGTAACA
    46621 ACAGTAACAT GGAACCTGGT GCAGAAGTTG CAACAGAGAA TGGGGGCAAG AAATCCTCCA
    46681 CACCAGCAAA ACAGGTAAGA CATATATAAG GTATATTGCA AGAAAGTAAA TGATAAGTAG
    46741 AATTGAGAGT GACTTAAGAA ATGTTGGGTG TGGCCTAGTG CAGAGAAAAA TTGCTGATGT
    46801 CTGGTGAAGC GTTTTAACGT AGTGTTAGAA TAGAATGAAT ACTAGAATAT AAGGGGAACT
    46861 CTCCACTGCA CAGCTATAAT GTAAGTACTG TGCACTATAA GGAAACATTT TGATTTAGAT
    46921 ACCACATTCA TAACAGGTAA TGTCTCCTGT TCATTCTCTT CAGGTTTAGG GAGTACATGT
    46981 ATATATGTGA TGGGAGGGGA GAGGAGGAAT GTGGCAAAAA CCATAGGATC TTAATATAGA
    47041 AATATTTAGG GGAACTGAAA TCTTGCAGAA GACAACCAAT TTTTTTGTAC ATACACTCTC
    47101 TAACTAATGT AAGTAGATGT CTCATGATGC TACTTGCAGA GGAGAATAGA AATAATAATT
    47161 AAAAAAAATT AAAAAAGGAA CGAATTGTTC ATAAACAACA GATGTATAAG CCCTCAATTA
    47221 ATACTGAAGT CCAAAGTTTA ACATTTAGGA TAGTCATTTG ATTTCTTCAG ATGATTGCCC
    47281 AAGATACCGA ATTTTCTTTC ATAGTGCCTC TCTTGATGCT TCAGCTGAAG CAAGGAAAAA
    47341 CCATAACGCA AATGCTAAGG ATTCTGCATT AGCTGTGACC TCAAAGGCTC TCACATTTAT
    47401 CAGTCGCAAG GTGGCTTGCT GTGCTGCAGT CTGAAAGCAT CATTGTTACA TTGGATGGTT
    47461 TCTGCTTTCA AAGAGGCTAC TTAGCAAAGG AAGAGCTCTT GATATGGAGT AATAATGCAT
    47521 ATTTATTACA GCAGAATATT CTTGCATGAA TCAAAAATGA GGGGTCTATA TGAAAAAAAA
    47581 AAGAAAAAAA GAATTTAAAT GCACTTTATA TGCCAAAATC AAAGTTCTAG AAATTCTGCT
    47641 TCGTGCCACC CTAATCGGAG ATACGGAAAC TGCCATCTTT ACTTCCAGGC TCCATGGGCA
    47701 CCCAAGACTT TGTCTGCTGA GCATGCCCAT ATCTTGGTCT TTGGCCCATG CCCCTTTGAA
    47761 GAGCGAGGTC AGAGAGTGTT TCTGGAGCAT CATAGGACAG GATTTATAAA AAACAGTGAA
    47821 AACTACTCTT TCTCAGAAAT GGGCCCCAGG GAGGCAGAGG TGGTCATGCT AGTGCTATTG
    47881 CTCTTTTGTA AGCTAGCCTA GGCACAGAGT ATTTGCTGCA GGAGACATCA GTTCCCTCTT
    47941 CTTTCTGAGC GTGCTGTCTG CAGGGATTTC CTTTCTCAGG AAGAACTTTT CTTTCATTTC
    48001 TTATCATTTC ACCTCTCCTT CCACANNNNN NNNNNNNNNN NNNNNNNNNC AGATTGAGGG
    48061 AAAGGGCTGC ATTTTGGATT CCTCTATATG GACCATGTGT ATTGGCACAA ATATTTTAAA
    48121 TAGTGATAGG GAAAACAAGC AAACAAAACA ACCTTTCCAC ACCCAAAGTG CAACACTGCT
    48181 ATATGGACAT GATTGCTCCT GCTAAGCTGG CAGTTGATCA CCATGTCCAG CAGACTTATG
    48241 AAGGATGCCT CCCCAAGACA CCTATTTCCT TCCAAATCAG CTGAACAGGA ACTCATAGCA
    48301 AAATAGACAA AACCCTAGAA TGTAAGAAAT TAGTTACTGT GTGAGATCAC CTAGCTCGGT
    48361 ACTCTCCCTG ACAGCGGCCA GCAGTAAATG CTATTTGGGG AGAATACACA AGCTTGGCTG
    48421 TTTCCTCTCA TGTAGTACCA AGCCTGGAAA TTTCCTCCCA TTAGTACCCT GGCATCCTGA
    48481 ATTTCCTTAG GGCTATTAGA AGATACATAC CAACATCAGT ATTCATTATG GACCTGTTGT
    48541 CAATGAGTAT GTCTGATTCC TTTTTGAATA TGCTGATACC ATCTGCCTCT GCAGCTGCCC
    48601 ATGGCTGCAA GATACAGAAA CACACTATTT GCTGAATAAA GACTCCTTTT CCTTTTTCCT
    48661 TTTTCCTTTT TCCTTTTTCC TTTTTCCTTT TTCCTTTTTC CTTTTCTTTC TCTTTTCTCT
    48721 TTTCTCTTTT CTCTTTTCTC TTTTCTCTTT TCTCTTTTCT CTTTTCTCTT TTCTCTTTTC
    48781 TCTTTTCTCT TTTCTCTTTT CTCTTTTCTC TTTTCTCTTT TCTCTTTTCT CTTTTCTCTT
    48841 TTCTCTTTTC TCTTTTCTCT TTTCTCTTTT CTCTTTTCTC TTTTCTCTTT TCTCTTTTCT
    48901 CTTTTCTCTT TTCTCTTTTC TCTTTTCTTT CCCCTTCTCC TTCTCCTTCT CCTTCTCCTT
    48961 CTCCTTCTCC TTCTCCTTCT CCTTCTCCTT CTCCTTCTCC TTCTCCTTCT CCTTCTCCTT
    49021 CTCCTTCTCC TTCTCCTTCT CCTTCTCCTT CTCCTTCTCC TTCTCCTTCT CCTTCTCCTT
    49081 CTCCTTCTCT TTCTTTTCTT TTTTTTTCTT ATTTTATTTT AGACTGATCT CCTACTTGGT
    49141 TCATCAGATG GCCCTAATTT CTAGAAATAC AGGGTGTGGT GAACAGCTCA CATTCATTGC
    49201 TAGGTAAAAT CTCAGTCATA ACCCTCCTGA GTCACCTTCT CACCAAAGTG AAGAGTTCCA
    49261 GACTTTTTAA TCTCTTCTCA TTTATGGGTG CTCTATCAAT TTGATTATTT TAATTGCCAT
    49321 TCTCTGAACC TTTTCTAACT CAACCATGTC CTCCTTGATA TGTGGAGACC AGAACTGTGC
    49381 ACAGTGCTAA AGATGCAGAG GCACCAGGGG TTTATATATC AGGAAAATGG TATGTATTGC
    49441 TGTTTTCTCA ATACTATTTC AGCAATGTCA AATGTATTTG GCTTTCTGGA TGCCACTGCT
    49501 CGTCCAGTCA TTGATGCCAG AGAGCCTTCA GCAGTGGCTC CAGGATTGTT CTCTTGAGTT
    49561 ATGACTGTAG CTACCAGTTT GAGTTGAGCA CCATATAGAT CTATTTTGGA TTATTTTTGT
    49621 CTAAATGTAT CACTTTATTT TTTGTTCCTC TCTCTTTTTT TTTTTTCCCT CTTTTAATTT
    49681 CTTTTTCTTC TTTTCTGAAG CCTGTTGTTC TGTGTTCTGC ACAGAAAAAA AAATATAGCT
    49741 TTGCTTATGG GTAAAAGTGT GCATAGAACA TTTCCAGGAG CTTAACTGTG TTCAGAATTT
    49801 TACTGATGAC AAAAATACAG ATGTTGTCAC TTATCTGGAC TGCTCTTTTC CCTCAAATAA
    49861 AGCTGTGTCC AGAATAACTT CATTGATGCT AGTTCTCTAG GGCCTTTTTA AGCCTCCAAA
    49921 ATGTATCAGC TTATTCCTTC AGTCCCTTCA GCCTTGTTTC ATGGATTGGC AAGAAAATAA
    49981 GTAGCACACC TGTTTTACCA AGTGCAACAC GTGGAAATAA TACAACGCTC ATGACTCACA
    50041 GTGTTGTGAG TACCTTATCA AGTGCCCTTG CTAATATTTT ATTGAAAGTT TGTTTAAATT
    50101 AAGAGAGAAA GTAATGTGTA ACTAAAGACT GGCTGGTTTA TATTTCACTA GTAAAATACT
    50161 ATTTTTCATT CAGATAGGAA ACACAATGCA GTAGAACCAG TATTTCCCTT TGAGATAGCA
    50221 TAGATTTAGA CACTTGAGCT TCTACCTGTG TGTTTAGGAG CATGATTTTA AACTTTAAAA
    50281 ACATCGGACT ACTTCATCTG TTAGTACTGA ATAATATTTG TGTTAGCAGC AGCATCACAT
    50341 TTTTGAAAGT TAAGAAATTG TTGTCATCGT ACTGAAGCTC AAGACATAGC TTTTCAGTAA
    50401 ATATAAATCA TCATTATTAC TGTGTTCTTC CCACCTTTTT AGTGTGTTTA TAAAGTTGCA
    50461 GTCTGGATTT GTTTTTTAAA TTGTAGTCAC CTGCAGGTAG GTCAGTATCT CTAGTATGAA
    50521 ATTAAAAGTG GAATCCAAAA AGCCAAGAAA AGAAGGGAGA ACTGGACAAG TCCTTGCTGC
    50581 CTTCCACCCA GGAACTGGGA AATAAAAGCC TACTCAAGTC TGCTATCTTG CTCAGAACCG
    50641 AAAAGAAATA ATAGGACTTC CATCAGTTCT GAACAACTGA AGAGTAAACA ACTATTACTT
    50701 GTACCAAAAC GAGAGACTAT ATAAAGATGG ACAAATATAA CTTGAAGTGT TTGTCTCTTT
    50761 ACTTTTCTGA ACCCTTTAAT CAGAAAGCTT TAGCTTTCCT TTAGCACTGG AGAAAATCTA
    50821 ACAGCAGTGT GAACTCCTAA CCTGCAAGAG GACATCCACT GATAGTATTT TTATCAGAGT
    50881 ACAAATTATA AAATTGTCTG AAAATGTATG TAATTTATTT GTTCTGTACT AATAGGCCTC
    50941 ATGCCAGGTA GGCAGTTCGC TTTCACAAAT CTGTTTTGCT GTGTTTTACT TGCATTTACT
    51001 TTCTTTGCTT TTGTCACAAA CGTTTAGGGG GAAAAAAAGA GGTCAGAATC TATAACAGGG
    51061 ATTCCTGATA ACTGCCTGCT TTGCACTCTG AGAATATTCT AGCAAATTGC TTATAAATTT
    51121 GCTTGAGGCA GTATAGCACA AGTGCTTCAG TCTATGGAAT TTGTTACTGA TAGTTTAGGT
    51181 TGCTGTCAAT TGCTTATTTT TAAGCAGAAC TTACTTTAAG CTTGATGAAT AGGAAATGTA
    51241 TTTTTAAGTA CAATGGAATT GCTATGGTTC TCACTACTGA ATTTCTGGTG TGTTGATTAA
    51301 ATTCTAAAAT AAAATAGGTG TTAGAGTAAT GGCCTTTACA AGCTAATTAA TCTTCATTTT
    51361 CAAAAGGATG AGCTACCATT AAGTGTAGGT TTATTATATA TATGTGTAAA TTGCTATGTG
    51421 ATTTACTGTT CCAAAGACAA AGCCATTCTC TAAGGACAGG TCTCACCAGT AGACTGGCAT
    51481 TGTGGTACAT GGTGTGAACA AAATATACAC GCTCCTGGCT GGTTGAAAAT ATTTCCTTAA
    51541 ATATATGTAC ATTCTGCGTT ATGGCTTATT CAAGCAATTC TGCCGAGAAT ATCAGCCTGT
    51601 GGAGATACCA CCTACTTAAA CACTTTCTGA TCTCCACAAT AATCTTGAAA TTCCCTTTAC
    51661 AGTCATTACA GACTTGATTT TATTTACATG TCAAGTATTT CCATTACAGG GCCAAAATCT
    51721 TTCTCTGTAC ACATGTGAAA ACTTGGAGAG ATCTTATGTA
//
