# Supplementary material for: The serine/threonine kinase 33 is present and expressed in palaeognath birds but has become a unitary pseudogene in neognaths about 100 million years ago
Source: BMC Genomics. 2015 Jul 22;16(1):543. doi: 10.1186/s12864-015-1769-9 (PMC4509753; doi:10.1186/s12864-015-1769-9)
Supplement: Additional file 3: — Contains the stk33 sequences from all birds examined in this study. [file 12864_2015_1769_MOESM3_ESM.zip › Aves stk33 sequences/Neognathae/Corvus brachyrhynchos (american crow) stl33 pseudogene.gbk]

LOCUS       Cbr_stk33_pseudogene     43590 bp    DNA     linear  
DEFINITION  Corvus brachyrhynchos serine/threonine kinase 33 (stk33)
            pseuodgene.
SOURCE      Corvus brachyrhynchos (American crow)
  ORGANISM  Corvus brachyrhynchos
            Eukaryota; Metazoa; Chordata; Craniata; Vertebrata; Euteleostomi;
            Testudines + Archosauria group; Archosauria; Dinosauria;
            Saurischia; Theropoda; Coelurosauria; Aves; Neognathae;
            Passeriformes; Corvoidea; Corvidae; Corvus.
COMMENT     This record uses data from DDBJ/EMBL/GenBank entries JMFN01015895, 
            JMFN01015894, JMFN01015893 and JMFN01015892
            We downloaded the assembled contig(s)
            from the WGS project and performed a local BLASTn search with our
            genomic stk33 sequence from the African ostrich (KP072780) in order
            to identify the corresponding contig(s). We then used nucleotide
            and amino acid sequence comparison in order to identify the stk33
            exons.
FEATURES             Location/Qualifiers
     Source          1..43590
                     /organism="Corvus brachyrhynchos"
                     /mol_type="genomic DNA"
                     /db_xref="taxon:85066"
     Exon            1..91
                     /gene="serine/threonine kinase 33"
                     /pseudogene="unitary"
     Gene            1..43590
                     /gene="serine/threonine kinase 33"
                     /note="Exons have been identified by sequence comparison
                     with the stk33 sequence from African ostrich (Struthio
                     camelus) [KP072780]. Remnant exons contain several stop
                     codons and frameshifts within the ORF coding for stk33. 5
                     Exons have been lost due to large genomic deletions."
                     /pseudogene="unitary"
     Exon            19542..19890
                     /gene="serine/threonine kinase 33"
                     /note="frameshift within the ORF for stk33"
                     /pseudogene="unitary"
     Exon            22509..22610
                     /gene="serine/threonine kinase 33"
                     /note="1 stop codon within the ORF for stk33"
                     /pseudogene="unitary"
     Exon            23877..24015
                     /gene="serine/threonine kinase 33"
                     /pseudogene="unitary"
     Exon            25037..25125
                     /gene="serine/threonine kinase 33"
                     /pseudogene="unitary"
     Exon            30115..30190
                     /gene="serine/threonine kinase 33"
                     /pseudogene="unitary"
     Exon            34827..34923
                     /gene="serine/threonine kinase 33"
                     /note="frameshift within the ORF for stk33"
                     /pseudogene="unitary"
     Exon            35192..35277
                     /gene="serine/threonine kinase 33"
                     /note="1 stop codon within the ORF for stk33"
                     /pseudogene="unitary"
     Exon            42318..43590
                     /gene="serine/threonine kinase 33"
                     /note="frameshift and 1 stop codon within the ORF for
                     stk33"
ORIGIN
        1 CTGAAGATTT TGGTATTCTC TCATATTTAA CAGTCTGTCT GTTTTCATTA TGAACTGAAT
       61 TTGCAGTCAA GTACAGAGTT TAATTTTGAT AAAATTATTA TTGAGTAATG TGCATTGCTA
      121 ACTTTCTCTG TTTGCCCATA ATGATCCAGT TTATCCAGAG ACTGCAGAAA AGGTCATCTA
      181 AGAGTTACTT GACTGAAGTA CAGTGTGTTG GCAATATGAA ATACCAACTT TCTAAATCAA
      241 GACATAAATA AGTCCTTTAA CTTTACTGCT ACTTTTCCCC TCTTTCCCAA TAATGTAGCT
      301 ATGTCCTGAT TGTACTGCAG TGCAAACATT CAGACTCTTT GATCAAATCT ACTTCATAAC
      361 TGTGCAGACC TTGATCCTAC AAAGCCCTTG CCTTCTTCAC ACAGAAGCTT TGTTTTGTAT
      421 TATTCTTTTA AAGGCAGAGT GCTTTGCAGT CAGTTTATTT TGATATTCTG AAACCAGTAA
      481 AGTGTCCATG GCAGGGCTAA GGCACAAAGG TTAGCTGCTG AGTCTGGCTC TGTTGCCATG
      541 GCTGTTCTGG CATTAAGATA TGTATTTAGT GTTCCAGATT TCTGATATTA TTCATAATTC
      601 TAGGGAAAAA AAGAGTCAGT TAATGAAAAG CAAAGATTTT CAATTATGTA AAGGTAGGAT
      661 TGCATCTCAG TGTTTTCCAA TGCTGAAAAT GTGGCAGAAG CATTGTTTCT CAAAAGTAAT
      721 GTGCTCTTCC TGAATTGCAT TATTTAGCAG AAACATGGGA GTTGTGGGGA TTTGGGTTGG
      781 TGTGGTGGTG ATTTTAATTC ACCATCTGCC TCCCTAGACC CTAATAGCCT TTCATTTATT
      841 TCATATTCAC TAGGGCATGG AAAATGCTCA GGGTGTTTAA AATATTATGT GGTTTAGAAA
      901 GAACTGGATA AAAGAAATGA TAACTATTAA GTATAGGTAG AATTAGGGTG AAAAGTTTTT
      961 GAGTGCTTTC CAGGAGGATG CACAAGCTCA GACTTGCCTG ATCTACTTCC ACATATGTCC
     1021 CTTCACAGTC TCTTCTTCTG AGCCTTTTGG GAAGCTTCCT TATCTGCACA TTGCTCTGTA
     1081 AGGGGTAGGT GTGCCATCTG CATATTATTG TAAATTAGAG GATCCATCCA TCTACTATCT
     1141 TAGATGAGTA TGGCTTTCCT GCAGGAATTT GTTAAATTGT GTAAATTTAA TTTTCATATC
     1201 CCTTCTGGAA TATTGAACAA AACTAATTTT GTGACTGTAG GGTTTGAAAG CAGAAGGGGC
     1261 AGTAAGCTAA TATAATTAAT CATTGTGTCA TTGCTGCAGA ATAATGGACT AATTCTCTTC
     1321 CTAATTTCCA GTTACTTATC ATTTGAAATC TCACAGGGAA AACAGCACTG TGTTAAAGAA
     1381 CAAGGAACAA CCAATTAAAG TACGTGTTTT GTTTCATCAT CTTAAGCAAC TGTAACAGAA
     1441 CTGGGGAAAC TCTGCTTGTG ATTTATTAGT TGCATTTTTT GAGTTTTCAT ATACAGTTAG
     1501 ATATTTGCCT GAACTGCTTC ATATGGAAAA TGTAATGAAT TTCCCCATAT TGACATATTT
     1561 TTGTGCATCA AATTTGCATT TTTTTAAAAA ACAATCAAGT ACATGGAATA ATTAGCTTGA
     1621 GCTAAAATGA ACGAAACAAG CCATCTAAAA CTATTTGTTA AAAATTCTAG ATTTTTTTTT
     1681 ATGCCAACTC TGAAAAATTA AAACCCCTTG CAGTTATAAG AATACAACTG TAATCTGACA
     1741 CTAAGTCCTA ATTTGGGCCT CTTGAACTAA ATACTTATAT TTCTCTTACA GGACTGTTTT
     1801 GAGTATTTAT TTCAATGCTA ACCATTTTAA ATTTACCTAC TACCTGTCAC TCATTTTGGT
     1861 GTGGGACTGT GGGGTCTTCT AAATCTTTGC AGGTTCAGGT TTAGACTGGT GCAACAAAGA
     1921 TGACCAATAT TTCTGATATC CCCCACTGGG TTTGGCATCT GGGTGATTTT AGAGAGAATA
     1981 CCAAGAAGGT GAAAGAGAAC AAATAGAAAT GAAAGAAAAA TTGGATCAGA GATGGAGCTA
     2041 AGGGAGGAGC TGGGAAAAAT AAAAAAAGCA TGACAGAAAT GACTGTGTGG AGCTCATAAA
     2101 GAGGCAGCTG AGTACCAGAT GAGGTGATGG AAAGGCAGAG TGGGAATGGA GGAGGGAATA
     2161 GGAAGTTTTG GCATGTGTGA GATAAGGCTC TGTGGGATAG GTAGGACAGG AAGTGAATAG
     2221 AAGATGAATA TAATTTGGTA GCTTCTGTTG CTGTACAGAG TTCAGCATCA TTTCAGGCTG
     2281 AGCTTTCAAC TAAAAATTCT CATTAAGTAG AGGCCCAGTA ACCCTGTCAG AAAGGTTACA
     2341 GCAAAAACAC CAAACAAGGC AGCATTTCCC CCACCGTTTT TATATAAGTC CAGCTAATTG
     2401 AACTGAACTT GGAGGAAATA CTAACTTGAA CATTTTCATT TTCTTTCCTT GAACAGGAAT
     2461 TCAGCATGAA CTTTTGTTAG TTTGAAGTTT TATTAATTTG GAACTTTAGT CACTGCTGAA
     2521 CTAACATATT TGACCCTCTA AGTAGATAGA AAAATTCCAA GATTAGTTCA TGGCAACACT
     2581 GTTTTCTGCA TTTTTTGTTT TGATCTCACT TTTCATTTAT CCTGCCCAGA TTCCTTCCAG
     2641 GCTCCTGCTT TGAATCAGGT GGTGCTATAA CTTGTAGAAG ACCTTCTGGT GGGATGAGTT
     2701 GGAGAGAATT CATGTTGGGG TTTAGACTGT GTGAATAGCA TTGCTCAGAG CCCTCCTGTT
     2761 TTTGGTATTG CTTGATTACT GCTTCCACCC TGACAAAGAG CTCCAGGAAA GGTGCAGAGG
     2821 ATTGACCTCC CTGCCTGCCA GACTCTAGGG AGAATACTTC TCCATGTTGT GGTGTGCTGC
     2881 TAAGTCAGCT GTCCTCGCTG CCTAATTGTC AGAGGAGCAC TGCTGTGACA AGTCGCTTGG
     2941 AAAAAGCAGG GATTGTGTGG CTTTTCATCT AGAACTGACA TCAGGTGTTT TTAAGAAAAA
     3001 AGCTGGGAGC TTCCTATAGA AATTGCTGTG CCAGTTCATG CCAGTTATGT TGTTAGCACA
     3061 CTTAAATGCT GCACAAGCAA GCTTTTGGAG TTTGATTTTT GTTTTCCTCT GTCTGGAGAA
     3121 CATGGTGTCA AGTGCCCATT TTTTATTTTA AGAATAGTCT CAAAGACTTG ATTGTTCTTT
     3181 GATCCTAATG CTGTGTTGAA GGTAGTTCAA AGTTATAAGG AGTTATGTAT GCTGTGTCTT
     3241 AATGAAATGC TTGTCTGAAA TTGTACTGAT AGCCTGCTGT GAAAAAATCA ATTTGCCATC
     3301 AGCAACTGAA TGTACTTGAT GCTCAATTTA GTTCACCCAA CTATTTCACG TTCGTTCCCT
     3361 GTAGTAAAAC AAAAGGGTCC TGAGAATTAA TTACAGTGTT AGCATCTGCT CGTGGCAGCT
     3421 TTGCTGATGT ACTTGGTGCA ATAAGACACT TAAGGTGGGA GTGAGAGGGA GTGTAAAGTT
     3481 TTTCCCACTG CCATTTCTTA TGCAAATATC TTTTAAAGGA CAGGCTCCTC TGGTGTTTCC
     3541 TGTACTTTTT CTTTTGGCAG TAGAGCACTC AGTTGTGTTT AAAACTAGCA AATACCAATT
     3601 GCTTCCAGAT AATTTGTGTT ATGTCACATT TTCGTTGTTC ATATTTCTAT AGCTATTGTT
     3661 GGCTGCACAG TGGAGTATTG TTTATTTGAA TGCTGGTAAT AGCATTTCTT AGTTTAGAGT
     3721 AAATCCCAAG CATTTTGGGG GATCAGTAGA TGAATGAGAA GTCGCTGAAA TTGCAGGTTC
     3781 CTGAGATTCC CAGCGTTGAA TCTCGTGTTA GTGTAATTCC AACCTGCTGT GCCAAGCACA
     3841 CTGCGGAGCA GCCTTGAATG CTGGACAAGG ATACTTTTGT CCTGTGCAAA ATCTTCTTTA
     3901 ACAGTTTCAC CTTTTTTAAC ATTAAAAATT GTCAGTGTGC TCACATGCCA ACCTAAATTG
     3961 AGGTTTCTTT GTGCTGAACA TATAAACTGA GCTACAAAAG AGGCACGCGA AATACCAGTA
     4021 ACTTTAGGAT TTTAATATTT CATAATTTTG TATTTTAATG CATATTCAAG TAAATAAATC
     4081 TTGATCACTT GGTCTAGAAG AAGGATCAGG TCCCCTACCT TTTGCCTGGG CTTTTTATTT
     4141 CTTTTTGCTG AACCATCACA AGGTATAAAT TATCTTTCTT GGAATGCCTG AGAAAACATG
     4201 ATCTCTCAAA TCCAAGAGAT TTTCATTATT TGTAAGTTGT CTGTAAGTTC TGTCATGTCA
     4261 GATTTGAAAT GTGTTCATCC ACATCACTGT ATTTTGGAGA GGATCATAGA TTTCTGTGAG
     4321 AGAGTGCTTG AAATTTAATC TCGTCATGGA TGGCTGTGAT ACCTGTTAAT GGTGGTAGAG
     4381 TTTGAACTGT TTGCATTGGA GAACGATTTC ACTTCATGGA ATTATAATAA ACTCCCTAAA
     4441 TTTGGTGAAG TAAGACCAGG TTCATTTTAA TTTTCTGTCC ACTAGGTTGC CATGTACCAA
     4501 ATGCTTTTAA CTTCTTATCT CATAAGAAGA TTGTTGAAGC AGTGCCTGAC ACTGGTCAGG
     4561 TGCAGTGGTG ATTAATACTG AAGTGAAAAG AAAAAAAAAA TAAATTAAAT ATTTAAAGAA
     4621 TGAATATTCT TATAAAACTG CAGTAACATA GTGTGACATT TAATATGCCC ACCTGCATAT
     4681 CTTGTTTCTT CTATCCTCTA AAATTTTAGC TGAGGGTTCA AAGAGTTTTT CTTTGCTCCC
     4741 CATTGGCTCA GGAATGGAAG AACATTTCTG TATTTTGTAG ATATGCTTTA TTAGAACATC
     4801 ACATGGCATG AAATTTAGAC TCTCTGCATG TAGAACCATT TTTTGAAAGA ACATTTGCTG
     4861 CTCCTCCACA GCAAACCTGT CCTCTAAATA ATTATTTTTG TATCTACTTA GCAAGGCCAT
     4921 CTTACTTAGG AAAAAAAGGA CATATTTCTT TATAAAAATA AGGTGGTTAT TTATTAAAAG
     4981 TGCTGTGGAG AATATTTGTG ATCTCTTTAG ACATGAACAG ATAGGTGAAT TGAAAACTAA
     5041 CACTTTTTAT GGTTCTTGAA TATAGTTCTT ATCAAGATAT ATGCCTCATG TGTTGTTGGA
     5101 CAGTGTTGAG GGGAGGGAAA AGTAGAAACC TCTTCTATCA TTCTATAATT TTTATAGTAC
     5161 ATGGTTATTG TTACCTTGAA AATACATTAT ACTTATTTAC ATAAGCTGTA AGGCTTCTAA
     5221 ACCAATTTTT TTCTATGTTA TCTTTGGTCC ATGAGGCATG CATAGTCTTC TGATCTCCAT
     5281 TCCTTGCATG AGAAATAATT GTCAGAAAAG AAGTAGGTTT TTTTTGAATA CTTCAACAAC
     5341 ACAGAAATGG GAATTTGTAT GTGCTTTCAA TTTGATAGGA AGGAAAAAAT AATTTTTTTT
     5401 CCTTTGGTAT GGGAAAAGTA TTCCTGATAG CCTAATACTT AATACAGCTG GGAGGAAAAC
     5461 TGTAGGTTTT GTACACCACT TAATTTCTCT AGACAATGAA ATGTCTTCAC CTGGAGAAGC
     5521 AGCCTATTTT GTGTCTAGCA TTTTTCATTA GAGGTACTAA TTAGCAACAG CTAACAAATG
     5581 ATGCTGTTAT GCATTAATAC TCAGAAGTGC ATCCAGGATG GATGGATCCA CATTGGATCC
     5641 ATCACTGAAA TTGGGGACAC CTGCTCTCAG AGCTCTGGGC ACGATACCAA ATGCAGAAAT
     5701 GGTATTGAAA CAGCACATAT AGAATATTTA ATATATTTTA AATAAATTGT TCAGTGGATT
     5761 TTTTCAAAGT AAGCATCCTT TGTGTGGCTG CCTGCATTGC ATGGAATTAG ACTTGATCAT
     5821 TCAGATTGTG CCAGGTAGAA ACTCCAATGA AGGGGTGAGG GGACTATTGT CTCTACTCAG
     5881 GTTTGGTGTT GGTGAAATAT AGAATATTTT GTTACACTCC TATTTAAAAT AGATCAGTTT
     5941 TCAAGCCAGA TCATTGCCTT AATTGACTCT TTACTACACT TGTTTATCTC TGAGGCAAAA
     6001 AGACCTTTCC TTCAGCTTTG AAAGGCCTTC ATTATCTTTG CTTGATTTGT GGGAGCTTGA
     6061 TACATCACAT TGCAACCCTC ACCTTCTTTT ATAGTAGCAG AAGGGTTTCA AGTCCACCTT
     6121 AAAATACTTC AGGAACTGAA CTCCTGTGTG TAGTTAAGAA AAATAAATTC AATAGAGGTC
     6181 CTTCTTTCAA ATAACCTCTC TCTGTTGACC GTGGCTAGAC ACATGGGGCA AATGCACACA
     6241 TAACAAACCT CTTGTTTCTT CTGCCCTCAT TTTAGTCCAG CTCATAAATT TGGCAGATAC
     6301 TGATTTCATT TTCCTAAATT TTCCTAAAAT AATCAATTAT AAACTCAGAC TAAAGTTATT
     6361 ATTTATGAGG TTACAGTACA GCTGCTAATT TTTTCACGCT CCTGTACCCA CCAGAAAACC
     6421 AACCAAAAGG ACTTTTTATT TGTGGGATAT TTTTATTTTG TTGTTTTCTT GTTTGTTGGC
     6481 TGCTTTGCAC TGAAACATGT TTTCGTCTGC TTCCTTACCC AAGGCAGAAA ATTTGTCTAA
     6541 TTTCTCATGT TTTTAGTGTG TAGGTATAGA AAGGTTACAG GGTTGTGTTT TTTAGATGAT
     6601 TTCTCTTTTC GTGTACTGTA TGCCAAGCCA GAAGTTTAGA GGGAAGGTAG GAACTTATAT
     6661 TAGAAGAAGT CTTTAATAAA CCATAACAAC AGGTACATAA ATTTTATTGG AGGCTATTCC
     6721 ATTGACACAT CCCAATGCCT ACTAAGATAA ATATTTATGT AAGAGGGTGA TTTTTACTGG
     6781 TATATCTTAT TTCACTCATA TTAGTTTTTT TAACTGCAGA AACAGTTTCA TATTCATATT
     6841 CACAGCAGTC TGTGCAAAAA TTCTGCAATA GCTTGTGTTA TAAGTGAAAA ACCTTTAGGG
     6901 GTCTTCCAGT TGAAGAAGTT TGGAACAAGG GCATTAAATT TGATGGCAGG CAACCTTTAA
     6961 GGAGGAATAT AGACAGTTGT ATTGGATGGG AAAAGTAAAG TAACAGTAAG AATTAACTTT
     7021 TACTCTTGAC ATTTCTCTTC AGTAAATAAC TATCTTACAA CAGTGCACAT AATTCCCACG
     7081 CCCCTGTTTG TATTCTTAAA TTTTGATAGA TTTCTGCATT TTACGACTGT TCAAACTGCA
     7141 TGTTGATGGC AGTAAAAATG AATGACATTT AATTTAGTAC CACTGAGTTT TCATTTTCAA
     7201 GGAATATCTT AAGTAAAATG CACAAATGTG ATATACTCTG GGAGATCCTA GGAACAGTTT
     7261 TCTGTATCCT TTTCCACCTT GCCAATCTTT GAGATTATAG ATGTTATTTT GAGATTTTTG
     7321 CATAATGTAA ATAGCTGAGC ATGTGTTTGT GTGCACTCAG CCATGTGTGT TCCTGGGAAC
     7381 TTTTTTATTT AATGTAAGAG AGAAATTGGT ACCTTCCCAG TTCATGATAA CAAAATATGG
     7441 AATTAAGGAA TACATACATT TTATTGTGGC AGAAAACCAA ACACAAAAGA ACAGCACTGA
     7501 AAACAAGACA GCAGGGTTAA CAACTTTTAG GGAGAAAGGC CTGTTTAATT GCTCACCTTT
     7561 TTCTTCTTAA AATAATTACC TGATTTGTGA CTTTGCATCA AAATCTGCCT TACTGTCACA
     7621 TAGAAAATTA ATTTTTAATT AGTGTGACCT TGGGTGCATT TTCACAGACA CAGTGAAATC
     7681 TGCAATTACT TGCAATTTTA GAATTAATTT AAAATACATA ATGATATAGC TGTTTATCTA
     7741 TGTAACTTCA TGCAGAATAG AATGCTTTTT CTTTGGCAGG CCCGTGTTTA GCTGATGCCT
     7801 TATTTAATTT TTTAGTGATA AACCGTAGAT AGCTTTTAAA ATTCAGATTT TTGTGGGTAA
     7861 GTACTGAGTG ACTGAGCTGT TTTGATTGGT ATCAGACAGG TTTAAGGCTG GCTTTACATA
     7921 TTTAAGCCAG CTTTATACAT GTCATAGAGC TTTCATTATG AAAGCTTTAA TACTGAGAAT
     7981 ACCAAGTATC AGTACGCAGA ATACCAAGAG ATTTTCCTGC AATCATGTCT AAAGCACTTT
     8041 CTCTTTTATA TTTACTATGG GAAAAGTGTT GGGCTGGATG CCATGACTCC AAATTGATTC
     8101 CCATCTCAAT GGTAAGATCA GTAAATGTTT GATCTGAAAG GAAGAAATAT TGATGATTTC
     8161 TGAATATGAA TTGTAACAAG TCTTTGTACA GTGGCCTCCA CTTTTCATCT GAGGTCACAG
     8221 CACCTTTTAT AAAGGATAGG TTGATCTTCT CTAGGCTATT AAAAAAGGAA ATGTAGAATA
     8281 AAGATGCCAC CTTGTGGGTG AACTAAACGA TGCAGTAGAT GATTCAAAAT GTTTAACAAA
     8341 TAGATTCTAT GCATTTGTGA CTGGCTGTTG GAAATTGAGT TTATGTTTTC TTAAACATTT
     8401 AGAGTTACTT TTGGATTTTA AGTTCGTGAT TTTTTTACGA TGTCTCTAAG TAACTGCAGT
     8461 TGAACCATTC TGGTGTAGTT GTTAACTGAC TGCTAAAAAT CATGCTTATA ATCACCACAT
     8521 GATTTTGGCA TCAAATTCAG TGCATTGTTC CTAGTGTATT AAAGCACAAT TTTAATGCTG
     8581 TCATCCTAAC CTGATTGGGT AACAAAAAAA CAAACAATAA AAAAAAGATT TTGTAGATAT
     8641 TCCCTGTATG AAAACAGCAT GGTGATGCAT TCAGCTTCCT GTGCTGGAAT TCTCACTACA
     8701 TACCAAAATT AACATGTATT ATACATTACA TGTATTAATT AGTCATTCTT AACTGCATAT
     8761 CATGGATTTC TTACAGCAGT CAATGAAACA CCGGGTGTCT GTAGCCTTGG TGCTATGATT
     8821 TTGAATCACC TTTGCCTTGG GCAGGTGTAT ATAGAGTGCT CTGGATTTTT AGGATATTAT
     8881 TTCAGTGTTT TTTGACTCAT TAGGTGGTAA TGGCCTCTCA AGCTGCTCTA TATGGGGAAC
     8941 AAAATTGAGA GAAATGGTAC TAATACCTCT ATTCTTGTCT AGATTTTCAG ATATTCATTC
     9001 ATTTTGGATT TTGCTTTGGA AAATCCACGT TTGCTGTGCA GCCCCAGTTT CTTGCATAAG
     9061 AATCTTGCAA ACTCTTCAGG ATCACTGAAG CTTGTTTGTG GCATCATGAA TCTTTGATGG
     9121 GATACTGGTG TGAGGAACAC TTCTCAGTGT TAGGAGTTTT TAAAAAGTGT TCATATGTCT
     9181 ACATGTGACC TCAGGTGAGG CAAGAGAGAA GCTAATGTGG GCTCTACCAA GACTGGTGTC
     9241 AGGTTGTTAT GGAAGCCAAC CACATATTTC CTGGGAAAAG GCTGCAGTGT TTTGATATTA
     9301 TTTTTCATCT TACAGTCTAC AAATGAGGTC TTATTGCTAG CACCCTTTCA AAGGGTACTA
     9361 GTTTGGGTTT TTTCTTTTAT CTTAGAGATT TTATACCTCA GACTGGACTC CATGTAAAAA
     9421 GTATCATGTG TACACAGGTA TCTACAGGTA ACCAGGTTGC TGAACTTTGT GAGTATCTTA
     9481 TTTAAGGTAC TATGAGCAAC ATCATGTTCC TTTGGCTTTG GATTTATTTC TTCCTGGTTT
     9541 GTCTGCAGGT TTCAGGAGGA TTGTTGATGT AACCTATGTA AATACCTCGC CAGGATTCTC
     9601 CTTTTCCGTG ACTAAATTTG GTTCAGATCA GGCAAAGGCA ACTCCTGTCC TCTCCCTTTT
     9661 GTATGGACAA TTAGAGTAAT GCAGGTGGGG CCTCTGCTGT GCAGCTGAGA AGTCATGGCT
     9721 GGTAACTAAT TTCTCCACAT CTGGCATCAA AGATTATTTT ATAAAGGCAT GGTTTTACTT
     9781 CTAGCCAAGA GATAGAGTTA GACCTTTGAT TTGGTAGCTG GAATGGTAGA GGAATTCCTG
     9841 ATACCCAGTC ACAGCTCTGA AATCTGCTGC TTGCTCACAT GCTGTCCCCA TGAGCTGCTG
     9901 AGAAGACAGT GGGAGGTTGC AGTAGCACAG AGTCTTCCCT GTAAACCCTG CTGTCTTTGG
     9961 GGTCTCCTGG GGGCTGAATA GTAGTGTGGT GGCTTTTCTT GGCTGATGTT GACCATAAGA
    10021 GGTCAGGTAT TAAAACAAAA ATCCATTACA GCATACGGAA AAATATTCCT AGCCTGAAGA
    10081 GGCTTTAGGC TGTTCTCTGT TATGCTCTGA GTTATCTGCC TTGGGCACCC TTAGGAAATA
    10141 ATCACTGACA CAAGAATCAC CCAAGAAGTC AAGCAATAAG TGCCAGATGC AGATTATTTT
    10201 TTGTGTGTGG TGGTGCACAC CTTTCAAGCA TGCCAAGTTT TAATAACCCC ATGCCCTATT
    10261 ATTACAGTGG TGTTTATGTA TATTTAAACA ATAGTGCAAG AAATTAACAT CATATTTACT
    10321 GCTTCAAAAT CTATTACTGC AGCTATTTCT AACATCCTGT AAGAGTGCTT TTGATTTGAA
    10381 TGATTTTTCT CTTCTATGGC AGCTGAGTAT TCTGAACTTA CTGCTTTGTG CCCTGCTCAG
    10441 AAATTACAGG GTATACAAAA TACACCCTGA AATTCATTCA AACTTTTAAA ACTTATTATG
    10501 TCTAGCAGAG ACAGATTTAA GATTACTGAG GTTTCTGGTT GAAGTACTCC AAGCAGAAAT
    10561 CCATACTCCA TTAGGTTCTG AAACATTATG TGACCTTAAT TTTCCAGGTA TTTTGCCCTT
    10621 CAAATTGAAG ACAGTATTTT AATACTATTT AAGTCTCCTG AAGAGCCATG TAATACGGTA
    10681 GGCTTAAGTT GTGAAACATT TGAACAAAAT GAAAGATAAA AAAGTAATTT AGGATTTTGT
    10741 ATTTTTTTAA ATGTATAGCA ACATAAAGAT ATGCATCAAA TAATATATTG AAATAGGTGA
    10801 TAAAAAGTGC ATTTTTTTGG TGCATTTTCC AATGAAATTA TGTGTACATG CAGTCAACCA
    10861 TATTTCTTGT ATGAAGGTCT TTCTTTGCAT TTGACTTTTT TAGGCAAAGG CATTTCCAGT
    10921 GATTTGAACC TAGGGATTTG TCTCTTATGT TGTGGTTTAC TTCAAATAAA GTTCTACCTG
    10981 CAGAGCAGAT GTAGGATCAC ATCTCAGGAG ATGAAAGAGA ATTTCAGAGC TAAACTTACT
    11041 TGGTGAGGGA AAAAAAGAAA AATTATTTTA AAAAAATCTT GTAGAGAAAG TTAGGGGAGA
    11101 AATTTGTTTT CTTATTAATA AAAGTGATAC ATTCTTTCAG CAGCGTTAAA TACAAGGAAA
    11161 TGAAAATTTT CAGCAGCTAG TGGTATGCCC AGCTCCATGA GATGTTAGAA CTGGACCTAA
    11221 TAAATTACAG CAATGGCTTC TGATATTTCA TCCCCTCTAA GATAATCCTT GAGCACTCCC
    11281 ATGGCTATGC AGTATGACAG AGGCAAAATA TATCAATGCT GAAAAATCCC AAAAAAAGAA
    11341 GGAACCGTAT GTAATTGAAC TGTAACAGCT CTTATGCTGG ATGTGAAATT ATATATATTC
    11401 ATGTATGTAT TTGTATATTT CGTGTGTATC TCAATGGTTA CCCCAAGTTT TGGTGGTTTG
    11461 GGTTTTTTTT TTGGTGTAAA AATCACATTT TATTCATATA CACCAAAAAG GTGGTAATCG
    11521 CAGGGTTTTC TGTAACTGCC CACAACACTG ATTGTTATTA TATACTGTAA AAACTTTGTG
    11581 TAGGTTGCCT TAGCTGAAGA TTTTAATTAT TTTGCTGATA ACCCCAAAAT GTTATTGAAT
    11641 GGAACATCCT TTTTACAGGC CTGTGTGCTG ATACCTGCTG TCGTGGTGTG ACACTCGCCC
    11701 AGTGCCAGGG ACCCACCAGA GCTGCTCACT CCCCCTCCCC TGCCACAGCT GGGCAGAGGA
    11761 GGGAACAGGA AAAAATATTA ATGAAGGCTT CATGAGTTCA TAAGGACCAG GACAAAACAC
    11821 TTCAAGGGCA AAACAGGCTC AACTTAGAAG TACAAAGTGA ATGTATTGCT AACAGGATCA
    11881 GAGGAGGATA ATGAGAAGTA AAATAAACCC TCAAACCCCC CTTTTCTTCC CCCAGCCCCT
    11941 CCCTCCTTCC CCCCGACAGC GCAGGGAGAC AGGGCATGGG GGTTTGGTCA GTTCAGCACC
    12001 GAGATTTTCT TCCGCTGCTC CGGGAGAGGA GTCCTTCCTT CCCCTGTGAG CCTGTGGGGT
    12061 CCCTCCCACA GGAGACAGTT CTCCACGAAC CTCTCCCACG CGGCTCCACT CTCAGAANNN
    12121 NNNNNNNNNN NNNNNNNNNN NNNNNNNNNN NNNCTCCAGG CATCCCCCTG CTCTGGCCGG
    12181 GCACCACCTC CCCCACGGGC TGCAGGTGGA TCTCTGCATC CCCCATGGAT CCCCATGGGC
    12241 TTCAGGGGCA CAGCTGCTTC ACCATGGTCG GCACCACGGC CTGCAGAGGC ACCTCGGCTC
    12301 CAGGGCCTGG AGCACCTCCT GCCCCTCCTT CTCCACTGAC CGTGGTGTTC CATGTTGCTT
    12361 TCCTCACATA TTCTCACCAC CTCCTCTTCT CTGACTAGAA GGCAAAACTG TGTGATTTTG
    12421 TTTTGATTTT CTTCTTAAAT ATGTCATCAC AGAGGTGTTA CCAAGCTCTC TCATTGGCCC
    12481 AGTTTTGGCC AGCAGCAGGT CCATCTTCAG AGCCATCAGC CATTGGCTCT GCCGGACATG
    12541 GTGGAAACTT CCAGCAGCTT CCTCACAGGA TTCATCTTTG TGGCCTCCCT GCTACCTAAA
    12601 ACCAGGCTGT GCCAAACCAG TACAGCTGCC TAACAGATTA TGTGAATGCC ACGATGTCAA
    12661 AGAGAATGGC CTGGGATGTG GGTGTCAGCA CTGAGACATT TTCAGTCACA GTTTCAGGTT
    12721 GGGCATTCTA GTTCCTGAGC ACAAGAAGGA ATGTAAAGCA CAACCCAGCA GGCAACCATT
    12781 AATTGCATTT TTCTTGTCTG AACTGTTCGC CTGTTCTAGG CTGCCAAACA CCAAGCGTTT
    12841 CCCACGTGTT TCATTAGCTG TTTCCTGGCC CCGGGGCTTA GCTGCATGTT TGGGATCCTT
    12901 CTCTGAGAGT TGCAAACACA GTGGTTGGTG GTGGCTACTG AATTGGGTCT TAGTGGCTGG
    12961 TCCAGTTTTG GTGAAGTCAG AATAAATTCC TTTTGCTGAC AAGACTGCCA GTTCTGGTTT
    13021 TTAAGCATTG CAGGCTGCCT TGGCACTTGG TGAGTGTGAA CATTCACCCT GTATTTCTGC
    13081 CAAGCTAGGA GTAGGACAAC TGTGAGTGCA GAAAGGCAGC CAGAAATCTT GAATCAGAGC
    13141 TGTGAAAAAT GATGTCCCCT TTTGTCTGTG CTTGTGGGTT TCATTTTGCC AAGAACTGCA
    13201 AACTTGACCT CTGATTTGCT AAATTTTACT AACTAGCAAC TGCAAGTAAT CTAAAAAAGA
    13261 CTGTTTCATA TGATTCAAGA TTGTATATTT GCTGATTTTT TTTGTTTCAT CTAGAAAGCT
    13321 GTGAAGTTTT GTGTCTACTT TACTAAGAGC AATTAACCCA GCACTCTGAA ATGCACGGAG
    13381 TGAAGGGAGG AAGTTAGGAA GGTGGAAGAA AGGAAAGGAA AATGCTATCA GAATAGGAAA
    13441 ACGTTGAAAA CTTATAAAAA TTCCCAATGT CAGTGGGGTT AAGGAAAGAT CTTTGTTAGA
    13501 TTTCTAGAAG TACTGAGTAT GTACCATATC ACATCCTTTT ACTACTTAGA ATTTTCATGA
    13561 GCCATAATTT CTGTAATCCC ATTAGTCTTT ATTGAGACAA CAAGCTTCAG TCTGACGTTG
    13621 GAAGGATGAA TCTGTTTTTA CATCTTATTA TCAATGAGAA CTAAATAAAC TTTTGGCCAC
    13681 TGTTTCTGCT ATTTGCAGAA ACACTTCACG GTATTATGTC AGTTGTAATT GTAATCTTGT
    13741 AATCTCTGGT GGTTCTGCAT GGCAAACACT CTCTGGCTTT CTTAAAAGAA ATCCAGCTTT
    13801 CCTGTTCTTC ACATTCCAGT CACAGATAAA AATGTTTTAT CTCATAAAAT ACCAGGCAAG
    13861 AATGTTTCTA TCTATCATCT TACAAGAGAA GAATAAAACT AAGTTTTATC TTTGAAGAAA
    13921 CAACATGATC TTGTCCTTTT AATTGAAAGA AGAGATCCTT TGCCTGTGAA AATTAAATCC
    13981 TCCACAGTTT GTAGTTGCTC TTCAAACCCC TCAGCCTGAC AGTGAAATCA TGTAATCTGA
    14041 TAATAGCATG CCTGAGGCTT ATTGCGATTT TTTGGGCAGT GGTATCAGCA GATGCTGTGT
    14101 TCTGTTGATT TTAGTCACTT AGGGTTTGAT TCTGATCCCA CTGACCTGGG TGTAAATGCA
    14161 GTGTGACTAC ACTGACTTCA CTGGAATTAC CATGAACATC TTTGGGCAGC TGAAATCCGC
    14221 ATTTATTTAA TCACATTTAC AGTTCTGCTG TGGGCTTTTC AGCAGTCACT AAAGAAAGAA
    14281 AGGTACAGAT GACTTTTCCC ATCTCTTTGT GACAGCTTTC TTAATTCAAA GAGTGTTTGT
    14341 TGCTGACCAG TTGTTAAAAT TGCCATGTTA TCTCTCTGTG TGTACTGACG GCTCAAGGTC
    14401 GTTGTGCTAA GTGCAAACAC TGGTTGACTT TCCCTTGTCT TACAGGCAGT TTGAGTTGCT
    14461 TTAAGATTCC TGTGCCTTGT CACCAGAATT TCTCTTTATT CATGAACCTT CACGCTGACT
    14521 TTATAGTCAG TTTGAAGCTG ATATGAATAT ATTTGAGTCT GTGGTTGGAT GGAGTAATTT
    14581 GACATGTTCT AGAAGTGGTA AGTGGTTGGT GTTGGTAAGT GGCCATAAAT AAAAACTAGT
    14641 GAAATGTAGG ATCTAATCCC GCAGTCATTT TTCCCTCTCT GATGCTGTCA ATGGGAGATC
    14701 TGTCTTTATA ACAGGGACTA AGGCGTCAGG ATTGTACAGA ACAGAAATTG TAGCTTGTTC
    14761 ACAGCAGATT TTATAGCGCA GATGTCTTCA GTGGCACAGA CGTGAATGTT TCCTATTTAG
    14821 TGAAGACTTT TTCTTAACTC TGGAGGCTTT TCAGACTGGC AAGCCAAACT CTCCACAGCA
    14881 GACCCTTGAG TTTTTTCTTA TAATAAGACT AGTTAATTTG ATGCTGAGCC TCATGTGCTT
    14941 TCTTCCTCCT TTATTTTACT GACCAAAGAA AATTAATGGG AATCCTGTGT CCCTTTGTTT
    15001 CTTGTGGTTC TCAAAATCTC CCATTTCAGT ATTTTAAAAC TCCAAGTAAA AGATGCTAAT
    15061 TGATGAAGGT GTTGAGATAT CTGTGTTAAT AACTACTGAC TGCTACTCAT AACTGGTGAT
    15121 TAAGTTAGTA ACCAGTGTCT GTAATCTCTG ATTATAAACT GGTCCACCGT ATCTTTCATA
    15181 TATCCTCAGC GTAATTTAGG GATAACACAG AAATGTTAAA CGAAATCAAG AGGAAAAGGA
    15241 AGGAGGAACA TGAAAAAGGT TTTTGAGCTG TTTTTTTTTT TTTTTTTTCC TAGTACAAGG
    15301 GGACCAGTTT GGGGCACATG TGAAAGCAGG ATTTTAGCTG TGTCCAGGCT TGGAGGACCT
    15361 GCAACACACA GTGAGGAAGG GTTACCCCTG TCTTCTGCCT CCTTTCCTTT GTGGTTCTGA
    15421 TTGCAGTGGC CACAGAAAAA AGCAAATGTG TTGGTCTAGA AGAGAAGGTC TCCAGAAGTG
    15481 TCTGACCTAA GCCACGGTTT TCTCTTGGCT TGGACTGCCT AGTTATTGTT AGGTTTTGTC
    15541 ACTGGGGGCA GGGGTGACCC AGTATTCCAG TGCTTCTGCT CCCTGTTCAG GCAAAATCTG
    15601 ATGCAGCTGT TAAAAGGCTG GAGTGCTGCA CAGGACACAC CTGGCTCTGG GAGTCTCTAG
    15661 GAAAGTGCTC ATGTGTTTTC TAGGGATTCC TAGCCTGCTT TCTAGGAATT CACCTCAGCT
    15721 TTCCAGGCAT TTGCACTGTG CTATCTAGGA AATGCCAGCT TCTGCTTTCT ACTTATATTT
    15781 CCTCATCACT TTCCAGGATT ATTTCCCCAC ACTTTTTTTG GTGTGTTTTT TCCCTGTGGT
    15841 GCATCATAAT AATTTCCCCT CAATTCACAG GAATTGCTAT GTGCCTTCTG GAAATTCCCT
    15901 CTTTCATTTT CAGGAGTATA TCTCTGGTGT TCAGTAATTC TCCATGTCTG CGTCCTAGGA
    15961 ATTTAACCTC TTATGTTTTG TGAATTTTCT TTGTGCTTTC TGAGGAATCT CTCCTCTAGG
    16021 CAGGTATGTT TGCTCTGTAC GTTGTAGGAA TTTACCTTGC ATGTTCTAAA AAATTTTCCT
    16081 TGTGCTTTCA AGGAATTCCT CCATGCCTTC TGGAAATGTT CTCTGTGCTG CCCAGATATT
    16141 TTCTCCTGTA AATTCAAGTA ATTTCCCCTC TGCTTTCTAA GACATTCTAT ATGTATTTTG
    16201 TAGAAATTTT CCACAGTTTT TGAGGAATAA CCCCTTTTCT TTGTAAGACT TTCTCACAGG
    16261 CTTCCTCGGA TTTCATCTTT CATTTTCTGG GAATTACATT CTTTTCATTT AAACTGAGGG
    16321 TAAAAACATA CTACTTACAA GTCATTATGT ATTAATTTAT TAACTAGTAG GATCAACTAC
    16381 TTATATGGTT TCTATCTCAG GCCTTTTGTG TTGAGCCTTT ACTTTTTGCA AGAGCATAAG
    16441 ATTAGTTCTA GCCTTGCTTT CGAAAGGATG GTGCACTGTC AGATTTTGGG AGACCCCACA
    16501 TAACATGAAA AGATATTTGC TGCTTTAGTA GAGCAGTTTG AAGTAAGCTC TGTGTAGGTA
    16561 GAGACTGTCA TGTTGTTTTT GTATGACACG TTGCCAGCTG CAAGGCGGTC CTGGCCCTGG
    16621 TTTTTTTCTG TTCTAGGTGC TGCTCTTTTA TAAGTAAAAT TGTAGGAGGA GGCCTCAGTG
    16681 TGCATTCATA GCTCTTGCAG TACTTGTCTT CCTGTAGTTT GCAATGTAAT AATATTTTAG
    16741 AAGGTTAATT GTGATAAGTG ACATTATCTT AATTTAACAG ATAAGGAAAA TTGTAGCAGG
    16801 AGGGTGATGT AGCTTCTCAG CTCCCAAAGG AGCTTAGAGA AGATTTAATT TCTGCTTCAG
    16861 TTTAGAAGCA GATATGCCAA AAGTAGAAGT GAACAATTAG TAAGGGTTGA ACCCCAGCAT
    16921 TCTGATCTGC TTCGTTTTTT TAATCAAGTT CAAATATTGA AGATGTTAAA AATCATGGAG
    16981 GAATTTAAAT AAAAGAGGAT TTGGAATGTT GGATTCTAAT ATATTGGCCA CATAGCTCCT
    17041 AGCTTTCAAC ACCAGAAAGT TCAAAGTGGG AGCTCCCAGT GTGGCCATTT TTTATCCATG
    17101 ATGGACACCA TGTCTCTCGG CATGTCCACG TTGACCAGCA ACACCTAAAT ATATAGATGT
    17161 GAGCTCACAT TCCCCTTGGA TCCCTCACCA TTTTAACTCT GGTCAAAAGC ACCTAAAAAT
    17221 ACCTGTGGGT TGGGAAAACA ACTTCAAATT GCTCTTTGCT CACATTATCA ATTCACAAAG
    17281 GAAAAGAAAA AACCTGCAAA TATGTTAGAG AAATGCCTCT AGGTGCCCAA AGCTGTCACA
    17341 TAACAATTCC TCCTCTATTT CCCTGTTTGT GTCACATGAT ATTAAAAAGA GACAGATATT
    17401 CATCTGCTCC TCTTGTACAA CTTTTAGTTG TACCAAGTGT GCATTTATCG TAGTTACCTC
    17461 TAGTGGTTAA AGCAGGTAAT TCACTGCTGA AGTGTTTGAG ATTTTTATCT ATCCGTGGGG
    17521 CAGTCTGCCA CATTATTTGT TCATTCTTTA ATTGGTTAAT TAAATACGTT ATTATAGTTT
    17581 CTAGTTTAAG AGATTAATAA AACCTTGCAA AATAATCTGT TAGGTGCACA GAGATGGGGT
    17641 TGGCTTTGCC TGGTGTCTTG CCCTATGGTT CTGACACCCA CAAGGATCTG AGAAAGACTA
    17701 CATGATTCTC ATGAGGTGAT TAAAGCATCA AGAATAGGAA ATCTTTATCA AAAGCTAATA
    17761 TAAAATCAAG GATTTTTAAA ATCCTTTTTT TAAAAAAAAT ATTGGCAGTA ATCTGAGTTA
    17821 AAACAGCTGT AGCCTCTCCC TTATTTATTG CTTTGTTGAT TTATTTATTT TGAACTAGTA
    17881 GTATTTTCTT GTGCCTAAAC AAAGGGTTCA CAAAGGTGTT AGTGAAAAAG TTATTCCTCT
    17941 TTTTTCTTGA ATTGTCATAT AAAGAGAAAA ACCCATATCC TTCAGTTTAT TGATTTATCA
    18001 ACAGAAGACT TTACTCAGGT CAGAAGTTTT TAATACAAAA ATTTTGGTCA GAAGTAAAAT
    18061 GTAAAACAAA TTCAGGATTT TAGCAGTTTT TTAATATTTT CAGAACCTCT TCAAGAGAAC
    18121 AAAAAGATTT CTACATATCA TTAAGCTTAT CTCTTTTCTT GTGTTAGTTA TCACTTTTTT
    18181 TTCCTGGTAC ATTTCAGAGA ATCAAGAACT GTAATAACTT TATCATATTA CAGTTAAAAA
    18241 ATTCTTAGAT AGTAGGACTA AGAGTATTAA TATTGTCAGA GACTTAAATA TGGAAATAGG
    18301 GTATTAATCA CATTTCATGT AAATTGCAAA ACGTAGGCTA CTGAGGGAGA TTAGAAGTTA
    18361 TCTCATGATA AAAGCACTCT ATCAGAAAAG AACATTCTCT TAAGTAGTTT TTGTCTCCAT
    18421 GTAAGTATTT TGTACTATTG TTTTCTAATA AGTCATCTGT CATTCAAATA GAAAAGTCCT
    18481 AGATCTGAGA AATGAGGGGC TAGGATGGAA CCAAAGGGCT TTAGGATGTT CAAGTGACAT
    18541 CTGAGATTAT CTCTGAGGTG CATCAGAGGC AATGGAGCAG AGGAGATTTN NNNNNNNNNN
    18601 NNNNNNNNNN NNNNNNNNNN NNNNNNNNNN NNNNNNNNNN NNNNNNNNNN NCTCTCAACT
    18661 TAAGCCAATG TTTTCCAATT TCTTGCAGCT TGGATCCTTC TTTTAGCTCA GTGATGTCTT
    18721 GCTATGTCTA AAATGCCAAC ACCCTCATGG TGTCCAGAGA CCGAAGCCCC TGTTTGCCTG
    18781 AGATGAGCGG TGTTGCTTTT CTCACTGCTC AGGGCAGCAG CTGCCTCAGC GTGGGGAGTA
    18841 GGTGCTTGCT GAGGGGTGAC CCCAGCTTTC GGCACTCTGA TCCCTGTCCT GCAGGAGTTG
    18901 AGCCAGTTGG AGGCAGTTTC CAGTGCCTCA CTTGCAGTAG CCATTTGCAG TGCTAGAATG
    18961 AGTCTCTTTT TTATAAAGTT GGGCATCTTG GTGGTATTCC AAGAGTTAAA GGCTTGTTAA
    19021 CCTCCCACAC TTCCATGGGT TGCTTCTTCT CTGTTGTCTG CTGTGGAGGA ACTGAGCTCT
    19081 GGCCTTCTTG CCTGGAAATG TTTAGCTAAG CTTTCCTTCT TTGGTGCATT TTAACTCCCT
    19141 CTGAGCCTCT TTGTGCAGCT TCTTGTTTGA GAAAAGTAGA CTTTGAGGAA TCATGTGCAA
    19201 ATCAGCTCTC CAGGGGAATT GCAAGGGTAC CCAGAAATCC TTGCTTTTGT TACCCTTGTT
    19261 TTGGCAGCAC TGCTGAAGGA TGTCCTCACA TGATGCCAGT TAGAAGCAAA AGTTCATTTT
    19321 TACTGGATGC TCCAGATCAA CAGCTTCCCA GGTTTATTGA AGTAGTTTGA AATCCTCTAA
    19381 AAATGTATTA TATACCATTT GCTTTGAAGG AAAAATCTAT TATAGTTCTG TACTGTCTGG
    19441 TGGAAAAAAA GTTTGCTTTT TCCATCTCTG AATGCACCCA GCGATTCTGT AGCTAAAAAA
    19501 GCCGAAGTAC CATTTTTGAC TGTGTATTTT GTTTTTTGCA GATCTGCTGT CCAAACCAGC
    19561 ATGCTGTGTT ATGCCAGTGT ATTCCCTTGT CAGCATGGCA GACAGCTGTA GTTAGAACAC
    19621 AAGGCTTTTG TGTTCCACCC GCCCCCTCAT CTCTCAGGTT TTATTCCACT TCTTTGAGCA
    19681 GTGGACACAT TCCTGCCAGT CTCAGTGTTT TAATTTAATT TGGGCATGGA CTATATAAAA
    19741 TTGAACAGAT GTCTGAAAGC GGCGAAGGGA AGACCATAAA ATGTACCACG TGCTCAGCTT
    19801 CATTTGAACC AAGCAATGCT CTATTTTATT TTTTTTTTTT GCCCCTGTTG CCACAAAGAT
    19861 CACATGTGAT TTGGAGGTGT GTGACAAGAG GATTCAGCAT GGGGAGAGGA GGTAAGGAGA
    19921 CTGGAATTGG ACCTAATTTT CTTTGTTATG TATTTTTTGA GGTGTGTTTT CAAGACTGGG
    19981 TGTTTCTTCG TATTCTACAG TTATCAGTGC TCATTTCTCT AAAGTAGAGC AAAGATTTTT
    20041 TTTCCCAATG AATTCTATAA AATATTAAAG AAAGAGTAAA ATCTCTTCCA CAGAGAATAT
    20101 TTTTCAACTC CTGCCCCTGA TGACAACTTG ACATTATTTT CAGCCATCAG AGAAAGTACT
    20161 GGTTTGCAAG AAATTCCTGG AAACACAGGG TGGTAGTTCC ATCCAATAGG CAGGCCAGGA
    20221 ATTCCACAGC ACAAAATTTC ACTGCCTCAC ATAATCCATT CATCAGAAGA TAAGTTGAAC
    20281 AAATTAACTT GAAATAGTGA ACTTTTAAAA ATGGTTTATT TTTGAAGACA TTTAACAGTA
    20341 TTTTTTTACC TCAAGGTAAT GTAAGAAATG AGACTAATTA CATAATGTTT TGAAATGTTG
    20401 TCATGGTTTC TAGTGATATT CATCTGTGAT ATCATGTCTT AAGATTGAGC CAATTCTTGC
    20461 AGAAGGTTTG TCTGCATGAA TGTCTCCAGT AGATGTATTT TCTTACCTCT GACAAAGAAA
    20521 TAATTGCTCT AAAGGAGTTA TTAAACCTAT AATTAACCTA ATGCACATTA GATTAAGTTT
    20581 ACAGGCTTTA AAGGTATTGT GTTTTGAAAT GGAAGCTTTT GTTTCAGGAG TCAGAGTTTG
    20641 CATGTGGTGG GCAATTCTCT GGTTTTCCTA CCACCCACTT GTACCTCGAC GGCTTTCAAT
    20701 TATGGTACCC TTCAGATGCA GAAAAGTGTG TAAATGGCAA TACTGTTCTA AAGATAGTAG
    20761 GTGAAAAAAA TGAGACTGAA GCTGGATTTG AAGTTGATTG ACTTTAATTT CTCTGTAGTT
    20821 CACACTCATT GATGTACAGT CTCTTTTCTT ATCATTCCTG CAGTAGTTAA CATTGATAAA
    20881 GACATATTTA TCCTGTATCA TAATCTGTTC TTTAATGTCG AAGGCTTCTT TAAAATTGTT
    20941 CAGTTATAAA CTTTAAAAGC TTTTGTTGTA GGAGTTCTTT ACATGTACAT CTGAAAAGAA
    21001 AATAGAAAAA AACCCCACAC TGAAACTGAA ATTTCAGAAT TAAATGCATT GGAAATGAAC
    21061 ATAAATGGGT CCCCTTTCAA GCAGCACTTC TACGCATAAA TGTCTTTATA TTCATATACA
    21121 TGGATATAAA GTGACTATCA CCCTAAATTA GATATATCTG AATATGCAGC CAATTTTTTG
    21181 CCCCTGTGAA TTATGTGGAA AATGTGGGTA GGAGAAGGAC ACACAAAGTC TCAGCAAGGA
    21241 AGCTGAAGGT GTGTAGCCAT AGATGTTGGT CACTACTGCA AAAGTAGTGT CAAATTATAC
    21301 TGAATAGTCG GCCCTAGGAA TTGAAGATGT CATAGCTCTC CAGGTGTGTT ACTGGCATCT
    21361 AAACACTATC CACTTTTAGA TCTCCCAGTT TTATGAAAAT GCATGAGGCA GTTTGACTAA
    21421 ATGACACTCT TCTCATGGAA AATACTCTTG GGTAGTTGTG GGTTTTTTTC CAGTATTATA
    21481 TTCAGGAATG GCCACTTCAT TAAGAAGAGT TTTTAACATG TACATTCTCA GCTACAGACA
    21541 GTTTTTGCAA TTCCCAAGCC ATAGGCATCA GGGAAGTTAG CTCTGGTGTT TTTTGTTGTT
    21601 GTTGTTGTTG TTGTTTTGTT TTGGTTTTTT TTGTTTTATT TACCAATAAC ATTTGCACAC
    21661 TGAGTATCCA CTCACTTTCT CTAGTTTCCT AGAAAGCACC TGGAAATTCC TGGAAATCAG
    21721 TAGGAAAATG CATGGAAAGC AGCTGGGAAA CTGGGAAGGC ACTGGGAAAT TTCCTAAGAA
    21781 GCACTTACTA AATTCTTGGA AAGTAGGGAC AGAATTCCTA GAAAACAGAG GGAGATTTTC
    21841 TAAAAAGCAC ATGGGGGGAA ATACCTGCAG CGAAAGGGGA AATTTCCTGA AAAACAAAGT
    21901 GGTAAGACCT AGAAAGTAGA AGGTAGAAAA AGGAGGAGAG CAGCCAAAAT GAATGCTTTA
    21961 GACAACACAT TTGAAATTCC TAGGAAGTTG GCTGTGGATT CCCCAAAAGC ACACAAGCAA
    22021 GCAAAGGGGG AATTCCCAGA AATCTTGTGC GAAGTTATGG ACATGTGGGA AATTTCCCAG
    22081 AAAGCTGAGA ATGTTCCTTG AAAGCAGTGG AATGCACTCC TGGAAGGAGG TGTGGATGGA
    22141 CACTCCTAAA AAGCAGAAGG GGAATTTTCC AGGAATCATA TGGGAATTTG ATGGAAAACA
    22201 AAGAGAGGAG TTGCAGACAA TGACTGTTGG TACTCACAGT ACTTTTCAAA GTGAAGTAGA
    22261 AAACTTACAT GAAACTCAGC GAGTTGCTGA TCTTAACCCT TACAGCAAAC ATGCATGAGG
    22321 ACTGAAACAT ATTCAGCAGA AAAATCTGTA AATATTTTTG TTGGAAAAAA TCAGATTGCT
    22381 GCTCTGGTAG TAAAAACACC TTTTGAACAT ATGATTGTGA GGTTTAGATT AGTTTATATT
    22441 AATGGTTAAT CAATATATTA AGACTTTTTA GAAGTTGCAG TATTTTTCAT GATTGTCTGT
    22501 TTTTTGATGA AATTCATCCA TTTGGAAGGA AACTAGAAGG TAGCAGCCTT GGGATGAAGG
    22561 TAACTGAAGT TAAACACAAG GCTACTGGCA AAAAATAAGC CATTGAAAAA ACTTCAGCAC
    22621 AAGAGTAAAT ATCATGTAGA TGTGTGATAT TCTTTAAATT ATTCCTAGCT TTCTTACTGT
    22681 CCGATGATCC TCTGTTTCCA ATATCTGTTT GAGCACCAAG ATGTCATATT AGATGCAGAA
    22741 TTTATCTTTG CATTTATGTA GATGTTTATT TTTATTTTTC AGGTGTTCCT TTGTGTCTCA
    22801 GTCATTGCCC CTGTGGCAGA AATCTGAGCC AGCATAAGTT TTTAAACCAC TCAAACTCTA
    22861 CTGTCTACCC ATGTAATTTA GGGTTCTTTT TCTTTCATGA AAGAATAATT GAAAAGATAT
    22921 TTGCATATTA GATTACAAAG TAACCAAATC AAAGAATATA TGCAATTGAA CAGTGTTTCT
    22981 TGTTTAAGCA TTTATTTGGA TTTTTAGCAA TAAAGTAAGG TAAAAATAAG GAACAAAAAG
    23041 TGTTCCATTC TCAAGTCAGT ATGAATACCA TGGTGCAAAT TTCTGCCTAA AGTTTTGTGG
    23101 CTGAGCTGAC TGATAAGATT TCAGGACTTT ATAATGGCAG CACATATTAT AAATACTACA
    23161 GTAAAACAAT ATTATGTAAA ACAATATTTG CTTTTAGCTG CATGTGCAGG ATTTTTTTCT
    23221 TGGGGTATTG AATTGTTTGG AAGTCTTTTT TGATTAAAGT ATTACGGTTT TCATTCCTAG
    23281 TTGTTGAAAA GTTGCATTTT ACTTTTTTCC AAGGGTTGTT AATTAGGCTT TCTAAAAGTC
    23341 ATTTTTAATG CATTAAATGG AAGAGGCTTT AAGGTAAATC CATACTTAGC CTTTGTTTTG
    23401 AAATCACAGT ATTTTTGTAC ATTTTTAAAA TGCATATACA TTTTAAAATG CATATATTTT
    23461 GAAAGCTTGA GGGATTGTTG TAGTAAACAC ATTGCTGGCA ATATTTGTGG CTCGTAAATT
    23521 GTCCTTTGCT TTCTGTCCAT AAAATATTAA GTGCATTGGG GTTCCAGGTC ATCACTACAG
    23581 CTGGAGCATT GCTATTAATC ATATCACAGT ATTTTTGTAC ATTTTTAAAA TGCATATACA
    23641 TTTTAAAATG CATATATTTT GAAAGCTTGA GGGATTGTTG TAGTAAACAC ATTGCTGGCA
    23701 ATATTTGTGG CTCGTAAATT GTCCTTTGCT TTCTGTCCAT AAAATATTAA GTGCATTGGG
    23761 GTTCCAGGTC ATCACTACAG CTGGAGCATT GCTATTGATT AATATTGTTA TTACATTAGA
    23821 AGAAACTAAA CTCAGAGAGA ACAAAATAAT TACATTCTCC CTTTTATTAA TATTAGCAGA
    23881 CATGTCTTGT AATGGAACTG TGTGAGGGTG GAGAACTTAA AAAAATGCTT TGTGGTAAAG
    23941 GGCATTTTAC AGAAAATGAG ACAGGACACA TCATTCAAAG CCTTGCTTCA GCAATAGTGT
    24001 GTCTGCACAA AAACTGTAAT TACATTCCTC TGTCTCTCCT GTATGTTCAT TGATTTCGAG
    24061 TGTTCATACA TTTAACAACA GTTACTGATT GATATTTTAT CTATTATGTA TTTCATAGGA
    24121 TAAAAATAGT CTGTTAAAGA AAAAGTAAAA TACACTACAT GAATGCTTTT TTAGAACTTT
    24181 ATTTTTCTCA CAGATGCAAT ACCTGCTGCC ATTTTCTTTT ATTTCTCTTT CTGCACCAGC
    24241 TATGACAATA ACTGTGTTAT TATTTCTTAG CTTGCAACTG CTTTGCATTA TAACTTTAAT
    24301 TTAGTTCAGT TGTTATATGT ATAGTGTATT ACAGGAGGTA AAAAAGCAGA ACTGGATTCT
    24361 TCCTGATACT TCCTAACGGC ATATGTTGCA TTTAGGGTTC AGTAACATCA GCATTTTCAT
    24421 CCACTGTAAG GAACCATTGC AATCCTGCAC AGTCCACAAC AGAATTAACC TCTCCAGCAA
    24481 AAAATTTAGA TTTTGTAGAT GGTGCAAGAC TAGCAATTCT TGAGTTTTTT GCAAAGCAAT
    24541 TATTAATCTC TTTGTTATAC TCTTTCTATG AACCCTTCAT TTCCTCTTTT TCTGGAGAGT
    24601 TATATGGCAT TATGGAATGG CATCTTTTAT AAGGCCTTGT TTCTTCTATG CCCTCATCAA
    24661 AAGGGCAAAA ATTGACTGGT TTGATATGTA AAAATGAATT TCAGGTATGA AAATGTGTGC
    24721 AAATTCGGTA AATATAAAAG ATACACTCTA TTTTTTTTGT TGGATGATGT CAGATGATCT
    24781 GATTTTAAAA GACTGAACCA ATATGTACTT TTGCCTTTCT TACAGGATTG TGGTGAAGAA
    24841 TGAGATTTCA AAATTTGAAA TTCTTATATG ACTCCCTGGA AGAAGTGGGG AGGATGGTTT
    24901 TTGTTAGGCT GCCACCAGTT TAGAGTAAAA TGCACAGGAA CTGCTCATAG GAATTAATCA
    24961 AAAGATTTTA AAGTGTTTCT GTCAGAATAT ATTCACTGCA ACTGATAACA TTTTATTTCT
    25021 TACTCTCTCT TGGCAGGTAT TGTTCGCAGA GATCTAAAAC TGGAAAACAT TTTAGTTAAA
    25081 AGCAGTGACA TCAATGAAGT AAATGAAGTG AAATTAAATG TAAAGGTAAG ATGACAATTG
    25141 TAGCAGTTCT GCTTCAAGAA CCGTTTTTAA TATCCAGGTA TTACTGGGAG ACCTGACTTT
    25201 GATACCTCTT AGTAGGTTTT GAAATGAGTT GCTAAATGGT GTTATTAGGG AAAAAAAAAA
    25261 GTCATTTGGA AGCTAAGAGC CACTGTTGAA GAGAGAATTT TTTTTTTTTT AAATGGTAAG
    25321 TACATTTCTT GGTCAATTAA AAAAAAAATT CCTTAAAATA ACCATACCTT GTTCATCCAG
    25381 ATCTATATTT GCATAGTCCC AAGCCATTAG TTACAGGAAG CCAGCAGATG CTGTGAGATG
    25441 TAATTAATAT TTAAATTAAG AATGTTTTCA ATTTAAAGTA AATCTGTTAG TAATTTAGCA
    25501 AAAAAGCCTA TTTAGACTGT ATCTTGATTG AAATACAAGT ATGTTATAGG ATTCTTTTGA
    25561 TATTAATAAA TATTTTCTAC CTGAACACAA TGTTCCATAT GCTCACGTCT TCTTTTCTAT
    25621 TGAAGAAAAT AGTCTTTGAT GCTTTATAAA TCATGTGTTA ATTATGCATC ACCAATTTGC
    25681 TATTTTAATT CTACTTACTG TTAAAATGTA GGCATCATCT TGTAGAACTG AATTGTTGGA
    25741 TCAGGAATTT ACTGTCTGGA AGAGAAGACT CCAGGCTGAG AAGAATTTTA GGCACTGAAG
    25801 TGGACAAGTC AGTAATTTAT GATGGGATAA ATCCAGACTG CAAAACTCTG TTTTCTGTTT
    25861 CATAGACCTG TGTATTTTAT ATAATCTCAT GCTCATTTTA ATAAACATCG TTTTGGATTT
    25921 CTCTGTACCC TTCAGTTTGG GACAGTTTGT GCCTTCCTTC CAGCAAATGC CAGAGCTAGG
    25981 TAAGACATTG ATAAATCTTC TGTCTTTTCC ACAGGTTTTC CATCCTTTCA GTCAACTCAC
    26041 CACTTCCATC AATAGAAACC ACCATGGCCA GCTGTTCTTT TTTCATGGCC TTGCTTTTTA
    26101 TATCCATTTG GAACAGCAAC TAGCGCACTC TGTCATCTCT CCTGCAAGGT GTGAGCATTT
    26161 TTCCTAGCTT CCATCCTGTG AATGAGGTCA GATCTTTCCT CACTTTGCTT GTTCCTCTCA
    26221 TTTTAGAGGA GAATAACTCT TAAATGACTT TAATGGAAAG AGTTCAATGA ACCAAACCCC
    26281 AAAGCTGGTG TGGCCGGCAG CAATTAAAGT GGCTACAGGA AAGGAGGGGT CCATCACACA
    26341 GTGTGAGATA AAAAAACCAG CTAAAACCAA CATTTAACTG CTTCAGAGCT TTCAGAGCTC
    26401 TGAGGTAGCT GATGTTACAT GTCAGGCTGA GGTTCACACC CTCCTATTTT TGGCTGTGAG
    26461 AAAGTCTTCC TGGATCTTTA TGATTTTCTG GTTTTGGGCA GGACATGCAG ACAGAATTAT
    26521 GGGACAGATT CAGACGTGGG TTGCTCCTGA TGAAAGAACA GAGGTTCTTC CATATGGTAC
    26581 AGGTGCACAC TGGCATGGGG CTTGGATGAA ATTTTGGTAG TATGTATAGA AAGACCTTCT
    26641 TTTTCAAGCC ACCTCTCAGT ATCAGGACAT TCCTTCCACT GATATACATA CACACATACA
    26701 TCTGAAGATA TCAGGGCACT GACACAAAGT CTCACAGACT TTGATATGAC AAATATAAAA
    26761 TAGCAAAGTA TACTGAAGAA TTTTTCTCCA GTAAGTATTA CACTCAAATA AGGTTTTACA
    26821 TGCAGGATAA AATGCTATCT TGTTTAAAAA AAAAATCAGC ATTTTTTTCC ACCCTTTGAA
    26881 ATGTCCTCTT CATGGACTGT TGATGAGTAG TTCCTTTTTG GTAAGACTTC TTTTAACTCT
    26941 GTATCACTCT ACTGATGACC TCTGATTACA TAGACTAGTT TGTGACTTCT GTTGTGCTGC
    27001 AGAAAAATAT AGGAATCTCC AGCTAAACAG TGGGAATAAA TGATAACCAA TTTTTTTTAG
    27061 ACATTTGCCA TCCAAAAAAT GTGCCTCTCC CAGTGTATGG GACTGATTAA TATTTGATGC
    27121 TGAAATGGAA GTTGGAAAAC CCCCACACCA CAAAAGCAGG TAATCACGAC GTAAGGAGGA
    27181 TGAGCCCAAA GGAGATGCTC TTCAGGGCTT TTCCCTTGTC CATTTAGGCA ATGAAAACTC
    27241 TGCATTCTGT AATATAAAGA TTTGTAACCC TTTCTGATTT ATACTGCATG CTATAATATA
    27301 CTTCACTCCC TTATGCAATA TAGCATTCAT TTATTTAATT CTGTGGAGTC TTTTCCTCAA
    27361 TAGTTTATAC CAGCAAATTT CACAGCTTGC TCATAACAAG TGGGAGCAAA AAAGAAATCC
    27421 GTTTTGGGGG AAGATAATTA GTCTTTCCAA CATTCTGATT TATTAAATAC TAGTAACATT
    27481 AAATACCCTT TAAGTGAGGG GGTTGTATGG GATAAAATTA CTTTCTAATT TACTAATCAT
    27541 GACAGAAACA TAGACTATTA TCACTGCGAG GGGCTTTGAG TTGTTTGATT TATTTCTCTG
    27601 TCCAAAGGAA GAAGCAGCTA TACTGAGGTC TTTTCTGATG AATATTTGTG TAAAATGTAC
    27661 TTGAAGACCT CCAGTAATGG AGACTCCATA ATCTTCCCAG GCATTCCATT CTGATGCTTC
    27721 ATTATCCTCC TAGAAATTTT TCCTGCTGTC TGTCCCAAAC CTTTGGTTTG ACAATCAGCT
    27781 CAAACTTTTA CCTCCAGGCC GTGATCTCAT CACCTTTTTC ATTATAAAGT TTCAGTTAAC
    27841 TCACCTGCAG CCACATAATT GCTCCAGCTG ACCTAAGGGA GGTGGTGGGA GCCTGTGTGT
    27901 GGGGCTAAGG AAAAGGGTGG AACTGCAGTT CACATTTTCA GACTATTATT TCCTCTCCCT
    27961 ATCCATCACA GATATGAAGA ACAGGTAGGC ACCTTCCTGT TGTCAGCAAT CTGTTATTTC
    28021 ACTTCTCTCG GTCTCTTGTT CTTTATGCTG AAGAGGACAG ACAGCTACAG AACACGCCTT
    28081 GATGCAACTT TCCACTTTGG CAACAAACAA GTTACAACTG AGAGGCATTT TTTATGGACC
    28141 TGTGCATTGC TCCTGCGATA TTTTAATGTG TTAAATTAGT AAATTAAACA CAATAATTTG
    28201 GATTACAAAA TAATTTAAGG GAAACACTGT CAAAATCCTT ACTAAAATAG AGATGTGTGA
    28261 CATTTTATGT TCCTCCTCTA ACCCCAAAGC CTGTCAGCCT GTGCTGCATG GAGATTTGCT
    28321 CCTGACAGGT GCATAATGTC TGTTACCCAC CTCTTTGTTT TCTTCTAGGT GCCTATTAAT
    28381 TCCAGTATTT TCCTGGGAAT TAAAATTAAT GGGCTACTTT ATAATTCTTT GATGCCAGCT
    28441 TTTCCACTGT CTTACAAATA GATACCATGA TTACCTTTTT CAGTTTTCAA GTATTTTATC
    28501 TGCCTTCCCC TAATGGTTCT TGAAGAGCTA ATAGCTCTGA AAAGTCTTGT AATTTTTAAA
    28561 ATACTCCAGA ATGAATTTCA TCGGTTACGG CTGATTTTAA AATTTCCAAC TCAAGTACTT
    28621 GCTAACCTTT CTCTTCTCTG TAAAAGACTG AGGTCTTGCC CCATTGTCAC TGATATTGAT
    28681 TGGACTATCC ACTGCTTGCA CTTGACATTT TGGTTAAGAT TGATGCAAGA AGACATTAAA
    28741 TACATTTGCC TTCTAAGCAT CATCTATCAA TTGCATTCTT GGTTGAATAC AACACTGATG
    28801 TCTTTATTCA CTGTCTTCCT ACCGTTCCTT ATAGATGATT TCATTTCGAG TTACATCCCT
    28861 TGCTAGTTGC TCCTCATTTT TTCTTTTTTG ATTTTGCCCC TCTATGCTTA CTTTTTCCTT
    28921 TTGGTCTTAT TTCCATTTTT TGTATCCTCC CTTGTTCTGT GTGAGACTAA TGGAAAATCA
    28981 AAATTTAATC AGACTGGTTT AGTACTAAAG AAAAGGTATA AAAGTAATAT CAACGTTCTG
    29041 AGTTGGTAAT TTTATTTTGT GTAGGACATG TATATAAGGA TATAAATGTA TGTAATTTTG
    29101 TAAGCTTTCC CAGTATGTTA ATAGCATGAA TTAATGATAG TTTAAAATGT TATCAAAATG
    29161 AGTTGCTACA GCAGATTTGG CCAGTTTGAC AATATTAATG ATAAGAATCT CCCTTAAAGT
    29221 GTTGTTTTAC CAGTTGTGGT ATTATCAAAC TATAAGTTAA CTATTTCAAG ATCCTTGTCA
    29281 TAATAATTAG ATATTTGAAG CTTGTTGTCT ACCTAAGGCA TAAAAAAATC TGAGATCACA
    29341 GTTCAACAGG CTTTTTTGAT TTGGTGGGGC AACATCAATT AAAATATTCA CTGTCAATCT
    29401 CCCCTTCCAT TGTGTGAAGG TTTTATATTT TGTTCCTTAC TGGTGCTAAG TATGTCACCT
    29461 CCATTGGTTC TGGAAATAAA AACCATAGAT CTTGCTGTGA ACTCAACCAC ATCTCCCATG
    29521 ATGCAGCAGA TAAAATCTCA CTGAGATGGC CCCAAACCAG CATCTTTCTG ATATATGACT
    29581 GAAATAATAT AAAGTGAGTA GTGAATATAT TATAATTTAT GAGTTTTTAA TCTAGGACCG
    29641 AAAAAAGTGG GTTTGAAAAT TTTTATCTGT GAGTATTTTG GCACAGATTT TGTTCATCAT
    29701 CTGATGTGTT CAAGCAAACA GAGGCTTTGT GTTTTGCAAA AACCCTGTGT TCTTATGTGC
    29761 TACCCTTATG TCTGGGAGAA AACCAAGTTT GTGTAATGTC TTGCAGTACT TCAAGTCAGT
    29821 GTGTCATGAA TGCTGCTTTA ATAACTTACT GTGGAGATTA AGAGTACCAA GTTTAATCAC
    29881 ACAGCTAATG TCACAATGTC ACCACCCCCT TAACAGCTAA ATGATAAAAG TGAGGACACA
    29941 TCAGCATGAA TTGTTAAGGC CTGTACATTA TTCATTTAAA CATCTGCTGT TGGTTCCTCT
    30001 TTACATATGG GAATAAATTA TACCACATCA GCACATTCTT CATGCTTTGT GTTTAAGCAT
    30061 TTAAAAGTTT TTTTTTCTCT ATTATTAATA CTATTTTTTC TGCTTGGTTG GCAGCCCATG
    30121 AAGTTATCAG TGCCTGTGAC TACAGCCAAC AGCGTGACAT TTGGAGCACA GGTGTCATTA
    30181 TGTACATGCT GTAAGTAGCT TGTAAAAGTA ATATAAAATG CACAGACCCA TTTATAATAC
    30241 AAGTACTTAT CATTTTGCAC TGAAATAAAA AATAAGCCTG TGTGCTAAAT CTTCACAAAA
    30301 GAGTGAGCTT TTATAACTGC TTGTATGTAA ACAATAAAAA TTTCTATGCA AAATGAGGTA
    30361 AAAGATGTCA GTGTTAAAAT TTGAGTGTTT GATTTATGGA CCACTAAATA GTCTGGAAAT
    30421 AACAGAATAT TGCAGTGAAA CACCATAAAA TCAAACTGAG AGTTTAGGCC TCTCTTTTTC
    30481 ATTGTTGTCT GGATCTATAC ATGAGGACTG AGTCGTTGAT TTACAGATTA TTGGTCAAAT
    30541 CCTGACATGG ACTGAACAAA CTGTGCAATC AGGGTAAAGG CTTTCTTCTC CACCTCCGAC
    30601 TGGTAACTAT AATTGAGATG TTCCAGGGCT GCCAGGTCTC CCTGTATGGG TTAACTGTGT
    30661 CTTTTGAAAG TTTATTAGTT TGCTGCTATA GGAGGAAGAA ATGGAACTTT ACATTTGTAA
    30721 GAGTACATGA ATACTTACAT TGAAGTCTTT CATCATTTAT AACATTTGTC TTAGCTACAA
    30781 AATAATTATT CCTCTCTGAA AAATCTTCAC CTGCCTATAA TAGCTAAAAA GTATTAAAAG
    30841 GTACCCCAGT AATTGAAAAT TAATTGTTTC AAAGTATGTA AATTACTGTG CATATGATGC
    30901 AACTAAAATG TCACATTTTT TTCAGGGATG TTTTTCTTTC ATAAAGCATT TTCATGTCTT
    30961 TTTCTCCCTA CCTTGTGTTT TTCTTCTCTC AGTTGCCACC AGATAATGCT TTAATGCCAG
    31021 TGTTTCAGAA TACTACCACC ATCATTTCAT TTGTTATTAT TTCTGTTCTG TGATTGTTTT
    31081 GCTTTGGTTA CATCCAGCTG AGTTCTATTA TAACTTAAGT CTTTGTACGT GGACGTGTGG
    31141 ACACAGACAC ACACAGTTTC ATAACCTCCT CTTCTGTGGG TTTTCTTGGT TTGATTTTTC
    31201 TTTTCACTTT ATTTTGGTTC CTCTGTTTCT TTTCTGTACA ATTAGCTCAC TTTTCTTCTC
    31261 GTGTCAGCAT GATGAAGTGC TCATACCTTT ATTGCCTTTA TTTTTATTCA TCTTTTTATT
    31321 TCTAAAATCC ATGTGTACAA TTTATGCTGA TACAGATTGA GTTTTATTGT TTTACTTCAT
    31381 GATATTAATG TCTGCATCAT AGTAGTAGGA TCTGTACAAC TTAGCAGAAT ACATTATAAA
    31441 ATGTTTGGTA GAACTGGGGT GGTTTGGCTG GCTAATAAGA ATCCAGAGCT GTGCCTGCAA
    31501 TCAGCACAAT TCACAGCTCA GAACCTGTAA AATTCAGAGC AGTGAACTGT GTTGATTGCA
    31561 GTTGGAGCTT AGAACTTCTG ACCTTCTTCC TTAATTAGCA ATATAAATAT TTCTTAAAAT
    31621 TAGCATTTTG TAATCACAAC ACTGTCAGAA CAAAGTAGCA TTAATTCACC GCTTGTTGTG
    31681 TTGACTACCC AAGAATGAAA ACACCGTGTA TGAATTAATA GAATGCAATT CACGCTCCTT
    31741 TTTATTGCTT AATTTGGAAA CAGTAATACA AAAGCCATAA GATCATCTTC TGATTTTAAT
    31801 TCTGCTTTTG CAAATTGCTT TTCTTCCCAC CCTGAATAAT AGCTTGTGCT CCTGGTGCTC
    31861 CTCTAATGGA GGATACTGGA TACTGTGTGA GGACACTGTT AGAGCCATTA TTGCTGCCAT
    31921 CTCCACTTTG ACCCTTCCTG GCTCCAGCTA AAGCTTCCCT GCTAAATTCC TGGCTGTCCT
    31981 GGCTCCTGTG GCTGTGCAGA TGGCATGTCC CATCTTGGCA CCAGGGCTGT TATTGCCACT
    32041 ACAGGCTCTG TCTGTACCTA GGTGGGGGAC ACAAGTCTTG AGGTGACTCA AGAACTCTTA
    32101 ATGCACAGTT TCCTCTGCAC AGTGGGGCAA GGCTGGCCTG GTGGATTTTT ACATGCACTT
    32161 TAAGGTGTAC TCTATACTTC CCATTTCATT TCTATCTTAA CACATACTAA TAGAAGCATC
    32221 CACAACAGTA ACCAGCAAAA AGAAAATCCA TTAAAATACA AAAGTGTGTC AGCACATTGA
    32281 AGGATTAGAG CAGCAAGGGT CCCGCTGCCT GTCATGCTCA GAGAGTGCGG CCCACGTGCT
    32341 GCTGTCAAAT AGGAAAGGGT CAGGGGCTTC TTTTTCCTGG GCAATCTGCA CTATTGGATT
    32401 TCTGGCTCAT TCTTCCAGGT GTGCTCAGAG GCTCTGGCCC CTGCAGTAGT TCTCAAAAAC
    32461 CTTTGTGCAG CTGAAGAAGC CTGGGATACC TAATAAATTT CTGCCTGCAT TACAGCAGTA
    32521 AGAAACCTAT TAAGAAAGTG TGGTAATTCT TGCTCCTTTC TAAAGGCACA GAGCATTTCT
    32581 TCACAGGTTT TCCAGGTGCC ATGTGATATG TTTCACCTAC TTGATTTCTT CAGCTGAAGT
    32641 TATCTGTTGT CTGTCACTGC CTTAGTCTGG AGAGATTTTA GTCCTATCTG TGCATAGCAG
    32701 AATAATGGAC ATTGTCACCA GCCAATACTT AGGGTATCAT GTCCTGAAAT GAATGCATTC
    32761 TGCCCCTTTT CTGTTCCTTA AATTGAGTTC CATGTGGATT TAAGTCCTGA GGGAGATTGG
    32821 GAAGGAGAAC TGGAGCATAA AAGAAAACAG CAACTTTTGT CAATGGCATT TTGAGATTAA
    32881 AGGTTTTGAG GAAAAAACAA AATATTAATT TTATGTTTTA CCTTAAAAAT TAAAACCATG
    32941 TGAATGAAAC AACACAGTAT TTTGCTTTGA TATAAAGTGA CAGGCATCCT TCACCAGGAT
    33001 GTGACAACTA CATTTTTCAG TACCTATTTC TGTGTTTTGG GAATGGAACT AAAAAGAATT
    33061 ATTTGTTGCA AATAATTTAT TTGATGAAGT TAGTGTCTTT TTTTTGTTTG TTTTAAATGG
    33121 TCACAAAAAG GTGTACTAGT TTCTCGAAAC TATTTGCTAC GTAATCTTTG CAAGTCAGTT
    33181 GTGCATGAGT AGTATGATGT AAAATCTATT GGGAATTTAA TCTTTGTTAG TTTTGATTGA
    33241 AAACATAGAC CACGTGATAC GGTTTTCCAT TCTATGTGAT TAGTAAAACA CAGATCAATA
    33301 TTTACTTTCA AAGTACATTC TCTAATAATA ATTTAGAATT GATGTTTCTG GTTAATACTT
    33361 CTGCTGGTAC ATAGTCACAG AAACCATATA CCAAATGTCT GTCATTGAAA CCTCTTTTTT
    33421 TATAGGAATA CATTTGTTTT GCTTTTAATA TATATATTTC CTTTTTTATT TGTTTCTACG
    33481 TCATTAAGAA TACAATCAGT GTAAAGGAAG CTGGAGATAC AGAAAAATTA AATTGAACAT
    33541 ACAGATAGCA CATTTATTCA AATATTTTAC TCAAAATAAC AGAAAATAGA TACAGGACAA
    33601 GAATGCAGCT GAGGTATATT TTTGTGAACA TATGTACTCT TAATATGGAC ACTTTTGGGT
    33661 AGGTCTTCAC ATTTTTCTGA CATTTCTTTT TTATTATCCT AATTTTCTAA TGATAAATAA
    33721 CTTTGGATGA GGCCAAACAA GGCAACATTC ACACTACATA GGTAAAGGAG ATACATCTAC
    33781 ATACCAGAAC AAAGAGTGAA GAATTAAAAA TGATGCTTTG TTTCTCCCAG TATTTTCTGC
    33841 TTTATTCTTT TGTTCTGAAA AATATATCTA TTGGAGCAAT AAAAGGATTT TCTAGACTTC
    33901 CATAATTTTC TATGAATCAC AGTTGCTTTA ATTAACTCTT ACTCTGTGAA GAGTAGCACC
    33961 TTAGACTGAG AATTGAACAC ATTTCATAGA TTTTAAGAAT TTAGAACTGA GTTCTAACAT
    34021 CAGTACATTT GCCTTTAGGG GTACAAGCAC CTACTATGTA TGGCTAATAT GACTTATATA
    34081 AAAAAGTCTA CAGAATAAAA GTATCTAGTA ATTCTTATAA TGCATCCATG ACTTTTGTTT
    34141 GAAGCTAACC CTGTTTTTTA GCAAGACAGC CGATTGGGGC AACAGTGCCT AAATTGAGAG
    34201 CGATCTGTTT TGTCTTGTGG CTGTTGTTTC AGTTCTTGTG GCTGTTACTA ACCCACCAGT
    34261 CTAAAAACCC TGGCCTGTGA ATTACTGACC ACTGCAGTGT AGTGCTTGTT AGTACAGAAT
    34321 TGTTGAACTG TTTGATGGAA GATACTCCTT GGACACGGAA TCAAAAGAAA TGGTTAGTAC
    34381 ACAGTGTTTG CAATAAACAT TACTTCTGAG ACAGGAACGC TGCACATGGT GGCAGCAAGT
    34441 TGGCTCTCAG TTAGCCAAGG GATTTGGGTG GGTGAATTAG GCACTAGCAA AATACTCTGT
    34501 GTTCAGTTTA GTATTTCCTA GCTGATACTT CAGTTGTTTC TTGGTGAACC TTTGGCTGCT
    34561 ACTTAAAAAA TTCATATAGT AGCAATTACC TTTCACTTAT GTGGATACCT AGTGACAAAG
    34621 ATTAAATCAC CTCTTAACCT CACAACCTTT TTCCTTTAAA TCTCTCTGAG AGACATATTT
    34681 TTAGAACTTG AGTCACTTTT GTAGAGTTCT CTGAAGTTCT CCCAGTCCTG CCAACTTTTT
    34741 GATTTCAGAG TGATCCCATA ATACACAGTT TTTGCCTCAC CAGTGAAAAA TAGTAAGTAT
    34801 TCACTCACTG ACCCTAATTT TCTTTTACCT TTTATAGCAA GTTTGGAAGA AAAACTTTTG
    34861 AACTAATAAG AAGGGAAGAC CTCTGCTTTA AAACTTTGGT CTGGGAAACA GTTACCAAGC
    34921 TTGGTAAGTA CACAGTGCTC TCACAGAATA AATGCTGACT GCATTTCAAT GAATTCCACA
    34981 AATAGTAGTT GTGATATTTT TCTTAGCTTT TAAGTAGTAC ATGTTTTCTG AAAAGCAAAA
    35041 TTGATGCTAA AAATAAATTA ATATAAATGA TATTGTGAAC TAATTTCATA GCATTGTAAG
    35101 AAGAAAGGTC TCTGCTGAAT TAAAGCACTC TGTTGAAAAT GTGTCTTGTT AGTAGAAGTG
    35161 AGAGGTTTAA AGTTGTGGTT TTCACTCTTA GAAGAAAAAG TTTTGAAACT ACTTGTGAAA
    35221 GTTGATGCTG TTCAGCAACT CACAAGTAAT GAATTACTGG ATAATTAGTG GATAACAGTG
    35281 AGTTTTGAAG AGATGCAATG TCTTTCCCTT GTGTTGTACC TCCTTTATGG TACGTAAAGT
    35341 TGCTTTATTG CCTCAGTGGA ACCCAGTAGG GTGGAAAATT AAAAAAAATG CAGTCTAAGC
    35401 AGCATAACAC TTGCTAGGGG TTTGATCCAA AGCTCCCAAA TCCATTAGCA TGTTTGCTTG
    35461 TATCCCATGG GCTTCTGATC AGTCTGTTAA CGAAGAGAAG CTTTACACTG TATTCCTTGC
    35521 CCAAACCAAC TTTACCTGAT TTCCCATAGG TTTTTGACAT AATATGGAAG TATGGATTTG
    35581 GATCAGGTTT GATTTATTCA AAGATTTTTT TCCCTTTTTT AATTAAAAAA AAAAAAGAAA
    35641 AAAGTAGGAC TTTGAGCTAC AGGACCATTC TGAAGGCAAG TGGAAAGTAG TGCTGGAAGG
    35701 GAACCTGTGG GGTCCCAGCT TGCTGGCTGG GCTGCAGATC TTGTCACTGT GAGAATACTG
    35761 AACTTTCATC TGTCTCGTGG AACACTTGTG CTATTTTGCA GTTGAAATTA AAGCAGAGGG
    35821 AATGGACATA GCTGTTACTT AAAGATAACT GATGATAGCA AACCCTAATT TCTTCCCTAG
    35881 CTGGCTTCTG CATCATTTAG GAAGAGAAAT GCCTGTGAAT CATTGCAACA TATTCTGGTA
    35941 TGTGGGAGGA TAAATAGCTC TCTCTATTCA GATGGAGCAC TGGATTTGCC TCACACCTTC
    36001 ATCTACAAAA GAGCTGTTCT GGACGAGCTT GCAGCTTTCC TCCTTCCTGC TAATTGAGTA
    36061 GAGCTGAACA GGAAGCTTTT TTCCCTAAGG TTTCATTGCA TTCTTGTGTG TGGGAGAATA
    36121 GCCACAGCCA AATGTGTAGC TCTGAAATGG CCTGGAAAAT GAGGCAATTT TCATCCAGCT
    36181 CTGCCCTGCC ATACTATGAG CACCGTGCTC TCTTTGCTTC CTGAAAATGA AGATGTGGAA
    36241 AGCTGCCACT CCTGTGATTT CATGACTTCT CACCATGTAT ATTCATGGAG CTTGAGACTA
    36301 ATTTCCATGT GAACATCATT TTACGTAACA GGACCTTCCT ATCGTTCATA GCAAACCATT
    36361 GCATCTCTCC ATACTACACA ACATTTCAGG CACAGTAGAT TTTAATTTGC AGTACTTTTC
    36421 TTCTTTTATG AGGTAGGCAG CAGTCTGGAT TTCTTAACTA CAAAATACCT ACAAATGCAG
    36481 CCCTGTATTA GTTGGCTTCA ATTTGCAGTT CACAGTAAAT GTGCAACAAC TTTAAGCATT
    36541 AGTTTCAATG CAGAACTGTG TTTTAAATTT TTTTCATCAG GTTTGAATGG TTTCTAAATG
    36601 TTGAGAGGTG ATCCTCTTAG GCTGATGACA GAATTCCCTC ATGCCAGGAA ATGCACTCCG
    36661 AGGCCTACAG ACATTCTTGG GTCAGAAACC ATCAGAAATA AGCTCTGGAA ATACACTGAA
    36721 GCCATTTGCA CCTCCAGCTG ATCTGCTTCT AACAGTTTTA ACTGCTTCCT TAAGGGAAAA
    36781 TTTTCTGGAT GAGACAGTGC TCCAAACAGT GATTATGCCT TTATGCTTCA GCCTTTCCTT
    36841 TAGGTGATCA GCCACTGTTG TCTATCACTC AACCCTTTGT GCCTCACACT GGGCACCAAA
    36901 AAGGGCTGTC ATGGTTTAAC CCCAGCTAAG CACCACTCAC CCAATTCACT CCTATAAAAA
    36961 TTTGCTCCTC AGCTTCAGTA GGCAGACAGC GAAGGAGAGT CTTCTCCTGT TCCATACCTT
    37021 CTGCATTCCA TCTGCATGTT CCATCCAAAG CCCCAAGTTG CTTTATTTGC ATTCTCCTAT
    37081 GCTTATGGTC TTCACATGTA TCACATATTG CAGTGTTGAA TATTTTTCCA TTTCTAATGA
    37141 AAACTCCAGG TTTTTAGAGG AGCATAAAAA TCAGAAATGG GGACTTAAAG TGAAAAGTGT
    37201 CACTATGCCA AATTCTTAAA GAAATGCTCC TGAAGTTGTC CTAATAATGG CCTGGTTTTC
    37261 AGATCTATGG AGCACCTGTG GCTCCCTCCT TACTTCATTT TTTTTTTAGT AAGTACCACT
    37321 GAAAATCAGG ACACTAGTTT CTACTTCATG CTTGTGCCTT CACAGCGTCT GTGATTTTAC
    37381 AATAGCCAGA TGGGGAACAT GAAAGTGCAT TATCATGTAG AGAATTCTGT GTGTAAAAAC
    37441 ATTAACCCCT TGGAGCCATG TGACACCTAA GCTTCTGCAT AGGAGAAAAA TGCATTTGGC
    37501 ACCACAGTCT CCCACCAGGA AATCCCTGCC ATTTGTACCA AAAATTTATG AAGTCACAAG
    37561 TCATTCTCTA TGATTAAAAC TGGCATTTCA AACATAGGTG CAGCAATTTT ATATTCCAGA
    37621 ACAATACTTT AGCAAAAAAA AAAAAAAATT TAAAAGTTAC CATGTTCTTA CAGCTAAACA
    37681 AATGACCTCA AGCTCAATTC AAGTTAGTGG ATACCTCTGG AGGTTTATGT GTTGTCAGTT
    37741 TGAGACCATA TAGAGTTTTG GCCGGGGGCT ATGCAAAGGG TTGATGATTA ATTATTTACC
    37801 AGAAATACTA ATTAATGCAG TCCTGTTACT AGTTTTGATT ATACTGATCT CTGTACCAGT
    37861 TAAAATTTTT CCAGACACAT TTAACTTTTT TACATCTGCT GAAATACATG ACAGGATAGC
    37921 AGAATATTTT TAAGTTTCTA AGAAACACAA AGATTGTATT ACCACTATGT ATTTTTTCTG
    37981 CATTATCTGC ACAGAACATT ACTTATACAA TGAGTATAAT ATTAGTGAAA TATAGAGTAA
    38041 ATCTAATTTT GCAATAAATA CCTTTATGGA TACATATACT TTGGTTTGAT TCTATAATTT
    38101 CCAATTACTT TAAGCTACAT TTAAGAATTA TGGTCTTTTC CATTTTTTTT CCTACCTAAA
    38161 TGTTGTATGG ATTGTGATAT ATTTTAACTA TAAGAATATT CTGCATCATA TTCTTCACTT
    38221 CTCACTGTGG GAATCTGATA TTTTCTTAGA TCTGGTTTAA AAGTTGGTGT TTCCTTTCAG
    38281 GTACGGGGGC GGTTTATTTA TGTTTTTTCT TCTATATTGC TTTTTGCTCC TATCAGAAGA
    38341 GCTTTTGAGT GCATTCATTG CGAGCTCTTA TTTAGAATTC TGTATTATTG CTGTGATTTT
    38401 GGTGAAATTT AGAGGTATGT AAGTATGCTT AACTGAAAAG GAAAAGCAAA ACCCTAAAAT
    38461 ATAAAATTTA TGTGTACAGC GTGTGAGATT TCTTGTTTCT TTTCAGATTG ACTTTCACAA
    38521 GGAAGCCAAA TGCCTAAAGC CCAAATCGTC TTGTGTCTGA ATTACAACTC CAGTTCAGCA
    38581 AAAAGCTTGT GTATCTGTTG TGCAAATTAT TTAAGCACGT TTCCGAAAGT ATGTGAGGAC
    38641 TTGAAAAATT TTATTCAATG AAGCACTGAG ATCCCTAAGG ATGCCTAATG ATTCTGAGAA
    38701 GAAATCTGCT TAGAGCTCTT ACTTCCCTAG CTTAAATTTT CTCAACTATC TGCATATGAA
    38761 TCTTTTTGTG CACCAGCACC TCCATCCCCT GGCAGTGCTG GGCAGTTTGG ACAAGAGGCT
    38821 TTTTTTTTTT TTTTTTTTTT TTTTTTTTTT TANNNNNNNN NNNNNNNNNN NNNNNNNNNN
    38881 NNNNNNNNNN NNNNNNNNNN NNNNNNNNNN NACAAAAGTG TTTTTTTTTT TTTTTTTTTT
    38941 TAAATTCCAT AGTTTCATTT GGTTTGTTTT TTAGACTTCT CTGTGCACAT CAAGACTTTT
    39001 CTCTGGCTCT GTCAACTTTC CCCATAGTAT CAAAAGCATT TTTACTATTT TCAGGCATCT
    39061 TATTCTTCCA TTTACTGTGT ATCTTAACTA ATTTGAAGGT TCTTCTGTTT ACCTCTACAA
    39121 CATTTTAATT CTTTCAATGG GATGATTGTT GTGTTCTGAA TGTCCAATGA TAATGAATCA
    39181 AGAATTTAAC AGTTCTGTTT CCTGCTCTTG GTGCTAGCTA AATTTTTTTT CCTCCTGAAT
    39241 TGATAACTGA ATTATTGTCC CCTAAAATGT CTATTTAAAA TATTCCAGAC CAATGCATTG
    39301 AACAGTTCTT GCAAATGATC ACTTCAACCA GTCCTTCTCC TTGGTATTTA ATTGGTGTGT
    39361 ATGTCAGTGA GATTAACAAA ATATGGGTGC TCATCAGGCT GCAAACTTTG CATGTTACAT
    39421 GTGTTTATGG AGAAAATACT TTATTGTTTT CTCCAAGAGG AGCTAGTTAT CTCTGTATGT
    39481 TTGCCTTGAA TCCTGCTAAA GTTTGCTTAC TAAAAATTGG GTAGAAAAAA CCCCATTGAA
    39541 ATAGAAAAAA CCAGAACCAA CATAATCTGT CACTTAGTGA CCCCCAGGCC TGTTATCCAT
    39601 AGTTGGCACC AGGTGCTGAT GAATTAAACC CAACAGGTGT TTGAATGAGC CAACACAGAT
    39661 AATTAACTTA AATGGTCCCA TTTTCTTAAA AACTGTCACA AAATAAACCC CCTCTTCTCT
    39721 TTTATGGGGT ATGCAATTAT CTGGCACTTC GTAAGGCCTA GTCTTTTAGA AAGGCCTAAT
    39781 TGCAGCCTCT GATTTTGTGG GTGCAATTCG CTGCACATTT AACTACATAA TAGTTCATGC
    39841 AAAGGAGGTA GTTAAAATGT GTGCCATCAG TTATGCCCAC AGTTGTCATA ATTGCAGATG
    39901 TAAATCAGCT TGTTCAGCAA ATGAGGTTGT TTTGCACAAT CCAAACCCAC CTTTCTAATG
    39961 GCTGTGAGTG TTTATGCTTC AGTCATTTGC TACATAAGTG ACTTTGCTCT CTGTTTCAAA
    40021 GGAAGGAAAT ACTTTCTAAA TACCAGTCCT CATGTAACAG AAAACAAATA GTTTGAAATG
    40081 AGAATTGTCA GTTTAATGAG ATGGAGGAAA GAGCTTTAGA AACCATCTCA TCTGTGACCT
    40141 CTTTCCTCTG CTGGATCCAC TGTGTGACCT CAAAAAAAAC ATTATATTTC CTGTGTTGCA
    40201 GTTTACCAGT GTGTACAGTC TAGATAAACT GCCTAGTAAC TATATATTGT TAATTAATAT
    40261 TAGAAAAATA TATCCCAGCT GTTAGTGAAG TGCTCTGTGT CAGAAGATTG ATAGTATTAA
    40321 TGTCCAATAT TATCTCTTGA AAATAAGCAA CAAGACAACA CAGTTTTCAG AGTTGTGTAT
    40381 AAACTTTGCA TATAGCATGT GCTTGCCTTT CTCTCCAAAC TTTCTGATAT GTAATTGCCA
    40441 GCTTTACTGA ATAGCCAAGG TAGCAAACCC AAAATGATTT CAGATCATTC ATTGTGAGGT
    40501 GAGAGGACAG ATGCCTGATT AGTTTAAAAA GAATTGTTCC TTTGCTATCC ATAGATTGTT
    40561 GCACTACTCA TTATGGATTG GGCTCAATAA AATGGGAGTG TGGTATAGGC ACATTGATTT
    40621 GCTCAGTAAC CTAAAGAAAC ATGGATAGAT AGAGAAACAG GGAGAAACAG GGGTAGTGGA
    40681 GTGTCTTGGT AATCCTCTAA CTCTTTGGGT TTTCTTTTTA TTTTTACAGA AAGAGCTAAA
    40741 ATTCCTTTCC CAAAATCACT GAAAAGTACT CTTTCTCAGA AGGAGGAAGT AGAGATGGTG
    40801 ATGGCTCTTA TAAGTAGGAA GTCATATCAA AATAGAAAAA AACCCCTAGA AGGTAAGAAA
    40861 TTCCTTACAG AGTGATGTCA TCTATGTCAG TGCACTCTCT GACAGTGATG ACAGGAAATG
    40921 CTATTTAGGG AGAATATTCA AGCCTGGCTA TTTCTTCCAT GTAGCACCAA GCCTGGATAT
    40981 TTCCTCTCAT TTAGTACTCC AGAATTATCC TTAAGGTTGT GAGAAGATAC ATTCCAACAT
    41041 AATCCTGTTA GCATTCATTA TGGCCCTGTT GTCAATGAAT ATCCCGGATT CCTTGTTGAA
    41101 TATACCGATG CCATCTGCCT CTGCAGCTGC CCATGGCTGT AAGATTCAGA AATGCACTAT
    41161 TTAATGAGTA AATAAATATT TTCTGTTTTA AAATGATCTC CTACTCTATT CATCAGCTGG
    41221 CCCTTATTTC TAGGAGTACA GGATGTGGCA AAAAGCTCAC ATTCACTACT AAGTAAAATC
    41281 TCAGTTATAT CCCTCCTCAG TCACCTTCTC ACCAAACCGG TGACTCCAAG ATTGCTTTGC
    41341 TGAGTGGTGA CTGTAACTGC CAGTTCGAGT TGAGCATTAG TAAGACCTGC TTTGGATTAC
    41401 TTTTCCCCAA GTGTACAATT TTATTTGTTT TCCCTCTCTT GTTTGGACTA GTATTTTCAT
    41461 TGGAGGTGAC CAGGGTGTTC AGAAACTTGA GTTTGTAACT GTATATTTAG GAGTGGGATT
    41521 TTCAGCTTTA AAACTATCAG ACTATTTTCT CTGTTAGTAC TGAATATTAT TTGAGTTAGG
    41581 AGTAGTGTTC AGAGGATGAC ATTTTTGAAA GTCAAGAAAT TGTCAGTGTA CTGAAGAAAA
    41641 AGGCTTACCT TCATAGCAGG TATAAATCAT TATTATGACT ATTACTTAAA TCACTGATTC
    41701 TTATCAATTA AAGATCTCTT CCAAGGAATA TTCAGCTGTT TTGCTAGCTT TGTCTTGCTC
    41761 TCTGAAGAAA TAAATCTAGT GGCAAAATTT GAACTTCACC CCATGAAGAC CACTGATCCT
    41821 GTCTTGGTTG AGTTTTGACA ACAAAACAGA GCAGAGATAG CAAAGAATAT ATTTTTTGTG
    41881 AGAGATGAAG GTATAAGTCT TAATTTCTCA TTTTTATAAA ATGAAGATAC CATTTTCTAT
    41941 TGTGTTTGAA TATTGTGATG AGGTAATATC TGTCATTTTG ATTAAGAAGC CTAGTTAGTG
    42001 AAGATTAAAA TCAAGAAAAT AGTCATACAC ATTTCTTAAA GCAAAAAAAG TTCTGTCTCA
    42061 AGGATTGGAT TTAAAATTTA AAGACAAGAA CCTTGTCTCT GTGTACTGTA GGAGAGATTT
    42121 AAAATTATCT GTTATAATTC TTTTATTTCT GCATGATCTT ATTTTTGCAT CTTTTATGAT
    42181 AATATATATT ACAGTAGTTA CATTAGAATA GTATTTTGTA ATTGTTCTCT GTTATGATAT
    42241 TTTGTTCATG TCTGTATTCT TCCCCCCCGT TTAGTGCATT TATAAGGTTG TAGTCTTTAA
    42301 TTTTTTTAAA ATTGCAGTCC CCTGAAAGTA GATAAGAATC TCTTGTATCA AATTCAAAGC
    42361 AGAACTTGTA TTTCCAAGAA AAGAATGGAG AATTTAACAT GTTCTCAATG TCTTCCACCC
    42421 AGAAACTGGG ACAGAAAAGC CTCCTGAGCT CTGCTCACTC ACAGTCAGAC AGAAATCATA
    42481 GGACATCCAT CGACTTTGAA CAACTCAAGA GTAAACAACT ATTACTTGTG CCAAAATGAG
    42541 CAAACTATAT AAAGATGGAC AAATATATCC TGAAGTGTTT TGTCTCTTTG CTTGCCTGAA
    42601 CCCTTTAATC AGAAAGCTTT AGCTTTCCTT TAGCCCTGAA GAAAATCTTA CAGCAGTGTG
    42661 AACTCCTAAC CTGTAAGAGG ACATCTGCTG ATAGTATTTT TGTCAGAGTA CAAATTACGG
    42721 AATTGTCTAA AATGTATGTA ATTTATTTGT TCTGTACTAA TAGACACCAT GCCAGGTAGG
    42781 CAGTTTTCTT TCACAAATCC ATTTTGTTGT GTTTTCCTTG CTTTTACTTT CTTTACTTTT
    42841 GTTACAAACA TTGGGGGTGG GGGGGATGTG TGTGTGATGA GGCCAGAATC TGCAATAGGG
    42901 GCTCCTGGTA ACTGCATGCT TCACACTCAG AGAATATTCT AGGAAATTGC TTATAAATTT
    42961 GCTTGAGGCA CTACAACACA AGTGCTTCAG TCTATGGAAT TTGTTACTGC TATTTTAGGT
    43021 TGCTTTCAAT TGCTTTTTTT TGAGCAGAAC TTATTTTAAA CTGCACGAAT AAGATATGTT
    43081 CTTTAAAGTA CAGTGAAATT TCTGTGGTTC TTGCTACTGA AATTCTGTTG TGTTGATTAA
    43141 ACTCTGTATA AAGCAGGTGT TAGAGTAATG GCCTTTACAA GTTAATTAAT CTTCATTTTC
    43201 AAAGGATGAG ATACCATTTG GCTTAGGTTT ATTATATGTA AGTGTAAATT ACAATGTGAT
    43261 TTACGGTCCT AAAGAAAAAG CCACTCTCTA AGGACAGGTC TTGCCAGTAA ACTGGTGTTG
    43321 TGGCACAAGG TGTAAGCAAA TTATGTGCAC TTTTCATTAA AAAAATTTCC TTAAATATAT
    43381 GTACCATCTG ATTTATGGCT TATTCAAGAA ATTTTGCTGA GAATATCAGT TTTAGGAAGT
    43441 ACCTTATAAT CTCCAAAATA GTATTGAAAT TCCTCTTACA GTCATTACAG CATTGATTTT
    43501 ATTTAGGTGT GAAGTATTTC TGTTAGGGGG GCAAAGTCTT TTTCTGTACA TATGTGAACA
    43561 CTTGGAGAGA TTTTATTTAC AGTAAACTAA
//
