# Supplementary material for: The serine/threonine kinase 33 is present and expressed in palaeognath birds but has become a unitary pseudogene in neognaths about 100 million years ago
Source: BMC Genomics. 2015 Jul 22;16(1):543. doi: 10.1186/s12864-015-1769-9 (PMC4509753; doi:10.1186/s12864-015-1769-9)
Supplement: Additional file 3: — Contains the stk33 sequences from all birds examined in this study. [file 12864_2015_1769_MOESM3_ESM.zip › Aves stk33 sequences/Neognathae/Coturnix japonica (japanese quail) stk33 pseuodgene.gbk]

LOCUS       Cja_stk33_pseuodgene                   38245 bp    DNA     linear   
DEFINITION  Coturnix japonica serine/threonine kinase 33 (stk33) pseudogene.
SOURCE      Coturnix japonica (Japanese quail)
  ORGANISM  Coturnix japonica
            Eukaryota; Metazoa; Chordata; Craniata; Vertebrata; Euteleostomi;
            Archelosauria; Archosauria; Dinosauria; Saurischia; Theropoda;
            Coelurosauria; Aves; Neognathae; Galloanserae; Galliformes;
            Phasianidae; Perdicinae; Coturnix.
COMMENT     We downloaded the assembled contig(s)
            from the WGS project and performed a local BLASTn search with our
            genomic stk33 sequence from the African ostrich (KP072780) in order
            to identify the corresponding contig(s). We then used nucleotide
            and amino acid sequence comparison in order to identify the stk33
            exons.
            This record uses data from DDBJ/EMBL/GenBank entries 
            BASJ01025546, BASJ01025545, BASJ01025544,
            BASJ01025543, BASJ01025542, BASJ01025540, BASJ01025539,
            BASJ01025538, BASJ01025537, BASJ01025536, BASJ01025535,
            BASJ01025534, BASJ01025533, BASJ01025532, BASJ01025531,
            BASJ01025530, BASJ01025529, BASJ01025528, BASJ01025527,
            BASJ01025526, BASJ01025525, BASJ01025524, BASJ01025523,
            BASJ01025522, BASJ01025521, BASJ01025520, BASJ01025519,
            BASJ01025518, BASJ01025517, BASJ01025516, BASJ01025515,
            BASJ01025514, BASJ01025513, BASJ01025512, BASJ01025511 and
            BASJ01025510
FEATURES             Location/Qualifiers
     source          1..38245
                     /organism="Coturnix japonica"
                     /mol_type="genomic DNA"
                     /db_xref="taxon:93934"
     gene            1..38245
                     /gene="serine/threonine kinase 33"
                     /note="Exons have been identified by sequence comparison
                     with the stk33 sequence from African ostrich (Struthio
                     camelus) [KP072780]. Remnant exons contain several stop
                     codons and frameshifts within the ORF coding for stk33. 6
                     Exons have been lost due to large genomic deletions."
                     /pseudogene="unitary"
     exon            1..75
                     /gene="serine/threonine kinase 33"
                     /pseudogene="unitary"
     exon            18282..18549
                     /gene="serine/threonine kinase 33"
                     /note="frameshifts and 3 stop codons within the ORF for
                     stk33"
                     /pseudogene="unitary"
     exon            19842..19945
                     /gene="serine/threonine kinase 33"
                     /note="framshifts and 1 stop codon within the ORF for
                     stk33"
                     /pseudogene="unitary"
     exon            25717..25792
                     /gene="serine/threonine kinase 33"
                     /pseudogene="unitary"
     exon            29473..29531
                     /gene="serine/threonine kinase 33"
                     /note="2 stop codons within the ORF for stk33"
                     /pseudogene="unitary"
     exon            29848..29910
                     /gene="serine/threonine kinase 33"
                     /note="1 stop codon within the ORF for stk33"
                     /pseudogene="unitary"
     exon            36232..36290
                     /gene="serine/threonine kinase 33"
                     /note="frameshift within the ORF for stk33"
                     /pseudogene="unitary"
     exon            37038..38245
                     /gene="serine/threonine kinase 33"
                     /note="frameshift within the ORF for stk33"
                     /pseudogene="unitary"
BASE COUNT    10843 a   6680 c   7461 g  13261 t
ORIGIN      
        1 gtgtgtctgt tttcattatg aactgaattt tccagaaagt acagggttta attttgatat
       61 tagaagtatt cttaggtaac aggcaatgac atccttctct gtttgccata gcattcccgt
      121 ttatccagag attagaggaa aggtcattta agagttactt tactgtaatg cagtatattg
      181 gtgatattaa atgccgtttg actaaatcaa gccataaata tgtccttcag ctttactgct
      241 actttatttc cctctctccc aataatgtaa tcatatcctg attatatttc agtacaaatg
      301 ttcaagttct ttgagcatat cttcttcata attgtttgat cctataaagc attctttaca
      361 aagaagtttt gttttatgtt attcatatga acactgaagt catgctttgc aataagtttg
      421 ttttgatatt gtaagaagaa aaatataagt gaaaagaaga ccaagaaata gacttctagt
      481 caagactgag gtacaggggt tagatgcagc actttgcttc tgttcccata gctgatttgt
      541 ggttaagata gggatgcaat tactcagaac gttaatatta tccttaccca agcaactctg
      601 ttaaaaaaat aatttaatga aaaacaaatt tatttttgta ataatgtcat gcaaaaggca
      661 aacagcaggc agggtagact gcatctggct gtcttccagc attggaaatg tggcagaaac
      721 gttgttcttc caaaagcaga ttcatctctt aaaatccatt atttaccctg aaacacagat
      781 ttgtagattt gcattggtgc tgcagtgatt ctaaaccacc atctgccacc cccagcccct
      841 agaagccatt agtgtgttgc acattcattt ggccttagga ggcacaaggg gtgttccatg
      901 tattctgtgg tttacaaaga accacaagaa aaggaaagta taattattag agacagatag
      961 aattagagtg aaaagctttt aactgctttc caggaggact cacaaactca gacttttcta
     1021 gatctatttc cccccaagac tcttcacagt ctttttctga ttcatttggg agacttcctt
     1081 atctgtgcgt tgctcggtaa ggggtatgcc atctgcatat tattgtaaat tagaagattc
     1141 atccatcgac tatcttagat gagaatggct ttcctgcagg aatttgttaa attgtataaa
     1201 tttaattctc atatcccttc tggaatattg aacaaaactc attttatgac tgcagggttt
     1261 taaagcagaa ggggcagtaa actaatataa ttaatcattg tgtcattgct acagaataat
     1321 ggactaattc tcttcctaat ttccagttac ttatcattta aatctcatag ggaaatcagc
     1381 gctgcataaa aggtatccag gaacagccaa ttccaagtag tgggttgatt cttcctctta
     1441 aggggaggtg ctacagaact ggggaagctc tacacatgat ttattagttc tgtttgctct
     1501 tgagttttca catgcactta gatattttgt cagagtcttt catgtttgca aaggaaaaaa
     1561 taatgtagtt cctcatattc tgtgcactga gttttctttt cttagagata ttcgagtgta
     1621 cagagtaatt ggcttgagtt aaaatgaacc aaacaagcca cccaaagctc tttttagata
     1681 acaaatattt cttcttaagg tcagctgctg aaaaagtaaa aaaatcctgc aactgcagct
     1741 tgtcctaact cagggccact tgaactacat tcttttgttt tacttatagg cctgctttga
     1801 atatttcttt cacaacagaa ttcagctcaa ctgttagaga ctggtgacgg tattcttaca
     1861 cacattttgc actcatctgg ttttgatgcc agtctgtggg ctctcctaag tctgggtggt
     1921 tggctttgaa agttcaggtt tgatttgtag cagtgaagat gatcagtaga atcgtagaat
     1981 ggcttgggtt gaaaggggca acctaagaaa gtcaagttgc aaccctgctg ccacgggtag
     2041 ggttgccagc tgctagatga agtactagag tgaattgcga ggaacctcat ccaacctggc
     2101 ctcgaacacc tccaatactt tttgtatctc ctgctgggat tgaaacctgg atgcttgcag
     2161 agagattcgg gcctcttctg ctagaattag gataagaata taaagacgat aaaacacagt
     2221 gaaaggaatg aggtactaac accaatttgt tcagaggcag ctgaggaaga agctggaaaa
     2281 aaggatcact gaaaagactg gagcctgtga ggctgtagct gagtacagga tgagctgaag
     2341 caaagacagg gcaggaatcc aggggacagc aggaggtgct tgatggatat agacaagaga
     2401 gctttgtcac aggctcggta ggactctgtg gggtggaggg gtgttggtag taccacaagt
     2461 gcatttaatt gaactgaacc tagaggaact accaacgtga atcttctttt tttttcttga
     2521 agaggtattc atcatgagca gttatttgga agccaagtta caatgtaaaa ggataattag
     2581 catcttttac tctaatgaaa tgttgtagtt ttaatattgg ctcgtagagg gtttagactt
     2641 cttgagctgc tttggttgga attctctttt ttgggggggg cttttctctg gtagtactta
     2701 aaccttgtga agaactttat aaaaggatca gaggaatggc ctctctatct gttggatact
     2761 atgtagaatc ttccaaaatg tcatgttgca ctactaagca acgcccactc tgtgcctctg
     2821 atagaagagc catttgtgaa caaaatgacg aaatgggttg tgcaggtttt catctaggac
     2881 tggtttcagg tatttaaaaa tggttaattt tttatttttt tttaaaaaga aaatactggg
     2941 aaattcatac agaaattgcc atgcagcaat cagttcataa cggttatgtt gttagtaaaa
     3001 tgaaatgcag gaaaagcaag ctgttaagtt tgatttttgt ttcagtctgt ctggagtacg
     3061 tggtgtcaag tgcccatttt tcttttaaga atagccttaa agacttgatt actctttgat
     3121 cctagtattg tcttgaaggt agttcaaagt tataaggagt tatgtatgct gtatcttaat
     3181 gaaatgcttg tctgaaattg tactgatagc ctgctgtgaa aaaatcaatt tgccatcagc
     3241 aaactgaatg tacttgatgc tcaatttagt tcacccaagt atttcatgtt ctttccctat
     3301 ggtaaaacaa aagggtcctg agaattaatt acagcactag catctgctca tggcagcttt
     3361 gctgatagac ttcgtagaag aagatagtta aagagtgagg gagatggagt gtgaagtttt
     3421 taccagtacc atttcttatg caaatgcatt taaataacag acctcttttc ctgtgcgtgt
     3481 ttttcttttt gtcgtgaatt actcacttgc atataaatcc agaagatatc aattgcttca
     3541 aattaatttg tgctatgcca ggcttttctt ttccttttct cttttttttt tctttctttt
     3601 tttctttttc ttttttttct gtggtacatg tttctgtaca attttaggct gtgcaataga
     3661 gtacttgtta tctcaatgct gataataata gtctttcctt taaagtaaat ttccaacttt
     3721 tttgggggtc aatacatgaa ctagaagttt gctgaaatta caggttcttg agtttcctga
     3781 ctctgaatcc tgtagtaaag taattccagc ctgctgtgcc aagtacattg tggaacaacc
     3841 ttgaatactg gacaagcata tttttatgtt gtgcaaaatc tccactggag gttttatctt
     3901 ttttagcatt aaaatgtttg ctaacatgcc accctaagct ggcattttat tgccttgaac
     3961 atagatggaa tgtaatgtga gcataaggtg cagcagaagc ccacggggta ttggtaattt
     4021 taggctttta gtattctgta actgtgctat tcaacacata tacaggtaaa taaatctcca
     4081 ctctcctgtg gtaggaattg gatcctggtt tagctgaaag gcatcaaggt gtaaattccc
     4141 tttcttagaa tgactgagaa agtataaact cccaaaccta agagatactc attcttaact
     4201 tctttgtgat ttctgtcatg ttgggtttga aaggtattca tccgtaccac cgtagtttgg
     4261 aggtaatcat cctaagtttc tgtaggatag tacctcaaat ttggtgattt atcgtgaatg
     4321 atgatgatgc cagtaatagt agcagatttt ttcttgtttg cactggggca caatttcagt
     4381 tcatttcatt gtaataaaaa agtttagtga agatgtacag gtccattgtc tccaataact
     4441 tgttacttga aaaaggaaaa caatgaccag aactactgag aattttaaat gctttctagt
     4501 atttgtttca taatttctga tcagctgtaa gcagaaatga aaaaaagtgg catacagtgc
     4561 tttcttgtct gcaggtgcaa taagccctct atgacttcag aaaatttgcc agtgactaat
     4621 taattacttg tacattttgt ctaataagct cttatcaaaa gaaagacaac ccaaactctc
     4681 attagattga actttttctt tttgaagaca tttgaatatc ctttatgatg tcatttgcaa
     4741 actttatcct tttatatata tgcatacaat gttatcttta atgtttcagc ttttatattg
     4801 gaaacaattc tcaattttat ctccattaaa ttgccatgta ccaatgcttt taagatttta
     4861 actcattaaa aatataatgt tgaagcattg cctggcagtg gtcagacaca ggggtaatta
     4921 atgctgaagt gaaaggaaaa tacttcaatt gtgtatttct tatattaata ttctaataaa
     4981 actgtaagat agtatgacat ttaatgtcca cagctgtata tcttatgtct tttatcaatg
     5041 aaaattttaa ctcagaaaga gattgaaaga gcgagtcctt gctgcatatt ggtctactga
     5101 aaggcatttc tgtattttct atgtgtgctt tattagaaga ttgtgtggca taatatttat
     5161 atccctatac atatatcaca gttcttggta gaacatattc tttgatagac attcagagca
     5221 agaatatgcc ctaattaata cctgtttggg cagatgcttt gcatggttct tgagtatgtc
     5281 tagagaaaac gtttgagtat aaaaggtggt ctaaatgaaa caaaagtaca gctgaactat
     5341 cagtagctct ggcaataaaa aagcacctat ctgaatctca gaactgggct gcacaactcc
     5401 atccttttat cttgttaaaa aaaaaaaaaa gcaaaacact acagtcgtgc aaaggaggag
     5461 ataataagat aataaacagc actgaagcta ggaaatcact tatttcctaa agactggact
     5521 gattaaattc ttagcaccta cgtttgagta gaatttactt cttgtataag gaaacattac
     5581 caaagtcaat gattactgaa atcattgtgc tcaccccact tcatccaagt ttgcaagttt
     5641 ttgtttagta tttatcataa atgtccagtt tttagtggaa taaagacatt ttggttattt
     5701 aaggatatca agactgtaat gcatatggac agttaaatgt tattattaaa aacattctgt
     5761 ttatttccca tagagaatgc tgttcttcat aaaactattt cttatatatt aatgttttat
     5821 gaaatagctt aatattatga attgttttag ctcttatgtc tttcttttca ttgtataagg
     5881 agttatgtac tgatgtgatg tagagcatac aagctgaata tggaaaagag cttttatagt
     5941 ctgttgttcg ttttatttat catttgtatc tacttagaaa agctgtccta attaggaaat
     6001 atttcagtta aagattggaa ggttatttat taaaattgct ggtaaaaatg tcagtgatcc
     6061 ccttagatag aagaagagac tcgggtgaat tgaacaagca gtgttcttta tgattcctga
     6121 atataactct aagcaggata tgtgttttat atgttatttc tcagtattga gaggagggaa
     6181 aaatagatgt aacatctttc attatcctga atttttatgg tacacggtaa gtggtgcctt
     6241 gaaaatagtc aggatgttct tttgcataag ttgtagacaa tggaaactat ttttgtgtgt
     6301 tatgtttggt ctgggaagtg tgtaaaatct ttgatctcca ttattcacct gagaaagact
     6361 tgtcagtaag aagtactgat tggaattttg tcagaaggaa agaaattgta tgtaattgta
     6421 actgctttta atttcataag gaaggaaatc catttagaaa gtctttggtg tgggaaaggt
     6481 gttcacgatc atctaatatt tcatacattt ggtaggaaaa gttgcaagtt ctgaaacaca
     6541 tttatctcag ttctctagaa tctgagatat ttctatctgg aggagtggca tattttctct
     6601 atagagtttt tctttgctga tgctcttttg cagagtttaa aaattattct cttctgcatt
     6661 agtactcacc agagcaccta ggagctccaa gaaaacaact gaatgtccat tatctaggtg
     6721 gggaactccc actaccagaa gttttcaatg aaatcaaata gataacaagt agtgaagcag
     6781 aatatagctt tgattagtgt aatttgttta tgtataactt taaatatgaa aaatgaaggg
     6841 tgtagaacct tcacaggaaa gaattcattt cacaaataat ttgttgttgc aggagtgcag
     6901 caacaaactg tagttgaaag agtgaaggat gtttattgct tccttcttgc tgtggcccac
     6961 tgtagttgtc agttttggtt aatttcatag ctttcaaacc gtctttttta tggctgcctg
     7021 aaactgcatg gaatccatgt tgatgcttga tcagatggtc ccaagaatca cagaatgaca
     7081 aaattgtaag ggttgaaaca gacctctgta agtcatcaag agcatgctga ctatcccaga
     7141 taatcttctc ctccacctgc ttggacgagg tatccagaac atgtttttcc aatgcctttc
     7201 tggggatgga ggtgaggctg actggcctgc aatttccttt ctccttcttg ctttttgttg
     7261 gagactggaa tgatactggt taacctcaga tcctcaggca cctctcctgt tctctgtgac
     7321 ctttcaaaga caacagagag tggcttagca gttgtttctg ccagatgtct cagcacacat
     7381 gggtgaatgc tgtaaggaac ccgtgtattt gagtgttttg agtttgccta gatgatttct
     7441 gactagatcc acctcaacca aggggaagtc ttccttgaga ctatctcttc aggatctggg
     7501 atttctgagg ggcagtcata gcagcaaaga cacaaggaag gcattcagta tctttgcctt
     7561 ctcagtgtcc tttgttacca gggcacccac ctcattcagt gccatgtttt tcctagcatt
     7621 ccttttgcta ctgacatact caaagaagca tttcttgttg tataaactcc ttgctgcata
     7681 aacttgtttc ttttacaagc ttcaccgaag gggagaagag actattatct tttttcatgt
     7741 gaaatatcag taaaagtgga atattttgct agaaatgtat cctatttaat gttttagaaa
     7801 tattcttgta gtttattttt caaacggcat cactgtctca cctggctcct tactatggct
     7861 ctttatttat cccagtggca aaaggggttt tcttctgtct gtgaatggcc tttattactt
     7921 gtctttctga aatctgtaaa agatagttac atcatgttgt aaggtttcag cttcttttgt
     7981 agtagtaaaa caataacaaa aaaaaaacct ttcttttctg ttttcatgct agactagctc
     8041 ataagttttt ggataaattt ttatcaaact tagactgagg tcccagggct gttgctgctt
     8101 gtttgctgct ctacatgcct atagaaaggc cagccgaacg gatttcagtt tgctgttttt
     8161 tgctgctttt ctgcagcaaa aggtaggaaa atatttttga acaaatattt aataagacat
     8221 ctcaactggt ccttatcatt tgctggaggc tattcgcctt aggtcaatgg ctcagataac
     8281 atttatgtaa gagggtgctt ctttccttgc ttaccttctt tcatttacac tgtgatagtt
     8341 ttgtgttgct tttgttgttg ttgttgtttg tttgtttgtt tgtttcaagt aagaagacaa
     8401 tttcatattc attgtatagc acaaatttct gaaatggttt ctatcagtac tggaaaactt
     8461 ttagaggact tttgattaca ggagtttgaa actactgcat taaatttgaa cattagtagg
     8521 cagtctttaa aagcgaaaag agaatggtgt gttggatggg caaagcaaag taactgtaag
     8581 aattaacttt tactcttgac atttctattc agtaaataca gttttacagc agtgcgtata
     8641 attcatattt ctctgtttgt attcttaaat cctgataggt ttctaccttt tattactgtt
     8701 caaattgcat gtcgatggca gtataaaaat gaatgacatt taatttagta ccactgagtt
     8761 ttcattttca agaaagatct aagtaaaact catgaatgtg atatattata ctctggaaga
     8821 tgctaggagt ggttttctgc agccttttcc tctctccaga gagccaatct tgggaattat
     8881 agttggtatt ttgaactttt tttttttttt tgcatcaagt atttagttag catgtggttg
     8941 tctgcatgca acactgtgca aaatttctgt cttcagtgta aaagaaaaac tggtatgttc
     9001 tcacaccaag gtgagaaggt acagaacaag agaatatgcc tgcttgtttc tagcaggaaa
     9061 ctgaaagaag acagcagaga ttctaccagt tcctcagaga aaagcatatt tagttgccca
     9121 tcttattcct attttattat acttgctatg ttacttcact ttagaatgtg acttactgtc
     9181 attgaagcaa tcttagtgta gtgtaagatt agttttgaat tagtgctgcc ttctgcacat
     9241 tccttacaaa tgaagtaaaa tctgtaatta cttggaatta catagtttat tttaaaaacg
     9301 tagtgataca ggtctttact ggtgcaatgg atgtactagt acattctgca gagcagaatc
     9361 cttttctttt gtttttggca tgcacttatt tagctgatgt ttgttttgtt tttaatttta
     9421 ttactatttt ttcttttaag ttgcaaaaat ttacatatct tttgaaattc agatctcttg
     9481 gcagaagaca aaatgttctg tatcagcctc agatatgtat ggccatctta acctgtaaag
     9541 ctagcctttt atgtgcattt atggcattca tatttttaga actttaatgc tgaaaatact
     9601 ggttatcagc actcagaata ccaagagatt tcctccaatc ataatctaag gcaatttgtc
     9661 ttttatattt gttaagataa gtggagctgg aagaattttg aactagactt tgcaaattga
     9721 tttatatctg aacagtaaaa tcagtaaatg tttgatttta caggggatat actggtgatc
     9781 taggagtata aattctgaca tgcctttgta cagcgtcctc cagttttcat ttgagttgtt
     9841 tttttttaaa taaacgatag gccatccagg ctactaatga aaatgtagaa taaaaatgcc
     9901 accttgtggg tgaaataaat gatgcagtag acatgactga aaataacttg tttactgagt
     9961 agattatgtg tatttgtaac tcattgctgg aattgtagat tatatatatg tgtataaata
    10021 atattatata tacatatatg tatgcatata tattagacat ttacaattat tcgctggttt
    10081 acactctagg gttttttgca ctaagtatag aagtgactgc aatttgcctc cttggctttg
    10141 agagtgaaat gactgctaag ttgttttttt tttaatgtaa tttcatttgt gcttctaatt
    10201 accatgtgat tttgtcatga aattcaacat attgttccta atgtgttaaa gcacaatttt
    10261 tgatgcagtt gttctaacct gaactagcaa ccaaaattca tggttttgta gacattccat
    10321 gagtaaagat ataatgatga tgtgtttggc tttctgtgct ggaattcttc tcattacata
    10381 cccaggttag tgtgttacat gtattaagta atctgtttca acttcacata ccggatttct
    10441 tatagcagcc aatggaacac tggggttcta cagacacagg tgcatagttt ttaattactt
    10501 tgttgggcaa gtttttatgt cgcatttgtt gtttattcag ttataatgat ctctcactaa
    10561 tgctgaggaa tgaaactgag aagtgatgtt aatactttaa aaaaataata tatataagta
    10621 tatattttta ttagagattc tgttcctaag actatattgc atttaaatgt atcatgtata
    10681 aatcagagtt tattggaggt tgctaagctc aaagagcctc taaaggatgg gttaaaattt
    10741 gcctgtgtgt gtcagatgaa ttgttaaggt aacctgtata aatacttagg cagatttatt
    10801 cttttcagtg agtcagatta gtcaagggtt attttttgtt tgcttccttt tgtatggaca
    10861 gctggaatta ggcagatggg aattctgctg tgcagttgag caagtcatgg ctggcaatta
    10921 ctttccccat gtctggcatc tttagttatt taacagtgga ctgcctttac ttctagacaa
    10981 gtggtggaaa aacacagatg taaatatgct tgtgataact gtcagatgca gctttttcgg
    11041 acatgactgc acatcttcta agcattgcaa caccctttgg ttcataatac cttcacttac
    11101 tgttagtctg gtgtttattt gaacatgaat gcagtgcaag aaattcatat cttatttact
    11161 ggttcaaaat attttagtgt ggatatctat ttctgatact ctatgtgagt gcctttgttg
    11221 tgaaagattg ctctttccta tggcagctta ctattctgaa tacaatactt ttcaccctgc
    11281 tcagaattag agggtgcgca aaacatactc tgaaattcat tcaaaccttt aaaacttatt
    11341 atgtctcgaa gagacagatt taagattact gagatttctg gttgaagtgt ttctagcaga
    11401 aatccatact ccgttaggtt ttgtaacatt atgtgacctt aattttccag gtattttgcc
    11461 ctttaaattg aagatagtat tttaatacta tttaagtctc ctgaagagcc ttgtaataag
    11521 gtaggcttaa gctgtgaaat atttgaacga acagaaagat aaaaattcat ttggtattat
    11581 ttatttattt gagcgttcat gtaacaaaca gcaacatgag gacatgcatc aaataatgca
    11641 ctgaagtagg caataaaata ttttggggtg tttttttgtg atgtaattgt gcatgaatgc
    11701 agtcagacat gtttgtcaaa gggatgtcct tcttactgtt tgattatttt aggcaaagca
    11761 attctgagtt ttttaaattt ggggttttgg ctctgacatt gcagtgcact tcaaatggga
    11821 ttctgcctgg acaagagcta cgggattgtg atcctggctg aggggatgaa gtagcgtatg
    11881 gaagaactgt attgatatgc tgagggaaaa gctgactttt acaaattttt ataagaaaag
    11941 atggtgaaaa atcttttatt cttttattaa taaagtgttg tcagtaatgt tacatataat
    12001 gcatttaagg acatcaaaag ctagtcatat gtgcatctct ctagcgtgtt aggacttgac
    12061 ctagggagct acagagaagg ttttttctcc cctgtaatgt gttccttggt cagtcagata
    12121 gctactcaat atgacagatg caaaacatgt tgcgtctgaa aatatcaaag aaattaagaa
    12181 aagtaagtaa ttgagatgta tgcgcactta cactgcatgt gcagttgttg tgtacgttta
    12241 tgtgcgtgtt tgcacatctc aaatgtgtgc atcgcagtgg ttatcctcag aggggttttc
    12301 taatctaaaa actatgtttt attcatattc acctaaagta tcaattgctg ggttttctgt
    12361 aactgtctac aatgattgtt actgtacact gtaacaactt aacatagatt accttattta
    12421 aagactttgc ttattttgcc agtagaaaga aaatactatg tcacttctgc atacttgtgc
    12481 gatgataact gcctggcagt ttatatgagt gctatgatgt caaatggaat ggcttgcaat
    12541 gtgtgtattt agcgctgaga catttttcag ttacagtttc aggttgggtg ttcaggctgc
    12601 tgagtacagg aaggaatttt aaacactact cagcaggcaa caattaatta aattttgctt
    12661 gcctgagctg ttgtcttgtt cttggctgcc aggcattgag attttcccat gcatttcatt
    12721 cattgtatcc cagtccctca ggcttatctg tacatctgat atagttctct gatattctca
    12781 aatatatcaa tagtggctac ttaattggat cttgctggct gataggtatt cagactccac
    12841 caaaactttt gctgacagga ctttcagttc tgaattggaa gccttgcagg ctgcctgtga
    12901 tagtttcaga ttagtggttt tgttgtggcc atctaactaa gtgggtcatg taacagattc
    12961 cagtgttttg tttgtacagt gagtatgtag gttaatatcc tttgatgtgg gtaaaagaga
    13021 tgtgaaaggt ctttgttgga tacctggaag tgccatgttg ataccataac acataaattt
    13081 atgttcagaa gtatacagag ccaggattgt cataatccca ttaattcata ctaatacaga
    13141 cttctccctg aattgagaag aacaaatgtg ctttgaaagc atgctatcac cagtatcatt
    13201 gtagcaactt gtacaatttg cagtcgcact gaagtgttgc ctctactgta atgatggttt
    13261 taacagtgct atgatctggt ggtactgcgt gaaagcactg ccaattttaa gcaaagttaa
    13321 gcttctgtgt tcttcacatt ccttataaaa gtaattgttt tggtaaaata tagggtgaga
    13381 atgcttctgt ctagcacttt acaagaaaag aacttagttt ttaactttga agaaatgata
    13441 gtcttgttct tttaattgaa aggaaggaaa ctttgcctgt gaaaattaaa tcctccacag
    13501 tttgcagttg ctcttcaaac ttgtcaacct gacagtgaaa taatgtaatc tggtaattgt
    13561 gtgcctgagg cttattgcgt ttttggggga cattgacatc tgctagtgat gtgctctgct
    13621 gattttaagc acattgcatt tgattctgat cccactgacc tgggtgtaaa tgcagagtaa
    13681 catcactgac tttactggat ttaccatcaa cataccagtg caaatggttt cagaatttat
    13741 ttcatggcat ctatggctcc gctatagcac cttcagaagt caccaaagaa agatacagtg
    13801 actttttcca cctcttcaca acagcttgtt attcagatag tgctcatcac tgaccagttg
    13861 ctaaaattgc tatgtgttgg tctgtgtgtt cagaaggagt gctccaagtt gttgtaccaa
    13921 gtgctcatgg tagttggctt ttgattgtct tacagtcagt ctgagctgct ttaaggttcc
    13981 agaagcttgt cactagattt tttgctcaca acattttgtg ctgactttac agtcagtata
    14041 aaactgataa tatacgtact ttggtgtatt ggtgggcaga ctaactagac ctactctgga
    14101 gtagttttgg taagtggcca taaataaaat aagctactga aacgtaagat caaatcctgt
    14161 gttgattttt ctatctctga tattgtctct gggagttctg cctccacagc agggatgaag
    14221 acattagagt cgtgcaaaac agacaagtag cttgttctca ggaggctgta taccacagat
    14281 gcctgtgttc actaggaagg ctttttcttg acattggaag cttaaccttc aggcttgtag
    14341 gcccaactct ttcccagcag accctttggt gcggtaggat ttttgttcat ttttctactt
    14401 gatgagatca tttcatttgg tgtagagttt gatggttttt tttttgtttg tttgtttgtt
    14461 ttgttttgtt ttttttatcc caatgaaaac taatgggaat cccaggcaat tgttatttgt
    14521 gctactccaa atctcccaat gctataaaag cctcaaatag aagctaccat ttgatgagag
    14581 tcagagatac ttatgctaat gattattaac tgttacttgt aacaagtaat taaatagtaa
    14641 ctgcagtagt ttatgttatt tctttcaata aaatggtcct ctgtaacttt taaacatcct
    14701 caatataatt aaggcacaat acagtactgt caactaaaac cgcaaaggaa ggaggagtgt
    14761 gggtaaaagt tagcctgggc tctatttctt taccaaaaat ataccagttt attgcagcat
    14821 gctaatatag tttaatgaag ctctgttctt ggtttttcta aggttatgtc catggagaaa
    14881 tcactgtcaa taaatattaa caaagccctg taggaaagga atattaaggg caaatgaaaa
    14941 aactgcttga agtatttcac agttagtgct acatcatgat acttctaggt atttaaatta
    15001 aggaagagag cttcagattg cagtctgtca tgtatgggga gacacatctg ccttatatgg
    15061 catttgttca ggaagggatg tgtcttttgt ctcttttgtt cctaggtgtt cagctgcagg
    15121 acagcccttg agctattccc atcaaggaat taaggaggtc ttcaacattg catagtgtgc
    15181 agccaaatga atgaaagcct tccgtaccct ctgccttatt tttctttgtg tagctggtcc
    15241 ctagtgtgat tgaggtaagg aatgataata tatcccagca cttctggtct ctttacagac
    15301 aaaaatgcat gcaatcttta aagtaatact gttatgcttt atgggaaaga gcctgctctg
    15361 tgagtctcta agtaattctc catatgctct taggaaattc ctgcccttct ttctagaagt
    15421 acacccctca gcttggtagg catttacttg taatttctag gaaaccccac tcttgccttc
    15481 catgtaattt ctccactggt ttttaggatt atttcctgtc tgctttttag taactgtccc
    15541 agtgctttgc agtaattttc ttccatgaat ttcagcaatt tccagtatct tttctagaaa
    15601 ttaccacttc tatttccaag aatttcccta tactatccaa taattctcct tgtccccttc
    15661 ccaggaatgt tcctcctggg tttttaaatt cattcttgta ttttctggaa aatctccctt
    15721 ctgggcagta attctccagg ggctttgcag gctgttctgt ctgcctgttg tatttggtat
    15781 ttaattttac gcattttaga aaaatcttgt gctttctagg tattctctct gtcttctagt
    15841 attttccttt gtactttcca gatatttttt cttctagtca taccttctct gctttctaaa
    15901 acattttctg tgtgttttgt aggagtcttc cacatgccgg gggggggggg tttaagaggg
    15961 gggggggggg gctacccctc taccttcagg ctgggtgtat ttctgggtag cctagtctgg
    16021 tggttgacaa gggttggcag ggtggttgaa actaggtgaa cgttatggtc ctttaatgat
    16081 tctagggttt tatcacacaa ttctctgaaa ttaacttctt ccattgggta ttaaattcat
    16141 ttaaactaat ggtaagcatg ttttccttat ggatagttat gtattaattt attaacttat
    16201 aggatcagct gtttcgtttg gatatgaagg tcttttatgt ggaacaattt attttttttg
    16261 ccagaggcaa ggtttggttc tggccttttt aaggaatggt gtactgtcag atgttgggca
    16321 aacttacatg ctgtgaaaat gctttgtttt tgtaagctat ctataggcag atgctgtcat
    16381 cttgcttttg tgtgcacaca ttgccagctg cactgaagac ctggctctgc ctttgtgcgt
    16441 tcttggcatc actcttttat aggtaaagtt gcaggaggag accatagtat tcattggaag
    16501 ctcttgaagt gctcatcttc ctgtacaaat gatttctcat gtattaatgt tttacagcat
    16561 taagtggcat tatctcagat ttagcttatg aggaaaatta tagcaggagg gtggtgtaac
    16621 ttctcagatc ccaaaggcgg tgttatgcct gagagaacaa ttaatttctg acttggttta
    16681 gaagcaggta ttacaaaact agaaatgaac aatcagtaag gcttaaaacc cacccttctg
    16741 atagttattt atttttaatc aagttttagc atcatagatg ctaaaaatca tagtattgaa
    16801 ataaaagcag attcaggatg ttagattaag ggccaagtaa ctcctgcctt tcagcaccag
    16861 aaaattggga attcctggtg tgtgaccatt ctttattctt gacaatgtgc ctattagtgt
    16921 ctctgccttg accagtaaca actacatata tcaatgtgag ctcacattcc ttttggatcc
    16981 cttaccattt gaacttagct caaaagcgct taaaaatact tcaggactgg aaaggaaaaa
    17041 taacttcaca ttgctttttg atcacacagt taattcacag tggaaaaaga aagcaagtgc
    17101 ggcagggaaa tgcttcgagg tgctcgaagc tgtagtgtta agctgcgatt ctgtgtgata
    17161 ccgtataacg tttcttcctt tgctgtttcc ctctttgtat catctgtgta tggtactgtt
    17221 tattaaaaag aagggaagga tttgtctgct cctcctgtat tgcttctaat tgtataaaat
    17281 gcacatttgt catagataag tagttcaagt attcggggca gagaattttc tgggaaaata
    17341 gcccccaccc attttttgta tagctttatt ggtgaagttt tatactctta aatccttctg
    17401 tttacttgtc agcaaaagca aaatatatat atatatatat atatatatat ataaaatcaa
    17461 ttttaacttt ttttttatga agaactcctt caaaacaaca agaatacatt ctttgtcatt
    17521 aagcttatct catgttagtt gtcagatttt ttttttttct gctacatttc agagaattaa
    17581 aggttgtaat agctgtatca aatgacatgt aaaaatgtct taggtggttg gaaaaagagt
    17641 gctcatgttg tcagactgga atgtaaggac tctcttttta gatggacacc ttttaactct
    17701 aggaatacca tcatgtaaaa ggagttctct aattaatccc tgatgctttc aggtattgcc
    17761 ttttcttggt cctccattat ggaggaattg agctgtggcc ttcttgcctg aaaatgttta
    17821 gataagcatg ccttcttgag tgctttttag cttcctttga ggctttatgc agtaaagtag
    17881 attctacttt agagggaagt agactttgag gaatcatgtg caaattcaaa gctctccagt
    17941 ggaattacaa ggtacccaga aacacttgct ctcgttatca gcaccgtgac agcattgctg
    18001 aagtatattc ttgcatggtg ctagttagaa gcaaaattta tattttacac caattcagtg
    18061 acttcacagg tttaatgaag catttggaaa tccactaaaa atatattgta taccatttgt
    18121 tttgaaggaa aaaaaactat tacagttttg tgctgtagac aagctgaagt atactttttg
    18181 actatgtatt tgattttgca ggtctgacat ccaaaccagt atgccatgcc atctatatcc
    18241 ttgtcagtgt ggttagaaca caaggtgctg acgttcctct ggtccaccca tctcttgggt
    18301 ttaatccagt tcttcaaata gtggacatgt tcttcctggt ctctgtgctt ttatttaatt
    18361 tgggcagagc ctgtgtaagc ctgaacagat ggctgagaac agtgcgggga agattacaaa
    18421 atgtaccttg cacttggact aaaatctatc agttttgtat tattttttgc ccccactgca
    18481 acaatgatcc catgtgttgt ggaggtgtgc tagcagaggc atccagccaa gccaccggtg
    18541 atgctacaga gcctgtggac agcttcagag ggatccagca tgcacaggag agataagcct
    18601 gcaactggac tttttaagtc tatagtcttg aggtttctat tcggcagtag gtatttcttc
    18661 atattctgca cttattagca gtcaattcac tgaaggaatg caaggactat atttccccaa
    18721 cgaatccttt taagtgttat ataacagagt agaatctctt gcacagagaa tgtttcttca
    18781 aacacctaca tttagtgaca acttccactt gctttcaatg gttatagaaa gttctggttt
    18841 ccaagaaatt ctggaggtgt gatgggaatt ctacagcaga ttttcaccat tttggagaat
    18901 ctattgattg gaatatatgt caaacaaata tccttttaaa aaagtttgaa cattcaaaaa
    18961 ctttattttt aggaagatgt agcattgttg ttttatctca aagggatact atgaatggga
    19021 tgagttatat agtgctttga aatggtgtag cagtttgcag tgatgctcat ggtctctgaa
    19081 ggttgccagt tcatagagaa ggtttatctg catgctcagt agttatgtat ttttgccacc
    19141 atagaaactg atggtggaaa gtgtattcca aaggccttgt gcttgcttat cctacaagag
    19201 atcagtatgt ggtggcttaa tgtatgttat gttggtaggc cataaaatta taaattaagc
    19261 atttaagtct agctaactgt gaagggagaa ggctaaagtt aaattcagat cagaatgagg
    19321 tgatgatttc tggggatggc taatctgtcc catgttcagt aaattacttg ctcagtcttt
    19381 tctggatttt gtttatttgt tggcttgcca accaagggat tgatgtatga ggtcagccac
    19441 atgctattgt ggtttaaccc tggcagacag ttcagtccca cacagttgct tggtttttct
    19501 ctccaggtgg aatgggggag aaaattggaa aggtaaaagg gtgagaagtc atgggttaaa
    19561 gtaaggacca ttcaataggt aaagctaaat acttaaatag tccttgtttt gtagtattat
    19621 tacgcatttt taaaaaatgc atgcttgaga gctgtggtac tctaaacttt ggcaatattt
    19681 tgagcaggtc ttttgctttg agttcataaa atactaactg cattgggctt gagtcgtcac
    19741 tgcagttgga acaatgtcat tttgtatatt gtcattatat taaaggaaac tctaaactca
    19801 gaaataacaa aaccattaca atgccttttt attaacatta gcagatgtat cttgtaatag
    19861 agctgtgtga gaatggagaa atcttagtgc tgaagggcat tttacagaaa atcagacaaa
    19921 gtgcattata gtcttacttc agaaacggca caccaatgtt aattaaattc ctctgtctca
    19981 cctgtatgtt cattgatctc catgcgtttg tatatctgac aatagttact cattgctatt
    20041 tttatctatt acttattcca tagtatgaag atagtctggt aaagaaaaag tagagtgctt
    20101 tgcatttatg ctattttaga gctgtagttt tcttacaact ccattaactt cttccatttt
    20161 cttttgtttt tatttctgca ccagctgcgg atagtaacat gtattattat ttcttaactc
    20221 gagttggctt tgcattgtag cattaatttt gattggtagt taaaaacaat ctgttacaga
    20281 agtggagttc ttctgatagg tattacattt aggagttggt tatcatctgc ctttccttcc
    20341 accacatggt agtgttagaa tcctgtatag tacactacag agttaaacca tccagctaaa
    20401 tgtttagaac tggcagatag gataattaca tattctggaa tttttaatat agtaattatt
    20461 catctccatc atggcattct acatgtagga atccttaagt tacttctctt attcctcata
    20521 gatatattta ggattctgta acatggatct gttgagagct ctgttttttc tctgcagtca
    20581 tttggaaagg aagaaatgct gcttttaaat atgaacatga actgaagtta tgaaagtatg
    20641 tgtaaatttg atagttatac aaccaagttt tctgttacat gttgttagcc ccagttctta
    20701 agtcaataac ctttatgaat tttctttttt tttttaacca accccttttt acagggtttt
    20761 ggttaggctt cctgtaactc agagtgaaat catagaatta ctaaggctgg aaaaaagcct
    20821 tccaaatcca gtctgatcac ccacctacca ccaatatttc tcactcacga caacatctaa
    20881 acatgtattg agctcctcta ggggcagtga ctctccagcc tccctgggaa gcctgttcca
    20941 atcctgacca ctctttcaga aatcaaattt ttcctaatat ccaaaataca aatatttaac
    21001 agaaatgttt gtatattaat aaattaataa attataatta ataaataatt actagctaac
    21061 cataatatgc tacgtagatt catgctacat tttggaaaga aaaaaaatac caaaactatg
    21121 agagaaaagg agctggtaca acatccccac ctcatttttt ttctgttagt aacaaaaaat
    21181 atacagtggc taaactgtaa tatcctggaa agcagtaaaa ctaaacttgt gactaaacct
    21241 cacaattttc aaaatacagc tcaaatattt taaatcaact tttcttagtt ccagggtttt
    21301 ggtattgttc tgcttatggt atggcaatta tttgatagat gctgacttgt cgtgttctct
    21361 cctcaccatt aacttataga gacaactgta atatggctca ttgataacat gaaaaggagc
    21421 aaatcctcca agagcatgat atcacaagtc acaaggtttt ccttattgag gtaacagttt
    21481 agattttcat ttagattttt aaatcgaatt tttcaagcag cttggcttta tatttaactt
    21541 cttgctgtcc cttcttgccc acagcaatgc agtgttctcc accataagcc tgctgtcgtt
    21601 gggttgggct ttcttggcct attttgttgc cagaatatga agtggtcagc cagtattcac
    21661 ctcgtccctt tggaggatgc ttggattaag cttgaatgcc aagcagaaga ctgttacatt
    21721 gaaataaaca gcacctttca aggtcccttc caacctgggt tgttctatga tatatctttg
    21781 gtcggtaagc agaacagtgg tatagatcca ttattttttt catgagcttt accacatcct
    21841 ccatgcaagc acaactctta ctgtgtattt tcatactata tgtagttatt ttttaactgc
    21901 cttagcttac catatattac aagtaagtta catccagtgc aagtatctta ttttgcttaa
    21961 ggccaacttt tcctctgttg ctgcatgttt ttgaaataag acaatgctac ctgagttaca
    22021 gtgcttcctg tgcttatata aagctaattt gtaatttttg acatgttgca taaactttca
    22081 ggaatctcca tgtaaacaat taggttgaat ttccaagtac ttcgtctcgg aaaatttcca
    22141 tccaaaccct gtgtctgaca cttactatct gatgttcaaa taaaagttga aagacaggaa
    22201 agcaggtact gagaacacac atgagctgtc caaaaaggcg tgttttccag gtgagctttt
    22261 tcacctattt aaacattaaa tatgttacat ttcaaaatat gaaaaattgt atccatttcc
    22321 aatttatact gtgtgctata atatgtttta ctttgctatc tgatatatca ctttgttctg
    22381 aattctctga agttcttttc ctccgtgata tctaccagca atgtgtttca cagcttgctt
    22441 gtagcagacc gaagtgaaag agaaatcctc tttggaggaa cgtaattagt ccttttgaca
    22501 ttttgattga tgaaatacta gcagtgttaa atgtgtcttt aagagagagg gctgcttggg
    22561 atgaaattac tttccaattt actaatcacg acagaaacac agagtcctca acactgggag
    22621 ggactttgac tcttttgatt tatttctctg tccaaagaaa gcagcagcta tacttaagac
    22681 atttctgatg aatatttgtg taaagtgtac tttgagacct ccagtaatgg atactcccta
    22741 atcttcccag gcagtcaatt ctgatgcttc attatcctcc aagaaatttt tcctcctgtc
    22801 tgccctgaac cttcagtttg acagtcagct taaacttaca cctacaggcc atgatctaat
    22861 cacttttttc attataagtt ttcagttaac tcacctgcag ccacgtaatt gccagtgctg
    22921 acctaaggga ggtggtggga gcctatgtgg gaggctgggg gaagggcgga actttgcttt
    22981 gtactttcag gctattattt cttggtctat ccatcgttga tatgaagaac aggtagtcac
    23041 cttccttctc tcagcaatct gatatcgcac ttctcccttc atctcctgct ctttaaacaa
    23101 atgacttgaa tttttcttag tcctggcttg catttctgat ctttgaaatt taccatgctc
    23161 tgtttggtgt cttatattaa ataaagggtg aagcatctgg ttgaagccct cctgattcgg
    23221 gctgagtgga aggatggttt tgtgaataat atagaccctt tcctataaaa gagtggtgat
    23281 gactgtctcc tttccattta tttaaggacc ctgcagttca cataaatgta caaggggttg
    23341 gtgctgggaa ttgggctggc agcctatttt tcaccaatcg tgttcaaata aacttctaac
    23401 tcagaaagga tggagtgtta gccttggcct cctcagtaac gacagatgta cacaaagagg
    23461 gtttctacca caggggctgc tttttacact aatcctgcct cacaggttat actaaaatag
    23521 ttaactcctt tcagcttgtg attcacagca gtccttgaac tgaggcctag ccaactcttc
    23581 tccatgtatt tgcattctga gcctgtcctt caatatacct acagtcattt gtggcttgat
    23641 gttttcaatt taataagctt gttctctctg ggatcttccg ggtcatcaat tataatggga
    23701 tcatatttag gacaggcacc tacaaagtat cccttgatgc agccttccgc tttgacaagg
    23761 aacaattaat tgctgctttc tggggaacat ttctgtaagt atgtgtacat tgttgctgtg
    23821 gtactctcat gtaaatattg tgaaaatagt catgtgaaac actatccaaa gcgttactaa
    23881 tgcagatctg tgatactgtg tgttcctcct ctaatcctga tacctgccaa actatgctac
    23941 aaggacagga gcacataata gctgttactt atttcctttc ttttagatgc ttactgtttc
    24001 cagtattttc ctgggaatta gccctaatgg tatgcttgtg taattctttg ccagcttttt
    24061 caccctgtta tgggtagata ccatggttac ctttgaattt cagtcttcaa gtactttcct
    24121 caccttctgc aaagttcttg atccactaat ggctctggaa agtcttgtcc atgtttatgg
    24181 tactctagaa tgaatgttac cagtagtaga ggatttaaaa atttccagac tcagtaagta
    24241 cttgctaacc ttttgcttct ctgaaaaaag ctgaggtctt gcccctttgt catgggtact
    24301 aatagtgcta tcccctgctt gcagttagtg ttttcgacaa gactgatgca agtggacatt
    24361 acatacactc actacataat ctaacagcaa caatctttgc tgagtgcaat accagcccct
    24421 ttattcattg tcttcctatt aattgtgtgc ttggattcta ttcctttttc aggtacatcc
    24481 tttcctagct gctccttatt ttttcctttc tgattttgtt ctgttatcca tttgcttccc
    24541 cctttgttct tatttctact tcttggattg gttttgtata tgaggatatc aaattatatc
    24601 atagtatcat aagggttgga agggacctct ggaggtagtc gagtctagtt aagttttgct
    24661 gtgataataa taacacatac tattactcgt tcaagttgtt ctaaaaggag tcaattaaaa
    24721 acaaggtatc tgggtttgtg ggtttttttg ttgctttttt tttttttttt ttttttttgg
    24781 ccagtttggc aatacctcac ttaagatttt tttatttttt atttttttac cagctgtggt
    24841 attatcaaac cattccatta accatttcta attatttggc acaacaaata catatctaaa
    24901 gctcattacc tacctaagtc attaacaact gaaatgttaa ttaactgatc tttttggctt
    24961 ggtgcaacag cactgaataa aatagtctct gccaatctgc tcttccgttg catgaaattt
    25021 ttaaattctc tcccttccta gggctaaata agccatctcc attgattctg gatgtgaaca
    25081 cggtagtttt ttgctttcaa ctatgaccac atttcccatg atgtaataga gaaagcttgg
    25141 cccgagccat catctgattg tcaccactga aacaatataa gatgatacat gaatagacta
    25201 taattattgg atttttaatc tagaatataa acaaatctat tttaatgctt ttatttttag
    25261 ggtatttcag cattggtttt gttcattttg tgacatattc tagctaatgt gcaagcagaa
    25321 gttcttgtat cttctgaaaa acgagttctt ttgtactccc cctacctgtg ggagaagaag
    25381 tttgtgggtt gtcttgcagt gttgtaagtc agtgttttat gaatgctgct ttggtatctt
    25441 cttgtgggga aaaacaatgc aaagttgact catagctgaa gtcacaatgt caccaccccc
    25501 ctgaagagag aaaagataga agtgaggaca catcagcatg aattgttaag gtctgtacat
    25561 tattcattta aacatctgct gttggttcct ctttacatat gggaataaat tataccacat
    25621 cagcacattc tccatgcttt tttgtttagg cattttaaca ttgttgggtt ttttttgtgt
    25681 gtattattaa tattattgtt tctgcttggg tggcagcccc cagagttatc agtgcccaca
    25741 actacagtca acagtgtgat gtttggagca tgggtgtctt tatgtatgtg ctgtcagtcg
    25801 cttgtcagag taactcaaaa tgtacagggc catttttaat acaaatactt aaaattttgc
    25861 tttgaaaata aagggtaaac ctttgtgcca agccttagca aaagatcaaa tgctcataat
    25921 ctcttgtatg caagcaaact gctatgtaga agtaagtaaa accaatagtt cagtgttaca
    25981 aattgagcat tttatttatg tgctgtctta taatcctgaa gtaatacgat attgcagaat
    26041 attagagcag aatgctgtaa aactgaactg agggcctagg tctgtccttt tcatatgttg
    26101 gcaggagcta catatgagta ataagttatt gatttacaga ttattggtca aaccctcaag
    26161 tggattgcac aaaccatgca attagggtaa gggcttttct ccgtgtctat ctgcagtaac
    26221 tatgtaatgg gatgttcaag ggctccttgt atgggttatt tgtgtccttt tgaatgttta
    26281 tcagccttcc gttaggaggg gaagaaatga aagtttacgt ctgcaaaaca cgtgcatatg
    26341 tttattgaag tattttgtat cctgggttct atttgacttt ttcccagtct ttgcagtggt
    26401 tgcttagttt cttttcgaca caattagctc acttttcttc tcatgtcagt gtgatgaagt
    26461 gctcacagct ttattgcttt tattttttat ttctcaaatc tgcgagtact ttttatgctg
    26521 atagagaatg agttttattg ttgcacttct tgatattaat gtttacatca tggtggtagg
    26581 atttgcgtgc cataatataa tctattataa attgggcagt ggaaattgga tggattgggt
    26641 agctaataag agtccctagc agtgcctgca atcagcacaa ctcacgtctg ggagcttgta
    26701 acattcagag cagggggctg ggctgattgc gggtaaagct caaaactttg tcccttcttc
    26761 cttaattagc aatataaata ttattcaaaa ttagcatttt gtaatcacgg ctgtgtcaga
    26821 acagagtaac attaattcac cccgtgttgt tttgtctaaa caagaatgaa aacactatgt
    26881 atgaattaat gaaatagttc atgcgccttt ttatggctta atttggagaa agtaatacaa
    26941 aagccataag atcatcttct gattttaatt ctgtttttgt aaatgacttc ccaccctgca
    27001 cagtggctgc tggtgctcct ctaactggtt gcaagatgct gttacagctg ttattgccac
    27061 catcacaact ttgacccttc tgggctacag ctaatgcctc cctggcaatt tgctagctgc
    27121 tagagctccc tttgcagtgc agatggcatg ctccatccta gtaccaaggg tattattgcc
    27181 acgacagcct cagcctctac ctacatggga agcttaagcc ctgaggtgac tcatgaactc
    27241 tgctttcatg aatgttaatg tgcagggttg cctctgcata atggggcaat gccagcgtga
    27301 tggattttta tatgtaattt aaattgaggt gtactttata ctttccattt catttctatt
    27361 ttaacatata ctaatagaaa catatacaac agtaaccaac aaaagaaaat ccattaaagt
    27421 acaaaagtgt attagcacat tgatggagtg gacgagtgag agtcctgctg cctgtcatac
    27481 ttggggactg tgggccacat gctgctctct aatgggaaag gggcaggggc tgcttttctt
    27541 gtgcagaatg tgctgttgga tttcttgctc attcttccga gtgtgctcag agattctggc
    27601 ccctgcgatg gttctttgtg cactaaagga tctggaatgc ttaataaatt acttcctaca
    27661 ctgcagcaat aagaagccta ttacaagagt gcagtacttt ttgcttcttt ccaaaggtgt
    27721 agaaaacttc tttgccattt tttaagactc cgtgtgatgc atttcacctt cctaacttga
    27781 tttctatagc caaagctctc tgtcactgct ttagttggcg gagatttatc ctgcccatga
    27841 gtaacagaat gatgggcatt gtcaccagca aatacttaca tggtaatcca tgtcccaaaa
    27901 tgaaaacatt tctccagttt ctgctcctta aactgtgttc tgtgtggttt taagtcccaa
    27961 aggagaagtc tgggaaggag aatgggaaga taaaagacat caattattag aagatattgt
    28021 aatattagaa gtattgagga aaatgtactg tgatattgat gttatcattt accttaaaat
    28081 taaaaattaa agccttgtaa cagtaactca gggatatttt tctttgatat aaagtgacag
    28141 gcatccttca gcgctatgtg acagctacat tttcagctgc tacttctgtg ctttgagagt
    28201 agaactaaaa acataatttg ctgcaaataa tttggtcagc ttaacttttg ctttgtttta
    28261 aatggcaaca aataggtgta ttgatttctt ggaaagtatt tgcagtgtaa tttttgcata
    28321 tcagttgtgc atgaatgtga agtaaaatca attagaagtg taatctatca gttttgattg
    28381 aaatatttct ggttaacacg tcagttggta aagggtcaca gaaaccaaat agtaaaccaa
    28441 gtttgagcac tgtttgtact actaaaagac tgttgcattc ttatgtgttt tttcctgcat
    28501 catacttgct ttgatttact tccgcccaat gcagaaaaat cccaccctgc cttatccctc
    28561 cctaaccagc cctgagatta gactgtgaac tgagcgcatt tcttaggttg taagattttg
    28621 gaactgagca tatcactttt tgaacagcag taaatttgac tttagggatg caatcaacaa
    28681 actgcaaggc caaaatgaat tattgcataa agtaagaaca aaacagaata agagagtaaa
    28741 acagaataaa ataaggatat aagaatagag aatttatata attattcata tactgagtca
    28801 gtgacctttg tttgttccat aatttgtttt attctgagag gagtcttttt tagctgtttt
    28861 ttccagttct tgtgatggtt gtaagctcgg ttggtgctta ccagactaaa accaggggga
    28921 tgggaattaa cagtggttct tactaaagtg tagtggttgc tggaacagat ttactgaaat
    28981 gttgattgag ggaaaaatat ttctacataa gagcaaatgc aatggtaagt atgaattgta
    29041 tgtggaaatt ctgcataagg tggcagcagg ttagctttca gttagccaag tggtttgggg
    29101 tcacagacta gcaacacggt atattttcag cgtaattttc ttctagcttg tacattttgt
    29161 tgttgtgtat tgttaaacat tttgccactg ctttaaaaat ccatataatt tcaattatct
    29221 tttccttatg tggaaacctg gcgactgaga gcaaatcgcc ttttaacctt ttaacctttt
    29281 ccctttaaat ctctctgaga gacgtatttt ttcagaacca gagttacttt tgtagaggtc
    29341 ttctgaagtc tttccagtcc tgtgaatttt tttattttac agtgatccca taataggtag
    29401 tttttgcctc acaagtgaaa aatagtaggt atgcattcac tcaccctaac actcacccta
    29461 attttcttac aggctgtgag gcagaccacc ttttgtagca agcttataag agaagctttc
    29521 tgacctaata acacaaggtg acatgctttg aaaatcctat ctgggaaaca gtgaagctgt
    29581 taagtataca atgctcacaa aaaaaaccaa acgctggcag aattgctgtg aattccacaa
    29641 attagtagtt ttgatctttt tttgctttta agtggtatgc attttctgaa aagtgaagct
    29701 gatgttaaaa ataaattggt gtaaatgata ttatgaacta ggtctgcaag taaaatattc
    29761 gcttctgaat taaagcactc agatgaaaat gtgttattgt tagcagaaat gagatgcact
    29821 gagatgctct tttcgcaaaa cgtaaagtga ggctacttct gaaagtagat cctgttcacc
    29881 aaaccacaat gaataaatga ctgtataacc tatgattcat ggtgaatttt gagaagatac
    29941 tatttcttca tagaatcaca aaatggtttg agttagaagg gacattaaaa cccatctggt
    30001 cccaactgac tgccatgggc agggctgctc cccgcctccc cactagcttg ggctgcccag
    30061 ggtcccatcc actgtggcct ggaacatcta cagggctggg gcagcacaac ttctttgggc
    30121 agctgtgcca gtccctcacc accctctggg tgaagaattt cctcctcaga tctaacctaa
    30181 atctccccct ttgttctatc cccaatcccc acctgcccat gttaaaagtc actctccttt
    30241 tttttaattt ttttaatact tctttaaagt acctttcttc ttgtgttata gctcttaagc
    30301 atttgacaca tagggatgct gtattgccta tttttggtag gaggggaaag aaaaatggaa
    30361 acaaacacta agaaacagag cacttgtagg gaacatatca aaagctccta aatccatcag
    30421 cattttttag gttgcaactg atgcgctttc aataagctca ctaggtagag cttatttgat
    30481 gctgtgttcc atagccaaaa caatatttca tggtatcatg gaatcatttg ggttggagtt
    30541 ctaggtacag tagatttgaa tttgcaatgc tttttattca gttaagaagt tgacaacaga
    30601 ccagttgcct taagtatgaa atgtctataa atgcaaccct gcattggttg ccatggtggc
    30661 acgtggtcct ggtgtggctc tgtttttgac caagatgcct gtttcgtttt ttttaatatt
    30721 gatggacctg gtcagtgttt ttaccactaa attcatcccc acctctgttc agttcaattt
    30781 cttttttttt tttttttttt tttttttttt tttgtttgtt tgtttgtttt cttcaattac
    30841 aaaaattgtt tagtgtaagg agctaagaac atcagaatgg ctgcacaagg taatgtcaaa
    30901 ggtctttcta gcctgccatt accattggag gcagtgatca gtgatgttgt gtagattttt
    30961 ttttttaagg aatactcctt aagatgtctt atgatggcct ggttttcaga cctgctaagc
    31021 acctgtggct tcttaactta ctttggtggg agttactgat tctcaacacc actgaaaatc
    31081 aggacagctg tttctacttc atgctcatgc cttcatagcc tttgtgattt tacaatagcc
    31141 agatggggaa catggaagtg cattatcatg tagagaattc tgcgtgtaaa aaaattaacc
    31201 ccttggtgct gagtgacatg tgagcttctg cacaggagta aatgcatttg gcaccacggt
    31261 ctcccaccag gaaatcccta ccatctgtac caaaaattta tgaactcaca agtcattctg
    31321 tatgatttaa actggcatct taaacatagg tgcagtgatt ttatattcta gaacaatatt
    31381 tcaacactaa aaatttttat ttaaaaattg ccgtgtactt acagctatac aaatgacctc
    31441 gagttcaatt caagtaagtt attacctctg gaggtttacg tgttgtcaga ttgagaccat
    31501 atatagttgt ggccgggggc tatgcaaagg gtttatgatt aattatttac cagtaatact
    31561 aattaatgca gttctgttac tagttttgat tattttgagc tttatgccaa ctaaaacttt
    31621 tccagatata ttttcattat tttttttaag tctacaaaaa actacaagtg aaaaaagaca
    31681 ttcagagcag cagagctcta cgaagttttc aagaaaggca aatatcgaat tacctctagg
    31741 cagtgtttct gcagagtctg cagctgcatg taacttaggt actatgtgta acattcatgg
    31801 attacagagc aaattttgtt tttcaacaaa tatcattgtg gatgcatgta tttcagtttg
    31861 aaactctgat ttccaagtac tttgttaagc tagatattta aaagactctc tgttccttaa
    31921 tttttttcct acttaattct gtctattagt aggatcatgg tatactttag ctataagaac
    31981 actctacctc cttttctttg cttcccatta gaagaattta gtattagggc tgactgaaca
    32041 gaagatagag cctctgttta ggttgtaatg tttttacctc tttccctcta ccaacttttg
    32101 cttttcttga aagaggtttt cagcatgttg gaggttggct ctgggttaga actgtgttct
    32161 tgatgttttt tgttttgttt ttgttttttt ttgtgtgtgt ggaatttgca ggtacagaag
    32221 tcacttgaat atgaggtaat cagcaacaag cacctctctg tgtccctgtt ttggaaaaca
    32281 tttaagtgtg tttccaatgt tgtgcgacga cctgagaaat atgatccaac taattacttg
    32341 agaacctgaa gatggttctg aaaaatatca gctgagagcc cttgcttcag caagaaggcc
    32401 cctgccttcc taattcccat cccccatctg tgtggggttc atagaaccat agaatcacaa
    32461 ggttggaaaa gacatacaag atcgtctggt ccaactgtcc tcccattaca tttgctacca
    32521 caaaaaacta aactatatct tgtagctcct catccagacg ctgaacactg ctagggctgg
    32581 atgtttctgt gtgcctgcat ctctcccaaa gcagtgctag gctgtttgga gctaagctgc
    32641 agcaatcagg atgagagtca cagagcactt agtgctcaga ttcttctgct ggcagacaga
    32701 actgacgagt ttccctacag aaggctgtgc aaagtgtggc tttctttcag agactggcag
    32761 aggtgtgact cctgtgtgtg gcagcccagt ggtgagacag ctcagggaag gttcaggggc
    32821 cccaggctca acctgctgta taaatttgcc tggaggcaaa ggctggagca gggcaagatc
    32881 acagcatttc tttctctccc cttgactgga gggatggcat gcagattggg tgacatatga
    32941 gagggtgact ttaatgtggt gatttctgtg ctccagtaga ggaggtgttt gaaaaaaatg
    33001 ttaaggacta aaatattctg aacacaagtg gatttaatct cacacaagca caaaatctga
    33061 gaccacttca atatttttgc taccagcaaa atagcaggtt ctgttatcat ctctcaatta
    33121 cataaatagc tgttgcctga tgctctctga tatttttcta gcacacgagt tcccttttgt
    33181 ttatatgatc tgtagttact tgctggttct tggctgtcct cagtttattc tgtttcagtt
    33241 accttatgct tagattttcc atttctgtgg atcagaatct cattttacaa ttgacacttg
    33301 tactcatgat ttctctgaac taaatcagaa gtattgtctc tagcttcttg tcctgtgtag
    33361 aaacactggg aagctggtga gatagtgact tttttttgcc ttgtctgtat ttccttcaat
    33421 ttttgttttg actcttaaac ctctctgtat gcatcaaggt gtttttttgc ctctgtcaac
    33481 ttcctcatgg tagcagggct tttgtagtgt ttttagatac tttcttcttc catttgctgt
    33541 gtattgcacc ttatttgaag gctcttttgt tgatttctct gatgtcttaa ttctctcagt
    33601 ggtatgctga taggattctg accatctgat aaggaatcaa aaatcctcca attctattgc
    33661 ctgctctcag cttactggtg ttatctaaaa gtttttcttt ccccaacgct ctctctaatg
    33721 tatcacctaa aatactccag agcaatgctt caaacagttc ttgaaaatga tcacttcagc
    33781 ccatcctttt ctttagtgct ttctaattgc tgggtatact actgagactg acagaatgaa
    33841 ggtcatcagg ctaaaacttg gtgtatttct gggtatgtta gatgtgcttg ttcatgggaa
    33901 aaaaaccaca aactttattt gccataaata gttgtatatc actgctgcag ttggcttttt
    33961 aaaaactgag caatttaaaa gctgaaatgg aaacaaaaga agcagaaaca atacggtctg
    34021 tcagttggtg agctgacttg gcaccaggtg cctgtgaatt acacacaaca ggtgtttaaa
    34081 tgaggcaaca tagataatta acttaaatgg gcccattttc ttaaaaactc cctcttttac
    34141 atggtataca attaacttgt gctctgtaag gcctaggtcg tttaaaaagg cctaaactca
    34201 gcctctgatt ttgtggctgc aattcactgt gcacagcata tttagctgcg taattagttt
    34261 tgcgaatgag gccttcagtt ctgcccagtg taattataat tgcagatgta aatttgcatc
    34321 agctgaagat gaggaggttt ttaaaactga aaactacctg tctcctggtt gtgagctgtt
    34381 cttcttcctt caccatttgg tatgtgtatg ttcgtagcca attattccaa gtaaaggaaa
    34441 tactttataa atgccagctg atgtagagta agaatagaaa tgagtatcaa ggatataagg
    34501 tgaactctcc attgcacagc tgttgtgtaa gtactgtgac cagtgagaaa acattttgac
    34561 tcatatatca gttctgtaac aggtaatgtc tcctgtttgt tctcttcaag tgtgtgcgta
    34621 cgagtgcatg tgaatgggtg tagaaatgtg gcagattaaa aggatcttaa gatagcaata
    34681 tttaatgtaa gcagccatcc tgggatgcta actacaggaa agaaagaagt gattgttcat
    34741 aaagaagaaa tatctaatcc cccaattaat actgaagtgc agtttaaaat ttagggtagt
    34801 catttgattt cttcccacaa ttgcctaaga tattgagttt tctttcatag ttcctttctt
    34861 tatctttcag ttgcagtaag gaaaaaacat aatgcaaatg ctagggatcc tgtgttagcc
    34921 atgacctctg aggctctcag atttatcagt cacaaggtag cttgctgtgc tgcagtctaa
    34981 aggcgtgatt gttacattgg gtggattctg ctttcaaaga gtctgcttgg tgaagaatga
    35041 gcttttgata tggagtatta atgcatattt attacagctg aatattcttg tgtgaattga
    35101 aagtgaggag tctatataca agaaaggatt tatatacact tgatatgcca aaatcaaagt
    35161 tctagaaatt ctgtttcatg tcaccttaac tggagatgca gaaaccacca tcctttcttt
    35221 caggtttcgt gggcatcaag attttgcctg ctgaacatgc ccagaaatgt caggtcttgt
    35281 aggtctgcct tcttcagtct cggtctttct gaagagcttg gtcaggcaat gctttcagag
    35341 tgcaatagag atggaattta tattaaatat taaaaacaac tttttgtcag agatgagctt
    35401 tgagaaggta gaggtggtga tgctagtgct atggattttt ttttttaagg tactttatag
    35461 cctagacatg gagtatgagc tgcaatgaag ggcccttatt tctagaagca caggatgtgg
    35521 tgtcacagtc attattaaat aaaatttcat tcatatctct cctcagttac cttctcatca
    35581 tattgaagtc gcagactatt ttatatgttc tcatataagt gctctaccac tgtgattatt
    35641 ttaattgctg tttgctgtaa cttttctaaa tcctgtatat cattcttgga atggagagac
    35701 cagaactgca tacaacacta aagatgcaga gacatcaaag tcttatgtat taggaaaagg
    35761 ttatatattg tttgtttttc agtaccaatc tcaacaacaa caaaggtatg atgcaaatgc
    35821 cagagagtgt ttctgtgatg tctccaacat ctcttttctg atttttgacc acagcttcca
    35881 attctgagta gagcatcata tagaccatca aattattttt cccatatttc attaacttac
    35941 tttatctctt ttttcccccc catttctgaa gtatgttcct ctgtgttttg caggagagga
    36001 gaaatgtgat ttcagctagg attaaaattg tgcttagcac atttccagga gcttaggtgt
    36061 gtgagaatgt tactgccagt agacatacag atgtttacag ctagctgaac tgctcctttc
    36121 ccccaaatac agcaatgttc agatttaatt cactgatgct aattctctag ggcctttgta
    36181 agcctccaag gtgtatcagt ttattacttc agcctcttca gtattttaca gatcaccaag
    36241 aaaaaagtag cacacctgct tttccaaatg taacgtatgg aaagaaaaat ctcagcccac
    36301 atccagagtt gtatcttctc aagaagtgcc tttgctaacc ttttactggg agactgctta
    36361 acttaaggga taaagtaatg tgtaattgca gtctggttca tttgtacatg tcctgataaa
    36421 ataccggtct gcatttaggt aggaagcgca atgctgaggg cctgctatgc tttgggatgg
    36481 ctgtgattta gtagatactt cagctcgtac atgtggattt gagggcatga ttttaagctt
    36541 taaaaacttg ggacaatttc atctgctggt accgaatatt atttccttta acaggatcgt
    36601 ttacaggatg ttctgtttgg aaaccaagaa atggttgtca ctatactgaa gcaagaagtt
    36661 taactcttca gtaggtgtaa actgttataa tgataattac atcattatta aactaccaat
    36721 tctcattgat taaagaactg taacatggaa aatagtcaaa tatggttgtt aaagcaagga
    36781 agttctgtct cagaactgga ttttaaattt aaaggcaaaa accttgtctc tttgttccat
    36841 aggagagatt aaaaatagcg ttataatgca gctcttgtgt taccctacag tgttttgctg
    36901 acatattttt atgataatac aggagagtta cactagaaaa atactttgtt gttgttgcat
    36961 gcttttttca atatcagtgt tgttcccacc ttttgagtgt ttctaaaatg tagcctttat
    37021 ttcacttact gggctttggg agagctgaac aagtccttgc cacatccaac cctggaattg
    37081 agaagcaaaa catactgaag tctgctgtct cactcagaac caagaagaaa tcataggaca
    37141 tccatcagct ctgaataact taagagtaaa caactactac atgtgccaga atgagcagac
    37201 tgtataaaga cgaatgaata taacctgaag tgtttgtcta tttactctcc tgaacccttt
    37261 aataagagag ctttggcttc cctttaacac tgagaaacct aacagtactg tgaactctta
    37321 acctataaga ggacatccaa tgatagtgct tttgtcagag aaaaaattat agaattgcct
    37381 aaaaagatat gtaatttatt tgttctgtag caacaggcac aatgccaggt aggcagtttg
    37441 ctttcacaaa tccattttgc tgtgttttac ttgcctttac tttctttact tttgtcacaa
    37501 acatttagag ggaaaaatga ggctggaatc tgtaataggg attcctgata actgtgtgct
    37561 ttgcactgtg agaatattct aggaaattgc ttataaattt gctcgaggca ttatagcaca
    37621 agtgcttcag tctatggaat ttgtaactgc tgttttaggt tgctgtcaat tgcttatttt
    37681 aaagcagaac ttattttaag cttgacaaat aggaaatgta tttttaagta caatggaact
    37741 gctgtgtatc tctcagctga atttctggtg tgttgattaa attctttaag taaagcaggt
    37801 gttagagtaa tggcctttgc aagttagtta gtctccattt tcaaagggat gagctaccat
    37861 taagtttaca cttattatgt gtatgtgtaa attgcaatgt gatttcctgt tccacagaca
    37921 aagccattct ctgcagacag gtctcaccag taggctgcca ttatggtatg ttatgtgagc
    37981 acaagacacg ttctcctcac cagttacaaa tgtttcctta aattctttgt tgaggctgct
    38041 ggagttgagg ctttggagag gctctgagga gacacatgag cttaaatctc ttctgttctt
    38101 taccataatc atcttagagt tgtcagcaac cttgattttt atttaggtat gtagtaattc
    38161 tgttgtgggt acaacatctg ccccaattgt tacttgaaag cttggcaagt tcttgtttac
    38221 agtgagctga tcaagaactt tttga
//
