# Supplementary material for: The serine/threonine kinase 33 is present and expressed in palaeognath birds but has become a unitary pseudogene in neognaths about 100 million years ago
Source: BMC Genomics. 2015 Jul 22;16(1):543. doi: 10.1186/s12864-015-1769-9 (PMC4509753; doi:10.1186/s12864-015-1769-9)
Supplement: Additional file 3: — Contains the stk33 sequences from all birds examined in this study. [file 12864_2015_1769_MOESM3_ESM.zip › Aves stk33 sequences/Neognathae/Egretta garzetta (little egret) stk33 pseudogene.gbk]

LOCUS       Ega_stk33_pseudogene     36063 bp    DNA     linear   
DEFINITION  Egretta garzetta serine/threonine kinase 33 (stk33) pseudogene.
SOURCE      Egretta garzetta (little egret)
  ORGANISM  Egretta garzetta
            Eukaryota; Metazoa; Chordata; Craniata; Vertebrata; Euteleostomi;
            Archelosauria; Archosauria; Dinosauria; Saurischia; Theropoda;
            Coelurosauria; Aves; Neognathae; Pelecaniformes; Ardeidae; Egretta.
COMMENT     This record uses data from DDBJ/EMBL/GenBank entry JJRC01028640,
            JJRC01028639 and JJRC01028638
            We downloaded the assembled contig(s)
            from the WGS project and performed a local BLASTn search with our
            genomic stk33 sequence from the African ostrich (KP072780) in order
            to identify the corresponding contig(s). We then used nucleotide
            and amino acid sequence comparison in order to identify the stk33
            exons.
FEATURES             Location/Qualifiers
     Source          1..36063
                     /organism="Egretta garzetta"
                     /mol_type="genomic DNA"
                     /db_xref="taxon:188379"
     Exon            1..417
                     /gene="serine/threonine kinase 33"
                     /pseudogene="unitary"
     Gene            1..36063
                     /gene="serine/threonine kinase 33"
                     /note="Exons have been identified by sequence comparison
                     with the stk33 sequence from African ostrich (Struthio
                     camelus) [KP072780]. Remnant exons contain several stop
                     codons and frameshifts within the ORF coding for stk33. 2
                     Exons have been lost due to large genomic deletions."
                     /pseudogene="unitary"
     Exon            4007..4120
                     /gene="serine/threonine kinase 33"
                     /note="2 stop codons within the ORF for stk33"
                     /pseudogene="unitary"
     Exon            5418..5519
                     /gene="serine/threonine kinase 33"
                     /note="frameshift and 1 stop codon within the ORF for
                     stk33"
                     /pseudogene="unitary"
     Exon            6751..6890
                     /gene="serine/threonine kinase 33"
                     /note="frameshift and 2 stop codons within the ORF for
                     stk33"
                     /pseudogene="unitary"
     Exon            7749..7837
                     /gene="serine/threonine kinase 33"
                     /pseudogene="unitary"
     Exon            11065..11149
                     /gene="serine/threonine kinase 33"
                     /pseudogene="unitary"
     Exon            17256..17330
                     /gene="serine/threonine kinase 33"
                     /note="frameshift and 1 stop codon within the ORF for
                     stk33"
     Exon            22044..22142
                     /gene="serine/threonine kinase 33"
                     /pseudogene="unitary"
     Exon            22422..22507
                     /gene="serine/threonine kinase 33"
                     /pseudogene="unitary"
     Exon            30745..30962
                     /gene="serine/threonine kinase 33"
                     /note="frameshift and 10 stop codons within the ORF for
                     stk33"
                     /pseudogene="unitary"
     Exon            33661..33743
                     /gene="serine/threonine kinase 33"
                     /note="frameshift"
                     /pseudogene="unitary"
     Exon            34755..36063
                     /gene="serine/threonine kinase 33"
                     /pseudogene="unitary"
ORIGIN
        1 AACTGCCATC CAAACCAGTA TGCTGTGTTA TGCCAATCTA TTTCCTTGTC AGTGCAGCAG
       61 ATAGCTGTAG TTAGAATATA AGGCTTTTGT GTTCCACCAA CCCCCTCATC TCTCAGGTTA
      121 TATTCTGTTT CTTCAAACAG TGGACATATT CCTGCCAGTC TCTGTGCTTT TATTTAATTT
      181 GGGCAGAGCC TATATAAGAC TGAACAGATG GCTGAAAGCA GTAAGGGGAA GACCATAAAA
      241 TGTACCACAT GTTCGGCCTT GTTTGAACCA AGCAGTGTTG TATTTTTTTG CCCCCATTGC
      301 AACAAAGGTC CCGTGTGTTC TGGAGGTGCG TTAGCAGAGG CATCCAGCCA AGAAGCCAGT
      361 GACAGAGAAG ATAACAAATG GCCTTGCCTT TTGAAGGATC CAGCATGCAT GGAGGAGGTA
      421 AGCAAACCGA AATCGGACCT ATCCTTCTTT GCTCTGTATT TTTGAAGTTT GTATTCAAGA
      481 GTAGGTATTT CTTCATATTC TACAGTCACT AGTGCTCATT TCTTTGAAAT AAAGCAAGGA
      541 TTATGTTTCC CAATGAATTC TTTAAAGTAT CATATAATAA AGGAAAATCT CTTCCACAGA
      601 GAATATTTTT GAACTCTTGC ACCTAAAGAC AACTTGATGT TACTTTCAAT GGTTATAGAA
      661 AGTGCTGGGT TCCAAGAAAT TCATTAAAAC ACAGAGGAGT AGTTACACCA GGTAGGCACA
      721 AAAGGAATTC CACAGCAGAA GCTTTCCACT GTTTAAAAGA ATCCATTCAT TGGAAGACTT
      781 GTTATATAAA CTAGCTTAAA ATGTTGAACT TTGAAATTCA AACTGTTTAT TTCTTTAGAC
      841 ATTTAACATT ATTGTTTTAT ATGAAGGTAA TATAACAAAC AGGATGAGTT ACATGATGTT
      901 TTGAAATGGT GTAGTGGTTT GTAGTGCTAT TTATCTGGTG ATATCATGCC TTAATCCTTA
      961 AGACTGAGTC AATTCATGCA GAAGGTTTGT CTGCGCACCT AATTTATTTA TTCTCTTATG
     1021 ACTGTATAAA CTGATAAAGA AATGCATGCT CTAAAGAGCT TATTAATCCT ACAAGTCACC
     1081 TAACATATGT CAAATTACGT TTATAGGCTG TAAAGTTATA AATTATTTTA AGGATTTAGG
     1141 GCTGGATAAC TATGTAGGGA ANNNNNNNNN NNNNNNNNNN NNNNNNNNNN NNNNNNNNNN
     1201 NNNNNNNNNN NNNNNNNNNN NNNNNNNNNN NNNNNNNNNN NNNNNNNNNN NNNNNNNNNT
     1261 TAAATCCATG TCAGAAATAA TCAGGTGATA TCCAGTTAGT TAATCCATCC CGTGGTCAGT
     1321 GATTACATGC TCAGTCTTTT CTGAATTTGG ATTATTTGTT GATTCAAGCT CTGAAAAATT
     1381 GACCTCTGAG GTCACAAGCT TTACAGCTCT GTTGAATAGT GCTCTAAGTA CAACTAACAT
     1441 GATTCACAGA AATACTGTTG AAGTTAATGA CACTTGCATC TTCATTATAT TTTGAAAATC
     1501 AAGCTTTTGT TTTAGGAGTC AGAGTTTGCA TGTGGTGGGC AATTTTCTGG TTTTCCTACT
     1561 ACCCACTGTA CCCCTGATGT CTTTCCAATA TGATACTCTT CAGCTATATA ATAGTGTGTA
     1621 AATGGTAATA CTATACAAAT CATAGTAGGT AAAAAAAATT AGGCAGAAGT TGGATTTGAA
     1681 GTTGATTGAA TTTAATTTCT CCATAGTTCA TTGCAGTAGT TAACACATTG ACAGAGACAT
     1741 ATTTATCTTG TATTATAATC CCTTCTTTAA TATTATAGGC TTTAAAATTG TTCAGTTGAA
     1801 GACTTTTAAA AGCTTTCGTT GGTGGAGTTT GTGTTATATG TACATCTGAA AAGAAAATTG
     1861 AAAAAAGCAA TGAAACTGAA TTTTCAGAAT AAAATCCATC ATTTTGGCTT TAACATAATT
     1921 GAGTCCCCTT TCAAGTAGCA TTTCTTACAT ATACATTTCT TTATATTCAT ATACATGGGT
     1981 ATAAAGTAAC TATCATCCTA AATTGGTCAT ATCTGAGCAT CCAACCAATT ACTTGCTTTT
     2041 GTGAATTATG TGGAAAATGT GGTTAGGAGA AGGACACACA AAGCTTTAAC AAGGAGGTTA
     2101 GAGATGTGTA GCCATAGTTA TTTGTGTTAC TGCAAGAGCA GTACCAGATT ATATAGGATA
     2161 GCCACCTTTA TTCCCCCCAG CAGTTGAACT GGTGGTAGCT CTCTAGTTGG CTGTTTCGTT
     2221 GCTGGCATCT AAGCAGTATC CACTTTTAGA TCCCATAGGA GTTTTATGAA AATGCATGAG
     2281 AAAGTTGATT AAATGACGCT CTCTTTATGT GACACATGCT TGGGTTTTTT TCAATATTAC
     2341 GTTCAGGGGG TGCCACTTTA TTAAGAACAG TGTTTAAGAT ATAAATTCTC AATTACAGAC
     2401 AGTTTTTGCA ATTCCCAAGC CATAGGCATC ATGGAAGGTG TTTTTGTTTG TTCATTTATT
     2461 TTATTTACCG CTAGCATTTA TACAGTGACT ATCCACTCAC TGTCTCCATA GCTGAGTTTC
     2521 TAGGAGAGTC ATTGTTATCC CAGGTGGACC TGAAGTCAGT GGGTATTTGT TAGTGGGTGA
     2581 GGCAAACCAA GCATTTCGCT ATGTTTGACT TCCAATCTCT GCAGATTATT CCATCAGCTG
     2641 CTGCAGTTTA AGAATCTGCT TCCCCTCCTG TTCCCTTCAC AACCTTTTTA GTACCTCTGG
     2701 CAAAGACAAA GTGTCCTACT CAGCAAAACA TTTTGGAACC AACATAATTT CAGATACCCG
     2761 AGACAAATAT GTGAAAAATA AAGGGGAAAG CAGGCGGGAA ACTGGGAAGC TGTGTGGGAA
     2821 TTTCCTAGGG AGCATAAGAT AAATTCCTGG AAAGTAGGGA CAGAATTCTT AGAAAGCAGA
     2881 GGGGGATTTC CTAGAAAGCA TGGGGCAGGG GGAAAGTGGA GAGGGTATTC CTGGAAAGCA
     2941 CAGGGTGAAT CCTAGAAAGT GGAAGGTAGA AAAAGGAGGA GAGCAGGGTG GGGTGCATGG
     3001 GATGAACACC TGCAAAGGTA GAAAGCACCC AGGGAATTCC TAGAAAGCCA AAGGGGGATA
     3061 TTCTAGAAAG CAGACTTAAA ATTCCTAGAA AGCACATGAG CAAGTCCTAT AAAGCAAAGA
     3121 AATTATGCGC AAAATTATGG ACACGTGGAA AATTTTCTAG GAAGCTGAAG GTTAATGGCT
     3181 AGAAAGCAGA GGGATATTCC TGGAAAGTAG TGGAGTGCAT TCCTAGAAAG AATGAAGTAA
     3241 ATTCCTACAA AGCAAATTTT GGGGTGTGGA TAGGAATTCC TAGAAAGCAA AAGGTGAATT
     3301 TCCCAGAAAG CATGTTGGAA TTTCATAGAA AGTAGAGAGA GGGATTCCTA GATAGCAATG
     3361 ACTATATTCC AGGCAATCAC AAATGGTGAG GTAAGATCAT CGATATGGGT GAGATGACTG
     3421 AGGCAGGTTT GGTGGTGGAG TCAAGTGTTC GACCTCACCC TGGCAGGGGT TTGGGTACCC
     3481 GCAGCAAAGT CACAGGGTGT TTGCTGTGGA TGCTGAATTG TGGTCAACAT ACTCTGTGTA
     3541 CAGGAATTTG CGCAGATAAG CAAATTTCTG AACTTTAATC TTACCACAAA TTTGTAAGTA
     3601 TTTTGTCTCT GAAGTCATGT TTGTACTCAT GTTGCTGTTC TAAGTCAAAA CTGTGCAATT
     3661 TCTTTGCATG CTGACCATGT TATTCTTCAT ATTTCAAAAT TGCACCTCAC CTGTTACTCC
     3721 TCTGGGATTG TGGTGATAAC TCATGGGACT TTGCAAAGTG AAACAGAAAA CTCATACTGA
     3781 ACTCTACAAA GTGCTGGGCT TAAAACTTAC GGAAAGCATG CGTGAAGACT GAAACAGTCA
     3841 ATAGAAAAAT CTGTAAATAT TTTTGTTGAA AAATCACGTC GCTTCTCTGC TATTAAAAAC
     3901 ATCTCTTAAA CATCCGATTG CAAAGTTTAG GTTACTTTAA TAGATAAGAA ATGTTAACAG
     3961 TTTCTTAAAG CTGCAGTTAT TTTTTTACAA TTCTCTGTTT CTTTACTAAA TCTATTCTTT
     4021 TGGAGGATAA CTAGGACAAG GCAGCTTTGG GGTAGTAAAT GAAGTAGAAC ACAGGAATAC
     4081 CGGCAAAAAA TGGGCCATCA AAAAAGTTAA CAGGAAAAAG GTAAATATCA TGTAGATATG
     4141 TGATTTTTCT TTAAAGTATT CTTATCTTTT TTATGATCTG AAGATTCTTC TTTCTCAGTC
     4201 TCTGTTTGAG CACAGAGATG TCATATTAGA TCCAGCATTT CTCTTTTCAC CTATGTAGAT
     4261 ATTTATTCTC ATTTTTCAGG TATTATTTTG TGTCTTAGTC ATTGCCCCTG TAGCAGAAAC
     4321 TAGAAGTGGC ATGGGTTTTT AAAATACTCA AACTCTGTTG TCTAACCATG TTCTTACTCC
     4381 TGCATGTAAA TTAGAGTTCT TACTCCTTCA TAAAAGAGTA ATTGAAAAGG TGTTCGCACA
     4441 TTAGATTCCA AACTCTCCAA ATCTGATCAA ATATAAGCAA TTGGAAGGTG TTTCTTTTTT
     4501 ATGTATTTAT TTTAATTTTT AAAAATAAAG TAAGGTATAA ATTAGGAGCA CAAAGTGGTA
     4561 CATTCACTTG TCAGTATGGA TATAGCAGTA CAACTTTATG CCTGAAGTTT TGTGGCTGCA
     4621 TGATGAATCC TGAAACTTGT AATTTACCAG GTGAAAATTT AGGTTATTTT GTTCCTTTCA
     4681 ATATTCTAAA CTTTTCAAAT TGTTAAATTG GCAATAATAA ATTCTTTTAA ATTTTTGTTT
     4741 ATTTAACAAG AAAAATACGG AACTTTGGTG GTTGTTAGCA CATGGCAGCT GTGGCAATAC
     4801 CAGGTATGGT TATAACAAGA TACCCTCATG TAGAGTGGAT TAATTGTTTC ATTTCATTGA
     4861 TACCACACTA AAATCCATTA TGTTATTGGT GGGTACTGGG ATGCTTGGTG CTCTGCAAAA
     4921 TAATTTTTTT GCTTATTTGG CCTTGTTCAC ATATTTGTGA GATGATGGGT GTTAGCTCTA
     4981 CTGAGCTTGC CAGCTTCCAA TGTGAATAAT TATATTTTAA CTCCACTGCC CGAACATCTC
     5041 TATTTTGTGT TAATTTTAGA TGCTTATTAA AAATAACTTA TTCTAATTAA GTAGTCTTTT
     5101 TAAATCTTGT TTGATAAGTA CATGGTGTGT TTCAATAGTT TGAAAATGGT TGTATACAAT
     5161 CACAACCATT TTCACACTAC TCACACTTGA AGGCTTACAG AACATTTCAT AGTATTGTGT
     5221 ATTTAAAACT GTAAGGTGTT ATGGGACAGA TTTATTAGAT CAATGGAAAC AGTCTAGCAA
     5281 TACGCTAGGA TTTACTTGGT TGTCATATTT CAGAATGTAA GACCTATTAA TGTCTTTAAT
     5341 ACATCCTATA GCTTTTTTAA AATTAAATTG CTGTTGAAAA AAATGTTTGC AAAATGTCTT
     5401 TTCCATCAAT AACTAAGGGC AGAAGTTCTG CCATGAAGCT GCTTGGATGG GACATGAGCA
     5461 CTTAGAGAGT GAACTATGAT CATGTAATAC ACTCAGAAGA GATGTTTGAG ACACCAGCGG
     5521 TAAGATTTCA CTACTTGCCA CACTGGTGTT GGTAGACTGA AAAAGAAACA AACAAAGGGA
     5581 CCATCTCTGT TCCATGGTAA CTCATCATAG ATCTTATTTA ACAATTTTGT AATTTGACAC
     5641 AAATCTTACA GCTCTTGACC AAAACATTGT GGAAATATAA ATATTTTATT TTCCTCTAAA
     5701 TTCCTGCTAT GCCACTGTTG CCAGAAATAT AAACTAGCAG TTCAACAGAG GACAAAACCA
     5761 CTTTATGTCA AGGGAAATAC TTGAGTAAGC CTGCTTTGCT TGCTTCTCTC TGGTAGGCAG
     5821 AGACAGTTAC TACAGCCTAG GTTTCCATTT GTTCCTTCTT CCAATTCTCA TACATATAAT
     5881 TTTTTTCCTA TTCTATTCAG AACTGTTGCA ACAATAATTA AATACAGTTA CCATGAAAAT
     5941 TACAGGGTTG TTTTTTCCCC CTCTGCTTGT TTCTGCAGTG CTCTCTAAGG AAAGTGGTCC
     6001 TCCTGTGTGT CCATAGCGTT TTGAACAAGG GGAAACATCA GCCGATAAGC AGTCTTTTCA
     6061 TTTTTTGATA GATGTGTGTT GTTTCACTAA TTGTTATAAA GCCAAAGAAT GGTGGAAATC
     6121 TTATTTTTGA GGTTAAATTA ATACTATTCT GTCTTTAACT TTATTACTCG TTGGAAAGGT
     6181 GTTACTGCTT GAGCTGAACA GAAAAGATCT CAGGACTTTA TAATGGCAGT ACCATATTAT
     6241 AAATATTGCA ATAACACATG TAAAATAGTA TTTTCTGTTA GCTGTAGGTG TAGGGGGCTT
     6301 TTTGGGGGGG GGAGATTGAA TTGGCCAGAA TTCTTACTTA AGTAATGTAT TATAGTTTTT
     6361 ATTCCTAGTT GCTGAAAAGT TGCATTTTAT ATTTTTTTCA AATGTCGGTA CTTTCTTAGG
     6421 CTTTCTGTAA AAGCCATTGA TGATGCATTG AATGGAAGAG TCCTTAAGCT GCATCCATAC
     6481 TTAGTCCTTG TTTTGAAATC ATAGTATTTT CGTAGATTTT TTAAATGTAT GTTTGTTAAA
     6541 AGCTTGAGAG CTTGTCGTAA TAAGCACTGG CAGTATTTGC AGCAAGTCAA TTGTGTTTTG
     6601 TCTTCTGTTT ATAAAATACT AAGTGCATTG GGGTTCTAGG TCATCACTGC AGCTGGAGCA
     6661 CTGCTATTAA TTATATGTGT TGTTATTACA TTAAAAGAAA CTAAACTCAG AAATAACAAA
     6721 ATCATTACAT TCTCTCTTTA TTAATATTAG CAGAAGTATC TTGTAATAGG GCTGTGTGAG
     6781 GATGGAGAAC TTAAAAAAAA TCCTTTGTGG TGAAGGACAT TTTACAGAAA ATGAGACAAG
     6841 GCACATCATT CAGAGTCTTG CTTCAGCAAT AGCTTGTCTT CAGAAAAACG GTAATTAGGT
     6901 TCCTCTGTCT CTCCCATATG TTCATTGATT TCAAGTGTTC ATACATTTAA TAATAGTTAA
     6961 TGATTGCTAT TCTTATCTAT TATTTATTTC ATAGCATAAA GATAGTCTGG TAAAGAAAAA
     7021 GTAAATTATA CTACAAGAAT GCTTTTTTAG AGCTTTATTT TTCTTACAGA TGCAATAACT
     7081 GCTACCTTTT TTTCGTTTAT TTCTCTTTCT GTACCAGCTA TGGATAATAA CACATATTAG
     7141 TATTTCCTAA CTTGCAACTG CTTTGCATGA TAACGTTAAC TTAGTTTAGT TGTTAAGTGT
     7201 ATAGTCTATT ACAGGAGGTA AAAAGCAGAA GTGGATTGTT TCTGGTGGTA CTTTAACAGT
     7261 ATGGTTTTTA CGCAGGAATT ATTAATCTCT CTGTTACAGC ATACTACTAT TAGGAATCCT
     7321 TTGTTTACCT TTTATTCAAT ATATACAGGG TTATGGAATG GTGCCTTGTT TAGAGCCTTG
     7381 TTTCTTCTGT GTACTCATTG GAAGGGCAAA AACTTCTACT GGTTTTGGAT ATGAAAATTA
     7441 ATTGCATGTA TGAAAATCCG TGTAAATTTG ATAATTATAC AATATAAACC CTACTTTTTT
     7501 GTTAGATAAT GTCAGGTGAT TGATATTAAA GACTGAGCCA ATGTGAACTT TTCCCTTTAT
     7561 TACAGAATTG TGGGGACAAA TGAGACTTAA AAATATGCAA TACTTCTCTG GTTAGGCTTC
     7621 CAATAGTTCA GAGTAAAATG CACTGGAATT GCTCAAAGAA ATTACTCAAT CGAAAGAGTT
     7681 TAAAACATTT CTGTCAGAAT ATCTTTACTG CAACTGATAA CATTTTATTT CTTACCCTCT
     7741 CTTGGCAGAT ATTGTTCACA GAGATCTAAA ACTGGAAAAC ATTTTAGTTA AAAGCAGTGA
     7801 CATCGATGAA GCAAAGGAAA TGAAATTAAA CATAAAGGTA AGATGACAAT TGTAGCAGTT
     7861 CTGCTTTGAG AACTGGTTTT AATATCCAGA TATTACTGGG AGACCTGACT TTGCTACCTA
     7921 TTAGCAGCTT TTGAAATGAG CTACTAAATG GTGTTATTAG GGGGAAAAAA AAAATCATTC
     7981 TGGAAGCTAA ATGCCACTGC TGAAAAAGGC TTTTATTTTT TTTTTTTTAA AAAAAGCATA
     8041 AGTATATTTC TAGGTCAATT AGAAAAAAAA ATTCCTTAAA GTAACCATAC CTTGTTCATC
     8101 TAGATCTACA TTAGCATAGC CCCAAGCCAT TAGTTACAGG AAGCCAGCAG GTGCTGTGAT
     8161 ATATAATTAT TTTTTAAATA AGGAATTGTC AATTTAATAT AAATTGTAAA TTTAATGTAA
     8221 ATCTGTTACT AATTTAGGAA AAAAGCCCAC TTAGACTGTA CCCTTGATTG AAAGACAAAT
     8281 ATATTTTAGG ATTCTTTTGA TATCAATAAA TATTTACTAC ATAAACAGAA TGTGTCATAT
     8341 GCTTAATCTT TTTTTAATTG AAAAAAAAAT AGTCTTTGCT TAATAAATCG TATGCTAATT
     8401 ACCCATTGCT TATTTGCTGT TTTAGTAGTA GTTACTGTGA AAACATAGGT ATCTTCTAAA
     8461 ATAACCTTGT AGAACTGAAT TATTGGATCA TGAATGTGCT ATCTTGGGTA GAGAAGTCCA
     8521 CGCTGAGAAG CATTTCAGAT ACTTGAAGGC TGTGGACAAC TTGGTAATTG ATGGTGGGAG
     8581 AAATCCAGGG TGCAGAACTC TGTTTGCGAT GTTTCTTAGA GCGTCTGTAT TTTTGTATAA
     8641 TTTCATACTT TCTTAAACAG CATAATTTTG GATTTCCCTA TATCCTTCAG TTTGGGCCTG
     8701 TTTGTTCCTT TCTTCCTGCA AATGCTAGAG GTAGGCAAGA CATCAATATA CATCTTCTGG
     8761 TTTGTCAGAC AGCTTTCCAT CCTTGTAGTC AGTTCACCAC TTCCATCAGT GGAAACCATC
     8821 AGGGCCAGCT ATTCTTGTCT CATGGCCTTG CTTTATGTAT CCATTTGGAA CAGCAACTAT
     8881 CACACTCTAC CATCTCTCCT TTGAGGCGCA AGCATCTTTC CTGGCCTCTG TCCTGTGAAT
     8941 GAGAGCAGAT CTTTCCCCAT TTTCCTTGTT CTCCTTATTT TAGAGGAGAA TAAATCCTGA
     9001 ATAATGGAAG AAGTGGAAAG CAGGGAGGCA ACCACAGCTG GTATGGCTAG TAGCAATAAA
     9061 AGCATGAAAT AGATAAACAG CTAAGAACAA CATTTATCTG CTTCGGAGTT TTCAGGCTTG
     9121 AGGCAGCTGA TGGGGCTAAG GTTCGCACCC TCCTGTTTTT GGCTGTGAGA AAGTGTCTTC
     9181 CTGAATTTTT ATGACTTTAT GGTTTGGGGC AGGACATGCA GAGAGAATTG CGGGAGAAAT
     9241 CCAGACCCAG ATTCCTCCTG GTGAAAGAAC AGAGATTCTT CCATGTGATA TACTAGTACA
     9301 TGGCACAAGT GCATACTGGC ATGGGGTTTA GGTGAAATTT TTGTTTGTAA GTATAGATAG
     9361 ACTTTCAGTT CCAAGCCACC TGCAGGTATC AGGACATCCC TTCCCAAGCT CGGAGATACT
     9421 GACAACTTCA GATATATGTA CTGTCTCTCA GACTTGGTGA TAAAAATTGT CCGAATATAC
     9481 TGAAGAAAAT GGCTTCTCCA CATAAATGTT ACACCTGAAT AAGGTTTTAC TATCAGGATA
     9541 AACCCCCATC TATTAAAAAA AAGGTAAAAT CAGCATTTCT TTGCACCCTT TGAAATGCTT
     9601 TCCCATGTGA GGGATGAAGT CAAAGCCCAA GGTCCTAACT GCTTCCAGTT TTTGCAGCAA
     9661 AAAGGACAGA GTTTAAGTAA ATTTTTGTAA GGAAAGGCGA CTCTCCAAAA GGAAACAATC
     9721 AAGTTTCCAG TTTGCTGTTT GTGGGTATGT GGAGTGTTAT ACCTTTATGG AAGATGATGT
     9781 GAGTGTTGTG AGAAAAACTC TTGTTTTGAA TATCAGAGCT CCTCATGGTT TTGTCACATG
     9841 GGAAAAGAAA GCGAAGAAAG AAGTGACTTT AGGTAATGAC AGCCTATTCT AGGACACCCA
     9901 AAATACCTGC AAGGAGGAGT TAGAGAACAG AAACTGCTAC CCTTCCCCTG CCCCCCATTG
     9961 CTTTCCCCGT TAACAAAAAA GGTATAATGG CTGAATTGTA ATATCCTGGA ATTCCAAAAT
    10021 ACTAAATTTG TGATCAAATC TCAATCACAG TGTATAGAAT GACTCTAATA TTTTAAGTCA
    10081 ACTTTTCTTA CTTCCAGGGC TTTGATATTG TGCTGCTTAT GGCATGACAG TGATTTGAAA
    10141 GGCACAGACT TTTAGCTTTG TCTCCTTACA GGTAACTTTT AGAGGCGACC ATAATTTGGC
    10201 CCCATTTCAT TTCACTTTCG CTAATCTCTC AAATACACAG TGCTTGAAGT GGCAAGGAGG
    10261 CAGAATGCAA TAATCTTATT CCTTCATAAT GTGTTAACTA ATGTAAACTT GGGGAAGCTG
    10321 TTTTTACTGT GGACACCGGT AAAATGAAAA GGAGTGGCTA AGTTGTTGGG TTTGGGGTTT
    10381 TTTTTCTGTT ATTGTTTTTA AAACATTCCC CCCCCCCCCC CCCCCCCCCC CCCCAAAAAA
    10441 CGTCTATTTC AGTGAATTCC AGGATTATAA CTGGACAAGA GAGAAGTTTC TAAGTGTGGG
    10501 TATATTCTCT CTCTTTCTTA ATTTGCTCAC CCTACTTTCA TATAGAATAA AATTCATTTG
    10561 GTTCAACTGA AATTAAATCA AAAGTAACAC TTTAGTTTTA GTTAAGTTTT TCTAGCCATC
    10621 ACCTTTTGGT TGAATGCTGC AGCTGGTGGT ATACTCTGAC GACTGGTTCA GACCAGCAGA
    10681 ACAATGTATA TAAAAATTGC CTTCAGGAAG TGAAATTTTC ATTTTGCGTC CTCTTTTTCT
    10741 TGTCCTTGGA GGCTACTTAG TTTAATGTGA GCTTGAATGT CAAGGAAAAA ACTGGGGCAT
    10801 TAAAAAACCC CACTTGATAG TGGAACAAAT TGCCCAGCAA AGTAATTACG GGACAAATGT
    10861 TAGTGGTGTT TGGCACAAAT TTGCTTATCT TTATGGAAGA ATAGGGGAGG AAGAGACTGA
    10921 AGATTGTTAT ATGAAAGTCT CATTTTTAAT GTTTTTTTTC TGACTTCAGC ATTTTGACTA
    10981 CAAACAGTAA GTTCTGCACT CAACAAAAGC AGTAAAAAAG TCCATCTTTA CTGCTAGCTA
    11041 TAACACTGTA TTTTTTTCTA CTAGGTGGCT GACTTTGGTT TAGCTGTACA ACAGGCTGGT
    11101 GGTGGTGAAG GTATGTTTCA GTCTATCTGT GGGGCTCCTA TATACAAAGG TAAGTTCAGC
    11161 AGTTTGCTAT TTTTAAGAAG TACAACTTGC TAGATTCCTT CCAGATCGCA AAGAGACATA
    11221 TGATCTCTAA GGCCCTTGTT TTTCTTTTTT TATTTTCTCA CAGGAATTGT GAAGCAGCCT
    11281 GTATTTCTAA TCTCACAGAG TTATCTCTGA GACCCAAAGT ATCAGCTTCA GAGAAAGGTG
    11341 GAGCTATAAC TGGTAACAAC CTTTTAGTGG GGCTCGTCAG ATCTTATGCA GCTGCTGTGG
    11401 AATAAATTGT CCATCATTAT AAGAATTTAC TTTTCCTATG TGTTTTGCAT TATATAAATA
    11461 TGAATGTTTA GCATATCTGT TTCTGGTGTG TCCATTTTAC TGAGTTATAG CTTCTACGTA
    11521 GCAGTGAATT CCACAGATTA ATGCTGTCTT TGCTCAGAGT ACGGTGCAAC TGTTGGACCC
    11581 TTGGCAGACC GCTCACACTG TCTCTCTCTC TCTTTCTGAG GTCTGTCAGA GATCAGGCCT
    11641 TCTCCTGAGG TTCCGGAGGG GACAGGTTGC AACAGGTATT GATAAGGTAT CAGGGTAAAG
    11701 CGCTGGCAAA ATCCTGAGAC TTGCTGGTGT CTTAAACATG CTTACTACTT GTTATATATA
    11761 TAAAAAAAAT AGTGAATTTA TGTGGCTTGT CCACAGGCAC TCCACTCTAC ATGCCTTTCT
    11821 GTTTCTTTTG GCTAGCGGTG TCTAGTAGGA GTGACCCCTT ATTGTCTTTA TTCATCTGAG
    11881 ATGTCAACAC TTATCCTTAA AAATACGTAG ACTGGCTGTG AGATCTGAAA GGGTCAGCTC
    11941 TCAACTCTTT CTGTCCACAG AGGCCTTGTA CCTCCAGCCA GGGAGCACAC ATCTTCTGAG
    12001 CTTTTAAGGC TTTTCTGAAG GGAATGATAC AACCATCCTT GACCCAATAG CTGCATAGTT
    12061 TTTTCTCCCC TTACCCCAAC ATTTCCCTTC TTGAAATGTT TCTAGGCTCA TTTGGGAGAG
    12121 TCACCTTTTG CTGTTGGCTA CCAACAGAGC AATATACAGG TTTCATTTCA AGTTTGTGTA
    12181 TTCTGAATTT CAGTTATGCT AGGGATGACT TAAGACCTCT CGGAAATAAT TGCATTTCAT
    12241 TGTGCTGTTA TTCAGTCAGC CTTCACAGGT CTTTTGAGGC ATATATTTCT GGTAGGTAAG
    12301 CAGAACAGCT GCATAGGTTC TTTACATCCC CTTTCCAGGG ACAGGTGATG AGTAGTGCTT
    12361 TTTTGGTAAG GTTTCTTTTA ATATCCATGG GTTTTATTGT CTGCCTCTAC TGGTTCAGTG
    12421 AACTGGAGTG GAGATAAATG GGGCTCTCAA GAAAACAAGC AATGATTTAT TTTAAATCAG
    12481 CTCTGGGGTA TGTTTGCCTA CACATGTTCC TTCTTTCTCT TGCTATTTTG GAAGTTCAAA
    12541 ACCTCTGAAA TTATTTATTG GTGAAGAACT TGAATAGTGT TTAAGGTTGT GCCATCTGTT
    12601 AAGCCCACCT TGGAAGATTC ATGGGTACTT AAAGCCTAGA CAAAGTTGAC AGGAGACATA
    12661 ACTGACCGAG GAATCTGAAA TCAAGTGCGT GTCGTTTTTG CAAATGTGCC ATTGGTGGCC
    12721 ACAGGTAATC AGAGATTCAA AGAGCCAGTT TTAATGCAAG GCAACTAATT CTTTTCAAGC
    12781 TCCCTTCTGC GTAAAAGAGA TGGAAGAAGT CCATACTTCT CAGCTAAGCA TGGGAAAAGA
    12841 GGTACAACTG TTGCACACCA GCTGAGGACT GCTGCCGGTT GGGTCAGCTG ATTGAGGCGA
    12901 TGCTCTCACT CCACTTACTA TCCAGTTTCT AAAGGAGACA AGCAAGCAGG TCCCTACAGC
    12961 GAGGACGAGT GGCTGTTCCA GCAGATTGTA CCTCTTCAGA GTGCAAGCAG TGACATGCTG
    13021 TGGCATGTGG GGAGTCACTT TATAATCAGC ACCTACAGGG TGCATGAAAT TAACTCCATG
    13081 CCTACTACAA CAAAGGAAGG TAGCGGTTAG GGGAGATTTT GATCAGATCT TAGATGTTGC
    13141 TGTAGAGGAC TCTGGGTCTT GTCTGATGAT GTTCCTTGAT GATGCAGTAC TGTTCACTGT
    13201 CAGGCATTTC TTTTCTGCTG CGGTGTTTTG TTGGTTTTTT GGTTTGCTTT TTTTTTTTTT
    13261 CTCTGCTCCC CTAGCCCATC AGGTACTCAT TACAGTCTCT TAGATGATAT GCAGAACTAA
    13321 TTTTTTTATT TCCTCATGAG CTTTATCACA CCCTCCATGC AGACAATGCT CACTTTGCAT
    13381 TTCCATTCTA CATGATGTCA TCTTCAAACT GCCTCAGCCT ACCTTATATC ACTGCTAAGT
    13441 TCAGTTCAGT GCAAGTAAAA CATTCTGTTG TTACAAGGCC AGCTTCTTCT CTGTTGCTGG
    13501 GTGGTTTTGA AGCCAACAGC GCTACCTGAA TCACAGTACC TCCCTCTGGT TACGTAAAGC
    13561 TATTTTGTAA CTTCTGATGT GCTGCAGAAA CTTTTAGGAA TCTCCAGCAA GACAATGGGA
    13621 TTAAATTCTA AACCATTCTT TTTTTAGAAA ACTTCCATCC CAACAATGTG TCTATCCCAG
    13681 AGTATGATGC TGATTATTAT TTGATGTTGA AATGGAAGTT GAAAAAAACC CACTGAAGCA
    13741 GGAAATTATG ACATAGCCTG TCCAAAGGAC ATGCTTTTCA GGTTTTTTTT CTTTGTGTAT
    13801 TTAGGCAATG AATGCTTTGC ATTCTACGAT ATAAAGATTT GTACCCCTTT CTGATTCATA
    13861 CTGCATGCTG TAACATACTT CACTTCATTA TCCAGTATAG CATTCATTTT TTAATTCCAT
    13921 GAAGTTCTTT TCCTCAATGG TATATGCCAG CAATGCATTT CACAGCTTGC TTATAACAGG
    13981 CTGAAGCAAA AAAGAAATCC TTTTTGGAGG GAGATAATTA GTCCTTCTGA CATTTTGATT
    14041 GATGAAATAC TCATAGTATT AAATACTTCT TTAAGTGAGG GGGTTGCACG GAATGAAATT
    14101 ACTTTCCAAT TTACTAATCA TGATAGAAAT ATAGAGTCTC AACACTGGAA GGGACCTTGA
    14161 GTCATTTGAT TTATTCCTCT GTCCAAAGAA AGAAGCAGCT ATACTTAAGT CATTTCTGAT
    14221 GAATATTTGT GTAAAGTGTA CTTAAAGACC TCCAGTAATG GAGACTCTCT AATCTTCCCA
    14281 GGCACTCTAT TCTGATGCTT CATTATCCTC CTAGAAATTT TTCCTCCTGT CTGCCCTGAA
    14341 CCTTCAGTTT GACAATCAGC TTAAACTTAT ACCTACAGGC CATGATCTAA TCACTTTTTT
    14401 CATTATAAAT TTTCAGTTAA CTCACCTGCA GCCGCATTAT TGTGAGAGCT GACCTAAGGG
    14461 AGGTGGTGGG AGCCTATGGA TGGGGCTGAA GAAAAGGATG GAACTGCACT TCATACTTTC
    14521 AGACTATTAT TCCTTGCACT ATCCATCATG GATATGAAGA ACAGATAGAC ACCTTCCTAT
    14581 TTTCAGCAAT CTGATATCAC ACTTCTCCCT TGGTCTCTTG TTCATTAGAC TTGGTCCTGT
    14641 CCTGTCCTGC ATTTCTGGTC TTCATGATTG ACTCGCCATG CTCTGTTTGA TACCCATTAT
    14701 GTTAAAATGG GAGTATCCCA AACTGAGCAC AATATCTGCT TGAAGCCTCA CCAGTGCATA
    14761 AAGCACAGAT GATGGCTGTA TAAGGACTCT GAAGTTCACG TAAAAGAGCA AGAAGTGCTG
    14821 GGAATCAGGC TGCTGGCCTG TTTTTCTCCT GGTGTATTTG AACAGGCTTC TAACCCAGAC
    14881 AAGGGGAGGA GTGTTGGCCT TGGCCCCCTC AGAAAGGGCA GGTGTGCACA ACGAGGTTTT
    14941 GTACCAGAGT GGGTGTTTTA CGCTATTACC TGTCTTTTAA CACTGGAACT GTTAACTCAT
    15001 GTTCAGCTTG TGATTCACAA CAGTCCTTCA GCTGCTGCCT GACCAGCTCT TCTCCCTGTG
    15061 TGTGCATTCT GAGTTTGTCT TTCCATATAC TCAGAGTTGT TCTTGGCTGG ATGTTGTCTT
    15121 CAGATTTAAT AAGCGTGTTT TCTCTTAGAT CATCCAGGTC TTCCATTATA ATGGTGTCAG
    15181 GCCCAGGACA GACACCTACA AAGCACCCCT TGATACAGTC TTCCACTTTG GCAATGAACA
    15241 AGTTATAACT ACTTTCTGAA AAGCTTTTTT TTATGAATAC ATGTGCATTG TTCCCGTGAT
    15301 ATTTTAATGT AGACACTATT ATGAAAAAAG TTACATGAAA CCGTAACAAA AGCCTTACTA
    15361 AAATAGAGAT CTGTGATATT TAGTGTTCCT CCTCTAACCC CGACACCTGT CAACCTGTGC
    15421 CACATGGAGA TTTGTTCTTG ACGGGTGCAC AATGGCTGTT ACTTACCTTT CTGTTTTCTT
    15481 CTGGGTGCTT ATTATTTCCA GTATTTTCCT GGGAATTAAA ATTAGTGGGA TGCATCCATT
    15541 ATTCTTTGAC ACCAGTTTTT CAGCCCTCTT ATGGATAGAA ACCATGATTG CCTTTTTCAG
    15601 TTTTCAGGTA TTTTACCTGC CTTCCACTAA CAGTTCTTGA ACCACCAATA GCTCTGAAAA
    15661 GTCTTGTCAG TTTTTAAAGT ACTCCAGAAT GAATTTTATA GGTTACGGCT GATTTCAAAA
    15721 TTTCCAACCT AAGTACTCGC TAACCTTTGG CTTCTCTGTA AAAAAACTGA GGTCTTGCCC
    15781 CTTTGTCATT GATATTGATT GTGCTATCCA CTGCTTGCAG CTGGCATTTT GGTTAAGATT
    15841 GATGTAAGAC GACATTAAAT ACGTTTGCCT TCTGAGCATC ATCTATCAAT TGCATTCTTG
    15901 GTTGAATACA ATACCAGCCT CTTTATTTAT TGCCTTCCTA CTACTCAAAT ACCTATAGAT
    15961 TATTTCATTT TTAGTTACAT CCCTTGTTAA GTTGCTCCTC ACTTTTCCTT TCTGATTTTG
    16021 CCCCTCTATG CTTCTGTTTT CCTTTTGTTC TTATTTCCAT CTCTTGTAGG CTCCTTTCTT
    16081 GTGTGTGACA CTTGTGGAAA TTCATGATTT AACCAGCTTG GTTTATTAAT TTAAAAAAAA
    16141 AAAAAAAGAA AGGTAATAGC AATTTCCTGT AGGATATGTA TATAAGGATA TAAACTTATA
    16201 TAAGTTTTTA AGTTTCCCCA GGATGTTAAG AGCAAGAATT ATTGTTGCTT AAAAATGTTC
    16261 TCAAAATAGT TGATTAAAAA ATTAGATGAT ACTGTAGGTT TTGGCCAGTT TGGCAATATT
    16321 AACAGGAAGA ATCTCCATTA ACGTCTTGTT TTACCAGTTG TAGTATTATC AAACCACTAA
    16381 GTTAACCTTT TTAAGTTCCT TGACATAATA ATTAGATATC TGAAGCTTGG TACCTACCTA
    16441 AAACATAAAA ATTGAGATGA CAGTTAAACA AACTTTTTGA TTTGGTGGGA CAACACCAAA
    16501 TGGTCTCTGT CAAGCTCCTC TTCTATAGCA TGAGCTTTTT ATCTTCTGTT CCTTACTGGG
    16561 GCTAAGTCTG TCATCTTCAT TGATTCTGGA AGTGAAGGCC ATAGGTTTTG CTGCAAACTC
    16621 ACAACCACAT CTCCCATGAT ACAGCAGATA AAATATTACT AAGATGGCCC CAAAGCAGCA
    16681 TCTTTTTAAA ATGTGACTGA AATAATAAAA TGATTAGTGA ATAGATTATA ATTTGTGATT
    16741 TTTTTTTTAA ATCTAAGGTA TAAATAAATA AATTTGGAAA ATTATACTTT AGAGTAGTTT
    16801 GGCATTGATT TTGTTTATCA TATGCTGTAT TCAAGATAAG ATGTGCAAAC AGAGGCTCTT
    16861 GTGTTTTGCA AAAACCCTGT GTTCTTATGC ACTACACTTA TACCTGGGAG AAGAAGAAAA
    16921 GTTTGTATGG TGTCTTGCGG TACTTTAAGT CAGTGTGTTA TGAATGCTGC TTTACGAACT
    16981 TATTGTCGGG AAAAAGAATA CTAAGTTTAA TCATACAGCT AATGTCCCAG TGTCAACACC
    17041 CCCTTAACAG CTAAATGATA AAAGTGAGGA CACAGCAGCA TGAATTGTTA AGGTCTGTAC
    17101 ATTATTGATT TAAACATCTG CTGTTGGTTC CTCTTTACAT ATGGGAATAA ATTATACCAC
    17161 ATCAGCACAT TCTTCATGCT TTGTGTTTAA GCATTTAAAA GTTGGTTTGG TTTTTTTTTG
    17221 TATTATTAAT ACTATTTTTT CTGCTTGGTT GGCAGCTCCT GAAGTTATTG GTGCCACAAC
    17281 TACAGCCAAC AGTGTGACAT TTGGAGCATA GCTGTCATTA TGTACATGCT GTAAGTAGCT
    17341 TGTAAAACTA ATATAAAATG TACAGACCCA TTTATAATAC AAGCACTTAA AATTTTGCAC
    17401 TGAAATAAAA AATAAGCCAG TGTGCTAAAC CTTCACAAAA GAATGAACTC TTATAATTTA
    17461 CTTGTATGTA AACATTACAA ATTTCTAGGC AAAATAAAGG ATACAGTTTA GTGTTTAAAA
    17521 ATTGAGTATC TGATTTATGA ACCACTTCAG AATCCTGAAA TTACAGAATA TTACAGAATA
    17581 CTGGAGAAAA CACCATAAAC CTAAACTGAG AGTTTAGGCC TCTCTTGTTC ATGTGTTGGC
    17641 TGGATCTATG TATGAGAACA AAGTTATCGA TTTACAGATT ATTGTTCAAA TCCTCAAATG
    17701 GATTGCATGA ACCATGCCAT CAGGGTAAGG GCTTTTGTTC TCCAGCTCTC CCTGTGGTAA
    17761 CTCTGTAACA GAGATGTTTG AGGGCTGTAA GGTCTCCCTG TACAGGTTAC CAGTGTCCTT
    17821 TGAAAGTTTA TTAGCCTGCT GTTATTAGGG GAAGAAATGA AATGTTACAT TTGTAAGAGT
    17881 ATGTGCATAT TTTTCTTGAA GTCTTTCATC GTTTATAACA CCTGTCTTAG TTACAAAATA
    17941 ATAATTCCTC TCTTAAAATT CTTACCCTGC CTACACAAGT TAAGTAATAT AAAAAGGTAC
    18001 CCCAGTAATT AAAAATAAAT TGTAGCAAAG TACATAAATT ACTGTTCAAT TGACGCAACT
    18061 AAAATGTCAC ATTGTATGCA GGGACTTTTT TCCTTTCATG ATGTATTTGC ATGGTTTTTT
    18121 TCCTCCACCT TCAGTCTTTT TCTTCTCTCT GTTGCTCCCA GATGACACTT TAATGCCAAT
    18181 GTTTTAGAAC ATTACCACTT GCCGTTTCAT TTGTTGTTAT TATTTCTGTC CTGTGGTTGT
    18241 TTTACTTTCG TTGCATGCAG CTGAGTTCTT TTATAACTTA AGACTTTGTA CATGAGCATG
    18301 CAGACACAGG CTCGCAGTTT CATAACCTCC TCTTTTCTGG ATTTTCTTTG TTTGGTTTTT
    18361 CTTTCCACTT TGTTTTGGTT CCTCAGTTTC TTTTCTATAA AATTAGCTCA CTTTTCTTCT
    18421 TGTGTCAGCA TGATGAATTG TTCATAGCTT TATTGCCTTT ATTTTTTTTT TTATTTCTAA
    18481 AATTCATGTG TATTTTTTAT GCTGATACAG AATGAGTTTT ATTGTTGTAC TTCATGATAT
    18541 TAATGTTTGC ATCAGGGTAG TAGGATTTGC ACAACATAAT ACAATAGAAT ATATTATAAA
    18601 ATGGTTGGTA GAAATTGGAT GGTTTGGCTG GCTAATAAGA ATCCAGAGCA GTGCCTGCAA
    18661 TCAGCACAAT TCACAGCTAA GAACTTGTAA AATTCAGAGC AGTGAACTGT GTTGATTGCA
    18721 GCTGGAGCTT AGAACTTCTG ACCTTCTTCC TTAATTAGCA ATATAAATAT TTTTTAAAAT
    18781 TAGCATTTTG TAATCACAAC AGTGTCAGGA CAAAGTAACA TTAATTCACC CCTCGTTGTG
    18841 TTGACTACAC AAGAATGAAA ATACTGTGTA TGAATTAATA GAATACAGTT CACACTCCTT
    18901 TTTATTGTTT AATTTGAAGA GAGTAATACA AAAGCCATAA GATCATCTTC TGGTTTTAAT
    18961 TCTGGTTTTG CAAATTACTT TTCTTCCCAC CCTGAATAAT AGTGTGTGCT CCTGGTGCTC
    19021 CTTTAATGGG CTTAAAGATA CTGTGAGAGC CATTATTGCT GCCATCACAA CTTTGACCCT
    19081 CCTAGGCTAC AGCTAATGCC TCCCTGGTAA TTTGCTAGCT GCCAGAGCTC TTTTTGCAGT
    19141 GCAGATGGCA TGCTCCATCT TGGTACCAAG GGTATTATTG CCACGACAGG CTCAGTCTCT
    19201 ACCTATATGG GGAGCATAAG CCCCGAGGTG ACTCATGAAC TCTGTTTTCA TGAATGTTAA
    19261 TGCACAGGGT TGCCTCTGCA TAATGGGGCA ATGCCAGCGT GATGGATTTT TATATGTAAT
    19321 TTAAACTGAG GTGTACTTTA TACTTTCCAT TTCATTTCTA TTTTAACATA TACTAATAGA
    19381 AGCATACACA ATAGCAACCA ACAAAAAGAA AATCCATTAA AATACAAAAG TATGGCAGCA
    19441 CATTGAAAGA GTAGGCTAGC AAGCGTCCCG CTGCCTGTCA CACTCCCAGA GTACGGCCCA
    19501 TACGCTGCTC TCGAATCGGA AAGGGTCAGG GGCTTCTTTT TCCTGTGCAA TCTACGCTGT
    19561 TGGATTTCTT GCTCATTCTT CCAAGTGTGC TCAGAGAGTC TGGCCCCTGC AATAGTTCTC
    19621 GAAAACCTTT GTGCGACTAA AGAAACCTAG GATGCCTAAT AAATTACTTC CTGCATTGCA
    19681 TCAATAAGAA ACCGATTAAG AAAATTTTCT ACTTTTTGCT CCTTTCTAAA GGCACGGAAC
    19741 ATTTCACCAC AGATTTTTCA AGGTTTTGTG CGATAGGTTT CACCTACTTA ACTTGATTTC
    19801 TTTAGCTGAA GTTATCTGTT GTCTGTCACT GCCTTAGTCT GGAGAAAATT TAGTCCTGTC
    19861 TGCGCATAAC TGAATAATGG GCATTGTCAC CAGTCAATAC TTACAGTCTC GTGTCCCGAA
    19921 ATGAATGCAT TCTTCCCATT TTCCGTTCTT TAAATTGAGT TCCATGTGGA TTTAAGTCCT
    19981 GAGGGACACT GGGAAGGAGA ATTGGAGGAT AAAAGAAAAG AGCGATTTTT GTTGATGACA
    20041 TTTTGAGATT AAAAGTTTTG GGGAAAATGC ACTAAAATAT TAATTTTATT TTTACCTTAA
    20101 AATTAAAAAT TAAAGCCATG TGAATGAAAC TCCAGAATAT TTTACTTTGA TATGAAGTGA
    20161 CAGGTATCCT TCACTAGGAT GTGACAATTA CGTTTGCACC AGCTACTTCT GTGTTTTGGG
    20221 AGTAGAACTG AACCCACAAT TTGATGCAAA TAATTTATTG GATGACCTTA CGTTCTTTTT
    20281 TGTTTTAAAT GGCCACAAAT GGGTGTACTA ATTTCTTGAA AGTATTTGCT ATGTAATTTT
    20341 TGCATGTCAG TTGTGCGTGA ATAGTATGAT GTAAAATCTA AAATAGATTA GAAATTTAAT
    20401 CTGTCTTTAT TAGTTTTGAT TGAAAAAAAC TGATCACATG ATATGCTTTT TCATCTGTTA
    20461 TGTGATCAGT AGAACACAGG TCAATATTGA CTTTCAAAGT ATATTCTCTA ATAAACATTT
    20521 ATAGTTGCTG TTTCCGGTTA ATACTTCTGT TGGTAAACAG TAATAGTCTC AAAACACAGA
    20581 TACAAAGTGA GTTTAAACAC AGGGTTTGAT ATTAACACAA TTTTTTTTAG GAACGCATTT
    20641 GTTGTAGCTT TGTATATATT ACCTTTTTTT ACTGTTACCA CATCACTGAG AACACAACTG
    20701 TCATAAAGAA AGCAGATGAT ACAGAAAGAC ATTCAGACAC CACACGTACT TGAATATTTA
    20761 ACTTTAAAAT AACAAGAAAT AGATACAGGG CAAGAATGCA GCCAAGGTAT ATTTTTATGA
    20821 ACCTATGTAC TCTTAATATG TACACTTACA GGTATGTCTT AAAATTTTTC TGATATCTTT
    20881 GCTTTTTCAT TATCCTATTT CTACCGATCC CTTAGTTCAG ATTAGGCCAA ATAAGGCAAT
    20941 GCTCACACTA TGTAGCTAAA GGAGATACAG CTTGATGCCA GAACAAAAAG TGAAAAATTA
    21001 AAAATTATGT TTTGTTTTGT CATAGTGTTT TCTGTTTTAT GTTTTTGTTC TGAAAAGTAC
    21061 AACTTTTGGA GCAGTAGAAG GATATTAGAC ACTTCTATAT TCTTCTGTGA ATCACACTTG
    21121 CTTTAATTTA CTGTTATTCA AAGAAGAATA GTGACCTAGA CTGAAAATTG GATAAATTTC
    21181 ATAGAATGCA AGAATTTGGA ACTGAGTTTA TTACATTTTG AACAGCAGTA CACTTGAATT
    21241 CAGGGACACA AGCAACCACT ACGTATGGCT AAACTGACTT CTTACATAAA ATAAGGCTAC
    21301 GGAATAAAAC GTATCTAGTA ATTCTTACAC TAAGTCCATG ACCCGTGTTT GACCCAAGCC
    21361 CTGTTCTTTA GAAAGGCAGG TGATTGGGAC ATAAATGCCT AAATGGAGAG AGCTCTGTTT
    21421 GGTCTTGTTG CTGCTGTTGG AGTTCTTGTG ATTAACACTA GCCTAAAACC AGTGGGACGT
    21481 GAACTAATGA TGGTCCTTAT TACTGAAATG TAATGGTTGC TAGGACAGAA CTGTTGAATT
    21541 GTTTAATGGA AAACATTACC TTGACATGAA ATCAAAAGAA ATGGTAAGTG TAAAGTGTTT
    21601 GCAGTAAACA GAATTTCTAT GATGGAAATA CCGCACGTGG TGGCAACAGG TTAGCTTTCA
    21661 GTTAGCCACG TGATTTGGGC AAGTGAGTTA CAGAACAGCA AAATGCTGCA CTTTCAGTTT
    21721 AATTTTTTCC AGTTTCTACC TTCAGTTGTT GTAACTTGTG AAACCTGTGG CTGCTACTTT
    21781 AAAAAATCCA TACAATATCA ATTATCTTTT CCTTATGTGG GTACATGGTG ACCAAGATTA
    21841 AATCACCTTT TAACCTCATA ACCTTTTTCC TTTCAATCTC TCCGAGACAC ACTTTTTTCA
    21901 GAACTTGAGA CACTTTTGTA GAGTTCTTCT GAAGCTTTCC CAGTCCTGCG AACTTTTTGA
    21961 TTTCACAGTG ATCCCATAAT ACATAGTTTT TGCCTCACCA GTGAAAAATA GTAGGTATCT
    22021 ATTCACTGGC CCTAATTTTC TTACACCTTT TATAGCAAGC TTAGAAGAAA AGCTTTTTGA
    22081 ACTGATAAGA AAGGGAGACC TGTGCTTTAA AAATCTGATC TGGGAAACAG TTCGTGAGGC
    22141 TGGTAAGTAC ACAATGCTCT CGCAAAATAA GTACTGACAG GATTGCAATG AATTCTACAA
    22201 ATGTAGTAGT TTTGATTTTT TTTTTTTTTT TGCTTTTAAG TAGTATGCAT TTTCTGAAAA
    22261 GGGAAATTGA TGTTAAAAAA GAAATTTACG TAAATGATAT CATGAACTAA TTTCACAGCA
    22321 TTGTAAGTAA AATATTCTCT GCTGAATTAA AGCACTCAAT TGAAAATGTG TGGAGTTGTT
    22381 AGCAGAAATG AGTTGTACCA AGTTGTGGGG TTTTTTCCTA GGAAAACAAG CATTGAGACT
    22441 CCTTCTGAAA GTCGATCCTG CTCACCAAAT CGCAGCTAAT GAATTTCTTG ATAACCAGTG
    22501 GATAACAGCG AGTTTTGAGG AGGTATCATT TCTTCACCTT GTGTTCTACC TCTTACTTCT
    22561 TTGGTACATA AAGATGCTGT ATTGCCTCAG TGGAACCCAG TAGGGTGGAA AATTTAAAAA
    22621 AACACAACCT AAGCAACAGA ACACTTGTAG GGGCCTTATC CAAACCTCCC AAATCCATTA
    22681 ACATGTTTTG CTTGTATCCC ATGGGCTTCT GCTAAGCCCA TTAACTAGGA GAAGCTTTAC
    22741 GCTGCGTTCC TTACACCAAA CAAACTTTAC CTGATTTCCC ATATGTTTTG GCATAATATC
    22801 AAAGTATGGG CTCAGGTCAG GTTTAATTAA TTCTCACAAT GTTCCTGTTG CTATTATAAA
    22861 AGTATTTTTT TTAAATTTAA AAACAGGACA TTGAGCTAGA GGGGCATCTG GCCATTCTGG
    22921 AGACAAGTGA ATTGTAGTGC TGGAAAGGGA ACCTGTGAGC TCCCAGCTTC CTGGCTGGGC
    22981 TGCAGACCAC ACCGCTGTGA GGATGCTGAA CTTTCAGCTG TCTGACGAAA CAGTTGTAGC
    23041 TGAAATTAAA GCAGAGGGAA TGGATATGTT TGCTACTTAA AGACAACACT GATGATAGCA
    23101 AACCCTAATT TCTTCCATAG CTGGCTTCAA TGCCATCTAG AAAGAGAAAT GCCTATGACT
    23161 CATTGAAAAC TATTCTGGTA TGTGGGAGAA TAAATAGCTC ACTCTATTCA AAATGGACCG
    23221 CTGGTTTTGC CTCACACTTT CATCTGCAAA AGAACCACTC TGGACTAGCA TACATCATTC
    23281 TTCTTTCCTG CTAATTGAGT AGAGCTGAAC AAGAAGATTT TTTTCAGAGT TTCAGTGCAT
    23341 TCTTGGGGGG AGGAGAATAG AATCATAAAA TTGTTTAAGT TGGAAAAGAC CTTTTTTGAT
    23401 CATCAAGTCC AACTGTTAAC CTAACCCTGC CATCCCACCA CTAAACCATG TCCCTAAGCA
    23461 CCTCATCTAC CTGCCTTTTC AATACCTCCA GGGATGGGGA CTCAACCACT TCTCTGGGCA
    23521 GCCCATTCCA GTGCCTAATA CCCCTTCAGG NNNNNNNNNN NNNNNNNNNN NNNNNNNNNN
    23581 NNNNNNNNNN NNNNNNNNNN NNNNNNNNNN NNNNNNNNNN NNNNNNNNNN NNNNNNNNNN
    23641 NNNNNNNNNN NNNNNNNNNN NNNNNNNNNN NNNNNNNNNN NNNNNNNNNN NNNNNNNNNN
    23701 NNNNNNNNNN NNNNNNNNNN NNNNNNNNNN NNNNNNNNNN NNNNNNNNNN NNNNNNNNNN
    23761 NNNNNNNNNN NNNNNNNNNN NNNNNNNNNN NNNNNNNNNN NNNNNNNNNN NNNNNNNNNN
    23821 NNNNNNNNNN NNNNNNNNNN NNNNNNNNNN NNNNNNNNNN NNNNNNNNNN NNNNNNNNNN
    23881 NNGCTGGCTC AAATTCAGCT GGCTGCCAAC CAGCCCCCCC AGATCCCTCT CAGCTTTCCA
    23941 GTCACTCACT TTCCCAAGTG TAGCATTGCA TGGGGTTGTT GTGACCAAAG TGCAGGACCC
    24001 AGCACTTGGC CTTGTTGAAC CTCATGCAGT TGGCCTTGGC CCATCAATCC AGGCTGTCCA
    24061 GGTCCCTTTG CAGAACCCTC CTTCCCTCCC GCAGATCGAC ATTCCCACCC AGTTTTGTGT
    24121 CATCTGCAAA CTTACTGAGG GCACACTCAA TCCCCTCATC CAGATCATTG ATAAAGATAT
    24181 TAAACAAGAC TGGCCCCAGA ACTGAGCCCT GGGGGGGGAC ACCGCTTGCG ACCGGCCACC
    24241 AACTGGATTT GACTCCATTG ACTACAATCC TCTGGGATCG GCCATCCAGC CAGATTTTTA
    24301 CCCAGTGAAG AGTATACCTG TCTAGACCAT GAACCACCAG CTTCTCTAGG AGAACGCTGT
    24361 GGGAGACAGT ATCAAAGGCT TTCCTAAAGT CCAGGTAGAC AACATCCACA GCCTTTCCCT
    24421 CATTCACCAG GCAGGTCACC TGGTCATAGA AGGAATAGCC ACAAGCAAAT GTGTAACTCT
    24481 ATAATGTCCT GAAAATTGAG ACAATTTTCA TCCAGTTCTG CCCTGCCATA TTACCAGTAC
    24541 CATACTGTCC TGGCCTCATT AAACAGGAGC TATGGAAAAC TGCCATCCAT GTGATTTTAT
    24601 GAGTTTTCAT CATGTATATT CAGCAAGTAT GAGACTAAAT TCCATGTGAT AACATAATTG
    24661 CATGTAAGAA GACTTTCCTA TAGTTCCTCT ATACATCTCA GGCACAGTAA ATTTTAATTT
    24721 ATAATGCTTT TCTTCATTTA AGAAGTAGGT AACAGACTGG TTATCTTAAC TATAAAATAG
    24781 CTACAAATGC AACCCCGTAT TAGTTGTCTT CTGTTTGCAC TTTCACAGTA AATGTGCAAC
    24841 ACCCTTAAGA ATTAGATTCA ATGCAGAACC CTAGTTGGGA TATTTTCATC AAGTTTGAAT
    24901 ATTTCTTAAT ATTGAGAGAT GGCCATCAGA GACTGCTGAC AGAATCCCCT CGTGCCAGGG
    24961 ACCCAGCTCT GAAGTGTGCT GCTATGGGCA GCTTCTGCAG ATGTTATTCG GTCAGAAATA
    25021 AATACAATCA GAAATGAGCT CTGGAAATGC ACTGAAGCCA TGTGTTCCTC CAGCTGATCT
    25081 ACTCCTAGCA CAGTTTTAAG CTGCTTCCTT AAGGGAAAAG TTTCTGGAAG AGGCAGTGCT
    25141 TCAGACAGTG ATCTTGCCTT CGTGCTTCGA CCTTTCCTGT ACGTGACCAG CCGGTGTTTT
    25201 CTGTTACAGT AGAATTGCAG AGAGGCATTT TGGTCTCTTA AATATCTCTG TGTTAACACG
    25261 AGCTGACTCA CTGCCATGTC AAGGCTTGGG TTGCTGTGTC TACAGTTCTA AAGGAGACTC
    25321 TGGCAGCCAT CTATCTGCCT GTGAGTAGTA GCTCCACCGT TAGATGCTTT GGGTTTGCTC
    25381 GCAGAGGGTA CTTGATGAAC TGGGGCTCAG TGCTCTGTGT GTGTGGTGCC CAGCATCTTG
    25441 TTGCGGTTCT ACTGAATTTC TTGAAAAATG TTTTTCAACC AATATCTCTG TTTTCTTGAA
    25501 TACTGATGGA CCTGTTTAGC ATTTTTACTA CTAAATGCAT CCCCATCTTT GTCCAAGTAT
    25561 TGACACCTCC AGTTTATTTA TTTAGTTAAT AACATTTTTG TTTCGTTAAC ATAAATGATT
    25621 CATTTTGTGT AAGGAGCTAA GAACACCAGA ATGGTCATAC AAGGTAACAT CAAAGGTCTT
    25681 TCTCACTTCA TGATCAGTGG CCAAGGATAA ATGCTTAGAG GATAAGGACA GGAAAAGCAT
    25741 TCAGTACTGG AATACCATAC CAGCCTTCGG TCTTGTTGCT CAGGGTTTCC TGAACCAAAC
    25801 GAGAGTGATG GTAATAAAGC TCAGTCAACT TTTTTTTTCC ACCAACTTGT CTGAATATTT
    25861 TTAAACTCAT ATAAAAATTT ACTTAGAATC ATAGAATTGC CCGGCTTCAG TAGGCAGACT
    25921 GTGAAGGAGC GTCTCCCATG TGGGTCTGTA CCTTCTACCT TCCATCTGCA TGTTTCATTT
    25981 GAAGCCCCCA GTTGTCTTAT TTGCTTTCTC CTATGCTGCT TATGGTTTTC GTATGTATTA
    26041 CATATTGCAG TGTTCAGAGT GGTAGTTAAA TATTTTTCCA TTGATAGTTT TCCACTTTCT
    26101 TTTTTCTTCT AAAAACCTTA GGTTTTTAGA GGAGTATAAA GAGAAAAAAC AGGGATTTAA
    26161 AGTGATAAGT GACCCTGTGC AGAATGCTTT AGCAGAGGCT CGTGCAGATG TCCTAGTGTG
    26221 GCCTGGTTTC CAGAACTGCT GAGCACCTGT GGCTCCCATC CCACTTCAGT GGGAGTTGCA
    26281 GGTACTCAGC ACCATTGAAA ATGAGGACAC CGGTTTCTGC TTCATGCTTG TGCCTTCACA
    26341 GCCTTTGTGA TTTTACAATA GCCAGATGGG GAACATGAAA GTGCATTATC ATGTAGAGAA
    26401 TTCTGCGTGT AAAAAAATTA ACCCCTTGGT GCCACGTGTG ACACATGAGC TTCTGCATAG
    26461 GAGTAAATGC ATTTGGCACC ACAGTCTCCC ACCAGGAAAT CCCTACCATC TGTAACAAAA
    26521 ATTTATGAAG TCTCAAGTCA TTCTGTATGA TTAAAACTGG CATTTCAAAC ATAGGTGCAG
    26581 CAATTTTATA TTCTAGAACA GTACTTTAAC AATAAAAATT TTAATTTAGA AGTTACCATG
    26641 TACTTATAGC TAAGCAAATG AGCTCAAGCT CAATTCAAGT TAGCGGATAC CTCTGGAGGT
    26701 TTATGTGTTG TCAGTCTGAG ACAATATATA GTTTTGGCCA GGGGCTATGC AAAGGGTTGA
    26761 TGATTAATTA TTTACCAGAA ATATTAATTA ATGCAGTTCT GTTACTAGTT TTGATTATTC
    26821 TGATCTTTGT AACAGTTAAA ACTTTCCCAG ACACATTTAA CTTTTTAAGA GCAAAAAAGT
    26881 TGACAGGATG GCAGAATATT TTTAAATTTC TCAGACAGAT AAAGATTGTA TTACCACTAC
    26941 GTATTGATGT TGCATAATCT GCAGGAGTGT ATTACTTATA TACTGAGCAT AACATTAATG
    27001 AAATATAGGG TAAATCTTAT TTTGCAATAA ATATTTTTAT GGATATATGG TTTTTTGGTT
    27061 TGATACTGTA GTTTCCAATT ACTTTAAGCT AGATTTTTAG AAAATATACT CTATTCATTT
    27121 TTTTTCTACC TAATATTATA TGTTGTGTGG ATTATGATAT ATTTTAACTA TAAGAATACT
    27181 CTGCCTCCTT TTCTTCACTT CCCACTGGAA GAATTTTATA TTTTCTTAGG TCTATTTAAG
    27241 GGAAGGTGGT GTTTCCTTTC AGGTAGTAAG GTTGGGGTTT TTTTCCTTTT TTCTCTCCTC
    27301 TGATTTTCTT TTTTCTCGAA AGAGCTTTTG AGCACACTGA AGGTGAGCTC TGGTTTAGAA
    27361 TTCTGTGTTA TTGCTGTGAT TTTTGGTGAA GTTTAAAGGT ACATGAGTCT GCTTGACTGA
    27421 AGAGTAAAAG CAAGACCCTA AATATAAAGT TATGTGTACA GCGTGAGAGA TTTCTTGTTT
    27481 CTTTTGGTGG CAAATTGACT TTTACAAGGA AATGGAATAC CTAAGGTCCA AATTCACTGG
    27541 TGCCTGACTG ACAACCCCAG TTCAGCAAAA AGCACATATG TGCGCCCCTG TTCTGCAAAC
    27601 TGGTTAAGTG TGTTTCCAAA GTTATGTGAG GACTTTAAAA AATTGATCCA ACAGAGGCCT
    27661 GAGATGCCTA AGGATGCCTA ATGATTCTGA GAAGAAATCT GCTTAGAGCT CTCTCTTTAA
    27721 CAAAGCTGCC TCTCACTTTC CCATCTTAAA TCTTCTTGGC CACCTGGAGT TGGATCTTTT
    27781 TGTGTGCCTG GGTCTCCCTC CCTTGGCAGC GCTGGGCAGT TCAGAGCCGG TTACAGGTTA
    27841 GGATTTAGAA ACTCACATGC CAGTCAGTGC TTCAATTCCT CTGCCTGCAG ACGCAACTCA
    27901 GGAGATTCTT GACAGAATAC AGTAAAAATC ACAGCTTGCT TTTAGTGACC GGCACAGAGG
    27961 CAACTTTTTG AGGGGCAGCC TAGTTGTCAG GCTACTTGCT GAAGATGCAG GAGACCCTGG
    28021 CTTGAAATAG AGTGTAAACT TGCCTAAAGG CAAAGGGCTG TGCTGGGTGA GAGCATGGCA
    28081 TCGCTTTTTC TTCCCTTGAC CGAAGTGATG ACATCCGGGT TGGATGGCTT ACGAGAGGAT
    28141 CGCTTTCTGT GACTTTGTAG AGCAGGCATC TGACAAGAAT GATAAGGGCT AAAATATGTG
    28201 CTACACAAGT GGATTTATAC ACGTACACCT TCACTCTGCA CAAAATATGG AACTTGAAAC
    28261 CACTTCAACG TTTTTGTAAT CAGCAAAAGA ATGCCTTCTG CTGTCAGATC TCAAGAAAAT
    28321 AAATAGCAGT TGCACTCCAT GACATTCTTC TAATACACAA GTTCCCTTTT GTTTATATTA
    28381 TCTGTAGTTA CTTGTAGGTG TATCACTGTC CTTGTGAGTT TATTCCATCT TAGTTATCTT
    28441 ACATTTATAT TTTCCATTTC TGTGGATCAG TCTCCTTTTT TAATTGATAG TTGTACTCAA
    28501 GAGTTCTCTG AACTAAATCT CAAGCATTGT CTCCAGCTTT CTTCTGCATA GAAAAGTCAA
    28561 GAAACCAGGC AAGACAGTTG CTCCTTTCTG CCTTCTCTGT AGTTACATTG GTTTTGTTTT
    28621 TAAATTCTAA GACCTTTCTG TATACATCAA GGTTTTTCTC TGGCTCTGTC AATTTTCCCC
    28681 ATTGTATCAG AATCGTTTTT AGTATTTCCA GACATCTTGT TCTTCCATTT ACTGTGTATC
    28741 ATACCTAAGT TGAAGGCTCT TCTGTTTAGC TCTACAACAT TTTAGTGGTT TTGGTGGTGT
    28801 GCTTATTGGT TTCTGAAAGT CTGATAGTGA ATCAAGATTT TAACAGTTCT GTTTCCTGCC
    28861 CTCCATTTTC TGGTGGTACA TAAAATCTTT TTTTTCCTGC CCAATACTGT AACCGAATTT
    28921 TTGTCCTCTA AAATCTAAAT CTAAAATGCT CCAGGCTAAC GCTTTGAACA GCTCTTGAAA
    28981 ATAATCACTT CAACATGTCC TTCTCCTTGG TGGTTTTAAA CTGGTGTACT GTAACATCTA
    29041 GGGTGATACA CTGAGATTAA CAGAATAAAG GTGCTCGGTA GGCCTAAAAC TTTGTATGTT
    29101 AGATGTGTTC ATGGAAAAAA TACTTTGTTG TATTTTCTGT AAGTAGTTGG ATATCTCTGC
    29161 ATTTTTGTCT TGAATTCTGC TAAAGTTTGC TCCTGAAAAA TTGAGCAGAA GAAAAGTTGA
    29221 AATGGAAACA AAAGCAACAG AAACAACACA GTCTGCCAAT TAGTAAACCT CCACTCCTTT
    29281 TGCCTGCAAT TGGCACCAGG TGCCAGTGAA TTAAACCCAA CAGGTGTTCA AATGAGCCAA
    29341 CACAGATAAT TAACTTAAAT GGTCCTATTT TCTTAAAAAC TATCAAGAAA TAAACTCCCT
    29401 CTTCTCTTTT ATGTGGTATA CAATTATCTG GCGCTCTGTA AGGCCTAAAT CTTTTAAAAA
    29461 GGCCTAAACT CAGCCTCCGA TTTTGTGGGT GCAATTCACT GCATGCTACA TATTTAACTA
    29521 CATAATTGTT CATGCAAAAG AGGTAGTTAA AATGTGAGTC ATCAGTTATG CCCACAGTTG
    29581 TCATAATTGC AGATGCAAAT CTGCATCTGC AACAGATGAG GCTGTTTTGC AAAGTTGAAG
    29641 CTTACATTGT TGGTGGATAT GAGTGTTTAT TCCTTGATCA TTTGGTACAT ATGTGTGCAT
    29701 AGATATCTAT TTCAGACAAA GGAAATACTT TCTAAATATC AGTCCTCATG TAAAAGAAAA
    29761 CAAATAGGAG TTTGAAGTAA GAATTGCTAG TCTAATAGGA TGGGGGAAAG AGCTCTAAAC
    29821 CAAACCTCTT TTCTGTGACC TCTTTCCCCT GTTGGATCCA CTGTGTGACC TTAGAAAAAG
    29881 CCATTATAAT TACGTTTTCT GTGTTGCAGT TTACCAGTCT GTACAATGCA GATAAAAAAC
    29941 TACCTAGTAA CAATATATGA TTAACTGATA TTAGAAAAAA TATCCCTGTG GTTACTGAAG
    30001 TGCTCTGAGA GTGTCAGAAG ATTGGTAGTA TTAATGCAAA AGTTTATCCC TTAAAAATAA
    30061 GTAACAGGAT AACTCTAGTT TTCAGAGTTG TGTATAAAGT TTGTATATAG CATGTACTTG
    30121 CCTTTCTCTC CAAACTTTCA GATGCGTAAT TGCCAGCTTT ACTGAATGGC CAAAGAGGTC
    30181 AAACCAAAAT TATTTCAGAC CATTCAGTGT GAGCTGAGAG GACAGAAGGC CAAGCAATCT
    30241 AAGAAAAGTT ATTCCTTCTG GACCCAAAAA TCATCACACT ACCCATTCCA GATTAGGCTA
    30301 AATAAAATGG GGGTGTTGTC TAGGCCTCTT CATTTGCTCA GTAGCGTAAA GAAATACTGA
    30361 TGCATACAGA AAGAGGCAGA AGCAGGGGCA GTGGAAAATC TCGGAGCCAT TCTCTAACTC
    30421 TGTGGGTTTT CTTCTTGCTT TTGTAGAGAG AGCTAAAATT CCTTTGCAAA TTTTTGGGAT
    30481 CCATAGTTGA AGGAGTTCTG GGGAAAAGAT CATCTGCTTC CCTCCTGACT GTAGTAAGGA
    30541 GGAGGAGTAG GAGTAGTATT TGCAGGGTTG TGCTTGCAAA AGAGATGACC AGCAGTTGGA
    30601 AAACACTTTT TTTTTTCATC TGACTGTGGA TTAAAGTGCA CGGCTTAAAA TAAACAGGGC
    30661 CATTACTCTG TTGTTATGTT TTTAACAATA GTTCCTAGAT TTGTTGAAGT CAAACTTTAA
    30721 TGAAATTTAC TGTTAGGTCT AGGATGAAAC ACATGTTGTC CAGAGGTCAT GTCTTGGAGT
    30781 TAATGAAGGA ATGGGAGAAT AATCTAGACA TTGGTGAGGA ATGTAGTATA GAAGAAGAAT
    30841 CAAATAACCC TGCTACTACA TTTCAACTGG ATGAAACCAG TAAAGCACAA GAAAGCTCTA
    30901 CCAGTAACAG TGGTAACGTA GAACTTAGTG CAGAAACTGA AACAGAGAAT GGGTCAACAA
    30961 ATAAGAAACC ATTTGGACTG AGATACCAAG TCCATAACAG GTAATGTCTC CTGTTTGTTC
    31021 TCTTCAGGTA TAGGGGGTAT GTGTATATAT GGTGTGGGAG GGGGAGGAGG ACCATGGCAG
    31081 AAAAACATAG GATCTTAAGA TAACAATATT TAGGGGCATT GAAGAGGAAT CTTTCACAAG
    31141 ACAGCCAAAT TTTTGTACAT ACACTTTCTG AATAATGTAA GTAACCATCT CATGATGCTG
    31201 TCTCCAGAGG GGAAAAGAAA AAGAAGAAAA AAATGGGAAA CAATTGTCCA TAGGCAACAA
    31261 ACTTATTAAG CCCTCAAGTA ATACTGAAGT CAAAAGTTTA ACATTTAGGA CAGTCATTTG
    31321 ATTTCTTCAG ACGGTTGCCC AAGATACTGA ATTTTCTTTC ATAGTGCCTC TCCTGATCCT
    31381 TCAGCTGAAG CAAGGAAAAA CCATAATGCA AATAGTAAGG ATTCTGCATT AGCTGTGACC
    31441 TCTAAGGCTC TCAGATTTAT CAGTCACAAG GTAGCTTGCT GTGCTGAGTC TGAAAGCATC
    31501 ATTGTTACAT TGGATGGTTT CTGCTTTCAA AGAGGCTGCT TAGCAAAGAA TGAGCTCTTG
    31561 ATATGGAGCA ATAATGCATA TTTATTACAT CCAAATATTC TTGTATGAAT TAAAAGTGAG
    31621 GGATCTATAT GCAAAAAAGG ATTTAAATAC ACTTTCTATG CCAAAATCAA AGTTCTAGAA
    31681 ATTCTGCTTC ATGCCACCCT CACTGGAGAT ATGGAAGCTG CTGTCCTTGC TTCCAGGCTC
    31741 TATGGGCACC TAAGACTTTG TCTGCTGGTC ATGCCCAGAA ATGTCTGGTC TTGGTCTTTG
    31801 GCTGAGGCCC TTTTGAAGAG CTAGGCCAGG GAGTGTTTCT GGAGTGTCAC AGATTTATAA
    31861 TTTTTTTTAA AAAGCATTAT AAAAAGCATT GAGAACTACT CTTTGTCAGA GATGGGTCCC
    31921 GAGGAGGTAG ATGTGGTGAC ATTAGTGCTG CTGCTCTTTT TTACACTAGC CTAGGCATGG
    31981 AGTACGAACG GCAGGAGACT TCAGTTTCCT CCTCTTTTTG AGCACACTGC CTGCAGGCAG
    32041 TTCCTTTCTC AGGGAGAACT TTTGTTTCAT TTCTTATCGT TTCATATCTC CTTTCACATC
    32101 ATTCATCACT ATTGCTCAAA GAAGCCTAGC ACTCCCCCTA CAGATGGAGG GCAAATGCTG
    32161 CATTTTGAAT TCCACTGTAT GGACCACATA TGCAAAAATT ACTTGTGGCA AAGCCTGTGT
    32221 TGGAATTTGC TTATATTTCC CTCCTCTTCC TCCTTCTTTC CCACACAAGA TAAAAGATGG
    32281 GACTTGGCAT GAATATTTTA AATAGTGATA CAGAAAAAAA CCCCCAGCCA ACCTTTCCGT
    32341 ACCCAAAGTG CAGCGCTGCT GTGCAGAGCC AATTGCTCCT GCTACTAAAC CGTCAGTTGA
    32401 TCATCATGCC TAGCAGACTT ATGTGGGATG CCTGCCCAAA AGACCCATTT CCTTCCAAAT
    32461 CCACTAAATA GGAAGTCATA GCAAAATAGG CAAAACCCTA GAATGTAAGA AATTACTTAC
    32521 TGGGTGACAT CACCTAGCTC AGCACTTTCT CTGACGGTGG CAGGAGGAAA TGCTATTGAG
    32581 GGAGAATATA GAAGCCTGGA TATTTCCTCC CGTTGTAGTA CCCTGGCATC CAGAATTGAT
    32641 CTTAGGATTG TTAGAAGATG CATCCCAAAT GAATCCTTTT AGTATTCATT ATGGACCTGT
    32701 TGTCAATGAA TATGTCTGAT TCCTTTTTGA ATACACTGAT ACCATCTGCC TCTGCAGCTG
    32761 CCCATGACTG CAAGATCCAG AAATGCACTA TTTACTGAGT AAAGACATAT TCTTTCTCTG
    32821 TTTTAAACTG TACTTGGTTC CTCAGATGGC CCTTATTTCT AGAAGTACAG GATGTGGTGG
    32881 ATAGCTTACA TTCATTAAGT AAAATCTCAG CCATGTCTCC TCAGTCACCT TCCCACCAAC
    32941 CTGAAAAGTC CCAGACTTTT TAATGTCTTC TTATATCTGG GAGCTCTATC ACTTTGATTA
    33001 TTTTAATTGT CATTCTCTGG ACCTTTTCTA ACTCCACTCT GTCTTTCTTG AGATGTGGAG
    33061 ACCAGAACTG TGTGCAGTGC TAAAGATGCA GAGGCACCAA GGTTTTATAT ATTAGGAAAA
    33121 TGGTAAGTAT TGTCGTCTTC TCCGTACCAT CTCAGCGATG TCAAATATAT TTGGCTTTCT
    33181 GGATACCCCT GCTTGTCCAG CCACTGAGGC CCAACAGCTC TCAGTGATGG CTCCAAGATT
    33241 GCTTTCCTGA GTTGTGACTG TAACTGCTGT TTGAGTTGAG CATCATGCAG ACCTGCTTTG
    33301 GATTATTTTT CCGCAAGTGT ATAATTTCCT GCCCCTCCCC GTTCCCCTCC CTGTTTTTTC
    33361 TTTTTTTTCT TTTTTTTTTT TTTCTTCTTT TCTGAAGTCT GTTTCTCAGT GTTCTCTAAG
    33421 GGAAAAGAAA TATGGTTTCT CCCAAGGGTA AAAGGGTGTG TAGAACATAT CCAGGAGCTT
    33481 AGCTGTGCAA GAATTTTACT GCTGATAATC GTACAGAGGT TGTCACTTCT CTGGACTGCT
    33541 CTTTTCCCCC AGAGAACACC ATGTTCAGAA TTACTTCACT GGTGCTCGTT CTCTGGGGCC
    33601 TTTTTAAGCC TCCAAAGTGT ATCAGCGGAT TGCTTCAGCC CCTTCAGTCT TGCTTCATGG
    33661 ATTGGCAAGA AAAAAGTAGC ACATCTGTTT TACCAAATTC AGCACTTGGG AAGAAGAATA
    33721 CAACCCTCAA GAGTTACAGT GTTGCGATAC CTTATCAAAT GCCCTTGCTA AAATTTATTG
    33781 AAAGTTTGTT TAAATTGAAA GATAAAGTGT AATTAAAGGC CGGCTCATTC ATATTTCCCT
    33841 GGTAAAATAC CATTTTGCAT TCAGGTAGGA AACACAATGC AGAGGAACCA GTATGAGATA
    33901 ACCAGGGTTT AGACACTTGG GTTTCCACCT GTTTATTTAA GAGCCTGATT TTAAGCTTTA
    33961 AAAATATCAG AGTACTTAAT CTGTTAGTAC TGAATATTAT CTGTGTTAGC AGGACCATTT
    34021 AGAGAATGAT ATTTTTGAAG GTCAAGAAAT TTTTCTTGTA CTGAAGCAAA AGGCTTAGCT
    34081 TTTCAGTAGG TATAAATTGT TGTTATGAAT ATTACTAAAA TCACTGATTC TTATCAATTA
    34141 TAGATTTGTA CCAGGGTATA TTCAGCTGTT TTGCTAGCTT TGTCTTTTTT TCTGAAAAGA
    34201 TGAATCTCAT AGTAAAAGTT GGACTTTGTC CAGTGAAGAC CATTGATCCT ATCTTGGCTG
    34261 AATTTTAACC ACGAAACAGA CCACAGAAAG AGATCCCAAA GAGCATCATT TTTATGAGAG
    34321 ATGAAGATAC AGTTCTCATT TTTGTAAGAC GAAGATACCA TTTTAAATGG TGTTTGAATA
    34381 CTGTGATGAG TTAATATGTG TGATTTTGAT TCAGAAACCT AGTTAGTGAA GATTAAAATC
    34441 AAGAAAATAG TCATATACAG TAGTTAAAGC AAGAAAGCTC TGTCTGAAAA AAATTGGATT
    34501 TAAAATTTAA AGGTAAGAAG CTTATCTTTG TGTACTATAG GAGAGGATAA AAATTATCTG
    34561 TTATAATGCA GCTTTTATTT CTGCATGATC TTATTTTTAC ATATTTTATG ATATATAGTA
    34621 CAGTAGAGTT ACACTCGAAT AGTATTTTGT AATTGTCCTC CGTTGCACTA CTTTGTTATT
    34681 ATCTGTGTTC TTCCCACCTT TTCAGTTTGC TTATAAAGTT GCAGTCTTTA TTTTTTTTTT
    34741 TTTTTTAATT GTAGTCTCCT GCAGTTAGGT CAGTATCTCC AGTATCAAAT TTAAAGAGGC
    34801 ATCAAGATTT CCAGGAAAAG AAGGGAGAAT TGGACCAGGG CTCGGTGCCT TCCACCCAGG
    34861 AACTGGGGAA TAAAAGCCTA CTGAAGTCTA CTGCCGCACT CAGAACCAAA AAGAAATCAT
    34921 AGGACATCCA TCAACTCTGA ACAACTTAAG AGTAAACAAC TATTACTTGT GCCAAATGAG
    34981 CAGACTATAT AAAGATGGAC AAATATATCC TGAAGTGTAT GTCTCTTTAC TCTCCTGAAC
    35041 CCTTTAATCA GAAAGCTTTA GCTTTCCTTC AGCACTGAAG AAAAGCTAAC AGCGGTGTGA
    35101 ACTCCTAACC TGTAAGAGGA CATCCACTGA TAGTATTTTT GTCAGAGTAC AAATTACAGA
    35161 ATTGTCTAAA AATGTATGTA ATTTATTTGT CCTGCACTAA GAGGCACCAT GCCAGGTAGG
    35221 CAGTTTGCTT TCACAAATCC ATTTTGCTGG GTTTTACTTG CATTCACTTT CTTTACTTTT
    35281 GTCACAAACA TTTAGGGGGA AAAAATGAGG CCAGAATCTG TAATAGGGAT TCCTGATAAC
    35341 TGCATGCTTT ACACTTGGAA AATATTCTAG GAAATTGCTT ATAAATTTGC TTGAGGCATT
    35401 ATAGCACAAG TGCTTCAGTC TTTGGAATTT GTTACTGCTA TTTTAGGTTG CTGTTGATTG
    35461 CTTATTTTTA AGCAGAACTT ATTTTAAGCT TGACGAATAG GAAATGCATT TTTAAGTACA
    35521 ATGGAATTGC TATGGTTCTC GCTACTGAAT TTCTGGTGTG TTGATTAAAT TCTTTAAATA
    35581 AAACAGGTGT TAGAGTAATG GCTTTTACAA GCTAATTAAT CTTCATTCTC AAAAGGATGA
    35641 GCTACCGTTA GGCTTAGGTT TATTATACGT GTGTGTAAAT TGCAATGTGA TTTACTGTTC
    35701 CAGAGACAAA GCCATTCTCT AAGGACAGGT CTTACCAGTA GACTGGCATT GTGGTATGTG
    35761 ATACGAGCAA AACATACACG CTCCTGGCTG GTTGAAAACA TTTCCTTAAA TATATGTACA
    35821 TTCCGTGTTA TGGCTTATTC CAGCAATGCT GCTGAGAACA TCAGTCTGAG GAGATGCCAC
    35881 CTACTTAAAT ATCTTCTGAT CTCCACAATA ATCTTGAAAT TCCTCTTACA GGCATTACAG
    35941 CCTTGATTTT ATTTAGGTGT GAAGTATTTC TATTGTGGGG CCAAAGCCTT TCTCTGTACA
    36001 TATGTGAAAA CTTGGAAAGA TCTTATTTGC TGTAAATTAA GTAAGAGCTT TTTGACATCA
    36061 TAT
//
