# Supplementary material for: The serine/threonine kinase 33 is present and expressed in palaeognath birds but has become a unitary pseudogene in neognaths about 100 million years ago
Source: BMC Genomics. 2015 Jul 22;16(1):543. doi: 10.1186/s12864-015-1769-9 (PMC4509753; doi:10.1186/s12864-015-1769-9)
Supplement: Additional file 3: — Contains the stk33 sequences from all birds examined in this study. [file 12864_2015_1769_MOESM3_ESM.zip › Aves stk33 sequences/Neognathae/Eurypyga helias (sunbittern) stk33 pseudogene.gbk]

LOCUS       Ehe_stk33_pseudogene_contig1                37280 bp    DNA
DEFINITION  Eurypyga helias serine/threonine kinase 33 (stk33) pseuodgene.
SOURCE      Eurypyga helias (sunbittern)
  ORGANISM  Eurypyga helias
            Eukaryota; Metazoa; Chordata; Craniata; Vertebrata; Euteleostomi;
            Testudines + Archosauria group; Archosauria; Dinosauria;
            Saurischia; Theropoda; Coelurosauria; Aves; Neognathae; Gruiformes;
            Eurypygidae; Eurypyga.
COMMENT     This record uses data from DDBJ/EMBL/GenBank entry JJRO01057205
            We downloaded the assembled contig(s)
            from the WGS project and performed a local BLASTn search with our
            genomic stk33 sequence from the African ostrich (KP072780) in order
            to identify the corresponding contig(s). We then used nucleotide
            and amino acid sequence comparison in order to identify the stk33
            exons.
FEATURES             Location/Qualifiers
     source          1..37280
                     /organism="Eurypyga helias"
                     /mol_type="genomic DNA"
                     /db_xref="taxon:54383"
     gene            1..37280
                     /gene="serine/threonine kinase 33"
                     /note="Exons have been identified by sequence comparison
                     with the stk33 sequence from African ostrich (Struthio
                     camelus) [KP072780]. Remnant exons contain several stop
                     codons and frameshifts within the ORF coding for stk33. 6
                     Exons have been lost due to large genomic deletions."
                     /pseudogene="unitary"
     exon            1..92
                     /gene="serine/threonine kinase 33"
                     /pseudogene="unitary"
     exon            21378..21679
                     /gene="serine/threonine kinase 33"
                     /note="1 stop codon within the ORF for stk33"
                     /pseudogene="unitary"
     exon            27455..27530
                     /gene="serine/threonine kinase 33"
                     /pseudogene="unitary"
     exon            32213..32303
                     /gene="serine/threonine kinase 33"
                     /note="1 stop codon within the ORF for stk33"
                     /pseudogene="unitary"
     exon            32582..32663
                     /gene="serine/threonine kinase 33"
                     /note="frameshift and 1 stop codon within the ORF for
                     stk33"
                     /pseudogene="unitary"
BASE COUNT    10947 a   6693 c   7013 g  12627 t
ORIGIN      
        1 ttctctcatg tttaatagta tatctgcttt ccttattaat tgaattggta ataaagtaca
       61 gggtttaatt ttgacactag aagtattctt aggtaatgtg tactgctaac tttctctgct
      121 tgcccataat aatccagaaa ttatagaaat aatagtctag aaatttatct agatattaca
      181 gaaaaggtca tctaagagtt actttactga aatacagcat attagtgata tgaaatgcaa
      241 atttactaaa tcaagccata aatatgacct tcaactttag tgctgctttt tttctctttc
      301 tcaataatat agatatgtcc taattatgtt gcagtacaaa cattcaaatt gtttaatcaa
      361 atctacttca tgattatgta gaccctgctc atatcaagtc cttgcattct ttacatagaa
      421 gcttcgtttt gtgttgcatt actcatttaa atatggaagt aatgcattgc cggcagttta
      481 ttttgatatt ctgaagatgg aaaacagtat ccctttcagg gctaaggcac aaaggctagc
      541 tgcagactct tgctcctgtt ttgtggttaa cataggtatt tcattttcca gtgctctgat
      601 atcattcata attctggaga gaaaaacagg agtcagctaa ttaaaagtaa agattttgat
      661 ttatgtaata atgccatgca aaaggcatgc agggagaaag taggatggca tttgggtgtt
      721 ttccaacact gaaaaagtgg cgaaaacatt gttcctcaaa agtaatatac tcttcctaaa
      781 ataagttact accagagatg tggaaggtga ggggattcct gttggtgtgg cagtgatttt
      841 aaaccttcat ctggctcccc tagaccctag tacccattaa tttatttcat gttcagtagg
      901 gcttagaaaa tgcttagagt gtttaaaata ttaggcggtt taaaaagaac taggacaaag
      961 aaagtacaat tattaggtat cgatagactt accattaaaa gtttttgagt attttccagg
     1021 aggacgcaca agctcagact tgtctcatct atttccaccc tagtctcttc acagtctttt
     1081 tttctctgat tcatttggga agctccctta tctgtgcatt gctcagtaag gggtatgcca
     1141 tctgcatatt actgcaaatt agaagattca tccatctact atcttagatg agtatggctt
     1201 tcctgcagga atttgttaaa ttgtataaat ttaattctca tatcccttct ggaatattga
     1261 acaaaactca ttttatgact gcagggtttt aaaacagaag gggcagtaaa ctaatataat
     1321 taatcattgt gacattgcta cagaataatg gactaattct cttactaatt tccagttact
     1381 tatcatttta aatctcccag ggaaagcagc actgtataga aagcaacaag gaacaaccaa
     1441 ttaaaggaag tgttttgttt catcatctta agcaagtgta acagaatggg gaagctctgg
     1501 ttgtgattca ttagttgcat ttgttctctg agttttcaca cacagttaga tatttcactg
     1561 aactgtttca catggaaaaa ataattaatt tccctgtatt ggcatatttt gtgcatcaag
     1621 tttgtatttt ttaaaaaaac actgaagtat acagaataat tggctggaat taaaatgatc
     1681 aaaacaagcc atctaaaact cttttagttt tttttttttt cttttagcag caactgtgaa
     1741 aaaataaaat gcatgcaatt acaaaaattc agttgtgatc tgacatactg tgctagtttg
     1801 ggatgcttaa actaaatata tatgtttact tacaagaccc ttttaggtat ttatttcaga
     1861 gctgaattca actctgccaa cacaggttgg tgagtatatt ctttaccagc tcttcatttt
     1921 taaagtatct actacctgtc accagttttg gtgagagact gtggggtcta tgtcgtgacc
     1981 aaacccagca cattctacta agtttttgca ggttcaagtt taaactggca cagcaaagat
     2041 gaccaatacc tttggtatct cccactggga ctggaatttg gatgctttca gggagattca
     2101 ggccttttct gctagaggca aggggagaac gtcaagagaa tttaagagaa cggaaaggga
     2161 tgaagcacta ggaaaaactt gtccagagat agttaaggaa ggagatagaa aaaaaaaaaa
     2221 gcatcacagc aaagactgtc agcagcctgt gaagatgcag ctgaacactg gatgtgatgg
     2281 aggaaaggca gagtgggaat gtgggaatgc aggtgggaat aggatgtgct tgatgggaat
     2341 agagaagcag ttttgggaca cgtgaggtaa gactccatga gatgggtagg acagatggag
     2401 agagggctag taatatctga cagggctgaa tagaggagga aggtaaattg gtagttcctg
     2461 ttgctgtaca gagttcagca tcatctctgg cagcaaacca gaaagcattt aaaggctgag
     2521 ctttcaacta aaaattctga ttaagtagag acccagtaac cctctctgaa aagttagaag
     2581 aaaaacggta aacagggcag tgttttttcc actgattgtc gtagaagtac agctaacaga
     2641 actgaacgta ggggaaggac ggatctgaac cattataatt ttttttcttg aacacgaatt
     2701 cagcatgaac tgtttgttac ttggaagttt tgttaaactg ggattctgaa ccaaaattag
     2761 aacttaacaa tataattaac atgtttgacc ctctacttaa atgtaataaa taacaatatc
     2821 ggttttggat aatacagttt tcggcatcct gcctggtttc tttccagcct cctggcttcc
     2881 atccaggtga caaacttcct gaagggtgcg gaggaatgac ctgcctgccc gtcagacaca
     2941 agggagaata tttctgtgtg ctctcttgta ctgctgcggt agccatgctc tctgcctgat
     3001 tgccaggcga gcactgctgt gacaagccgt ttggaaaaaa agtattttgt gtgggttttc
     3061 atctagaact gacattaggt ttttaaaaca ttttaaagca aattctggaa agttcatcta
     3121 ggaattgcca tgcaatggtt cgtggcagtt acgttgttag taaactgaaa tgctgtacag
     3181 gcaagcattt gagcttcata tttattttac tctgtctgca gaacatggtg tcaagtgcct
     3241 tttttatttt aagaatagtc ttaaaggctt gattgctctt tgattctgat gttgtgttga
     3301 aggtagttca aagttatggg gagttatgta cgctgtatct taatgaaatg cttgtctgaa
     3361 attgtactga tagcctgctg tgaaaaaatc aatttgccat cagcaaactg aatgtacttg
     3421 atgctcaatt tagttcaccc aactatttca tgttcttgcc ctatagtaaa acaaaagggt
     3481 cctgagaatt aattacagtg ttagcatctg ctcatggcag ctttgccatt cttagtagaa
     3541 taaggtagtt aaggcgggag tgagatggag tgcaaagttt ttcccactgc catttcttat
     3601 gcaaatatcc tttaaaggac agacctcttt gttgaatgct gtacatgtgt tttccttttg
     3661 cagtaaagta cccagttttg tatgaaatca ggaactattg atctcttcca aataatttgt
     3721 gttatgtcag gttttcgtgg ttcatctttc tatgaatatt tctggctgca cagtggagta
     3781 ctgtttatca gaatgctggt aatgtcattt cttcctttaa agtaaattcc aaactttttt
     3841 gggatcagta gatgaatgag tagatgaatg ctgagattac agtttcctga gattcctgat
     3901 gctgaatctc atattagtgt aatttcaacc tgctgtgcca agcacactgt ggagcaacct
     3961 tgaatgctgg gcaaacatat ttctctgttg tgcaaaatct cctttgacaa tttcgtcttt
     4021 attaacatta aaaaccatta gtgggctaaa tgtgccaatg taaactgagg ttttattgtg
     4081 ctaaatgtag actgagctgc agcacaagcc tacagaatct tggtaatttt agtattctat
     4141 aattctgtat tttaatgcat attcatagaa tcatagaatc gtttgggttg gaagggactt
     4201 taaagaccac ccagttccaa cccccctgcc atgggcaggg acaccttcca ctagaccagg
     4261 ttgctccaag cctcatccag cctggccttg gacacttcca gggatggggc atccacaaca
     4321 tctctgggca acctgtccca gtgcttcacc accctctcca ggaagaatta cttcctgata
     4381 tctgctctaa accttcacaa tttcaattta aacccgttcc cccttgtcct gtcactacag
     4441 gcccttgtaa aaagtcctct cccagcaccc ttgtagcccc ttcagatact ggaaagctgc
     4501 aatgaggtct ccccggagcc ttctcttctc caggctgaac aagcccaact ctctcagcct
     4561 gtccccacag cagagcagct ccaaccctat gagaatcttc gtggcctcct ctggactcgc
     4621 tcctacgaat ccaggtttat tcaataaata aatctctctc atttgcgtta gaagaggatc
     4681 aggtcttttt tccccttttt tttatttatt tttttttcct gaaacactac aaggtataaa
     4741 ttacctttct cggaatgcct gagaaaacct gatgtctcaa acccaagagg ttttcataat
     4801 ttgtaacttc tctatgattt ctgtcacgtt ggatttgaaa cgtgttcgta tcactgtatt
     4861 ttggagacga tcatcctaga tttctgaaat tctctctcgt cacgaacgat tgtgatgtca
     4921 gtaatgttag tagggttagt cctgtttgct tcggagaaca acgtcagttc acataattat
     4981 aataaaaccc cctaaatttg gtgaagtgag aacaggttca ttgtcatcag taatttgaaa
     5041 gaggaaaatt atgaccagaa gttgtgggaa ttctaaatgc ttttaatata tattgtaata
     5101 tttattgttt catattttct ggcaagctgc aggcatgaat gggaaaattg tgtttgcatg
     5161 tctgaaggtg taatataacc cctaagcctt cagaaaattt gcacgtggcc tgagacttgc
     5221 ttgtgggctt tggatgttaa atcattctcc aaagaaatac agaccaagtt tcattagact
     5281 cagctttttc ttcttgaaga catttgaata tttttttatg atatcatttg ttaattttat
     5341 tcttttctat atatttacaa cattatcact aatgcttcgc ctttcatatt ggatacaatt
     5401 cttcatttta tgtccattag gttgccatat accaaatgct tttaactttt taactcataa
     5461 aacattgttg aagcagtgcc tggctctggt caggtgccag tataatataa taggtagtac
     5521 aatttcagta taaataatac tgaagtgaaa agaaaaatat ctaaattaca tatttcatac
     5581 attaatacct ttctaaaact gtagtaacat agtgtgacat ttaatatgca cgtctgcata
     5641 tcttgtttct tctatcaact acaattttaa ctaagggttg aaagagtggc tccctgctcc
     5701 ctattggcct agcaattgga aagcatttct gtattttgta gatatgcttt attagaatat
     5761 cacatggcat gaaatttaaa atctaggcat gtatacccat ttttgaaaga acgtgtggtt
     5821 tgctactctt ccagagcaaa cacatccctt aaacaataac cactttgtaa atactttgaa
     5881 tgattcctga gtatatcaac cttgaaaata aaaggtggtt taagtgaaat gaaaactaaa
     5941 ctatcagtaa ctctggcaat aaaagaacag cctatctgga ccttagaagt gggctgtgct
     6001 cccccatcct tttctgtttg tcaagaatac actgcagtta tggaaacaga gaggtaataa
     6061 acagcctcaa aactaagaaa tcacttttaa taaaaaatgg attaatcatg tgcttcatcc
     6121 ccaagtttgc gagggagtag aatcagctag ttgtgtaagg aactgaaatt agcagtttac
     6181 tgaaaccatc gtgcttttct gctgtcagtt tgaacatact aaattgtcaa atgtcataaa
     6241 tatacagttt atgatggaac agtctttttg ttatttaagc ttcttaaaca tttaacaaat
     6301 atggactatt tcatgctgtt atcaaaaatc tttgatttac acatatagaa aatgctgttg
     6361 tccttcagaa attagccatt cttatattat tattttatgg aaatggctta atatcaggaa
     6421 atatttaatg attacctttc ttttcatcct ataaatactt cctattgtgt acatgtacac
     6481 aaagtatgct gacctcgaaa aaaattcttc atcctctgtt attctttttc tttagtgatt
     6541 tatcattttg tatctactta gaaaggccat cttaattagg aaaaagtcat atatttcttt
     6601 ataaaaataa gatgatcatt tattaaaata gttggcgaaa atgtttgtga tctcttccga
     6661 tactcagatg aatagaaaac tagtgttgat tattattctg gaatacaatt ccaagcaaga
     6721 tctatgtttt atatgtgttt tagcagtatt gagaggaagg aaaagaagag atgttttatt
     6781 gttctggaat tgttatggcg catgataact gttaccttga aaatagtcag gatatatttt
     6841 cacataaatt gtaggacttc cgaaacaatt cttttctatg ttagatttga tctgggaggt
     6901 gtgcaaaatc ttgtgatctt cattgcttgt atttgtgtga gaaataattg tcagaaataa
     6961 gtactttttt tgaatatttc aacaaaaagg agatagcaac ttgtatataa catcttctgt
     7021 gctttcaatt tcataagaag ggaatcaatt cagtgaattt ttctttggca tgtgaaaagc
     7081 atttctgata gcctaatatt tcatatagtt tggaggaaaa gttttgtaca ccacaatttc
     7141 tctagacatt gtgaaacatt ttaatctgga gaagcagcat gttttgtctt gcatttttcc
     7201 ttatggatgc taattagtaa tagctagcaa atgatggtgt tatgcattaa tactcagaag
     7261 agcacccagg agctccaaga gcaattggat ccatcactga gactgaggat gcctgctccc
     7321 agaaactctc agcaaaatgc caaatacaca aattgtattg aaacagtgca gagctttgat
     7381 taaaataata tatttataca taattttaaa tgtgaaagga gtataactta taaccaagaa
     7441 tggtaggaag ggagatttta tgtaataaat aatttgttgt tgcaggagca caggatattg
     7501 attgcttcca tcttcctctg gtccattata gttgagtttt tgttacttgg tttcatttct
     7561 acaacagata gtctatttgt catgggattt gaaaaatgtc tgacctatag agtgtatttt
     7621 agcatgtgga ttagattgct ttgtggattt tttcaaagta aacatcctgt gtatgattgc
     7681 ctgcagccac atggaattga actttatgat tcagataatc ccaggtataa gctccaatga
     7741 aggggtgagg ggtgcattat ctttacccat gtttgatgtc agtaaaatat ggaatattta
     7801 ctacaagtag ctcctattta acagatgtca gaaatgtttc tgtagtttat tttttaaacc
     7861 acatcgttat cctgattgac tccttaatag acttctttct ttatctctgt gggaaaaagg
     7921 tttttctttc agctttgaag ggccttcatt cctcgtcttt tcttaatcta taatagctag
     7981 atacatcata ccgtaagcct cacctttcac agcactagta ggttttcaag tccaccctaa
     8041 aataattcag gggtttaagc catgtgtgta gtcaaaataa ataaataaag aacaatcatt
     8101 agaggtcctt ttttcaaata acactctgct gaccatggct ggatatgtag ggcaattgca
     8161 cacataataa aaatctcctt tcttctgttc ttatattagt ccagctcata aatttgacaa
     8221 gtgttaattt tttcttgata aattttcatc aggtagcaga tcataaactc agactaaagt
     8281 tattatttat gaggttacag ggtggctgct gattctttca tgctcctgta cctgctacca
     8341 aaagaccagc caaatagact ttacatttgg ttctttggtt gtttgcttga tgctttttgc
     8401 agaaacaatg caatttctca tctgcttctt tatccaaatc tgaaaagtct tgatttgaac
     8461 ttgtctaatt tatcatgttt ttagcatgta gatgcagaaa ggttatatgt tttcttcaag
     8521 atgatctgtc ttttcatcta ctgtcggcca aggcagaagt ttagggggaa gataggaaat
     8581 cacattagaa caagtcttta ataagccatc acaacagata catataggtt attggaggct
     8641 atttcattgg ccaatgtcta agataattat tcatgcaaga gagcgctttt tttcttgtgt
     8701 accttatttc acttacacta gtttttaaac tatggacaca atttaataat ctttatacag
     8761 cagtctatgc aaagtttctg agatagtttg tgttgttact aaaaaacttg taagggtctt
     8821 cagacggaca aagtttagaa caaatgcatt aaatttaaag gtaggcagtc tttaagaagg
     8881 aatacagaga gttgtattgg gtgggcaaag taactgtaag agctaacttt tactcttgac
     8941 atttctattc agtaaatacg atcttgcaac agcacatata attcgcattc ccctcttttt
     9001 attcttaaat tttgatagat ttttggtttt tataactctt caaattgcat tcgatggcag
     9061 taaaaaatga attacactta atctagtacc actgagtttt cattttcaag acccatctaa
     9121 gtaaaatgca tggatgtgaa gtactcgaag ctcctagaag tggtgtttag tactgttttt
     9181 ggcccttcca gtctttgaga gccaatcttt gaaacgatat ttgatatttt gaattttttt
     9241 tgcataaagg agttagcttt acatgtgctt gtatttgcac aaccatgtgc gttcctgtga
     9301 acttttttat ttaacgtaca agaaaaattg gtagcttccc agatcgtgat aacaaagtat
     9361 ggaattaagg aatacataca tttgattatg gcagcaaacc aaacacaaaa gaacagcgat
     9421 gaaaatgaga cagcagggtt agcgtaactt ctagggagaa aggcatgttt ggttgcttag
     9481 ctttttcctc ttcttaatat agttattttg tgactttgta ttaaaatctg ctttactgtc
     9541 atctgagaaa tccttctgta aattatgatt aatttttttt tagtcctacc ttcagtgcat
     9601 tttcacagac acagtaaaat ctgtaattac tttataattt tgtagtttat tttaaatcca
     9661 taatgatata gctgtttacc tatgtaatag atgtgctagt atgtaacttc atgcagcaca
     9721 gaatagtttt ttggcaggca tatatttagc tgatgtttga ttttaatttt tagtgataaa
     9781 cttcttaact tttaaaattc aggtctctgg gttgtaagta ttgaatgact gaactgtttt
     9841 gatcagtatc aggcaggtgt aaggccagca ttacaggtta aactagcttt atacatgttt
     9901 atagagtttt catttgtaaa gctttaatac tgagagtacc aaatattagt acacagaata
     9961 ctaacagaat actaagacgt tttctgcaat cacgtctcaa gcaatttgtc ttttatgttt
    10021 catagataaa ttgaattgca aaattttgaa ctggattcca cgacttgcaa atttattcct
    10081 atctcagtgg taaaatcagt aagcatctga tcttaaagaa gaaatattga tggtttccga
    10141 atataaattc taacatggct ttgtacaatg acctccactt ttcagctggg attacagtac
    10201 ttagaaagga tgagttggtc ctatctaggc tattaaagaa ggaaaacata gaataaagat
    10261 gccaccttgt gggtgaaata aatggtgcag tagacatgat tcaaagtaac ttctttacca
    10321 aatagtttct gtgcatttgt gtctggttgc aagaactgga gcttgtattt ttgcaattat
    10381 tttgggggct taagtttggt atttttgtat aaagtatcta agtaaatgca gttggatcac
    10441 tctggcctca agtgttaaat gactgctaaa atcacactat gtaatttcat tcatgctcct
    10501 aatcaccaca taattttgac accagattca ctgtattatt cttaatatat tgaagaacaa
    10561 atttaatgca gtcatacaaa tctgagtgga taaccagaat taatagtttt gtagatatta
    10621 ccggtatgaa aagagtgtgt tgatgcattc ctgagctgga attcttctca ctacacaccc
    10681 agttcaaaat gttacatgta ttaatttgtc tttcttagtt gcacatccat ggatttctta
    10741 cagcagtcag tgaaataccg ggtttctaca gaacttggag ccatggtttt gaatcccctt
    10801 tgatttggac aggtttatgt atggtgtcct ggattgtgag gacattattt cagttcttta
    10861 tttccctcat tcaatggtaa tgacctctca taacagctgt atatggggaa cacagttgag
    10921 agaaattata tcagtactta aaaatatgga ccagcagact gagtcagctc acgagagctc
    10981 tcatcagaat gcagtagagg tgcttggcat ccatgtcaca gtccagccag gtaccagaaa
    11041 ttccccaagc catttcagat acaggtccta tttctgttcc tgtcgtgaag tattgtgcag
    11101 tgttcatgtg ttctattggt acaggttcct cagagtgaga ggggtctgtg aagtgcttca
    11161 ggtgaaagac cacagataaa acctacatta ttcttattct ggccttttta cctgaattta
    11221 cttgtcctgt ttattcttgc atggattctc ggagactcat tcattttggt cttttgtttt
    11281 ggaaaagcta tgtttactgt tcagcccagg tttattgcat aagaatctta gcccaaactc
    11341 ttcaggatca gtcaagcttg ttgtgacatt gtgaatcttt gatgtgacat tggtgtgggg
    11401 gacatttccg tgtgtcacta gaattttttt gaaagtactg ctgtgacccc attctgcaca
    11461 ttcttcacat tacgtgtgtt gtactggtcc acagggtcat taatttgtag gtgttcagat
    11521 tttcttttaa tgagaaaacc tttaaaatgt cttttgaaga tgatgatgat ctacaaggag
    11581 gaaaagcata attttttgta aagataagat aattgtacca ctgagaattt gcattcatct
    11641 gcatccagac aagcactcac ctcccatgac aatgtctaag gtggagaagg cttctttgga
    11701 gttcttgcct ttgctttgtc ccttcacatg ctccaacatg tgcagagcaa aagccagctt
    11761 ctcccaaagc atccatttcc acaaaaccct aatgagtgta ctggaaagca gccatggcat
    11821 ggtttggctc ctgatgtgaa ttaccaaaga atcaaggctt catggtacac agtagggact
    11881 acttgcccct cggtttagca atagtctcag tgacctcagt aatctaactg ataaatgcat
    11941 ttttattgta gtaagctttt tttgtgtttt tctgttgtcc aaatttcaga gatatccaga
    12001 aatacatgat acaactcttt taaatttagt caaataaaca aagtactcta tatttccagt
    12061 ggagcatgga gtaacagact tgtgccaaac aggtaatagg tccctagctt gatgtgttta
    12121 taatctccat gcacaaagaa aaaaataatc aagttctaca tgaacacagc acattataaa
    12181 gtggggtctt gtgacagcgc ttctaatact tcatggagat ggctagtcag atatttcttg
    12241 gaaagaagat gcaatatttt gatattattt ttcatcttac agtcttcaac ctttgaaaaa
    12301 acgctaccaa taaggcctca tttgaagact gtaagatgaa aaatcttact ccatttaaaa
    12361 tgtgtcatat gtataccagt atctattgga aaccagtttg ctaagcttga tgaacctcta
    12421 aaaaaagggt taaaaaattc caagctcagt tggggggtgg gggaggacca aagtttttta
    12481 aagctggttt ctttagcaca gtttcaagta aaacaaatgc agtactttgc cttcctgctt
    12541 attcgaagta tctctgagca acgtagtgtt cctttggctt tggattcagt tcttgctgat
    12601 ttgtctgtaa gtttcaggag gattgttaat gtagccttta taaataacct aagcagattt
    12661 cttttccatg actaaagttg gttcaggtta ggcaaaggca atttctgtcc atttccttgc
    12721 gtgtggacaa gcaggctaaa gtgggtggga gttctgctga atagagcaag tcgcagctgg
    12781 caattacttt ctccatgtct ggcgtctcag attatttcat aaggactgag tttacttcta
    12841 gtcaagagat ggagttagac cttacttggg tagctggaaa ggtagcagaa ttcctgacac
    12901 cggatgacag ctctcagatc tgctgcttgc ccatgggctg ccatcacgag ctgctgagca
    12961 ggctgccgga cgtgctgcct ctgggctctg ctgggggctg aatagtaacg tgggggcttt
    13021 tcttggctga cgttgaccat gcaaggtgag gtaaccgtca agaacacacc ctattgcagc
    13081 tcagtaaaaa aaagaaaata aaaataattc ctagttttaa gatgttttag gctgttctct
    13141 gtttgtgtac ccttaggaaa caatcaggat catccaagcc gggtaagtac tctggtaata
    13201 actgtcagat gcagcttttc tgtacatgat tgtgcacatc tttaaggatg ccaagctctg
    13261 ctttgtgacc ccttgacctg ttattactgt ggtgcttatg tgtatttaaa cactaatgta
    13321 gtgcaagaag ttaacatcat atttactggt ccaaaacatt gctgtagcta tctattccta
    13381 atgtcctgca agggtgcctt tgtttggaaa gacttgtctt tcccatagca gctcactatt
    13441 ctgaacttaa tacttctttg cacgctgctc agaaattaca atgtattaga aatatactct
    13501 gaaattaatt caaactttta aaacttacta tgtctaggag agacagattt aagattactg
    13561 aggtttctgg ctgaagtact tcaagcagaa atccatactc cattaagttt tgtaacatga
    13621 tgtgacctta attttctagg tattttgccc ttcaaattga agatagtatt ttaatactct
    13681 ttaagtctcc tgaagagcct tgtaatatga taggcttaag ttgtgaaaca tttgaacaaa
    13741 tgaaagataa aaaagtaatt taggattttg tatttttttt tttatgaata gcaacataaa
    13801 gacacgcatc aaataataaa ttgaaatagg gttataaaag atttttttgg ggtgcattta
    13861 tgagtgaagt tatgtgtata tgtagtcagc catatttgta tgaatgtctt tctttacatt
    13921 tgattatttt aggcaaagca attcccagtg ctttgaactg aggaatttgt cctttatgtc
    13981 atggtgtact tcaaataaaa ttctatctgg accacagctg taggatccca tctcaggaga
    14041 cgaaatagaa ttatggaact atactgactt gttgggggaa aaagctgaat aactattctt
    14101 aaaaaacctt gtagaaaaag ataggggaga gaaatgtttt cttattagta aaggcgatac
    14161 gatctttcag tgaagttaaa tacaaggaag caataattat gagcagctgg tgttgtgcgc
    14221 tgctccataa taggttagag ctgaacgtat taatttacag caatagcttc tgatgtttta
    14281 cctcctctac tgtaattctc gaccagccaa ataactatgc agtatgacag acgcaaaaca
    14341 tcacctctga gaaaaatgtt gaaaaaagtc ggaacagtat gtgattgaag tgtaaaggca
    14401 cttatgctgg atgtgcaatt atatatatta acatgtatat ctgtacattt gtaaatgtgt
    14461 atctggatgg ttaccctagc cattggtttt ggtctaaaaa attgtgtttt attcatatac
    14521 accgtaagtg tcaatcgcta ggtcttctgt agctgtctgc agcaccggtt gttcctatag
    14581 actgtaactt agcatagatt gccttattta aagatgttca ttattttgct gatagaaaca
    14641 aagtattatt tagtggaata gcctttttgc aggcttgtgc actggtcttg caggcttgtg
    14701 cctagcagat tatatgaatg tttaccatgt caaacagaat cgcctgagat atgggtatta
    14761 atactgggac ttttttcagt cacagcttca agttgggtat tgtagttact gagtacagga
    14821 aggagtttaa aacacaactc agcaggcaac aattaattat gttttgcttg tctgaactgg
    14881 tgttttttct tgctcttggc tgctaaacac tgagattttc ccatgtattt cattagttgt
    14941 ttcccagtcc cttgggctta gctgagtact tggtgtgctt ctctgatagt ttcaaaggta
    15001 gtggtcagta atggctacta aatttggcct tattggctgg cccggttttg atggagtcag
    15061 aataaattct tttgccaaca agacttccag ttctgatttt cttaaatttt tttttttttt
    15121 ttttaaagca ttgcaggctg ccttggcact tggtgagtgt gaacattcac cctgtattcc
    15181 tgccaaactt ggagtaggac aactttgaat gcagaaagac agccagaaat cttgagtcgg
    15241 agctgtgaaa aaatacgtcc ccttttgtct gtgcttctgg actctatttt gccaaaaagc
    15301 accgacttgg cctctgcttt gctaaagttt actaaccagt aactgcaact aatctagaaa
    15361 agattgttcc aagttaatga aaatcactag ttggtttttt taaaattatt attattttat
    15421 tttatttttt tagctagaaa gctgtgaaat ttcatgtctg ctttactaac tcagtgtaat
    15481 tggctgagca tccaggcact ctgaaacgca gagagcaagg gtttaggaaa aatgtgaaag
    15541 ggaattgtaa tcaaaatatg aaaaggttaa aaatacaaac agattttcag tgttggagtt
    15601 aaggaaagac ctttgtcagg tatctagaag tactgacttc ataccataac acatcaactt
    15661 actttatctc ttagtttcct gagccagaat ttttgtcatc ctcttagtat tattgagaca
    15721 agcttccatc ttattttgga aggaagaacc tgtttttaca tcttatcaac gctaagaact
    15781 aaataaattt gtggccactg ctcctgccat ttgcagaatc acttcacagc atcatgtcaa
    15841 ctggtggtat caatggtttt gcagtctctg gtgttgcatg gtgagcactg tatggtgttc
    15901 ttaagtgaaa tcaaactttc ctgttcttca cattccagtc accgtaataa ttcttctggt
    15961 aatatacagg gcaagaatgt ttctgtctag cattttacaa gcaaagaaca aaactgagtt
    16021 ttaattttga agaaatggca tagccttgtc ctttaaatta aagaaagggt cctttgctgg
    16081 tgaaaattaa atccacagtt tgtagttgct tttcaaactt gtcaacctga cagtgaaatc
    16141 atgtaatctg gtaatagcat gcctgaggct tactgcagtt ttttgggcag tggtatcagc
    16201 agatgatgtg ctctgttgat tttaatcgct taagatttga ttctaatccc actgacctgg
    16261 gtgtaaatgc agagtatctt cattgacttt cactggaatt accataaaca tctcagtgga
    16321 aatgaaatcc aaatttattt cattgcattc atgattccac tataggatct tcagaagtca
    16381 ccgaaggaag gaaggcattg gtgacttttc ccatctctgc atgacagttt tcttcctcaa
    16441 atagcatttg tctctgacca gttgttaaaa ttgtcttgta tctgtctggg tgtttgtact
    16501 gatgactcaa ggtcgttgtg ctaactgcac acgctagtcg acttttcgtt gtcttacagc
    16561 cagtttgagt tgccttaagg ttcctgcagc ttgtcacttg aattcctctt attcatgagc
    16621 ttttgcgctg agtttgaaat tgatatgaat aaattttagt gtccgtggat agatggagta
    16681 attggacata ttctagaaca cttttcagta agtggccata aataaactac tgaattgtag
    16741 gatctaatcc tgcagttgtt tttttccacc tctgatactg tcaatgtacc tgtctttgta
    16801 ccaaggacta agacgttaca ctggtacaga acagatacgc agctcgttca cagcagattt
    16861 tgtagcacag atgtcttcag tggcacagac atgaatgttt gctatttaat gaagactttt
    16921 tcttaacact ggaagcttac ttttcaggcc tgtaagccaa agtctccaca gcagaccctt
    16981 cagtagtttt agatgttttt ctaatatgat aagaccaatt aatttgatgc taagcctgat
    17041 gtgctttttt gctcctttac tgaccaatga aaattaatgg gaatcctctg cctgtttgtt
    17101 acttttgctt ctcaaaatct cttatttcag tattttaaaa ttttgaataa aaggtgctaa
    17161 ttgatgaagg tcagatatct ctgtgttggt aactactgac tgttacttgc aattatctat
    17221 aaggatttct aaagtcctga aacactggca tatttggagt tagatcacca aaatatttga
    17281 agtatattca tggtcagtgt tacatcacag cacttctaga tgtttaagtt atggaggaga
    17341 gcttaagacc tcattctgct gtgtatggag agacatgtct gcctaagagt agtgtttgtt
    17401 cttcaggaag ggatgtctct ttgggccttt ttgtccccag ggcttcagct gccggacagc
    17461 cttgagctgt tcccctcaaa gaactgtgga ggtcttcacc ttctttaaca caaggcctaa
    17521 tgagatggca cggggcacac tctgtatggt caccacagaa gggctggcag agtctgtcct
    17581 gatcactgat gaccctaaaa cctcatactc cttggggaga acacaagatg tgcacttggg
    17641 tctgccagcg acggggcggt ctgtgctccc cagagctgct tttgtggctg tgcagggtgc
    17701 agcagcctgc tgctcgggct cccaggggtg cagcagaagg gctttggggg ctctgagggc
    17761 ccatagcctg cagccaccga ggcaggctgc actggaaatg ggatttggat tgagatgcaa
    17821 aacgactttt gagctggttt atttcctggc aacagtgggg cagttgaggg catgtgtgaa
    17881 agcacaattt taggggtgtt cagactccaa cacgcagtag gatcacccct accttctgcc
    17941 ccactccctt tgtgtgtttg gctctcagtg gctgcagaag aaaacacaca gatcggtcta
    18001 gaagagaaag tatctagaag tgtttgacat aaacaatacc ttcatcttta ttttcttatt
    18061 ttatcacgga gggaaggagt gataatacat cctagcactt ctggtctctg tactggtgca
    18121 attgttaaag ctagacagta gtgctgtgta ggacagacct gactctgagt ctctaggaaa
    18181 gtctccatgt gctttctagt aattcctgcc ttgctttcta ggaattcacc catcagcttt
    18241 ctaggccttt acactgtgct ttctaggaac ccccaccttc tgctttctag gagtttcctc
    18301 atcactttct ccccctgctt tctaggagtt ttcccaatgc tgccctgtaa tttcccctaa
    18361 gtttttggga attctgccaa tgttccttct agcaattccc ccttttattt ccaggaattt
    18421 ccctgtgctt tccgggaatt gtccctatcc ccttcctgga agttttacct cctgtgtttt
    18481 gggaattttc ttcatgtgtt ctgggaattc tcccctccag gcaggaattc tccaggggct
    18541 ttgtaggttt tctctctgtt ctttagggat ttaccttatg ccttttagaa attttccctt
    18601 gtactttcta ggaattcccc tctgccttgt aggaattttc tctgtgctgt ccagatattt
    18661 tctcctgtaa attctagaaa ttttcccttt tctttctgag agtttttagt gttttgtaga
    18721 aattttccac gtttttgagg aattaaccct cttctttcta ggaatatatc atgggctttc
    18781 ttggacttca cctttcactt tctgggaatt gcattctttt aatttaaaca aggtaaaaac
    18841 atactcctta agaatggtta tgtatcattt tcttaacaaa caggattgac tattttaata
    18901 gtttatactg aggtcttttg tgttgagcct tttgcaggag ggtaggatta gttccagcct
    18961 ttctttctaa agaatggtgc attgtcagat tttagcaaaa cctacataac atgaaaaggt
    19021 tttcactgct ttactgtgca gtctgtagta agctatgcgt aggcagggac tgtcgttttg
    19081 tttttgtgtg cacacattgc cagctgcaat gaggtcctgg ccctgctttt ctatgttcta
    19141 ggtgttgctc ttctataaaa atgcaggagg aggccacagt attagtttat agctcttgca
    19201 gtatttgtct tcctgtacaa attatttttt gtgtattaat attttgcaac attaattgtg
    19261 gttagtggca ttatcttaat ttaactggta agtaaaaatg tagcaggagg gtgatgtatc
    19321 ttttcagatc ccaaaggagt tgctacgtct gagagaagat ttgatttctg actcagttta
    19381 gaaacagata tgccaaaagt agaaatgagt catcagtacc aacataatga tttgttttct
    19441 ttttaatcaa gttagggtat tgtggttgct aaataatcct agaggaactg aaataaaaga
    19501 tgatctggtt tgttagattc tgatatatgg gctaagtagc tcttaccttg caacaccaga
    19561 aagttgaacg tgggaattcc tagtgtgtga ccattcttta ttcacaaaga acactgtgtc
    19621 tgttagtgtg tccaccttga ccagtaacaa ctaaatgtgt caatgtgaac ttgcatgccc
    19681 tttgcatccc tcaccactgt aactttgatc gaaagcacct aaaaatagtt tagggttggg
    19741 aaggaaaaat aacgtcgagt tgctttttga tcatattgtc aattcataat ggaaaaagaa
    19801 tacaagctac aagtatgata gccaggtgtt tctagatgcc tgaagttgtc atttaacatt
    19861 tccctctctg ctgcttacct gtttgtatca catacatacc atattgtccc tgtttattaa
    19921 gaaaaacaaa aggcaagtat tcatctgctt ctcctgtaca ggttttaatt gtataaaatg
    19981 tgcatttttt cataggtagt tagagtagtt aatgcagaca attcactgct gtagcatttg
    20041 agattttgga tttttattac caaagggtat ctaacaacca tactgtgtat tctggagtat
    20101 actctctatt cttgctgtac cctggattcc tctcagccac tctcattttt gtctatccat
    20161 agggctgtat gccatgctat ctgttcattt ttttattggt taaatatgat gttataggtt
    20221 ccagtttaag tgactaataa aacatagcaa agtactcagt taggtgcaca cggatggtgt
    20281 ggtaaggttt gcctgatgtt ttgtcctatg gtactgaagc ccataaaggt ctcagaagat
    20341 gactaaagta ttgcgaacag gaagtctcaa gaaaaagctg gtgtaggatc agggggtggt
    20401 gtggtgtggg ttgttgtgtt gttttttttt tttgtattgg cagtagtttg atttaaagca
    20461 gctgtagtcc ctcccttata tatttactta tttttttaga aataatctta tagtaatagt
    20521 actttcttgt tgctacacga agggttcaca gagatctaga aaagtaatcc ctcctttttc
    20581 ttgtaagtct tactgataat gttcaaaaat gtatcctttg gtttattgat ttgccaacag
    20641 aacactttag tcagttcgga acgtttaatg caaaaaattt tgcccagaag caaaatgtaa
    20701 aatttttagc attttaaaaa acatttttag gatatcttca agaaactaaa aatcttatca
    20761 tgtaccattg agcttatctc tccttttgct agttataaca tttttgattt ttcctgctaa
    20821 gtttcagaga atcaaagatt gtaataactt gatcatatta cggttaaaaa tttcttaggt
    20881 agtagaaata agagtattaa tattgtcagg gacctaaatc tggaaacagg gtattaatca
    20941 aatttcatgt aaattgcaga atgtaggcta ttgggtgaga ttagaagcta tctgtcatta
    21001 taaaagcact atattagaaa agaacattgt cttgagtttt gcctgcatgt aaggattttg
    21061 gactattttt ttctaataag ccacctgtca ttcaaaaagt cctagatctg ggaagtgaga
    21121 ggatagggag gaaccagagg atttaaagat gttcaaatga cacctgagtt tatatcttag
    21181 gtgcatcagc aatattggag cagaggagat gttgcagtat gtctacgaaa aatgtggtcc
    21241 ttgattttgg cagcaatgca ggttgtatgc tttcatctta agtcaatgtt ttacattttc
    21301 ttgaaatttg gattcttctt ttagctcatt tgtctctctt ggtttctaaa aggccatcac
    21361 cgatgtagaa ggtagataga tagctgtaga tagaatataa ggcctttgtg gtccaccaac
    21421 cccctcatct ctcaggtttt atcccatttc tttgtgcaga ggacacgttc ccgacagtct
    21481 ctgtgcttta gtttgggcag agcctatgtg agactgcact gatggctgaa agcagtgagg
    21541 ggaagaccat aaaatgtacc acatgctcag cctcgtttga accaagcagt gttgagtttt
    21601 tttgatcccg ttgcaacaaa gatcacaaat attctggagg tgtattgtca gaggcatcca
    21661 gtcaggcagc cagtgacaga ttatattccc caatgaattc tttaaagtgt tatacaatcg
    21721 agtaaaatct cttccacgga gggtactttt gaactcttgt acctaatgac aacttgacgt
    21781 tactgtcaat ggtcatacaa agtgtttcca agtaattaat gaaaacacag ggtggtagtt
    21841 acacgaggta ggcatgacag aattttcaca gcagaagatt tttacagttt aaaagagtca
    21901 ttcatttcaa gatgcactga acaaattaag tagttttaaa agcttactat ttgattttta
    21961 agagactttt agcattattg ttttacctca aggtagtata ataaatggga tgaattttgt
    22021 aatattttca aatggtgtag ttgttccatc agctcctgca acctaagaat ttgcttcccc
    22081 ctcctgttcc cttcacaatt tttttgtagt atctttggaa aagacaaaga gttctactca
    22141 gcaaaacatt ttggaaccat cataatttca gataacagag ataaatatgt gaaaaataaa
    22201 gaggtaaatt cctatgaaac aatggggaca attcttttcc tagaaagcac aaaggaaatt
    22261 cctggaaagc agaagagaga tttgccagaa aaaagagggg gtttcctgga aagcatgaag
    22321 gtagctcctg gacaggcgtg gggagggttc ctataaagtg gaggtggata aggctttttt
    22381 taaaaagaaa aaaaaaaaag gtaaatatat ttccaggtca attaaaaaaa aaaaatcctt
    22441 aaagtaacca tatgttgttc atctagatcg acatgagtat ggacccaagc cattagttac
    22501 aggaagccag caggtgctgc aagatgtaat taatttttaa attgggaata ttgtcaattt
    22561 aatgtaaatc tgttagtaaa ttagaaaata gaagcctatt tatcctgtgt ccatgattga
    22621 aatgcaaata tatgatagca ttcttttgat attaataaat atataccagc aatacagtgt
    22681 gccatatgct tacatatttt tactgaaaaa agtctttgat gcttaataaa tcatatgcta
    22741 attatccatt gctgatttgc tgttttagca gtagtgaaaa tgcaggcatc ttctaaaata
    22801 accttgtgaa actgaattgc tggatcgtga atgtactatc tcgtgtagga aagtccatgt
    22861 tgagaagtgt ttcagactct gaagagtgtg gacaactcag taattcctga gggaagaaac
    22921 tgagggtaca gaacctgttt gttgtatttc ttttatgggt tctgaccgct tcaatttttt
    22981 tttttccccc aggaaaaaag ccagaattta aatattattt tataaggaaa gaaaactttc
    23041 agaaaggaaa caatctggtt tccagtttgc tgtttgtggg tacatggagt gttatacctg
    23101 tatgggaaat gatgtgtgat ttttgttttt aatatcatat ctcacttcaa atatcacaac
    23161 tcctcatggt tttgtcacat gggaaagggt aaagcaaaat aaggttaggt aatgacagcc
    23221 tattctagga cacccaaaat acctgcgagg gggtactaga atataggaga tgctaccttc
    23281 ccctcgcctg ccatttttca ccttgttaag aaaagaggta cagtggctga atcgtaatat
    23341 cctggaatac agaaatacac aatttgtgac caaatttgtg accaaacctc actgacctta
    23401 tcatggtgta cagtatgact aatattttaa gccaactttt cttagtttca agactttgat
    23461 attatgctgc ttatggcatg acaattactt gaaatacata gacttttagc tttgtctctt
    23521 tataggtaaa tttacgaggc aatcataatt tggtcccatt tcatttcact aatatctcag
    23581 atacatattg ttttaagggg tggggagaga aaatgcagta atcttattac ttcttaatat
    23641 gttgactaat gtagacttag ggaagtagtt ttcactcaca gacactggtc agtgctttgc
    23701 gttccataat ataaagattt gtaacccttt ctgatttata ctgcatccta taatatgctt
    23761 tacttcctta ttcaataaag cattcatttt ttaattctat gaagttcttt tcctcagcag
    23821 tatataccag caatgcattt cacagcttgc ttatagcaga ctgaagcaaa aaagaaatcc
    23881 ttttcggaag aagataatta gtccttctga catgttgatt gatgaaatac tactagtaca
    23941 aaatacttct ttaagagaag gggttgcaag ggatgaaatt acatttcaat ttactaatca
    24001 tgtcagaaac acagaatctc aacactgtaa agggtcttga gtaatttgat ttatgtctct
    24061 gtccaaagaa agaagcagct atacttcagt catttctgat gaatatttgt gtaaagtgta
    24121 aagacctgca gtaatgggga ctccgtaatc ttcctaggta ctctatcctg atgcttcatt
    24181 atcctcccag aattttttcc tcctgtctgc cctgaacctt cagtttgaca atcagcttaa
    24241 acttatacct acaggccatg atctaataat ttttttcatt ataaattttc agttaactca
    24301 actgccgcca cgtaattgct agatctgacc taagggtggc tatgggaaag ggtgaaactg
    24361 tccttcatct tttcaggcta ttattttttg ccctatccat catggatatg aagaataggt
    24421 agccaccttc ttattttcag caatctgata tcaaacttct ctcttggtct attgttcttt
    24481 aaacaaaatc aattttctca ctcccatcct gcatttttga ccagagaatc ataggatggt
    24541 ttggattggg agggacctca aagactatct agttccaacc cccctgacat gggcagggac
    24601 accttccact agaccaggtt gcccaaagcc tcatccagcc tggccttgaa cacttctagg
    24661 gatggggcat ccacagcttc tctgggcaac ctgtgccagt gcctcaccac cctctccggg
    24721 aagaatttct cctgagatct aatttaaatc ttccctcttt cagtttaaag ccatcgcccc
    24781 ttgtgttgtc actacgtgtc cttgtaaaaa atccctgaac ccctatcctg tagacccttt
    24841 ctgattggct cactatggtt tggtacctat tatgtcaaaa tgagagtatc caaaactgag
    24901 catgacatct agctgaagcc tcaccagtgc tgggctgagt ggaaggactg ttttgtacgt
    24961 actgcagacc tgaggcttat gccaaaaaga caggtgatga ctgtattttt gtaatttatt
    25021 taaggactcc gatgtccaca tagaacaaga ggcaagcact ggaatcaggc cattggcctg
    25081 tttttcgcct ggcatattta aacaggcttc aaacccagac aagcatagag gagtgttggc
    25141 ctcctcagaa agggcagatg tgcaggagga gatcttgtac cagcggcagt tttacattaa
    25201 tcctacctca cagaggcatt gtccgtaaca gtggaactgt taacacaggt tcagcttgtg
    25261 attcacaaca gcccttgagc tgctgcctga gcagctcttc tccttgtgct cacattctga
    25321 gattgtcttt catttcctgc ttgatgtctt cagatttact gagcgtgttc tctcttggat
    25381 catccaggtc accaattata atggaatcat gcctaggaca gacacctata aaacatccct
    25441 tgatgcaccc ttccactttg gcaatgaaca agctaccact gctttctgag aagtgtctct
    25501 tgtaagcatg agtgcattgt tcctgtgata ttttaatgga tacagtatta tgaagttagg
    25561 taaaaccata tcaaaagcct tactccaata gagatacgtg ataactggtg ttcctcctct
    25621 aaccccagaa ccctgtcaac ctgtgctaca tggacatttg ctcctgacag gtgcattatg
    25681 gctgttactt acctccttgt tttcttctag gtgcttagta tttccaatat tttcatggga
    25741 attaaaatta atgggatgcg cctgtaattc tttcgtgcca gctttcccac cctcttgcgg
    25801 atagatacca tagctgcctt gttcagtttt taagtatttt acctgctttc cactaatagt
    25861 tctcgaacca ttaatagctc tgaaaagtcc tgtcaatttt tgaagtattc tagaatgaat
    25921 tttattggtc atgtctgatt ttaaaatttc caatttaagt acttgctaac cttttgcttc
    25981 tgtgtaaaaa actgaggtct tgcccctttg tcattgatat tgattgtgct atccactgct
    26041 tgcagttgac attttggtta agattgatgt aagagggcat taaatacatt tgccttctga
    26101 acatcatcta tcaattgcat tcttgggtga atacaatacc aacctcttta ttcattgtct
    26161 tcctaccaca catatagatt atttcatttt tagttacatc gctttctagc ttctcctcat
    26221 ttttcctttc tggttttgcc cctctatgct tgttttcagt tttttcttat ttctgtgttt
    26281 tgtatgctcc cttcttgtgt gtgagacttg tggaaattcg taatttaatc agatgtgctt
    26341 attaataaaa caaagttata aaagtaatag caatttcctg attcagtcat tttattttgc
    26401 gtaggatatg tatacaaggg tatgaagtga tgtacaattt taaagttttc gcaggatgtt
    26461 catagcatga attacagcta gattaaaatg ttctcaaaac aatcagctaa aatgacccaa
    26521 tactgtggga tttggctagt ttggcaatat taaaggtaag aatctccttt aaagtatagt
    26581 attagtagtt gtagtattat caaaccatta agttaaccat tttacattcc ttgacatagt
    26641 agttagatat ctgataccta aaacataaaa gcctgagatg acagttaaag cagattttga
    26701 tttggtggga caacaccaaa taaagtggtg tctgtcaatc tcctattaca tgaaggtttt
    26761 cagcttctgt tccttattgg ggtaagtatg tcacctccat tgattctgga aatgaaaacc
    26821 acagatcctg ctgtgacttc gcaacactga taaagtagaa aaacaatcac taacatggcc
    26881 ccaaagcaac atgtttctga catgtgactg aaataatata aagtgcttag tgaatagatt
    26941 ataatttgtg atttttttaa tctagaatat aagtaaataa atttgaaagt tctaatttta
    27001 gagcattttg gcatcaattt tgttcatcat atgacatatt caagctgata tatgcaaaca
    27061 gaggcgctca tgttttgcaa aacccctgtg ttcttatgta ctacaactat atctgggaga
    27121 aaaagaaaag ttcatatagt tcttgcagta ctttgtcagt ttgttacgaa taccgcttta
    27181 ataacttatt gcgggagaaa aagaatacta agtttaatca tacagctaat gtcaccatgt
    27241 caccaccccc ttaacagcta aatgataaaa gtgaggacac atcagcatga attgttaagg
    27301 tctgtacatt attcatttaa acatctgctg ttggttcctc tttacatgtg ggaataaatt
    27361 ataccacatc agcacattct tcatgctttg tgtttaagca tttaaaagtt atttttttct
    27421 attattaata ctattttttc tgcttggttg gcagcccctg aagttatcag tgcctatgac
    27481 tacagccaac agtgtgacat ttggagcata ggtgtcatta tgtacatgct gtaagtagct
    27541 tgtaaaagta atataaaatg tacagaccca tttataatac aagcacttac aatttttgca
    27601 gtgaaacaaa aaataaacct gcatgctaaa ccttcacaaa agactgagct cttataattg
    27661 cttgtatata aacattacaa atttctatgc aaaacaaagt aaaatatgta gttcagtgtt
    27721 aaaatttgag tctttgaatt ataaaccact ttacaaccct gaaataacag attattacag
    27781 aatattgcag caaagcacag taaaactaag cggagagtct aggcctctct ttttcatatg
    27841 ttggctggat ctatatgtgg gaaacaagtt atggatttac agatttttgg tccaaccctc
    27901 aaatggattg cacaaaccat gcaatctggg taagggcttt tcttctgtgc ctctgcctgt
    27961 ggtaactctc tgaccgaggt gttcaaggcc tgccaggtct tcctgtacag gtcttacagg
    28021 tgatctgtgt cctctgaaag tttattagtc tgctgttatt aggagaagaa atgaaatcct
    28081 acatttttaa gagtaaatgt gaatttttat tgaagtattt aataatttat aacatttttc
    28141 ttagttacaa aataataatt cctctgaaaa atcttatcct gtcgatacca gctaaataat
    28201 ataaaaagtt actccaggaa ttaaacataa attgtagcaa agtacataaa ttgcccttta
    28261 tatgatgcaa ctgaaatgtc acattgtacg cagggactta ttttctgtca aaattaattt
    28321 gaatgggatt ttttttcctc tcattttcag tcttttcctt ctctcacttg cccccagatg
    28381 attctttaat gccaatgttt tagaacattc ccatttgctg tttcatttgt tattatttct
    28441 gtcttgtgat tgctttactt ttgttgcata cagctgagtt ctttcataac ttaagacttc
    28501 atacatgagc atgcagactc agcacacagt ttaataacct ctttttctgg attttctttg
    28561 ttttatcttt ccattttgct ttggttcctc agtttctttt ctatacaact agcttgcttt
    28621 tcttcttgct gcagcatgat gaagtgttca tagctttatt gctttttctt ttttttaatt
    28681 tctaaattcc atgtctattt tttatgctga tacaggatga gttttattgt tgtacttcat
    28741 ggtattaatg tttgcatcac agtagtagga tttgcacaag ataatacaat agaatatatt
    28801 ataaaattgt tggtagaaat tggaaggttt gactggctaa taagaatcca gagcagcacc
    28861 tgcaatcagc acaattcaca gctcagaact tgtaaaattc agagcagtga actgtgttga
    28921 tcgcagccgg agcttagaac ttctgacctt ccttaattag caatataaat atttcttaaa
    28981 attagcattt tgtaatcaca acagtgtcag aataaagtaa cattaattca acccttgttg
    29041 tgttgactat gcaagaatga aaataccgcg tgtgaattaa tagaatacaa ttcacactcc
    29101 tttttatcgc ttaatttgaa aatagtaata caaaagccat aggatcatct tctgatttta
    29161 attctggttt tgcaaattac ttttcctccc accctgaata atagcttgtg ctcctggtgc
    29221 tcctctagtg ggcttaaaga tactgttaca gccattattg ctaccatcac aactttgacc
    29281 cttctaggct acagctaatg cctccctgct aatttgctag ctgccagggc gctctctgca
    29341 gtgcagatgg catgctccat cctggtacca agggtattaa tgccacgaca ggctcagttt
    29401 ctacctatat ggggagcata agccctgagg tgactcatga actctgtttt catgaatgtt
    29461 aatgcacagg gttgcctctg cataatgggg caatgccggc aggatggatt tttagatgta
    29521 atttaaactg aggtatactt tatactttcc atttcgtttc tattttaaca tatactaata
    29581 gaagcataca cagtagtagc caacaaaaag aaaatccatt aaaatacaaa agtatgccag
    29641 cccattgaaa gagtaggcga gcaggagtcc tgctgcccgt caccctccga gaggacggcc
    29701 cgtatgttgc tctaatagca aagggtcagg tgctgctttt tcctgtgcag tctgtgctat
    29761 tggatttctc actcattctt ccaagtgtgc tcagagactc cggtccctgc aatagttctt
    29821 gaaaaccttt gtgcaactaa agaaacctag gatgcccaat aaattgcttc ccgcactgca
    29881 gcaataagaa aactattaag aaaatgtggt actttttgct cccttctaaa ggcacagaaa
    29941 gtttctttgc agattttcaa gattccatgt gatacctttc actcacttaa cttgatttct
    30001 ttaactgaag ttatctgttg tctgtcactg ccttagtctg gagagaattt agtcctatct
    30061 gtgtataaca gcataatggg cattgtcacc agcccatgct tacagtgctg tgtcctgaaa
    30121 agaatgcatt cttcccattt tctcttcttt aaattgagtt ccatgtggat ttaagtcctg
    30181 agggagattg ggaaagagaa ttggaggata aaatgaaaca acagtttttg ttgaagacat
    30241 tttgagatta aaaattttgg ggtatatgaa ctaaaatatt aattttatgt cttaccttaa
    30301 aattaaaaag taaagccata tgaacgaaac tccagaatat ttactttgat gtaaagtgac
    30361 aggcatcctt cactaggatg tgacaattac attttctgta gctacttctg tgttttggga
    30421 gtagaactaa aaccataatt tgatgcaaat aatttatttg ctgaagttag cttctttttt
    30481 gttttcaatg gattcaaata ggtgtattaa tttcttggaa gtatttgctt atgtaatttt
    30541 tgcatgtcag ttgtgtatga acagtatgat gtaaaatcta ttagaaattt aatctatgtt
    30601 tattagtttt aattgaaaac acagatcaca tgatacagtt tttcattcat tatgtgatta
    30661 gtagaacaca gatcagtatt tacttttgaa gtatgttgtg tactaaacac tgacagttga
    30721 tgttttggtg ttatacagta atagtcacag atagcaaaca gaaagtaagt ttaaacactg
    30781 ggttttgata ttaacattaa ttttcttcag aatgcatttg ttttcatata tgttttcttt
    30841 tttttattgt taccaaatca ttaagaatac aactggcata aaggaagcag gcaatacaga
    30901 aagagtaaat tgaatttcca gatgttcagg taccaccttt atagaaatat tttgctcaaa
    30961 ataacaagaa atagatgcag ggcaagaatg caccccaggt atatttttat gaacatatgt
    31021 acacttatgg gtatgtctta aaatttttct cacatttctg ataactttgc ttttttagta
    31081 ttatcctatt ggtactgata cctgagttta gatgaggcca tataaggcaa tgttcacact
    31141 atgtagctaa aggatataca tcttgatacc agtaaaaaat taaaaactac attttgtttt
    31201 gtcatgacat tttctgcttt attctgaaaa atacatctct catgacagta agtgaatatt
    31261 atatgcctgt atatttttct gtgaatcacc cttgttttaa tttactgttc tgcaatgaag
    31321 aatagcacct taggctgaga attgtacatc tttcatagtc tgtaagaatt tggaactgtt
    31381 tatcacattt tgaacagcag tacacttgac tttagtgaca caagcaacca ctagttatga
    31441 ctaaactgac gtataaaata aagctgcaga ataacacgta tctagtaatt cttatactgt
    31501 gtcaattcat ccaaaacttc tttttcagaa agacagctga ttgggtctta aatgcctaaa
    31561 ttgagagtat tttgtcttgt ggctgtttca gttcttacga ttgttactaa ctcagtggag
    31621 tttcatccag gtctctagtc taaaaacagt gggacacgaa ataatggttg ttttattact
    31681 gaaatgtagt ggttgctagc acaatattgt ggaacagttt aatggaaaac attactttga
    31741 cgtgaagtca aaagaaatgg taagcataaa gtgtttgctg taaacagaat ttctgtggta
    31801 gaaatactgc atatggtggc aacaagttag ctttcagtta gccaggtgat ttgatcgagt
    31861 tacagaatac caaaatactg tattttctgt ttaagttttt tctagcttcc acttcacttg
    31921 ttgtatcttg tgaaaccttt ggctgctgct ttaaaattcc atataatatc aattatcttt
    31981 tccttatgtg gatacctagt gaccaagact aaatcacctt ttaacctcat aaccttttcc
    32041 ctttaaatct ctctgagaca catttttcag aacttgagtc acttttgtag agttcttctg
    32101 aagcttgccc agttctgtaa actttctgat tttacaatgc tcccataata catagtttgt
    32161 gtctcaccag tgaaaaatag taggtatcca ttcactgacc ctaattttct tacacctttt
    32221 atagcaagct tagacgaaaa gctttttgaa gtaataagaa aggaagacct gtgctttaaa
    32281 aatctgctct gagaaacagt gaggctggta agtacacagt gctctcatga aataaatgct
    32341 gaccatattg caatgaatcc cacaaatgta gtaatttttg tctttttttg cttttaggca
    32401 gtatactttt ctgaaaagta aaacagatgt taaagagtaa actgacataa atgatatcat
    32461 aaatgaattt catagaattg taggtaaaat attctctgct gaatgaaagc actcagttga
    32521 aaatgtgtgg cgttggtgtt agcagaaatg agaggtacca agttgtgtgg ctttttccta
    32581 gcgaaacaag tattgagact acttctgaaa gtcgatcctg ctcaccaaat cacagctgat
    32641 gaattcataa ccagtggata acagtgagtt ttgagggagg tatcatttct ttgccttgtg
    32701 ttctacctct tatttggtgc ataaaggtgc tgtattgtct cagtcaaagc cagtagggtg
    32761 gaaaatgaca aaagccctca acataagcaa cagaacactt gttggggcct tatccaaacc
    32821 tcccaaatcc attaacatgt tttgcttatc tcatgggctt ctgataaacc tattaactag
    32881 gagaagcttt acactgtctt ccttacccaa accaacttta cctgatgtcc tgtatgtttt
    32941 gacataatat ggaagtttgg gttcaggtta ggtttaattc ttacaaggtt cctcttacga
    33001 taatgaaagt attcttttta tcttaaaaac agaatattga gctgcaggga aatctcgcca
    33061 gtggagagga aatggatata tctgctacat aaagataaca ctggtgatag gaaaccctga
    33121 tttcttccac agctggcttc aatgccatgc ggaaggagaa atgcctgtga atcattgaaa
    33181 aatattctgg tatgtgggag gctaaaaagc gtactttttt caaaatggac cgctggtttt
    33241 ccctcaaacc ttcatttgca gaagaaccaa tctggatagc gtacatcttt cttctttcct
    33301 gctaattgag taaagctgaa caagaagctt ttttttcccc aaaaatgttt cagtgtgttc
    33361 ttgtgtgtgg gagagtagcc acaaacaaat atgtaactct acaatagcct aaaggttgag
    33421 aaaattttca tccaattctg ccctgccacg ctgagtgccg tactgtcctt gcttcatgaa
    33481 actgaagata ggaacaacta ccatccgtgt gattttatga ctttttatcg tgtatattca
    33541 tgacgtttaa aactaaattc catatgataa cataattgca tgtaaaaaga ccttcctata
    33601 ttagatttaa tttacaatgc tcttcttcat ttaagaagtc ggtagcaaac tggttatctt
    33661 aactataaaa tatctactaa tgcagctccg tatttgttgt cttccatttg cacttttaca
    33721 gtaaatgtgc agcagcttta agcattactt tccattcaga actgtatttt agattttttc
    33781 atcaaatctg aatgtatcta aaaaatgttg agagatggcc atcataaccc actgacagaa
    33841 ttccctctgc ccgctctgaa gtctgctgtc acagacagct cctgcagaca ttattcggtt
    33901 agaaataaat aaaatcggaa atgagctctg gagatatact gaatcctttt gttccttcag
    33961 ctgatctact cctagcacag ttgaacgctg cttccttaaa ggacagcttt ctggatgagg
    34021 cagtgcttca gacagtcatc ttgccttcat gcttcaacct ttctgcatgt gaccagccag
    34081 tgtgttttac ctcagcagac ctgcacggag gcattttggt ctgttaaata tttgctttgt
    34141 gcggtgctct actcgcagac ggtactcggc tgaacccgct ccatgtgctc cgtactgtgc
    34201 atgtgtggtg cccactgtcc tggtgcggtc ctgctgcatt tattgaaaga cggtttcaac
    34261 caatatgcct gtttttcttg aatgctggtg gacctgttta gcatttttcc tactaaatgt
    34321 atccccatgt ctgttcagta ctgacacttc taattacatt atttatttaa taacattttt
    34381 gtttcattga catcaatgat ttattttgta taaggggcta agaacactgt agtggtcatg
    34441 ggttaggtca tgccaaagtc atactgggta atgtcaaagg tctttctcac accattacca
    34501 gtggctgagg atagatgctt agaggataaa tacaggaaaa tcattcagca ttgaaatatc
    34561 acaccaacct tcagtcactt gttgctctgg gtttcctgaa ccaaaagaga gtggtgctaa
    34621 taaagttcag ttgagttttt cccactgatt tgtccaaata tttttaaacc catataaaaa
    34681 tttacttgtg gcaaagaatt ccccagcatc agtaaacaga ctgaaggaga gccccttgtt
    34741 ctgtaccttc cacctcccat ctgcatgttc catttgaagc ccctggttgt cttgtcttgt
    34801 cttctcccct gttgcttaca gttttcatta tgtgttacgt attgcagcgt tcaacgtggt
    34861 aaacattttt ccacttctag taaaaacctc aggtttttag aggaatataa ggaaaagaaa
    34921 caagagaagt agagcagtca gtgagactat gcagaattct ttaacatgct cattaaggtg
    34981 tcctaatatg gcctggtttt cagaactact gagcacctgt ggctcccatc tcacttcagt
    35041 gggagttgca gacactcagt accactgaaa atcaggacac cagtttctac ttcatgcttg
    35101 tgccttcaca gcctttgtga ttttacaata gccagatggg gaacatgaaa gtgcattatc
    35161 atgtagagaa ttctgcgtgt aaaaaaatta accccttggt gccatgtgac acatgagctt
    35221 ctgcatagga gtaaatgcat ttggcaacca cagtctccca ccaggaaatc cctaccatct
    35281 gtaccaaaaa tttatgaagt cataagtcat tctgtttgat taaaactggc atttcaaaca
    35341 taggtgcagc aattttatat tctagaacaa tactttaaca ataaaaattt taatttaaaa
    35401 gtcaccatgt acttatagct aaacaaatga cctcaagctc agttgaagtt agtgggtacc
    35461 tccggaggtt tatgtgttgt cagtttgaga tcatatatag ttttggccgg gggctatgca
    35521 aaggattgat gattaattat ttactagaaa tactaattaa tgcagtttca ttactagttt
    35581 tgattattct gatctttata ccagttaaaa cttttccaga cacatttgac tttttatatc
    35641 tgctaaaatg taagagtaaa aaaagatggc aggagagcag aatattttta agattctaag
    35701 aaacacaaag gctgtactac caccatgtgt tgtgtctgct gcataatctg caggagtata
    35761 tattctgaat acaatattaa tgaaatagag attaaatctt attttacaat aaatacttta
    35821 atggatacac atattttggt ttgacactgt aatttccaat tgctttaagc tggatttttt
    35881 aaaatatgct ctattcaatt ttttttctac ctaatattat gtattatatg gactgtgata
    35941 tattttaact ttaagtacac tctacctcat tttcttcagt tgtcactagt agagtttgat
    36001 attgcactct cctttgcaat gactgtttgt gctcaagatt tctctgaact aaatcaaaag
    36061 tgttatctct agctttcttc tctacagaaa aatcaagaaa ccaggaaaaa tcaagttgct
    36121 cttttttgcc ttgttcatag tcacattggt tttgttttta aactcataag acctttttgt
    36181 atgcagcaat acttttctgt atgcatctgg tctgtcaact ttccccatgg tattagaagc
    36241 acttttagta tttccagact tcttgttctt ccatttactg tgtatcatac ctaatctgaa
    36301 ggttcttcta tttacaacat tttaattgtc tcagtggaat gcttattgga ttgctcagtg
    36361 cctgacaatg aatcaagaat tttatcattc tgttttctgc tctcagttta ctgatgttac
    36421 ctaaaatatt ttcttttctt tccccagtac aataactgaa ttttcatcct ctaaaatcta
    36481 aatctaaaat actttggact aatactttga acacctcttg aaaatgatca cttcagcctg
    36541 tccttctctt caagttttta aattggtcta tgtgtcactg agattaccag aataaagtgc
    36601 tcatcaggct tgaaactttg catgctagat gtgatgatgg agaaaacact tgtgtttttc
    36661 ataagtagtt ggatatctct gcattttttt cttgaatcct gctaaagttt gcttcccaaa
    36721 aattgagcag aaaagaagtt gaaatgggaa caaaagaaag agaaacaaca tagcctatca
    36781 attagtaaac ctcccctcct tttgctggca gttggcacca ggtgctagtg aattaaaccc
    36841 aacaggtgtt caaatgaacc aacacagata attaacttaa atggtcctat tttcttaaaa
    36901 tgtgtcagga aataaactcc ctcttttatg tggtacacaa ttacctggca ctctgtaagg
    36961 cctagatttt aaaaaaaggc ctaaattcag cctctgattt tgtgggtaca actcactgca
    37021 cgctacatat tgagctacat aattgttcat gcaaaagagg tagtaaaaat gcgtgccatc
    37081 agttatgccc acagttgtca caactgcaga tgtaaatctg catctcaatg gatgaggttg
    37141 tttcacaaaa tcaaagctta cctttctaat gggtatgagt gtctatgctt caatcatttg
    37201 gtacacgtat ctatctattt caaacaaagg aaatactttc taaataccag tccttgtgta
    37261 aaaaaaaaaa caacaaaccc
//
LOCUS       Ehe_stk33_pseudogene_contig2          5879 bp    DNA     linear
DEFINITION  Eurypyga helias serine/threonine kinase 33 (stk33) pseuodgene.
SOURCE      Eurypyga helias (sunbittern)
  ORGANISM  Eurypyga helias
            Eukaryota; Metazoa; Chordata; Craniata; Vertebrata; Euteleostomi;
            Testudines + Archosauria group; Archosauria; Dinosauria;
            Saurischia; Theropoda; Coelurosauria; Aves; Neognathae; Gruiformes;
            Eurypygidae; Eurypyga.
COMMENT     This record uses data from DDBJ/EMBL/GenBank entry JJRO01057204.
            We downloaded the assembled contig(s)
            from the WGS project and performed a local BLASTn search with our
            genomic stk33 sequence from the African ostrich (KP072780) in order
            to identify the corresponding contig(s). We then used nucleotide
            and amino acid sequence comparison in order to identify the stk33
            exons.
FEATURES             Location/Qualifiers
     source          1..5879
                     /organism="Eurypyga helias"
                     /mol_type="genomic DNA"
                     /db_xref="taxon:54383"
     gene            1..5879
                     /gene="serine/threonine kinase 33"
                     /note="Exons have been identified by sequence comparison
                     with the stk33 sequence from African ostrich (Struthio
                     camelus) [KP072780]. Remnant exons contain several stop
                     codons and frameshifts within the ORF coding for stk33. 6
                     Exons have been lost due to large genomic deletions."
                     /pseudogene="unitary"
     exon            898..1135
                     /gene="serine/threonine kinase 33"
                     /note="frameshift and 3 stop codon within the ORF for
                     stk33"
                     /pseudogene="unitary"
     exon            3547..3621
                     /gene="serine/threonine kinase 33"
                     /pseudogene="unitary"
     exon            4596..5879
                     /gene="serine/threonine kinase 33"
                     /note="frameshift"
                     /pseudogene="unitary"
BASE COUNT     1755 a   1022 c   1177 g   1925 t
ORIGIN      
        1 ctaaaaaaag ttatctgtga tgtgtttggt ggatctgcta tgtgacctta gaaaaagcct
       61 ttatattttc tgtgttgcca tttaccagtg tgtagagtgc agataaaaaa ctacctacta
      121 actatatatc aataattaat actataaaaa gtaacctgct gttagggaag ttctctaaga
      181 acattagaag attggtagta ttaatgcaaa atattatccc ataaaaataa gcaacaagac
      241 aactctggtt ttcagagttg tgtataaacc tttcatacag catgctctta cctttctctc
      301 caattgttca ggtacataat tgacagcttc actgaatggc caaaggagtc aaaccaaaat
      361 tatttcagat cattcagtgt gagctgaaag cctgagtggt ctaagaaaaa ttgttccttc
      421 tggacccata aattgttgca ctacccattc cagattaggc caagcagaat tggagtgttg
      481 tctaggcacc ttcatttgct cagtaatgta aagaaatatc agtggataca gaaacagaga
      541 taataactca cagtggaaaa tctcagagcc attctctaca ttttcagggt ttgttgctgt
      601 tgtttttgtg gacagagcta aaattctttt gcagattttt aggatctaga attgaaggag
      661 ttctggggaa aatatcacct gcttccctcc tgatggtggt aaggagaata gtagtagtag
      721 tagctatgcg tgcagaagag agaaacaaca tttggaaaat acattttttt tggtatgtga
      781 ctctggatta aagtgcaggg cttaaaacaa atacagccat tattctggtg ttatgcgttt
      841 aataatagtt agatttgttt gaagacaaac ttcagtacaa tttactttgg tgcctagggt
      901 gaaacacatt gtccagagat catgtcttgg agttaatgaa ggaatggcat aataatctag
      961 acattggtga gggttgcagt atagaagagg aatgagataa ccctgctact acatgtcatc
     1021 aggacgaaac tagcgaagca caagaaagct ctaccagcaa caacaataac ctagaattgg
     1081 ggtagaaatt gaaacaaagc atggtggcaa caaactctcc gcaccagcca aacaggtcaa
     1141 gtttggtaaa tgtgaagtag aactgagagt gaattaggaa atgttgagtg tgacctagca
     1201 aagagaaaaa aatgctgatg tccagtgaaa cactttattg tagtttaaga atagaaataa
     1261 atcctagcag ataaggtgag ctgtcatgga agctgtgcac tataagaaac catttgactt
     1321 accaagaccc taacaggtag tgtctcctgc tcattctctt caggtgtagg gagtatgtgt
     1381 atatatgggg tgggagggcg gaggaggaat gtggcagaaa aacatagggt cttaagatag
     1441 cagtatctgg ggacactgaa gaggaatctt tcacaagaca accaattttt tgtacagaca
     1501 ctctctaaat aatataaata gccatcttgg gatgctgtct ccagggaggt agagagaggg
     1561 aggacaaaac ccagaaataa ttgttcataa gcaacaaatg tataacctcc cagttaatac
     1621 tgaattctaa atgtagcatt taggatagta atttgatttt ttcagatgtt tgctcaagat
     1681 actgcatctt ctttcatagt acatctcttg atgctgcagc tgaagcaagg aaaaaccata
     1741 taatgcaaac gctaagggtt ctgcattagc tgtgacctct aaggctttca gatttatcag
     1801 tcacaaggta acttgctgtg ctaaaagcat cattgataca ttgggtggtt tctgcttttc
     1861 aaacaggcta cttatcaaag gatgagctct tgatatggag taataatcca tatttattac
     1921 agctgaatat tctggtatga attaaaagtg agagctctat atgcaaaaaa ggatttaaat
     1981 acactttata tgccagaatc aaagttctag aaattctcct tcatgccact ctaaccagag
     2041 atatggaaac tgctatcctt tcttccaggc tccatgggca cctaagactt tgtctgctga
     2101 gcatgcccag atgtgtctgg tcttggtctt cagcctagac ccttttgaag agctaggagg
     2161 aagcagcaga agcgacgtgt gatggactga ccacaacacc cattccctgt ccccttgtgc
     2221 tactcagtgg ggaggaggta gagaaattgg gagttgagcc tgggaagaag ggagaggtgg
     2281 ggaaaaagtg ttttaagttt tgggtttatt tctcattacc ctactctgat ttgattggta
     2341 attaaattaa ttgctccaag ttgagtctgt tttgcctgtg atggcagttg gtgaatgatc
     2401 cctctctgtc tttatcttga tctgtgaacc ttttgttaca ttttctcccc tccaaggaaa
     2461 ggagtgataa gagcagctta gtaggcacct ggcatccagc caaggtcaac ctatcacacc
     2521 tggcatccag aatttttctt agggttgtta gaagatacaa cccaacataa tccttttagt
     2581 attcattatg gacctgttgt caatgaatat gtctgattcc tttttgaata agctgatacc
     2641 atctgcctct gcagctgccc atggctgcaa gatccagaaa tgcattattt gctgagtaaa
     2701 taaataggtt tgtgtgtttg gttttttttt ttttttttct gttttaaacc aatctcctgc
     2761 tcagctcatc atacggccct tatttctaga aatacaggat gtggtgaaca gctcgcattg
     2821 attattaaat aaagtctcag ttacatcact cgtcagtcat ctcaccaagc tgaaggagtc
     2881 ccagactttt tcatctcttc tcatatacag ggcactctat cactttggtt attttaactg
     2941 ccattcactg taccttttct aactctacaa tgtccttctt gagaccagaa atgtgtacag
     3001 tgctaaagat gcagagccac acaggtttta taggttagga aaatggtatg tagtgacatc
     3061 ttctcagtgc catctcagca atgtcaaatg tatttggctt tctggatacc actgcttgtc
     3121 cagctactga tgccagagag ctctcagtgg tggctccaag attgctttcc tgagttgtga
     3181 ctgcaagtgc cagtttgagt tgagtgtagt cctgctttga aatatttttc cctaagtgca
     3241 tcatttccct tttttccctc ttttaatttt ttgttttctg aagtctggtt ctctgtgttc
     3301 tgccagggga aagaaatatg gcttcaccca agggtaaaag tgtgtgtaga acatctccag
     3361 gaggttggct gtgtaagaat tttattgatg acaaacatgc acatgttgcc ccttatgtag
     3421 actgttcttt tcccccaaat agagccatgt tcagaattac ttcattgatg ctagttctct
     3481 agatcctttt taaggttcca aactgtatca gctgattgct tcaagccctt cagtcttatt
     3541 taatggattg gcaagaaaat aagtaccatg cctgttttac ctaatgcaac acttggaaag
     3601 aagaatacaa ccctcaagac ttgtgtggtg agtaccttat caaatgccct tgctaacatt
     3661 ctattcaaag tttctttaca ttgggagata cagcaatgtg taattaaaga ctggctgttt
     3721 catatttccc tggtaaaata ctattttgca ttcaggtagg aaacacagtg cagaggaacc
     3781 agtacttccc tttgagagaa ccaaggttta gacgcttggg tttctacctg tatatttagg
     3841 agcgtgattt taaggtttaa aaatattgga ctacttagta ctcaatatta tttgtgttag
     3901 gaggagaatt tagagaattt ttcaatgtta aacagttttt gttattgtac tggagcagaa
     3961 ggcctagctt ttcagcaggt ataaaacatc tttatgatta ttactaaagt cacacattct
     4021 tatcaattaa agatctgatc catttgctag ctttgtcttg ttttctgaag agataattct
     4081 tatagtaaaa gttggacttc atccagtgaa gaccattgat cctaccttgg ctgaatttta
     4141 accatgaaac agatcagaga aagagatatc aaagtgcata atttttatga gacatgaaga
     4201 taaaattctt catctctcat ttctgtagga tgaagatacc attataaatt atattttaat
     4261 attgtgatga gttaatatct gtgattttga ttcagaaatc tgtttagtga atattaaaat
     4321 caagaaagac tggatttaaa atttaaaggt aagaactttg ttcttgtgta ttgtaggaga
     4381 gattaaattt atctgttata atgcagctct tttatttctg gatgatttta tttttacata
     4441 atttatgata tattgcagag ttacactaga atagtatttt ttaattgttc tctactgtag
     4501 tactttgttc atatctgtgt tcttcccagg tttttagtgt gtttataaag ctgtagtctt
     4561 tatttatcta tttatctatt tattaaaatt tgtagttccc tgctggtagg tcagtatctc
     4621 cagtatcaaa gtcagtgtaa tcaagattgc caagaaaagg agggagaatt ggagaagtcc
     4681 ttgatgtctt ccacccatga actgggaaat aaaagcctac tgaaatctgc tgtctcactc
     4741 agaaccaaaa aggaatcata ggacatccat cagctctgaa caacttaaga gtaaacaact
     4801 actgtgccaa aatgagcaga ctatataaag atggatagat ttatcctgaa gtgtttgtct
     4861 ctctactctc ctgaaccctt taatcacaaa gctttagctt tccttcagca ctgaagaaaa
     4921 cctaacagca gtgtgaactc ctaacttgta agggggcatc cactggtagt atttttgtca
     4981 gagtgcaaat tatagaattg tctaaaaatg tgtgtaattt atttgttctg tactaacagg
     5041 caccatgcca ggtaggcagt ttgctttcac aaatccattt tgctgtcttt tacttgcatt
     5101 tactttcttt acttttgtca caaatattta gggggaaaaa gaaggtcaaa acctgtaata
     5161 gggattcctg ataactgcat gctttacact ctgagagtat cctaggaaat tgcttataaa
     5221 tttgcttgag gtattatagc acgagagctt tagcctatgg aatttgttac tgatagcttg
     5281 ctgtcaattg cttattttta agcagaactt actttgagct tgacaaatag ggaatgtatt
     5341 tttaagtaca atagaattgt gatggtcctc actattgaat ttctggtatg ttgattaact
     5401 tctttaaatg aaacaggtgt tggcgtaatg gcctttccaa gttaattaat tttcattttc
     5461 aaaaggatga gctaccatta agctcaggtt tattatactt ctgttaaatt gcaacgtgat
     5521 ttactgttcc aaagacaaag ccattctcta aggccaggct ttaccagtag actggtattg
     5581 tggtacatga tgtgagcacc tggttggttg gaaacatttc cttaactcta tgtccatgct
     5641 gtgttatgct cattcaagca gttctgctga gagtatcagt ctgtcgagac atcacctact
     5701 tcaataactt ctgatctcca caataatctt gaaatgcagt ctcttgcagt caggatagcc
     5761 ttgattttat ttgtgtgaag tatttctatt acagggtcaa agtctttctc tgtacatatg
     5821 tgaaaacttg gagagatctt atttacagtt aaataagtaa gagctttttg acatgatat
//
