# Supplementary material for: The serine/threonine kinase 33 is present and expressed in palaeognath birds but has become a unitary pseudogene in neognaths about 100 million years ago
Source: BMC Genomics. 2015 Jul 22;16(1):543. doi: 10.1186/s12864-015-1769-9 (PMC4509753; doi:10.1186/s12864-015-1769-9)
Supplement: Additional file 3: — Contains the stk33 sequences from all birds examined in this study. [file 12864_2015_1769_MOESM3_ESM.zip › Aves stk33 sequences/Neognathae/Falco cherrug (Saker falcon) stk33 pseudogene.gbk]

LOCUS       Fch_stk33_pseudogene     48663 bp    DNA     linear   
DEFINITION  Falco cherrug serine/threonine kinase 33 (stk33) pseudogene.
SOURCE      Falco cherrug (Saker falcon)
  ORGANISM  Falco cherrug
            Eukaryota; Metazoa; Chordata; Craniata; Vertebrata; Euteleostomi;
            Testudines + Archosauria group; Archosauria; Dinosauria;
            Saurischia; Theropoda; Coelurosauria; Aves; Neognathae;
            Falconiformes; Falconidae; Falco.
COMMENT     This record uses data from DDBJ/EMBL/GenBank entry AKMU01030398,
            AKMU01030397 and AKMU01030396
            We downloaded the assembled contig(s)
            from the WGS project and performed a local BLASTn search with our
            genomic stk33 sequence from the African ostrich (KP072780) in order
            to identify the corresponding contig(s). We then used nucleotide
            and amino acid sequence comparison in order to identify the stk33
            exons.
FEATURES             Location/Qualifiers
     Source          1..48663
                     /organism="Falco cherrug"
                     /mol_type="genomic DNA"
                     /db_xref="taxon:345164"
     Exon            1..111
                     /gene="serine/threonine kinase 33"
                     /pseudogene="unitary"
     Gene            1..48663
                     /gene="serine/threonine kinase 33"
                     /note="Exons have been identified by sequence comparison
                     with the stk33 sequence from African ostrich (Struthio
                     camelus) [KP072780]. Remnant exons contain several stop
                     codons and frameshifts within the ORF coding for stk33. 3
                     Exons have been lost due to large genomic deletions."
                     /pseudogene="unitary"
     Exon            20566..20918
                     /gene="serine/threonine kinase 33"
                     /note="frameshift and 2 stop codon within the ORF for
                     stk33"
                     /pseudogene="unitary"
     Exon            23438..23539
                     /gene="serine/threonine kinase 33"
                     /note="frameshift and 2 stop codon within the ORF for
                     stk33"
                     /pseudogene="unitary"
     Exon            24741..24876
                     /gene="serine/threonine kinase 33"
                     /note="frameshift"
                     /pseudogene="unitary"
     Exon            25902..25990
                     /gene="serine/threonine kinase 33"
                     /pseudogene="unitary"
     Exon            30908..30983
                     /gene="serine/threonine kinase 33"
                     /pseudogene="unitary"
     Exon            35581..35679
                     /gene="serine/threonine kinase 33"
                     /pseudogene="unitary"
     Exon            35956..36041
                     /gene="serine/threonine kinase 33"
                     /pseudogene="unitary"
     Exon            43041..43281
                     /gene="serine/threonine kinase 33"
                     /note="frame shift and 8 stop codon within the ORF for
                     stk33"
                     /pseudogene="unitary"
     Exon            46266..46343
                     /gene="serine/threonine kinase 33"
                     /pseudogene="unitary"
     Exon            47363..48663
                     /gene="serine/threonine kinase 33"
                     /pseudogene="unitary"
ORIGIN
        1 GTAGCTGAAG ACTTTGGTAT TCTTTCGTAT TTAACAGTAT GGCTGTTTTC ATTATGAAAG
       61 GCATTTGTGA TAAAGTACAG GGTTTAATTT TGATATTAAA AGTATTCTTA GGTTACATGT
      121 ATTACTAACT TTCTCTGTTT GCCCATAATA ATCCAGTTTA TCCAGAGATT ACAGAAGAGG
      181 TTATCTAAGA GCTACATTAC TAAAATACAG CATATTCATG ATAATGAAAT GCCAATTTAC
      241 TAAATCAAGC CTTAAATACA TCCTTCCACT TCATCACTAC TTTCTTCTTC TTTCCCAATA
      301 ATGTAGCTAT GTCCTGATTA AATTGCAGTA CAAATGTTCA AAGATCAAAT CTGCTTTATA
      361 ATTGCGTAGA CCCTGATCCT ATAAAGCCCT TGCGTTCTTC ACATAGAAGC TTTGTTTTGT
      421 TTTGTATTAT TCATTTAAAC ATAGAAGTAA TGCTTTTCAG TCAGTTTATT TTGATCTTCT
      481 AAAAATGGTA AACAGTGTCC CTGTCAGGGC TAAGGCACAA AGGTTAACTG CAGAGTCTTG
      541 CTTCTGTTGC CTTAGATATT TTGTGGCTAA GATATGTACT TCATTTTTCA GAACTCCAAT
      601 ATTACTCGTA ATTCTGGAGA GAGGGAGAGA GAAAGAAAAA GTCAGTTAAT TAAAAGCACG
      661 GATTTCTATT TATGTAATAA TGTCATGCAA AAGGCATACA GTGGGAAGGT AGGATTGCAT
      721 TTCAGTGTTT TCCAACATTG AAAATGTGGC AGAAACATTG TTCCTTAAAA GTGAGATGCT
      781 CTTCCTAAAA TACATTATTT ACCAGAGACA CGGAAGATCG TGGGGATTTG TGTGGGTATG
      841 GCAGTGATTC TAAACCTCCA TCTGCCTCTC CTAGACTCTA GTAGTCATTA ATTTATTTCA
      901 TGTTCAGTAG GGCTTAGAAA ATGCTCAGGG TGTTTAAGAT ATTAGGTGGT TCAAAGAGAA
      961 CTAGGTAAAA GAAAGTATAA TTATTAGGTA TACATAGAAT TACAGTAAAA AGTTTTTGAG
     1021 TGCTTTCCAG GAGGGCACAC AAGCTCAGAC TTGCCTGATC TCTTTCTACC CATGCCTCTT
     1081 CACAGTCTTT TTTTCCGATT CATTTGGGAA GCTTCTTTAT CTGTGCATTG CTCGGTAAGG
     1141 GGTATGCCAT CTGCATACTA TTGTAAATTA GAGGATTCAT CCATCTACTA TCTTAGATGA
     1201 GTATGGCTTT CCTGCAGGAA TTTTGTTAAA TTGTATAAAT TTAATTCTCA TATCCCTTGT
     1261 GGAATATTGA ACAAAACTCA TTTTATGACT GCAGGGTTTG AAAGCAGAAG GGGCAGTAAA
     1321 CTAATATAAT TAATCATTGT GTCATTGCTA CAGAATAATG GACTAATTCT CTTCCTAATT
     1381 TCCAGTTACT TATCATTTTA AATCTCCCAG GGAAAGAAGC ACTGTATAGA AAGCAACAAG
     1441 GAACAACCAA TTAAAAAAAA AGTGTTTTGT TTCATCATCT TAAGCAAGTA TAGCAGAACT
     1501 GAGGAAACTC TGGTTGTGAT TTATTAGTTG CATTTGTTCT TTGAGTTTTC ACATAGTTAG
     1561 ATGTTTCACT GGACTACTTA ACATAGAAAA AATAATTAAT ATCCCCTTAT TGACATGTTT
     1621 TGTGCATCAA ATTTGCATTT TTAAAAAGCA CTCAAGTAAT TCAAGTACAC AGAATAATTG
     1681 GCTTGAGTTA GAATGAACAA AACAAGCCAT CTAAAACTTA GCTAACAATT TTTTTTTAAC
     1741 GTCAACCATG ACAAAATTTA ATTCTTGCAA TTACAAAAAT CCAGTTGTCA TCTGACATTC
     1801 TGCCCTAATT TGGGCCACTT ATGTTTTACT TACAAGACTG TTTCAAATAT TTATTTCACA
     1861 GCTGAATTCA ACTTTGCCAT GACAGGTTGG TGAGTATATT CTTTACCAGC TGATCTTTTT
     1921 AAATGTATCT ATTACCTGTC CCTAGTTCTG GTGTGAGACT GTGGGATCTA CTAAATCTTT
     1981 GCAGGTTCAA GTTTAGACTG GCACAATAAA GATGACCAAC ACCTCTGATA GCTCCCACTG
     2041 GGGCTGGTAT TTGGAGGTTT TTAGAGAGAT TCAGGGGCTC CTCGGCTAGA GGCAAGCGGA
     2101 GGATGTCAAG AAGGTGAAAG AGGATGAATA GGAACGAAGC GCTAGGAAAA ATTGGTTCGG
     2161 ATAGCTAAGG AAGGAGCTGG GAAAAAAGCA TCACTGGAAA GCCTGGAGAC TGTGAAGATG
     2221 CAACTGACTA CTAGACAAGA TGAAGGAAAG GCAGAGTGGG AACACAGGAG GGAGTAGGAG
     2281 GTGCTTGATG GGAATAGAGA AGCGAGTTTT GGCACCCATG AGCTAAGAAT CCATAGGATG
     2341 GGTAGGACAG AAGGAGAGAG GGTTTGCAGT GTCCGACAGG AATGAATAGA GGAGGAAGAC
     2401 GAATTAGTAG TTCCCGTTGC TAAAGAGTCC TCTGCTGTAC AGAGTTCAGC ACCATTTCTG
     2461 GCAGCAAGCT GAAAGTGTTT CAAGGCTGAA CTTTCAACTA AAAATTCTCA TTAAGTAGAG
     2521 GCCCTGTAAC CCTCTTGGAA AGGTTAGAAG AAAAACAGTA AACAAGGCAG CATTTTTTCC
     2581 ACTGGTTTTC ATGTAAGTAC AGCTAATGGA ACTGAACCTA GAGGAAGTAC TGACTTGTTA
     2641 CTTTGAAGTT TTGTTAATCT GGAACAACTT CAGTCATTGC TGAACCCAAA TTAGAACCTA
     2701 ACCAGATAAT TAACATGTTT GATGATCTAC TTAAATGTAA TAAATTCAGT ATCAGTTTGG
     2761 GGCACTACTG TTTTCCGCAT TCTCCAGTTC AATCCCACTT CTCATTTACC CTGCCCATAT
     2821 TCCTTCCAGC CTCCTGCTCT GAATCAGGTG GTGCTATCCA TTTTAGTAGG CTTTCTGGAG
     2881 AGATGAGTTG GAGAAAATTG GTAGGGTTTG AACTGTGTGA GTAGCAGTGC TCAGAGTTCT
     2941 CTTTTTTGGT ATTTCTCTAT TATTGCTTCC ACCTTCATGA CAAACTTCAA AAAGGCTGCG
     3001 AAGGAATGAC CTACCTGCCT GTCAGACACT AGGGAGAATA TTTCTCCGTG TTCTGTTGTG
     3061 CTGCTAAGGC AGCTGTCCTC TGTGCCTAAT TGTCAGAGGA GCACTGCTGT GACAAACCAT
     3121 TTGGAAAAAA AGGTAGCAGG GATTGTGTGG GTTTTCATCT AGAGCTGACA TCAGGTGTTT
     3181 AATGCATTTT AAAGAAAATG CTGGGAAATG CATATAGAAA TTGCTATGCA ACAGTTCATG
     3241 CCAGTTATGC TGTTAGTAAA CTTAAATGCT GTACAAGCAA GCTTTTTGAG TTTGATTTTT
     3301 ATTTTGCTCT GTCTGGAGAA CATGGTGTCA AGTGCCCATT TTTTATTTTA AGAATAGTCT
     3361 TAAAGACTTG ATTGCTCTTT GATCCTAATG TTGTGTTGAA GGTAGTTCAA AGTTATAAGG
     3421 AGTTATGTAT GCTGTATCTT AATGAAATGC TTGTCTGAAA TTGTACTGAT AGCCTGCTGT
     3481 GAAAAAATCA ATTTACCATC AGCAAACTGA ATGTACTTGA TGCTCAATTT AGTTCACCCA
     3541 ACTATTTCAT ATTCTTTCCA TACAGTAAAA CAAAAGGGTC CTGAGAATTA ATTACAGTTA
     3601 GCATCTGCTC ATGGCAGCTT TGCTGATATA CCTAGTAGAA TAAGATAGTT AGGGTGAGAG
     3661 TGAGATGGAG TATAAAGTTT TTCCTCCTAC CATTTCTTAC GCAAATATCT TCTAAAGGAC
     3721 AGGCCTCTCT GCTGTATTCC TGTACATTTT CTTTTTGCAG TAGAGTACCC AGTTGTCTAT
     3781 AAAATCAGCA AATACTGATT GCTTCCAAAT AATTTGTGTT ATGTCACTTT TTCATGGTTC
     3841 ATATTTCTAT AAATATTGCT GGCTGCACAG TGGACTATTG TTTACTGGTA ATAACATTTC
     3901 TTCCTTTAAA GTAAATGCCA AACTTTTTTT GGCTCAGTAG ATGAATGAGA AGCTTGCTGA
     3961 GATTATAGGT TCCTGAGATT CCTGACATTG AATCTTGTAT TAGTGCAATT CCAACCTGCT
     4021 GTGCCAAGTA CACTGTGGAG CATCCTCGAA TACCAAACAA GCGTATTTTT GTGTTGTGCA
     4081 GTCTCCTTTG ACATTTCATC TTTATTAACA TGTAAAAAAA TGTTAGTGTG CTAACGTGTC
     4141 GATCTAAACT GAGATTTTAT TGTGCTCAAC ATAGACTGAG CTGCAGCACA AGCCCACAAA
     4201 ATATTAGTAA TGTTAAAATT TTAGTATTCT ATAATTTTGT ATTTTAATGC ATATTCAGGT
     4261 AAATAAATCC CACTTACTTC ACTTGAGCTA GAAGAAGGAT CGCGTCCTGT ACTTTTTGTC
     4321 CAGGATTTTT GTTTTTGCTG GAACATCACA AGGTATAAAT CACCTTTCTT AGGGTGACTG
     4381 AGAAAATATG ATCTCTCAAA CCAAGGAGAT TTTCATTCTT TGTAAGTTCT CTAGAATTTC
     4441 TGTCACATTG GATTTGAAAT GTGTTCATCC ATAGGACTTT ATTGGGAGAG GATCACCTTG
     4501 TATTTCTGTG TGAAAGTGCC TGAACTTAGG TCTTGCCATG AACAGTTGTG ATGCTAACAA
     4561 TGGTTTTAGT GTTAGTCCTG TTTGCATTGG AGAGCAATTG CAGTTCATGT GATTATATTT
     4621 GAAAAACTTG AAGTTTGGTG AAGTAAGAAC AGGTTCATCG TCTTCAGTGA TTTGACAGAG
     4681 GAAAATTATG ACGAGAACTA GTGGGAATCC TAAATGTTTT TAATATTTGT TGTTTCATAT
     4741 CTCATGACAA AGTGCAAACA CAAATGAGAA AGTTGTGTTT GCATTTATGA AGGTGTAATA
     4801 TATCCTCTAA GCCTGCAGAA AATTTGCATG TGACCTGTTA GCTGCTTGCG GTCTTTGAAT
     4861 GGTAAGTCAT TATCCAAAGA AATACAATGC AAGCTTTCAT TAGATTAATC TTTTTCTTCT
     4921 TGAAGACTTT TGAATATTCC TTATGATATA ATTTGTTAAT TTTATTCTCA TATATATATA
     4981 TATACCACTA TTATTAGTGC TTCAGCTTTT GTAGTGGATA CAATTCTTAA TTTTATGTCC
     5041 ATTGGGTTGC CATATACCAA ATGCTTTTAA CTTCTTAACT CATAAAAAAA ATTGTTGAAG
     5101 CAGTGCTTGG CACTGGTCAG GTGCAGTGAT TATTAATACT GAAGTGAAAA TAAAAATATC
     5161 TAATTTATAT ATTTCATAAA TTAATACTCT TATAAAACTG TGGTAACATA GTGTGACATT
     5221 TAATATGCAC GCCTGCATAT CTAATTTCTT CCATTAACTA AAATTTTAAC TAAGGACTGA
     5281 AAGAGTAGAT CTTTGCTCCC TATTGCCTTA GCAATTGAAA AGCATTTCTG TATTTTTGTA
     5341 GATATGCTTT ATTAGAACAC CACACGACAT GAAATTTAAA CTCTGTGCAG GTATAACAGT
     5401 TTTTGAAAGA ACATGTGGTT TGCTACTCTT CCAGAGCAAA CACATCCTCT AAATAATAAC
     5461 TGTCTTGGTA AACATGTTGA ATGATTCCTG AGTATGTCTA GAGACACCCT TGAAAATAAA
     5521 AAGTGGTCTA AGTGAAAGGA AATCACAACT AAACTCTCGA TAAACCCAGT AATAAAAGAA
     5581 CAGCCTGTCT GGACCTCAGA ACTGGGGGCT GTGCACCCCC ACCCTTTGCC GTTATGTGAA
     5641 CAGGGAGGTC ACAAGCAGCC TTATAACTAA GAAATAACTT TTTCTAAAAA TGGGATTAGT
     5701 CATGTGCTTC ATCCCTTAGC AGTTTACTGA CATCATTCTG CTTTTTTCCC CTCAATTTGA
     5761 ACATATTCCA TTGGCAAATG TAATAAATAC AGTTTATAAT GGAACAGTTG TTATTTAAGC
     5821 TTCTTAAGCA TTTAACATAT ATGGACTATT ACATGTTGTT AGCTAAAATA TTTGATCTAT
     5881 TACATGTAGA AAACGCTGTT ATCCCTCAGA ATATAGATTT TTCTTAAATT ATTGTTTTAG
     5941 GAAAATGGCT TAATACCATG AAATGTTTTA GCTGCTATCT TTCTTTTCAT CATGTAAGTA
     6001 GTTCCCATTG CCTACATGTA AGAAAGGGTA TGTTGAACTT GGAAAAAAAT ATCTTAATAC
     6061 TTTTTAAAAA TTAGTTATTA CTTTGGATCT ACTTAGGCCA TCTCAATTAG GAAACAAGTC
     6121 TCATACTTCT TTATAAAAAT AAGATGGTTA TTTATTAAAA TTGCTGGTGA GAATTTTTGG
     6181 GATATTACCT TTGGATATGA ATAGATACTC AGGTGAATTG AAAAATAGTG TTTAAGTTTT
     6241 GTACACTGCT TAATTTCTCC AGATGTCAAA ATGTTTTCAT CTGGAGAAGC AGCATATTTT
     6301 GTGTCCAGCA TGTTTCATTC CAGATGCTAA TTAGTAATAG CTAAAAAATG ATAGTGTTAT
     6361 ACATTAATGC TCGGAGGAGC ATCCAGGAGC TCCAAGAGCA ATTGGATCCA TTGCTGAGAT
     6421 TGGGGATGCC TGCTCACAAA AGCTCTCAGC AAAATACCAA ATGCATAAAT GGTATTGAAA
     6481 CAGCATATAG CATAGAGTAA TTTATTTATA TATAGATTTA AATATGAAAA GTGAAAGGAG
     6541 TAGAAGTCGT AACAGAGAAT GGTAGATTTT ATTTAATAAT TAATTAATCT GTTGTTGCAG
     6601 TAGCACAGGA TGTTGACTGC TTCTTTCTTA CTGTGGTCCA TTACAACTGA TAGTTTTGGT
     6661 TAATTTAGTT AATTTCTACA ACAGATGCTC AATTTGTTGT GGGATTTGAA GAATGTTGTC
     6721 TGACCTATAG GGTATAATGT GGGTTAGATT GTTTTGTGGG TTTTTTTGAA GTAAGCATCC
     6781 TTTGTGGGTC TTCCCACAAC TGCATGGGGT AGAACTTGAT AATTCAGATA ATCTGAGGTA
     6841 TAAGCTCTAA TGAAGGAATG AAGGGACTAT TATCTTTACC CACGTTTGAT GTCAGTAAAA
     6901 AATGCAATAT TTTATTACAA GTAGCTCCTG TTTCACATAT GTCAGAAACT CTACTGTAAT
     6961 TTATTTTTCA AACCACATCA TTGTCCTGAT TGACTCCTTA CTATATTTAT CTCTGTGGCA
     7021 AAAAGATTTT TCTTTTAGCT TTGAAGGGCT TTCATTGCTT TTGCTGAAAC AGCATGTGTT
     7081 TTCATCTGCT TCTTTATTCA AAGCTGAAAA GTCTTGATTT GATAGAGTCT AATTTCTGCC
     7141 ATGTTTTAGC ATGTAGGTGT AGTAAGGTTG TAGGTTTTCT TTGAGATGAT TTATCTTTCC
     7201 ATCTACTGTT GGCCAAGCCA GAAGTTTAGA GGGAAGGTAG GAAATTATAT TAGAATAAAT
     7261 CTTTAATAAA TCATCAGAAC AGGTGCATAT GGTTTATTGG AGGCTGTTTC ATTGCCTTTT
     7321 AGGCCAAAGC CTAAGACGAC TATTTATGCA AGAGGGTGTT TTTTCTCTTG CATGTCTTAT
     7381 TTCACTGATA CTTAAGTTAA AAAACTTAAC TACTTTTTGA CTATGGAAAC GATTTCATAT
     7441 TCTTTATACA GCAGTCTGCA AAATTTCTGA AAGAGTTTGT GTTGTTACTG GAAAACTTTT
     7501 AGGGGTCTTC AGATTGAAGA AGTTTGGAAC AAGTGCATTA AATTTAATGG TAGGCAATCT
     7561 TTAAGAAGGA ATATAGAAAG TTGTATTGGA TGGGCAAAGT AAAGTAACTG TAAGAATTAA
     7621 TTTTTACTCT TGACATTTCT ATTCAGTAAA TACGATCTTA CAACAGTGCA TGTAATTCAC
     7681 ATTCCCTTGT TTGTATTTTT AAATTGTGAT AGATTTCTGG GTTTTATGAC TGTTCAAATT
     7741 GCATGTTGAT GGCAGTATAA AAATGAATGA CATTTAATTT AGTACCACTG AGTTTTCATT
     7801 TTCAAGAAAG ATCTAAGTAA AATGCAATGA ATGTGATATA TTTGAGAAGA TTCTAGGAAT
     7861 GGTTTTCTGT ACACTTTCCC CCCCTTCCAA ACTTTAAGAG CCAATAATTG AAATTACAGT
     7921 TGATATTTTT AATTTTTTTG CATAGTTAGT TTAACATGTG TTTGTGTGCA TGCAACCGTA
     7981 TGTGTTCCTG TGAACTTTTT TATTTAATGT AAAAGAAAAA CTACTACCTT CCCAGTTCCA
     8041 TAATAACAAA GTATGGATTA AGGAATACAT ATATTTGATT AAGGCAAAAA TCCAAACACA
     8101 AAAGAACAGC AATGAAAACA AGACAGCAGG GTTAACATAA TTTCTAGGGA AAAATGCATG
     8161 TTTGGTTGCT TAGCTATTTC TTCTTTTTAA TATAATTACT TTATTTGTGG TCTTGCATTA
     8221 GAATCTGCCT TACTGTAATC TAAGAGATCT TCGTGTAATT TATAATTAAT TTTTAATTAT
     8281 GCACGTTCAG TGCATTTTCA CAGACAGTAA AATCTGTAAC TACTTGTTGT TTTATAGTTT
     8341 ATTTTTAATA CATAATGATA TAGTTGTTTA CCTATGTAAT ATATGTACTA GTATGTAATC
     8401 ATGCAGTGCA GAATAATTTT TTGGCAGGCG CATATTTAGC TGATGCTTGA TTTTATTTTT
     8461 TAATGATAAA CTTCATATAA ATTTAAAAAT TCAGGTCTTT GGGTCTAAGA TTGAATGACT
     8521 TAACTGTTTT GATCGTTATC AGACAGTTGT AAGGTTAGTT TTACAGGTTA AGCTAGTTTT
     8581 ATACATGTTT ACAAAGTGTT CATTTTTAAA GCTTTATTAC TGAGAATACC AAGTATTAGT
     8641 ACACAGAATG CCAATAGATT TTCTGCAATC ATGTCTAAAG CAGTTTGTCT TTTATATTTA
     8701 GTAGGTACAT GGAACTTGGA AAAATGCTGA ACTGGATGCC ATGACTTGCA AGTTGATTCC
     8761 TTTCTCAATA GTAAAATCAG TAAACGTTTA ATCTTAAAGA AAGAACTGAT TTCTGAATAT
     8821 AAATTCTAAC ATGTCTTTGC ACAGTGGCCT CACTTCTCAC CTGAGATTAC AGTATTTTTT
     8881 ATAAACTTTA GGTTGGTCCT ATCTAGGCTA TTAAAGAAAG GAAATGTAGA ATAAAGATGC
     8941 CACCTTGTGG GTGAAATAAA TGATGCAGTA GACAATTCAA AATAGCTTGT TTACCAAATA
     9001 GATTCTATGC ATTTGAGACT GGTTACTAGA ATCTGAGCTT GTATTTTCTT CAACATTAAC
     9061 AATTACTTTT GGAGTTTACA TTCGGTAAAG TATCTTGGTA ACTGCAGTTG GACTGTTCTG
     9121 GTCTTAAGTG TTATATGACT GCTAAAAATC ACATGATGGT AACTTCCTTC GTGCTCTTAG
     9181 TCACCACAGT TTGGGCATCA GTTTTCAATG TATTGAAGCA CAATTCTAAT GCTGTCACCC
     9241 TAACCTGAGT GGGTAACCAA AGTTAATGGG TTTGTAGATA TTCTCTGTAT GAAAACAGAA
     9301 TGGTGGTGCA TTCAGGTTCC TTTGCTGGAA TTCTTCTCAC TACATACCCG AAGGAACACA
     9361 TAGTATCTAT TCATTTGCCT TTTTTAGCTG CCCTTCACTG ATTTCTTACA GAAGTCAGTG
     9421 AAATGCCAGG TGTCTGCAGA TCTTGGTTTT GAATCACCTT TGTCTTGGGC AGGTTTATAT
     9481 ACATTGTTCT GGATTTTGAG GACATTGTGT CAGTGGGTTT TTTCCTCATT CAGTGGTAAT
     9541 GACCTCTTAT AGCTGCTGTA TATGGGGAAC ACAACTGAGA GAAACAGTAT CAATACCTAA
     9601 AAAATGTGGA CCAGCAAACT ATGGCTGAGT CAGCTCATGA GACCTCTCAA CTGAAGGCAG
     9661 TAGTGATGCT TGGTATCCAT GCCACAGTCC AGCCAGGTAC CAAAAGTTCC CCAGGTGGTT
     9721 TCAGATAGAA ATCTGATTTC TGTTCCTGTC ACGAAGTATT GTGTAGTGTT CATGTGTTCT
     9781 GTTTGCACGG CTTCCACAGA GTGAGATGGG TCTGTGAAGT GTTTCAGGTG AAAGACTCCA
     9841 GATAAAACCT ACATTACTCT CATTCGGGCT ATTTTACTTG AATTACTTGT CCCCTTTATT
     9901 CTTGCATGGA TTCTTGGAGA CTTGTTCATT TTGGTCTTTT GCTTTGGAAA AACTATGTTT
     9961 GCTGTTCAGC TCAGCATAAG AAACTCCTAA TGAACTCTCC AGGATCAGTT CAGCTTGCAG
    10021 GGCATCGTGA GTCTTTGATG TGACACTTGG CAAGGAGAAC ACTTCCCAGT GTTGTCAGAA
    10081 GCATTTTAAA ACTACTCCTG CAGCTACATG CTGCACAAGG TCTTTTCTAT CATAGGTCCT
    10141 GTTGGGGACT TGTGACCCAC ACAACTCACA GTTTAAATGT TGTTGCCATG CAGCATCTGC
    10201 ATTTTGTTGC TGGCTGGGGG AGTATGCATG TGAAAAAGGA TCTGAGCAAC ACAGATCTCA
    10261 GATGTGGCAA GAAATAATTA CCAAGACTGG TGTAGGTTGT CTTTGGAAGC CAGCTGCAAG
    10321 TCATAATCCA GCCTCCAGTG GAGTCGTTGA CTTTGCGTGA GCCCTGGTAC TCATCCATCT
    10381 AGGAAATAGC CCCTTACCTT CACGTCTTGT ACTTGTCCAC AGGCTTGTTA ACTCCTAGGT
    10441 CTTCAGATTT CCTTTTAATG AGAATATTTT TATTATCATT TTTGAAGAAG ATGATCTACA
    10501 AGGAGGAAAA GGTAGTTGTA TCTTTGCTAT TTGCAAAGAT ACAGACAAAG ACATTCAACT
    10561 GATAATTTGC ATTCATCTGC CTCCAGGCAA GTACTTGTCT CCCCATGACA ATGTCTAAAC
    10621 TGGAGAAGGC TGCTTCAGAA TTCCTGCCTT CTGCTTCACC CTTCCACATA TTCCAACATG
    10681 TGCAGAGCAA GAGCCAGGGT CTCCCAAAAC ATCTATTTCA ATAAAATCTG GTGTTTGTAC
    10741 TGGAAAGCAG TCACGACACA GTCCCATTCC TGATGTGTAT TACCAAAGAA CCAGGACGTC
    10801 ATGGCTCACA GTGGGGAGTG CTTGCCCCCC AGTTTGGCCA CAGACTCAGT GGCCTCAGTA
    10861 GTGTAACTGG TAAATGCATT TTTATTGTAG TAGCTGTTTT TTGTGGTTTT CTGTTGTCCA
    10921 AATTTCAGAG AGCACTATCC AGAAATAGAT AATGCATTTT TTTTTCCAAC TTAGTCAAAT
    10981 AAATAAAGTA CTCTGCATTT CCAGAGGACC ATGGAGTAAT GACTTGTGCC AAACAGGTAA
    11041 CAGATCCCTA GCTTGATGTG TTTATAATCT CAGTGTACAA AGAAAAAAAA ATTGTTCTAC
    11101 ATGAACACAA CACGTGATAA AGCGAGGTCT TGTGACAGCA CTTCCAATAT TTCATGGAGA
    11161 TGGCTAGCAA GACAGTTCCT GGAAAGAGGC TGCAATATTT TGATATTATT TTTCATCTTA
    11221 CAGTCTTCAA GTGAGGTCTT ATTGGTAGCA TTCTTTCAAA GGATAGTAGG TTATTTTTTT
    11281 CTTTTACCTT AGAGATTTTA TGCCTCAGAC TGTACTCTAC TTAAAATGTA TCATGTGTAC
    11341 ATCAGCATCT GCTGGAAACC AGGTTGCTAT GCTCAGTGAG GAAGGGTTAA AACATCCCAA
    11401 GCTCAGTCCG GGGAGAACAA ACCCAGTTGT TTAAAGCTGC TTTCTTTAGC ATGGCTCCAA
    11461 CTAAAACAAA TACAGTACTT GGCCTTTCTG CTGATTGAAG TATCTGTGAA TAACATAGTG
    11521 TTCTTTTGGC TTTGGATTCA GTTCTTGCTG GTTTGTCTGT AGCTTTCAGG AGGTTTGTTA
    11581 TGTTACCTCT GTAAATCCCT AGGTAGGTTT CTTCTTTTCC ATGGCTGACT TTGGGTCAGA
    11641 TTAGGCAAAG GCGGTTTCTG TCCACCTCCT TCTGCATGGA CAAGTGGAGT AACGTGGACG
    11701 GGAGTTCTGC TGTGCAGCTG AGCCAGTCAT GGCTGGCAAT TACTTTCTGC ATGCCTGGCA
    11761 TCTCAGATCT GAAATCTGCT ACTTGCTCGC ATGCTGTCAC CAGGAGGTGC TGAGCAGGCT
    11821 GCGGGGGATT TGTAGTAGCA CAGGCTCTTC CCTGTGCTGA GCAGGGCTCA GGCTGTCAGA
    11881 GGGGCTGTCT CCAGTCCCTC CTGGAGCCTG AATAGTAGTG TAGTGGCTTT TCTTGGCCAA
    11941 TGATGACCCT CAGAGGTCAG GTATTTAAAA ACAATCTATT GCAGCATATT TAAAAATTCC
    12001 TAGTCTGAAG ATTAATTTTT TTTTAAGGCT GTTCTCTCTT ATGCTTTAAG TTAACTGGTT
    12061 TTTGTACCCT TAGGAAATCA TCGATGACAT TAGAATCATC CCAAAAGTCA AATACTCTGG
    12121 TAATAACTGT CAGATGCAGC TTTTTTGTAT ACGGTTGTGC ACATCTTTTA AACATGCCAA
    12181 GCTCTGCTTT GTAACTCCTT GACCTATTAT TACTATGATG TTTATGTATA TTTAAATGCT
    12241 AATGCAGTGC AAGAAATTAA CATCGTATTT ACAGGTTCAA AATATATGAC TGCAGCTGTC
    12301 TATTCCTAAT GTCCTGTAAG AGTGCCTTTG TTTTGAAAGA TTTGTCTCTC CTACGGCAAC
    12361 CGACTATTCT GAGCTTAATA CTTTGCACCC TGCTCAGAAA TTACAGGGTA TACAAAACGT
    12421 ACTCTGAAAT TCATTCAAAC TTTTAAAACT TATTATGTCT AAGAGCGACA GATTTAAGAT
    12481 TACTGAGGTT TCTGGTTGAA GTACTTCAAG CAGAAATCCA TACTCCATTA GGTTTTGTAA
    12541 CATTATGTGA CCTTAATTTT CCAGGTATTT TGCCCTTCAA ATTGAAGATA GTATTTTAAT
    12601 ACTATTTAAG TCTCCTGAAG AGCCTTGTAA TATGATAGGC TTAAGTTGTG AAACATTTGA
    12661 ACAAAATGAA AGATAAAAAA GTAATTTAGG ATTTTGTATT TTTTTTATGT ATGGCAACAT
    12721 AAAGATATGC ATCAAATAAC ACATTGAAAT GGGTGATAAA AGGGTTTTTT GGGCGTGCAG
    12781 TTATCAGTGA AATTATGTGG ACATGCAGTC AGCCATATTT CTTGTATGAA AGTCTTTCTT
    12841 TGCATTTGAT TATTTTAGGA AAAAACATTC CCAGTGATTT GAACGTAGGG ATTTGTCTCT
    12901 TACCTTGTGG TGTACTTCAA ATAAAATTCT AGCTGGACAG CAGCTGTAGG AACCCATCTC
    12961 AGGAGATGAA ATAGAATTAC AGAGCTATGC AGACTTGTTG GGGAAAAACC TGAGGAATTA
    13021 TTTTTTAAAA ATGCTGTGCA AAAAGGTAGG GGAGAAACTA AGGTTTTCTT ATTAATAAAG
    13081 GTGATACAGA CTTTCAGGAG TGTTAAATAA GAGGAAATGA AAATTATCAG CAGCTAGTGT
    13141 TGTGCACAGC TCCGTAATAC GTTAGAACTG GACCTGATAA ATGACAGCAA TAGCTTCTGA
    13201 TGTTTTAACC CGTAAGGTAA TCCTCACGCA GTCAAATAGC TATGCAGTAT GACAGATGCA
    13261 AATCACATCA CTTCCGAAAA ATCTCAAAAA AAAGAGGAAT CATATGCAAC TGAAGTGTAA
    13321 TGGCATTTAT GCTGGATGTG CAATTATATA TACATTCACA TGTATATTTG TACATTTTGA
    13381 AAGTGTATCT TGATGGTTAC CCTTGGTGGT TTTTTGTCTA AAAATAGTGT TTCATTCATA
    13441 TACGGCAGAA GTGTCAATTG CTAGCTTTTC TGTGTCTACA GCACTGGTTG TTACTATATA
    13501 CTGTAACAAC TTGGCATAGA TTGCCTTATT TAAAGATTTA CATTATTTTG CTGATAAAAA
    13561 ATAAATATTA TTTAACAGAA TGTCCTTTTT GCAGGCTTGT GTGCTGATAA CTGCCTAACA
    13621 GATTATATGA ATGTTACAAT GTCAAACAGA ATTGCCTGAG ATACGGGTAT TAATACTGAG
    13681 ATATTTTTCA GCCTCAGGTT GGGCATTCTA GCTACTGAGT ACAGGAAGGA ATTTAAAACA
    13741 CAACTCAGCA GGCAACGAGT AATTACATTT TGCTTGTCTG AATGGTTGTT TTCTTGTTCT
    13801 TGGCTGACAA ATATATGAAA TTTCCCCATG TATTTCATTA GTTGTTTCCC AGTCCCTTGA
    13861 GCTTAGCTGT GTATTTGGTC TAGTTTTCTG ACAGCAGCCA CTACTGACCA TTCACTCATT
    13921 TGAACTAAAT TTGGTCTTGC TGGCTCATCC AGTTTTGGTG GAGTCAGAGT AAATTCCTTT
    13981 TGCCCACAAG GCTTCCAGTT CTGGTTTTTA AGCATTGCAG GCTGCCTTGG CACTTGGTGA
    14041 GTGTGAACAT TTACCCTGTA TTTCTGCCAA ACTTGGAGTA GGACAACTGT GAGTGCAGAG
    14101 AGGCAGCCAG AAATCTTGAA TCAGAGTTGT GAAAAATTAA GTCCCCTTTT GTCTGTGCCC
    14161 CTGGACTCTG TTTTGCCAAA AAGTACCGAA GTGACCTCTT CTTTGTTAAA TTTTACTAAC
    14221 TAGTAACTGC AAGTAATCTA AAAAAAGGGC TGTTTCAAGT TAAGAAAGAT TGCATATTTG
    14281 CAGCTTTTTT TGCTGGTTTG TTTGTTTCAG CTAGAGAGCT GTGAAGTTTC ATGTCTACTT
    14341 TACTAACTCA GAGTAATTAA CTGAGCATCC TAGCACTCCA AAATGCACAG AGTGGGGGTT
    14401 TAGGAAGACT GTTGAAAGGA AATCTAAATC AAAATATGAA AAGGTTAAAA ACAGAAAACG
    14461 TTTTCAGTCT TGGTGGTGTT AAGGAAAGAT CTGTGTCAGA TATCTAGAAG TACTGAGTTC
    14521 ATACCATAAC ACACCAACTT ACTTTATCTC TTAGAGGTTT CCTGAGTCAG AATTTTTGTA
    14581 ATCCCATTAG TCTTTGAGAC AAACTTCCAT CTGAGTTTGG AAGGATGAAT CTGTTTTCAC
    14641 ATCTTACCAT CACTACTAAA CAGATTTGTG GCCACTGTTC CTGCTGTTTG CAGAATCACT
    14701 TCATGGTGTT ATGTCAATTG GAATGGTGGT GTCAACAGTC TTGTGATCTC TGGTGGTATT
    14761 GCATGGTACA CACTTCATGG CATTCTTAAG CAAAAACAGA CTTTCATGTT CTTCACATTC
    14821 CAGTCACAGA TAAAAATAAT AATTCCGATA AAATACAGGG CAAGAGCATT TCTGCCTAGC
    14881 ATTTCACAAG CGAAAAACAA AACTAAGTTT TAACTTTGAA GAAATGACAT GGTCTTGTCC
    14941 TTTTAATTGA AAGAAAGGAT ACTTTGCCTG TGAAAATTAA ATCCTCCACA GTTTGTAGTT
    15001 GCTTTTCGAA CTTGTCAACC TGACAGTGAA ATCGTGTAAT CTGATAATAC CATGCCTGAG
    15061 GCTTATTGCA ATTTTTTGGG CAGCGGTATC AGCAGATGAT GTGCTCTGTT GATTTTAATC
    15121 ACTTACAGTT TGATTCTGAT CTCACTGACC TGAGTGTAAA TGCAGAGTAA CTCCATTGAC
    15181 TTCACTGGAA TTACCATAAA CATCTCAGTG TAAATGAAAT GCATATTTAG TTCATTGTAT
    15241 TTGTGCTTCT GCTACAAGAT CTTCAGAAGC CACCAAAGCA AGAAAGATAT GGATGACTTT
    15301 TCCCATCTCT TCGTGACAGC TTTCTCATTC AAACAGCATT CATCACTGAC CAGTTGTTAA
    15361 AATTGTCATG TATCTGTCTG TGTGTTTGTA CTGATGACTC GAGGTCGTTG TGCTAAATGC
    15421 ATGCACTAGT TGACTTTTCA TTGTCTTACA GCCAGTTTGA GTTGCTTTAA GATTCCTGCA
    15481 GCTTGTCACT AGAATTTCTC TTTATTCATG AGCTTTTGCA CTGGCTTTAT AGTCAGTTTG
    15541 AAACTGATAT GAATATATTT GAATGTCTGT GGATGGATGG AGTAATTGGA TGTATTCTAG
    15601 AATACTTTTT GGTAAGTGGT CATAAATAGA AACTATTGAA ATGTAGGATC TAATCCTGCA
    15661 ACCATTTTTT CAACCTCTGA TACTGTCAAT AGGAGAGCTC TCTGCATAGC AGGGACTACA
    15721 GCATTAGGCT CGTACAGAAC AAAAATGTAG GTTGTTCACA GCAGATTTCA TGGCACAGAC
    15781 GTGAATGTTT CCTATTTAGT GAAGACTTTT TCTTTACACT GGAAGCTTGC TTTTCAGACT
    15841 TGTAAGCCAA ACAGACCCTC CACAGCAGAC CCTTCAGTAG TTTTTTGAGT TTTTTTTTTA
    15901 ATGTGGTAAG ACCAGTTAAT TTGCTGCTGA GCCTAATATG TTTTTTCCCT CCTTTATTTA
    15961 CTGACCAATG AAAATTAATG GGAGTCCTGT GCTTGTTTGT TACTTGTGGT TCTCAATATC
    16021 TCCTATTTAT TGATAAAGGT CAAAGCTATC TGTGTTAGTA ATTATGGACT GCTACTCATA
    16081 GCTAATAATT AACAGAAACT GGTTACTACT TACCTCTGTT AATAAATCGG TCCAGTGTGA
    16141 CTTTTATGCA TCCTCAATGT AACTTAGGGA TAATACAGAA ATGATGAAAA AAAAAATACA
    16201 GGAAAAGAAA GGAGCATTTA TATCAAAAAT ACCTGTTTAT TGTAACATAG TAATATGGTT
    16261 TAATTGAACA TCCATCCTAG ATTTGACTTA AGTTATGGAT ATGGGGAAAT AATTATAACT
    16321 GTTTCTGAAG TCCTGAAACA CTGGAATATT TGGAGTTAGA TCAACAAAAT ATTTGGAGTG
    16381 TATTCATGGT CCATGCTACC CACAGTACTT CTGGGTGTTT AAGTGTTTAA GTTAAGGAGG
    16441 AGAGCTGAAG ATCTCGGTCT GCTGATCTTC CTTGCTCTGC AGGAAGGGAT GTGTCTTTGG
    16501 TCCTTTTTGT TCCCAGGGCT TTGGCTGCAG GACAGCCCTG ACCCATTCCC CTCAAAGACC
    16561 TTCCTCTAAC ATGTGGCTAG ATGAGGAGGC ATAGTGCACA CTCCATACGG TCACGCCAGA
    16621 ATAGCTGGTG GAGTCCGTGC TGATCCCCTG TGAGCCTAAA ATGTCATACC CTTCAGAATG
    16681 TCAGAAATGT GCACTTTCTG ACAGCAGCAG GAAGGCTTGA GCCCCGCAGG GCACAGCACC
    16741 TTGCTGCTTG GGCTCCTGGG GCGAAAGGGC TCCCACAGAA ATGCCTTGGG CACTCTGAGC
    16801 GTCCGCAGCC AACCGAGCAG CCACCTGAGC AGCCTGCACT GGAAACCAGT CTGGACTGTG
    16861 ATGCCGGATA ACTTTGGAGG TGTTTGCTTC CTGGCAGGAG TTGAACAGCT GGGGGCATGT
    16921 GTGAAAGCAG AATTTTAGGC ATGTTCAGAC TTCGAGCAGT TGCAACGTGT AGTAGGGAAG
    16981 GTCACCCCTA CGTTCTGCCG CATTTTCTTG GTCTATGTGA CCGTTAATGG CTGCAGAAGA
    17041 AAACAAACAG ATCTGTCTAG AAGAGAAAGT CTCTAGTGTT GGAGTTAAAC GATGCCTTTA
    17101 TCTTTGTTTG CACTGTCAAG TTATTTTTCT TGTTTTGTCA CCGAGGGAAG GGGTGATAAT
    17161 GTATCCTAAT GTCTCTCTAC AGACAAAAAC CGGTGCAACT GTTAAAGCTG AGCTGTAGTG
    17221 CTGTGTCGGG CAGACCTGGA AAGTCTCCAC GAGCTTTCCA GGAATTCCTG GTTTGCTTTC
    17281 CAGGAATTCG CCCCTTGGTT TTCTAGGAAT TTATACTGTA CTTTGTAGGA AACGCCACCT
    17341 TCTGCTTCCT AGGTATATTT CCTCATCACT TTCCAGGATT GTTTCCCCAC CTGCTTTCTA
    17401 TGAATTTTTC CTAGGCTGCC CAGTAATTTC CTCCCAGTTT TCAGTAATTG CCAACGTGTC
    17461 TTCTGGAAAT TCCTTCTTTT ATTTCCAGGA AATTTCCCTC TGCTTTCCAG GAATTCTCCT
    17521 TGTCTGCTTC CTAGGAATTT TACCTCCTGT GTTTTAGGAA TTTTCTTGGT GCTTTCTGAG
    17581 AAAACTCCCC TCCAGGTGGG AATTGTCCAG GGGCTTTGTA GATTTTCTCT CTGTCCTTTG
    17641 TAGGAATTTC CCCTGTGCAT CTTAGAAAAT TTTCCTTTCA GTACTAGTCT TTCTGTAAAA
    17701 TATTAATACA TGAAAAATAA TTTGTACAAC ATTAATTGTG ATAACTGACA TTATCTTAAT
    17761 TTAACAGATA AGGAAAATTG TAGCAGGAGG GTGATGTAAC CTCTCAGTTC CCAAAGGAGG
    17821 TGCTATGTCT GAGAGAAGAT TTAATTTCAG ACTTGGAGAA AAGAGGAATC AGTAAGTCTA
    17881 AAAACCCAGC ATTCTGGTTT GCTTTGTTTT TTTAATCAAG TTTGGGTATT GCAGATGCTA
    17941 AAAATCATAG AGGAATTGAA ATAAAAGATG ATCTGGGATG TTAGAATCTA ATTCATGGGC
    18001 CACATAGCTC CTACCTTCCA ACACCAGAAA GTTGGAAGTG GGAATTCCTA GAGTGTGTGA
    18061 CCATTCTTTA TTCATGAGGG ACACTGTGTC AATTAGTGTA TCTGCCTTAA CCAGTGACAA
    18121 CTAAATATAT CGATGTGAGC TCACATTCCC GTTGGATTCC TCACCACTTT AACTTTGATC
    18181 AAAAGCACCT AAAAATACTT CTGGGCTGGG AAGGAAAAAT AACTTCAAAT TGCTTTTTGA
    18241 TCACGTTGTC AATTCGCAAT GGAGAGGAAA GCAAGCTGCA GGTTTGGTAG GGAAGTGTTT
    18301 CTAGTGCCTA AAGCTGTCAT GTAACGTTTC CTCCTCTGCT ATTTCCCTGT TTGTATCCCA
    18361 TGCATATTAT ATTGTCCCTG TTTATTAAAA CCAGAGCAAA TATTAATCTG CTCCTCCTGT
    18421 ACAGCTTTTA ATTGTGTAAA ATATGCATTT GTCATAGTTA CCTAGAGTGA TTAAGGCAGA
    18481 TAATTCACTG TTGGAGCATC TGAGATCTTG GATATTTATT ACCAAAGGAT ATCTAACAAC
    18541 TGTGCTGTGT ATTCCAGAGT ACTTGCTCTT CTTGCTATAT GCTGCATTCT TTTTATCTGT
    18601 CTGGGGGTTT TATCTATCCA TAGGGCTATC TGCCATGCTA TCTGTTCATG ATTTAATTGG
    18661 TTTAATTAAA TCTGTTGTTA CAGTTTCTAG TTTAAGTGAT TAATAAAATA TTGCAAAATA
    18721 ATCTGTTAGA TGCATGGAGA CGTTATGGTA GGCTTTGCCT GATGTGTTGT CTAATCAGGT
    18781 TTTTTTTCTT TTTATCTATT GGCAATAGTT TGATTTAAAG CAGCTGCAGG TCCCTCATTT
    18841 ATTTATTTAT CTTGAGCTAG TAGTACTTGT GGCAAGACGA AGGGTTCACA AAGGTTTCCT
    18901 GGAAAAGTAA TCACTCCTTT TTCTTGCATA GTCTTATTAG TAATGTTAAA AAATACATCC
    18961 TTCAGTTTAG TATTTGTCAA CAGAAGACTT TACTCAGTTC AGAATTTTTA AATGCAATAA
    19021 CTTTGCCCAC AAGCAAAATG TAAAATGAAT TCAGGATTTT AGCCTTTTAT ATTTTCAGAA
    19081 TATCTTCAAG AGAACAAAAA TATTTTTACG TATCATTACA CTTACCTTTT TTTGCTAGTT
    19141 ATCACATTTT TTTGCCTGTT AAGTTTCAGG GAATCACAGA TTGTAATAGT TTTATCATAT
    19201 TGCAGTTAAA CATTTCTTGG ACAGTAGGAA TAAGAGTACT TAAGTCACAG ACTTAAACAT
    19261 GAAAATGGGG TATTAATCAC ATTTCATGTA AATTGCAGAA TATAGACTTA TCAAGTTGGA
    19321 TTAGAAGCTA TCTCTCATTA TGAAAGCACT GTATCGGAAA AGAATATTCC CTTAAGTAGT
    19381 TTTTGCCTGC AATGTAAGGA TTTTGTACTA TTGTTTTCTA ATAAGCCATC TGTCATTCAA
    19441 AAAGAAAAGT CCTAGATCTG GGAAGTGAGG GGACAGGGAG GAACTAAGGG CTTAAGAATG
    19501 TTCAAATGAC ATGTTTAGCT CTGAGGTGCA TCAGAGGTAT TGGAGCAGAG GAGATTTTGC
    19561 AGAATGCCTG CTGAAAATTT GCTTCTTGTT TTCTGCAGAA ATGCTGGTGG TACGCTCTAA
    19621 GCTTAAGCCA GATTTCTATT TTCTTGAAAT GTGGATCCTC ATCCTAGCTT ATTTGTGTCT
    19681 CTGTCTCTAA AATGCCATCT CCCTTGTAGT CTCCATAGAC TGAAGCCTCA AACTGCCTGA
    19741 AATGAGGGAC GTTGCCTTTC ACAGCTGGGC AGGGCAGCAG CTGCTTCAGC GTGGGGCGTA
    19801 GGTGCTGGGC GCGGGATGGC TACAAGTGTA AGCACCCCAA CCCTTGGTGT GCAGGAGGTG
    19861 AACCAGTACC AGCAGGTAAA GGTATTTTTC CATGCCTCAC TCTCACCAGC CATCTGGAAG
    19921 GCAAGAACAA CTCTCTTTTA TATAGCTGGG CATCTTCAAC ATGATGGTTT TCCCAGAGTT
    19981 AAAGGTAGTT AATAAGTTGC CTAGTTAATC CCCTAACACT TTCAGGTATT GCCTGTTCTC
    20041 AGTTTTCAAA TGTGTAGGAG CTGAGCTCTA GCCCCGTTGC CTGGAAATGT TTAGATAAGC
    20101 ATGCCTTCTT TAGTGCGTTT TAATTCCCCC TGAGCCTTTT TGCGCAGCTT CTTTTATGAA
    20161 AAAAGTAGAC TTTGAGGAAT TGTGTGCAAA TCAGTAGCTC TCCAGGGGAA TTACAAGAGC
    20221 ACCCAGAAAT ACTTGCTTTC ATTATCACTG TCTTGGCAGT ACTGCTGGAG TATGTCCTCA
    20281 CGTGGTGCCA CTTAGAAGCA AAAGTTCGTT CTTTTTTTTG ACACTCCAGA TCAACAACTT
    20341 CCCGGGTTTA AAAGTATTTT GAAATCCTCT AAAAATGTGT TGCATACCAT TTGCTTTGAA
    20401 GGAAAAATCT ATTATGGGTT TGTCGTGTCT GGTGGAAAAA ATGTGATTTA TCTATTTTCT
    20461 TCCCCCCCCN NNNNNNNNNN CCCCCCCCAT CTCTGAATGC AGCCAGCATT CTGTAGCTCG
    20521 GCAAGCTGAA GTATCATTTT TGACCACGTT TTTTTATTCT TGCAGATCTG CTGTCCAAAC
    20581 CAGTATGCTG TGTTATGCCA ATCTATCTCC TCGTCAGTGC AGCAGGCAGC TGTAGTTAGA
    20641 ATACAAGGCT TTTGCGTTCC ACCAGCTCCC TCATCTCTCA GATTTTATTC CATTTCTTTG
    20701 AGCAGTGGAC ACGTTCCTGT CAGTCTCTGT GCTTTTATTT AATTTGGGCA GCTATATAAG
    20761 ATAGAACGGA TGGCTGAAAA CAGTGAAGAC CATAAAATGT ACCGCATGCT CAATGTCATT
    20821 TGAACCAAGT AACGTTGTAA ATTTTTTGCC CCCATTGCAA TGAAGATCAT GTGTTTTGGA
    20881 GGCGTGTTAG CAGAGGCATC CAGCCAAGAA CCAGGGACGG AGAGGATAAC AAATAGCTTC
    20941 ACCTTCTGAA GGATCCAGCA TGCACAGAGC AGGTAAACGA ACTGGAATTG GACCTATCTT
    21001 CCTTTGCTAT GTATTTCTGA GGTGCGTTTT CAAGAGTAAG TGTTTTTCAT ATTCTACTCA
    21061 CGTCACTAGT CTATAGTCAC TAGTCACTAG ACTAGAAATT AGTCACTAGT GCTCATTTCT
    21121 CTGAAGCAAA GCAAGGATTG TATTTCTCAA AGAATTATTT GAAGTTTGAT ATATTGGAGT
    21181 CAAATCTTTT CCACAGACAA TGTTTTTGAA CTCTTGCACC TAATGACAAC TTGGCATTAC
    21241 TTTCAATGGT CATAGAAAGT GCTGGTTTCC AAGAAATTCC AAGATGTGTT AAACAAATGA
    21301 ACCTAGATAG TGCACTTTAA AAAATCATTT ATATTTTTCA GAAACATTTA GTGTTATTGT
    21361 TTTACATCAA AGTAATATAA TAAATGGGAT GAATTACATA ATGTTTTGAA ATGGTGTAGC
    21421 AGTTTGTAGT GGTATTCATC TGGAGATATC ATGCCTTCAT TCCTAAGATT GAGTTAATTC
    21481 ATGCAGAAGA TTTGTCTGCA CGCTCAGTAG ATATATTTTC TTACTACTGT ATAAATTGAT
    21541 GAGAAATGCA TGCTCTAAAT GGCTTATCAG TCCCACAAGT AGCCCAACAT GTTAGATTAC
    21601 GTTTATAGGC TTTAAAGTGA GAAATCAGTC TAAGGATTTA GGTNNNNNNN NNNTAGGGAA
    21661 AACAATAAAG TTAAAGAAGT AAATAAAACA CTATTAAATC TATGTCAGCA ATAATCAGGT
    21721 GATACCCAAT TAGTTAATCC ATCCTGTGGT CAGAGAATAC ATGCTCAGGC TTCTCTGAAT
    21781 TTGGATTATT TGTTGACTCA GCCCCTGAGG AATTAACCTC TGAGGTCACA TGCTTCACAT
    21841 TTGTTGAGTA GTATTCTAAG TACAGCTAAG TAGAAATACT GAGAATGCAC ACATGCAGTT
    21901 AAAGTCAATG AAAATTTCTT GTTCATTGTA TTTTGAAAAT CAAGAATTTT TTTTCTTTTT
    21961 TTTTTTTTTT TGAGTCAGAG CTGCACGTGG TGGGCAATTT TCTGTTTTTC CTACCAACTG
    22021 CTCATACTCC TGGTGTCCTT CAAATATGGT ACTTTCCAAC TATATAATAG TGTGTAACTG
    22081 GTAATACTAT ACTAATGATA ATAGGTGAAA AAGTTTAGGC AGAAGCTGGA TTTGAAGTTG
    22141 ACTCTCTTTA ATTTCTCTGT AGTTCATTCT TATCAATGTA CAGAATCTCT TTTCTTATAA
    22201 TTCCTGCAGT AGTTAACCAA TTGATGGAGA TGTATTTCTC TTATATCATA ATACCTTCTA
    22261 TAATGTTGTA GGCTTTAAAA TTGTTCGGTT AAATAATTTA AAAGCTTTCT TTAAAGGAGT
    22321 TTGTATTATA TATACATCTG AAAAGAAAAT TGAAAAAAGT ACTGAAACTG AAATTTCAGA
    22381 ATAAACCCCA TAATTTTTGA TATTAACATG AATGGCCTCC TTTCAAGTAG CATTCCTAAA
    22441 TATCCATTTC TTTATATTCA TATACATGGG TATAAAGTAA CTATCATTCT AAATTAGTCA
    22501 TAGCTGAATA TACAACTGAT TATTTGCTTT TGTGAATTAT GTGGAAAATG TGGTTAGCAG
    22561 GAGGACACAC AAAGTCTCAG CAATGAAGTT AGAGATGTGT GGCCATAGAT GCTTAAAGTT
    22621 TTGTTGCTGC ACAATGAATC CTGAAACTCA CAACTTACCA GGTGAAAATT CAGAGATAGT
    22681 ATTTTGTTCC TCTTGATATT TTAAACTTTT CAAATGCTAA ATTGGCAATA ATAAATTATT
    22741 TTACTTTCTG GGTTATTTAA CAGGTTAGAA AAATACTGCA TGTAGGTCAT TGTCAGCAGA
    22801 TGGCAGATGT GGCAGTAGTG GGTATGATTG TGTTTGAATG GGATACCTTC ACACAGGGGA
    22861 GATGGAATTG TTTCATCTCA TTGATACCAC ACTAAAATAC ACAATCATGT TGCTGAGTCC
    22921 TGGGATGCTT GGTGCTCTGT AAAATAATTT TTCGCTCATT TGGTCTTGTT TATATACAAG
    22981 TGAGATCATG GGTATTAGCT TGACTGAGTT TACTGGCTTT CAATGTGAAT AATTACTTTT
    23041 TGTTTAACTC CATTGCCCCA ACATCTGTAT TTTGTGTTCA TTTTAGAGGC TTACTGAACA
    23101 TCACCTATTC TATTTAAGTA AAGTCTATTT TATTTTTGTA TCATAGGTGA ATGGTGTGTT
    23161 TGGATAACGT GAAAATGGTT GCATACAACT TGAAGGATTA CAGGACATTT CAGGGAAGTG
    23221 TGTATTTAAA AAACTGTAAG ATGATAAGGG CCAAATTTAT TAGATGGGGA ACCAATCCTG
    23281 AAATACACTA GGATTTACTT GGTAGACATA TTTCTGAATG TAAGACCTAT TAATTTCTTA
    23341 AATACATCCT ATACCTTTTT TTAAAAATAA ATTGCTGTCA TTGAAAAAAA CAATAGTGAT
    23401 GTTTGTAAAA TGTGTTTTCC ATCAATAACT AAAGGTAGAA GTTCTGCCAT GAAGCTGCTT
    23461 GAACAGGAGG TGAGCATCTC CAAAGAGAGT GAAGCGTGAT TATACAATAC ACTTAGAAGA
    23521 GATATTTGAG ACACCAAAGG TAAGATGTCA TTAATTGCTG CCGTAGTGCC GGTAGGCTGA
    23581 AAAACAAACA AAAGAACCAT CTCAGTTCCA TGGTAACTCA TTACAAATCT TATTTGACAA
    23641 TTTTGTCATT TGACACAGAT CTTACCAAAA CATTGTGGAA ATAAGTATGT TTTACTTTCC
    23701 ACTAAATTCC TGCTAAGCCA CTGTTGCCAG AAATATAAAC TAGCAGTTTA ACAGAGGACA
    23761 AAACCAGTTT ATGTCAAGGC AAACAGCCAA CTAAGCCTGC TTTGTTTGCC GATCTCTGAT
    23821 AAGCAGAGAC AGTTACTGCA GCTTAGGTTG TAATTTCTTC CTACTTCTGA TTCCCTCTCC
    23881 CCCACCCCCG CTTCCCCTAT TCTGTTTAGA GCTATTGCAA CAATTAAATA CAGTCACTAT
    23941 GAAAATTGCA GGGTTGTTCC TTTCCTCTGC TTGTTTGCTG TAGTGCTTTA TAGGAAAAGT
    24001 GACCCTCTTG TGTGTCCATA GGATTTCTAA CAGGGGGAGA CATCAGCCCA TAAGCAGTCT
    24061 TTCCATTTTT TTATGGATGT CTGTTGTTTC AGAAATTGTC ACAATGGCAA AAATGATGGA
    24121 AATCTTATTT TTGAGGTTAA ATTACTACTA TTCTGTCTTT AACTTACTGT ATTACTTGTT
    24181 GGAAAGGTGT TATTACTGAG CTGAACAGAA AAGATCTCAG GACTCTTCAA TGACATCACT
    24241 ATACTATAAA TATTGCAGTA ACATGTAAAA TAATATTTGC TGTTAGCTTT AAGCACAGGT
    24301 TTTTGTCTTG GAATATTGAA TTGGTCAGAA GTCTCATTTG AGTAATGTAT TATAGCTTTC
    24361 ATTCCTAGTT GCAGAAAAGT TGCGGTTTAT ATTTTTTCAG ATGTTGGTAC TTTCTGTAAA
    24421 AACCATTGAT TAATGCATTG AATGGAAGAG GCTTTAAGTT AAATCTACAC TCAGTCCTTG
    24481 TTTTGAAATC ATAACATTGT TATACATTTT TTTTAAATGT ATATGTTTTG AGAACTTGAG
    24541 AGTTTTGCTG TAGTAACCAT GGGTAATATT TATGGCAGGT CAATTGTCTT TTGCCTTCTG
    24601 TTCATGACAT ACTAAGTGCA TTAGGGTTCT AGGTCATGGC AGCTGGAGCA CTGCTATTAA
    24661 TTATATATAT TGTTTTTACA TTAAAAGAAA CTAAACCCAG AAATAACAAA ATCATTACAT
    24721 TCTCTCTTCA TTAATATTAG CTGATGCATC TTGTAATGGA GCTGTGTGAG GATGGAGAGC
    24781 TTAAAAAAAT TATATGTAGT CAAAGCATTT TACAGAAAAT TAGTGAAGGC ATATCACTTA
    24841 GTCTTGCTTC AGCAACAGCG TATCTTCACA GAAATGGTAA TTAAGTTCCT TTTTCTCTCC
    24901 CATATGTTCA TTGATTTTGA GCATTCATAC ATTTAACAAC AGTTACTGAT TGGTATTGTT
    24961 AACTATCATT TATTTCATAG GATAAAAATA GTCCAGTAAA GAAAAAGTAA AATATACTAC
    25021 ATTAATGCTT TTTTATAACT TTATCTTACT TACAGATGCA ATAACTGCTA CCATTTTTCT
    25081 TTTTATTTCT CTTTCTATAC CAGCTACAAT TACATGTATT ATTATTTCCT AACTTGCAAC
    25141 TGCTTTGCAT TAAACATTAT CTTAGCTTTG TTGTTAAGTA CACATTACTA GTCTGTTACA
    25201 AGAGGTAAAA AAACAGAAGC AGATTGTTTC TGATACTTAA CAATATGTGT TGCATTTAGG
    25261 ATTCAGTAAA TATCAGCGTT TTCATCCGCC ACACAGAAGC ATTACAATTC TGCACAGTCC
    25321 ACAACAGGGT TAACCTAGCC AGTCAAAAAT TTAGACTTGG TAGATAGTGT AGGATTGTGA
    25381 ATAATTCTGG AGTTTTTTTA CACAGAAAGA TTAAACTCTG TTACAGCATA CTGCTAGGAA
    25441 TCCTCCGTTT ACATTTTTTC CCGTAGAGAT AGCTGAATTG TGGAATGGTG CCTTATTTAG
    25501 AGCCTTGCTT CTTCTGTGTA CTCATTGAAA GGGCAAAACC TGTGAGTTTT GGATGTGAAA
    25561 GTGAACTGCA AGTACGAAAA TATGTACAAA TTTGGTAATC ATACAATATA AACCCTACTT
    25621 TTTTTGTGAG ATGATGCCAG GTGATCTACT GATATAAAAA CCTGAACCAA TATGAACTTT
    25681 TTCCTTTACT ACAGGATTGT GGGGAGGAAT GAGATTTGGA AATCTGAAAT ATTTCTATGA
    25741 CTCCCTAGAT GAAATGGGAA AGATGCTTTT GGTTAGGCTT CCACTAGTTC AGAGTGAAAC
    25801 GCACTGGAAC TGCTCAAAGA AATTACTCAA TCGAAAGAGT TTAAAACATT TCTGTCAGAA
    25861 TATCTTGACT GCAGCTGATA GGATTTTATT TCTCTTGGCA GAATCTGTTC ACAGAGCTCT
    25921 AAAACTGGAA AACATTTTAG TTAAAAGCAG TGACATCAAT GAAGCAAATG AAATGAAATT
    25981 AAACATAAAG GTAAGACGAC AACTGAAGCT GTTCTACTTC ATGAAGTAGT TCTAACATCC
    26041 AGGTATTACT GGGAGACTTG CCTTTGATAC CTATTAGCAG CTTTTGAAAT GAGCTACTAA
    26101 ATGGTGTTAT TAGGGAAAAA AATAATTTTG GAAGCTAAGT GCCGCTGCTG AAAAAGGCAC
    26161 TTTTCTTTTA ATAAGTATAT TTCTAGGTCA ATTAAAAAAA AAAATCCTTA AAGTAACCAT
    26221 ACCTTGTTAT ACCATCTAGA TCTACATTAG CATATTCCCA AGCCATTAGT TACAGGAAGC
    26281 CAGCAGTTGC TATGAGATGT GATTAATTTT TATATTGAGA ATATTGTCAA TTTAATGCAA
    26341 ATCTGTTAAT AATTTAGAAA AAACCCACCT ATTTAGCCTG TGTCTTGATT GAAATACAAA
    26401 TATATTATAG GATTCTTTTG ATTTATTAAT AAATATTTAC TATCTAAACA CAATGTGCCA
    26461 TATGTTTACA TCTTCTTTTT TACCCTTGAA AAGAGTCTTT GATGCTTAAT AAATCATATG
    26521 CTAAATATCC ATTGCTGATT TGCTGATTTA ATAGTAGGCA TCATTAGAAA ATGTACGCAT
    26581 CTTCTAAGAT AACATTGTAG AACTGAATTA TTGGATAATG AAAGTACTAT CTTGGGTAGA
    26641 AAACTATGTT GAGAAGTGTT TCAGATACTG AAGTGGGTGG ACAACTCAGT AATTTATGGT
    26701 GGGACAAATC CAGGTTGCAG AACTCTGCTG TGTTTCTTGG ACCCCCTGTG TATTTTTACA
    26761 TCATATTATA CCCATTTTAA GAAGCATAGT TTTGGTTTTC TTTATATCCT TCATTTTGAG
    26821 GCAGTTTTAC CTTTCTTCCC GCAAATGCTA AAGCTCGGTA GGACACTGAT ATGAATCTCT
    26881 AGTTTCTCAA CAGGTTTTCT ATCCTTGTAG TCCACTTCCA TCTGCAGAAA CCATCGTGGC
    26941 CAGCTACCCT TGCTTCATGG CCTTGCTTTA CATATGCATT TGCAACAGCA ACTATCACAC
    27001 TCTACCATCT CTCCTTCAAG GTGCGAGCAT TTCTCTTGGC CTCCATCCTG TGAACGAGAA
    27061 CACGTATTTC CCCATTTTCC CTGTTCTTTT CGGTTTAGAA GAGAGTAACT CCTGAATAAC
    27121 TTTAATAGAA GCAGCAGAAA ACAAGGACGC AAACCCTGGA GCTGGTACAG CTAGCAGCAA
    27181 TAAAAGCGGC TGCAGGAAAG GGGATGTCTG TCACATGGTG GGAAACTTAA ACGGCTAAGA
    27241 CAACATTTAT CTGCTTCAGA GTTTTCGGGC TTGAGGCTGC TGACGTTAAA CATGAGGCTA
    27301 AGGTTCACGC CCTCCTGTTT TTGGCTGTGA GAAATAGCTT TCCTGAATCT CCATGATTTT
    27361 CTGGTTTGGG GCAGGATGTG CCAAGAGAGT TACGGCAGAA ATCCAGACTC AGATTCCTAC
    27421 TCAGGTTTAT ACTGCGTGCT ATAATATACT TCATTATCCA ATACAGTGTT CGTTTTTAAA
    27481 ATCTATGAAG TTCTTCTCCT CAGTGGTATA TACCAGCAAT GCATTTCACA GCTTGCTTGT
    27541 AACAAACCGA AGCAAAAAAG AAATCCTTTT TGGAGGAAGA TAATTAGTGC CTCAGACATT
    27601 TTGATTGATG AAATACTAAT AGTATTAAAT ACTTCTTCGA GTGAGGGAGT TGCATGGGAT
    27661 GAAATTACTT TCCAATTTAC TAATCATGAC AGAAACATAG AGTCTCATCA CTGGAAGGGA
    27721 CCTTGAGTCA TTTGATTTAT TTCTCTGTCC AAAGAAAGAA GCAGCTATAC TAAAATAATT
    27781 TCTGTTGAAT ATTTGTGTAA AGTGTATTTA AAGACCTCCA GTAATGGACA CTCCATAATC
    27841 TTCCCAGGCA CTCTATTCTG ATGCTTCGTT ATCCTCCTAG AAATACTTCC TCCTGTCTGC
    27901 CCAGCATCTT CAGTTTGACA ATCAGCTTAA AGTTATACCT ACAGGCCGTG ATCTAATCAC
    27961 TTTTTTCACT ACAAATTTTC AGTTAATTCA CCTGCAGCTA CACAATTACT AGAGCTGACC
    28021 TAGGGGAGGT GGTGGGAGCC TGGATGCGGG GCTAAGGAAA AGGGTGGAAC TACACTTCAT
    28081 GTTTTCAGAC TGTTATTTCT CACCCTGTCC ATCATGGGTA TAAAGAACAG GTAGCCACCT
    28141 TCCTATTTTC AGCAATCTGA GATCACATTT CTCCCTTGGT CTCTTGCTCT TTAGACTAAA
    28201 TAGAATTAAT TTCCTCAGTC CCGTCCTGCA TTTCCAGTCC TTGTGATTGA CCCGCCATGC
    28261 TCCATTTGGT ACCTGTTATC TCAAAATGGG AGCGTCCAAA ACTGGGCAGT GTCTAGCTGG
    28321 AGCCTCACCA GTACTGGGCA GCATGGAAGG ACTGTTTTGT ACGTACTGCA GACCTTAGGC
    28381 TTGCCTCTCA AACACAGGTG ACGACCGTCT TTTTGTAGTT TTTGAAGGAC TCTGCAATCC
    28441 TCATGGAAGA ACAAGAGGTG AGGGCTGGGA ATCGGGCCGT TGGCCTGTTC TTCACATGGC
    28501 ATATTTAAAC GGCTTCTACC CCAGACTGCA TTTCAATTTC TTGGCCACCC CAGCAAGGGC
    28561 AGGTGTGCGC AGGAGGTTTT GTAGTGGGGT GGCAGTTTTA CCCCAGTTCT GCCTCACAGC
    28621 AGCATTGTCT GCTAACAGTG GAACTGTTAA CTCATGTCCA TCTCGTCGCA ACAGTCCTTG
    28681 AGCTGGTGCC TGACCAGCTC TTGTCCTCGT GTTTGCATTC TGAGCTTGGC TTTCCACGTA
    28741 CTTACAGTCA TCCCTGGCTT GATGTCGTCT TCAGATTTAC TGTGCTCTCT CTTGGATCAT
    28801 CCAGGTCATC AAGCACAACG GCATCGTGCC TAGGACAGGC ACCTCCGAAA TGTTCCCTGG
    28861 TGCGGCCTTC CACCTGGGCA GTGAACACGT CATAACTGCT TTCCGAGAAG CGTTTTTTAT
    28921 AAGCATGTGT GCATTGTTCC TGTGATATTT TAGTGTAGAC AGTATTATGA AAAAAGTTAT
    28981 GTGAAACAGT GTCAAAAGCC TTACTAAAAT AGATATATGT GATATTTAGT GTTCCTCCTC
    29041 CTCAAAGCCT GTCAGCCTGT GCTGCATGGA GATTTGTTCC TGACAGGTGC ATAATGGCTG
    29101 TTACTTACCT CTTTGTTTTC TTCTAGGTGC TTATTATTTC CAGTATGTTC CTGGGAATTA
    29161 AAATTAATGG GCCACATCTG TATTTCTTTG ATACCAGCTT TTTCACCCTC TTACAGATAG
    29221 ATACCATGAT TGCCTTTTTC AGTTTTTTAG CATTTTACCT GCCTTCCACT AATAGTTCTT
    29281 GAACCTCTAA TAGCTCTGAA AAGTCTTGTC AGCTTCTGAA GCACTCTAGA ATGAATTTTA
    29341 TAGGTTATGG CTGATTTTAA AATTTCCATC CCAAGTACTT GCTAACCTTT TGCTTCTCTG
    29401 TAAAAAACTG AGGTCTTGCC CCTTTGTCAT TGATATTGAT TGTGCTATCC CCTGCTTGCA
    29461 GTTGACATTT TGGTTAAGAT TGATGTAAGA CGACATTAAA TACATTCGCC TTCTGAGCAT
    29521 CATCTATCAA TTGCATCCTT GGTTGAGTAA AATAGCAGCC TCTTCATTCC TTGTCTTCCT
    29581 ACTACTCATA CACTTACAGA TTATTTCATT TTTAGTTACG TCCCTTGCTA GTTGCTCCTC
    29641 AGTTTTCCTT TCTGATATCG CCCTTCTATG CTTATGTTTT CCTTTTGTCT TATGTCCGTC
    29701 TTTTATATGC TCCCTTCTTG CATGTGAGAC TTGTGGAAAT TCATGATTTA ACCAGACTGG
    29761 TTTATTAATT AAAAAACCCT CAACTATGAA AGTAATAGCA ATTTCCCAAT TCAGTAATTT
    29821 TATTTTGTGT AGGATATGTA TCTAAGTATA TATAATTTGA TGTAAGTTTG TAAGTTTCCC
    29881 CAGGATGTTA ATAGCATGAA TTACTGCTGC TTTAAAATGT TCTCACAACG ATCAATTAAA
    29941 AATGAGACAG TACTGTAGGT TTTGGCCAGT TTGGCAATAT TAATGATAAG AATCTCCTTT
    30001 AAAGTCTTGT GTTACCAGTC GTGTTGTTAT CAAACCATGA AGTTAACTAT TTTAAGTTCA
    30061 GTGACATAAT TAGGTATCTG AAGCTCAGTA CCTACCTAAA ACAAAAATCT GAGGTGAGAG
    30121 TTAAACAAGC TTTTTGATTT GGTAGGATGA CACTGAATAA AACAGTCTCT GTCAGTGTCC
    30181 TCTGCTACTG TGTGAAAGGT TTTATCTTCT GTTCGTTACT GGGGCTAAGT AAGTACGGCA
    30241 CTTCCACTGA TTATGGAAGT GAAAAGCATA GATCTTGCTG TGAACTCACA ACCACATCTC
    30301 CCATCATCTA GCAGATAAAA TATCACCAAT ATGGCTCCAA AGCAGCATCT TTCTGATGTG
    30361 TGGCTGAAAT AATAGAAAGC CATTAGTGAA TAGATTAAAT TTGTGAGGTT TTAATCTAGG
    30421 ATATAAATAA ATACTTTTGA AAATTTTTAT TTTACTGTAT TTTGATATTG ATTTTGCCCA
    30481 TCATGATGTA TCCAAGCTAA TACGTACAAA CAGGGCTTCT TGTGTTTTGC AAAACCCCTG
    30541 TGTTCTTATG TGCTACACTT ACATCTGGGA GGAAAAGAAA AGTTCATACG GTGTCTTGTG
    30601 GTACTTTGTC AGTGTGTTGC GAATACTGCT TTAATAACTT ATTGTGGGGA AAAAGAATAC
    30661 TAAGTTTAAT CATACAGCTA ATGTCACCAT GTCACCACCC CCTTAACAGC TAAATGATAA
    30721 AAGTGAGGAC ACATCAGCAT GAATTTTTAA GGTCTGTACA TTATTCATTC AAACATCTGC
    30781 TGTTGGTTCC TCTTTACATA TGGGAATAAA TTATACCACA TCAGCACATT CTTCATGCTT
    30841 TGTGTTTAAG CATTTAAAAG TTTTTTTATT TCTATTATTA ATCCTATTTT TTCTGCTTGG
    30901 TTGGCAGCCC CTGAAGTTAT CAGTGCCTAT GACTACAGCC AACAGTGTGA CATTTGGAGC
    30961 ATAGGTGTCA TTATGAACAT GCTGTAAGTA GCTTGTAAAA GTAATATAAA ATGTACAGAC
    31021 CCATTTATAA TACAAGTACT TACAATTTTG CACCAAAATA AAAAAAAAAT GCGTGCTAAA
    31081 CCTTCACAAA AGATCAAACT CTTATACTTT CTTATATATA AGCATCACAA ATTTCCAAGT
    31141 AAAATAAAGT AAAAGATATA GTTCAGTATT AAAAATCGAG GTTTTGATTT ATAAACCACT
    31201 TTATAATCCT GAAATAACAG AATATTACAG AATATTGCAG TGAAACACTG TAAAACTAAA
    31261 CTGAGAGTTT AGACCTCTCT TTTTCATCTG TTGGCTGGAT CTATGTGTGA GAACCAAGTT
    31321 ATTGATTTAC AGTTTATTGG TCAAATCCTC AAATGGATTG CGCACACTGT GCAATCAAGG
    31381 CAAGGGCCTT TCTTCTCCGC TTGTGCCCGT GGTAACTCTG TAACTCAGAC ATTCCGGGGC
    31441 TGCCAGGTCT CTCACTACAG GTTATCTGTG TCCTCTGAAA GTTTATTAGC CTGCTGTTAT
    31501 TAGAGGTTGA AATGAAATTT TACAATTGTA AGAGTACATG CGTATTTTTA TTGAAGTCTT
    31561 TTATCATTTA TCACATTCGT CTTAGTAACA AAATAATAAT TTCTCTCTGA AAACTGTTAT
    31621 CCTGCCTATA CTAGCTAAAT AATAAAAAAA GGTACTCCAG TAATTAAAAA TAAATTGTGG
    31681 CAAACAACAT AATTACTGTT CATGTGATGC AACTAAAATG TCACATTGTA TGCAGGGACT
    31741 TCTTTTGTAA TGTATTTGCA AGGGCTTTTT TCCCCACTTT CAGGCTTTTT CTTCTCTCAG
    31801 TGGCCCCCAG ATGATGCTGT AATGCCAATG TTTTAGAAAA CTACCACTTG TCATTTCATG
    31861 TGTTATTATT TCTGTCCTGT GATTGTTTTA CTTTTGTTGC ATACCCCAGA GTTCTTTTAT
    31921 AACTTAAGAC TTTGTACGTG GGCATGCAAA CCGGCACGCA TTTTTCATAA CCTCCTCTTT
    31981 TCTGGATTTT CTTTGGTTTT TCTTTTCACT TTGTTTTGAT TCCCCACTTT CTTTTCTATA
    32041 CAATTAGCTC GCTTTTCTTT TTGTGTCAGC AAGATGAAGT GTTCATAGCT TTATTGCCTG
    32101 TATATTTTTT TATTTCTAAA ATCCATGTGC GCTTTCTATG CTGATACAGA ATGAGTTTTA
    32161 TTGTTGTACT TCGTGATATT AATGTTTGCA TCATGGTAGT AGGATTTGCA CAACGTAATA
    32221 CAATAGAATA TATTATAAAA TGGTTGGTAG AAATTGGATG GTTTGACTGG CTAATAAGAA
    32281 TCCAGAGCAG CGCCTGCAAT CAGCACGATT CACAGCTCAG AACTTGTAAA ATTCAGAGCA
    32341 GTGAACTATT TTGATTGCAG CCGGAGCTTA GAACTTCTGA CCTTCTTCCT TAATTAGCAA
    32401 TATAAATATT TTTTAAAATT AGCATTTTGT AATCACAACA GTGTCAGAAG AAAGTAACAT
    32461 TAATTCACCC CTTGTTGTGA TGACTGCACA AGAATGAAAA TACTGCGTAT GAATTAATAT
    32521 AATACAATTC ACACTCCTTT TTATTGCTTA ATTTGAAAAC AGTAATACAA AAGCCGTAAG
    32581 ATCATCTTCT GATTTTAATT CTGGTTTTGC AAATTACTTT TCTTCCCGCC CTGAAAAATA
    32641 GCTTGTGCTC CTGGTGCTCC TCTAATGGGC CTGAAGATTC TGTTACAGCC ATTACCGCTA
    32701 CCATCACAAC TTTGACCCTT CTAGGCTGCA GCTAATGCCT TGCTGGTAAT TTGCTGGCCG
    32761 CCAGAGCTCT CTGCAGTGCA GATGGCCTGC TCCATCTTGG TACCAAGGGT ATTATTGCCA
    32821 CGGCAGGCTC AGCCTCTACC TATTTGGGGA GCATAAGCCC TGAGGTGACT CATGAACTCT
    32881 GTTTTCATGA ATGTTAATGC ACAGGGTTGC CTCTGCATAA TGGGGCAATG CCAGCATGAT
    32941 GGATTTTTAT ATGTAATTTA AACTGAGGTG TACTTTACAC TTTCCATTTC ATTTCTATTT
    33001 TAACATATAC TAATAGAAGC ATACACAATG GTAACCAAGA AAAAGAAAAT CCATTAAAAT
    33061 ACAAAAGTAT GTCAGCACGT TGAAAGAGTA GACTAGCCGG AGTCCTGCTG CCTGCCACAC
    33121 TCGAAGCATG GCCCATAAGC TGCTCTCTGA TAGGAAAGGG CTGGGGGCTG CTGTTTCCCG
    33181 TGCAGTCCAT GCTGCTGCAC TTCTTGCTCG TTCTTCCAAG TGTGCTCAGA GGCTCTGGCC
    33241 CCTGCAATAG TACTTGAAAA CCTTTACGCA GCTAAAGAAA TCTAGGATGC CTAATAAATT
    33301 ACTTCCTGCA TTGCAGCAGT AAGAAACCTA TTAAGAAAAT GTGGTACTTC TTGCTCCTTT
    33361 CTAAAGGCAC AGAACATTTC TTTGCAGATT TTCAAGGTTC CATTTGATAC ATTTCACCTA
    33421 CTTAACTCGA TTGTCACCAG CCAATGCTTA CGCAGTGTTG TGTCCCAAAA TGAATACATT
    33481 CTTCCCATTT TCTGTTCTTC AAATCGAGTT CCGTGTAGAT TTAATTCCTC AGGGACATTG
    33541 CAAAGGAGAA TCAGAGGACA GAAGAAAACA ATTTTTGTTG AAGACATTTT GAGATTAAAA
    33601 GTTTTGGGGA AAATGCACTA AAATATTAAT TTTATGTTTT ACCTTAAAAT TAAAAATTAA
    33661 AGCCACGTGA ATGAAACTCC AGAGTATTTT ACTTTGATAT AAAGTGGCAG GCATCCTTCA
    33721 CTAGAACGTG ACAGTTACAT TTTCAGTAGC TGCTTCTGTG TTTTGGGAGT AGAATTAGAA
    33781 CCATAATTTG ACGCAAATAA TTTATTTGAT GAAGTTAGTA TCTTTTTTGT TTTAAATGGC
    33841 CACCGATAGG TATATTAATT TCCTGGAAGT ATTTGCTATG TATTTTTTGC ACGTCAGTTG
    33901 TGCACGAATA ATATGATGTA AAATCTATCA GAAATTTAAT CTGCCTTTAT TAGTTTTGAT
    33961 TGAAAACACA GATCAGATGA TACAGTTTTT CATTCGTTAT GTGATTAGTA GAACACAGAT
    34021 CAATATTTAG TTTTGAAGTA TATTCTCTAA TAAACATTTA CAGTTGATGT TTCTGGTTAA
    34081 TACTTCTGTT GGTAAACAGT AATAGTCACA GAAACCAAAT ACAAAGCAAG TTTACACGCT
    34141 GGGTTTGATA GTAACACAAT TTTTTTTAGG ATACGTTTGT TTTAGTTTCA TATATCTAAC
    34201 CTTTTTTATT GGTACCACAT CATTAAGAAT ACAAGCAGGT GACATAGAAA GGTTGAATTT
    34261 ACAGACATCC AGATCCCACA TTCTCTCAAA TATTTCACTC CAAAGAACAA GAAATACATA
    34321 CAGGGCAAGA ATGCGGCCAA GGTATATTTT TACAAACCTC TGTACTCTTA ATATCTGCCC
    34381 TTACGGGTAT GTCTTACAAT TTTTCTGACA TTTCTTATCT TTACTTTTTT ATTATCCTGT
    34441 TTCTGCTGAT AGAAATTTTG GTAAGGCCAA ATAAGGCAAC ATCCACACTA TGTAGCTGAA
    34501 GGAGATACAG CTTGATAACA GAATAAAAAG TTAAATTAAA TTGTGAAAAA AAAAGTGTAA
    34561 AAAGTGAAAT TAAATATGAT GTTTTCTTTT GTCATAGTGC TTTCTGCTTT ATGGTTTTGT
    34621 CCTGAAAAAT ACATCTTTTG TAGCCATAAA AGGATATGAT ACACTTCTGT ATTTTTCTGT
    34681 GAATCACTTG CTTTAATTTA CTGAAGAGTA GCAACTTAAG ACTGAGAATT GAACATATTT
    34741 CATAGATGGT AAGAATTTGG AACTGACTTC AGGGACACAA GCAACCACCA TGTATGACCA
    34801 AACTGACTTC TTACATGAAC AGGGCTACAG AACAAAACGT ATGTTGTAGT TCTTATACTG
    34861 AATCAATGAC CTGCATTTGA TCCAAGACCC GTCTTTTAGA AAGACAGCTG ATTGGGACTG
    34921 ACATGCCTAA ACCGAGAGCA GTCTGGTTCG TCTTGTTGCT GCTGTTTCAG TTCTCATGAT
    34981 TGTCAACTCA GCGGAGTTTT AGCTCACTGG TCTAAAAACA GTGGGGTGTG AATTAATGAT
    35041 GGATCTTATT ACTGAAATGT AGTAGTTGCT AGGACAGAAT TGTTGAATTT TTTAATGGCA
    35101 AAGGTACTTT GACATGAAAT CAAAAGAAAT TGTAAGTGTA AAGTGTTTGC AGTAAACAAA
    35161 ATTTCTGTGG TGGAAATACT GCACACGGCA GCAGCAGGTT AGCTTTCCAT CAGCCAAGTG
    35221 ATTTGGATGA GTGAGTTACA GAATACAAAT ATATTACATA TCCAGTTTAT TTTTTTCTAG
    35281 CTGTTACTTC AGTTGTTGTA TCTCGTTAAA CCTTTGGCTG CTCCTTCGAA AATCTGTATA
    35341 ATAGCAATTA TCTTTTCCTT ATGTGGATAC CCAGTGACCA AGATTATATC ACCTTTTAAC
    35401 TTCAGAATCT TTCCCTTTAA ACCCTAGACA CGCATTTTTC AGAACTTGAC TCACTTTTGT
    35461 AGAGTTCTTC TGAAGCTTTC CCAGTCTTGC AAACTTTTTG ATTTCACAGT GATACCACGA
    35521 TAGTTTTTGT CTCACCAGTG AAAAATAGTA GGTACTTTTT CACTGATGCT AATTTTCTTA
    35581 CACCTTTTAT AGCAAGCTTA GAAGAAATGA TTTTTGAACT AATAAGAAAG GGTGACCTGT
    35641 GCTTTAAAAA TCTGGTCTGG GAAATGGTTA GTGAGGCTGG TAAGTATGCG GTGTGCTCAA
    35701 AAGATAGATG CTGAACATAT TGCAATGAAT TCCACAAATG CAGTAATCGT TTTCTTTTTT
    35761 TTTTGCTTTT TAGTAGTATG CATTTTCTGA AAAGAAAAAC CGATGTTAAA AAATCAATTG
    35821 ACATAAATGA TATCATGAGC TGATTTCATA GCATTGTGAG TGAAATATTC TCTGCTGAAT
    35881 GAAAGCACTC AGTTGAAAAT GGGTTGAGAA GTTAGTGGAA ATGAGATGTA TCAAGTTGTG
    35941 GGTTTTTTTT CCTACCAAAA CAAGTGTTGA AACTACTTCT GAAAGTTGAT CCTGCTCGCC
    36001 AAATCACAGC TAAAGAATTA CGTGATAACC AGTGGATAAC GGTGAGTTTT GAGGAGGTAT
    36061 CATTTCTTCA CCTGCTGTTC TAACTCTTAC TGACTTGGTA CCTAAAGATG CTGTATCACA
    36121 TCAGTGGGAC CCAGCAGAGT GGAAAATTAA AAAACCCCAC AACATAAGCA ACGGGACACT
    36181 TGTAGGGGCC TTATCCAAAG CTCCCAAATC CATCAACATG TTTTGCTTGT ACCCCATGGG
    36241 CTTCTGATAA GCCCATTAAT TAGGAGAAGC TTTACACTAG GTTCCTTACC CAAACCAACT
    36301 TTACCTATTT CCCACGTTTT GACATAATAT GGAAGTATGG GTTCCGGTCA GGTTTAACTA
    36361 ATTCTCACAA CATTCCTATT ACTGTAATAA AAGTATTTTT TTTAAATTTA AAAACAGAAT
    36421 ATTGAGTCAT AGATTTGTGG CCATTCCTGA AGGCAAGTGA ATTGTGGTGC TGGAAAGGGA
    36481 ACCTGTGAGA CCACGCCACT GCGCAGGCAC TGAGCCTTCA GCGCTCTGAT GAAACAGTCA
    36541 CGCTATTTTG TAGTTGAAAT CAAAGCAGAG AGACTGGGTA CACCTGCTGC TTAAAGGTAA
    36601 CAAACCTTGA TTTCTTCCAA GCTGGCTTCA ACGCCATGCA GAAAGAGAAA TGCCGGTGAA
    36661 TCACTGGAAA ATATTCTGGC ATGTGGGAGG ATAAATAGCA CGCGCTATTA AAAATGGACC
    36721 ACTGGTTTTG CCTCACACCT TCATCTACAA AGGACACATT CTGGACTAGC ATGTATTTTT
    36781 CTTCTTTCCT ACTACATTGA GTAGAGATGA AGAAGCAGCT TTTTTCCTAA GTTTCAGTGC
    36841 ATTCTTGCAT GTGTGAGAAC AATGGCAAGC AAAGGTGTAA CTCTACCATG GCCTGAAAAT
    36901 GAGACAATTT TTATTCACTT CTGCCCTGCC ATACTTTGAG TACCACACTG TCCTTGCTTC
    36961 ATGAAAATGA AGATACGGAA AACTACCATC CATGTGATTT GATGGCTTTT CACCATTTAT
    37021 ATTAATGAAG TTTGAGACTA AATTCCATAT GATAACATAA TTGCATGGAA CAAAGCATTG
    37081 CTATAGTTCA TAGTAAACCA TTTCTTCTCT CTGTACTATA CAACAACTCA GGCACAGTAG
    37141 ATTTTAATTT GCAATGCTTT TCTTCATTTA AGAAGTAGGT AGCAGACTGG TTATCCTGAC
    37201 TATAAAATAT CTACAAATGC AACCCATGTT AGTTGCCTTC CATTTACACT TTCACAGTAA
    37261 GTGCAACACT TTTAATCGTT AGTTTCAATG CAGAACTGTA TTTTAGAATT TTTGACCAAG
    37321 TTTGAATGTT TCTAAATGTT GAGAGGTGGG CACTGCAGAC AGAATTCCCT CATGGTGGGG
    37381 AGCTCGCTCT GAAGCCTGCT GTTACGGACA GCTTTGGCAG ACGTTATTGG GTCAGAAATA
    37441 AATACCAACA GAAATGGGCT CTGGAAATAC ACTAAAATGC GCTTGTTCCT CCAGCAGATT
    37501 CACTTCCAGC AATTTTAAGC TTCCTCCTGA AGGTAAAACT TCCTAGATGA GGCAGTGCTT
    37561 CAGGCAGTGG TCGTGCCTTC GTGCTCCAAC CCCTCCCGTA CGTGGCCAGC CAGCCTTCTG
    37621 TTATGGTAGA ATTGCTAAGA GGCATTTTGG TCCCTTAAAT TTCTCTACGT TAGCGTGAGC
    37681 TGACTTTCAG TGCTATTTTA AGGCGTGGGT TGCCGTGTCT CCAGTTGTAA CGGAGACTGG
    37741 CAGCCATCTG CCTTTCAGCA GTAGCTCCAG CACGAGACGT TTTGAATCCG CTGTGTGTTA
    37801 CCTCGTGCAG CTGCTGCGCT TGCAGAAGGT ATTTGGTTGA ACTTGCCCCA GGGGCTCACA
    37861 CAGCACCTGT GTGGTGCCCA GTGTCCTCAT GTGCTTCTGC TGAATTTCTT GAAAAAACAT
    37921 TAACTAATCT GCCCGTTTTC TTGAATACTG ATGGACCTGT TTAGTAATTT TACTACTAAA
    37981 TACACCCTCA TCTTTGTTCA GTAGTGACAC TTCCAAATTA TTTATTTATT TAATAGCGGT
    38041 TTTTATTTCA TTGACAAATG ATTATTTTTT ATAAGGAGCT AAGAATACCA GAATGGTCAT
    38101 ACAAGGTAAT GTCAAAGGTC TTTCTCACAT CGCCATCAGC GGCCAGTAGT GAAAACAGTA
    38161 CTGAAATATT AGAGCAGCCT TCAGTCGCTT GTTGCTCTGA ACCTGAAGAA AGCGGTGGTG
    38221 ACAAAGCTCC ATTGACTTTT TCCCTCTGAT TTGTCCAAAT ATTTTGAAAC TCCTAAAAAT
    38281 CGACTTGTGG CAAAGAATTC CTCAGCTTCA GTGGGGAGAC CAGGAAGGAG AGTCTCCCTT
    38341 GTTCTGTACC TTCTGCCTTC CACCGGAATG TTTTGTTGGA TTCTTATTTG CATTCTCCAG
    38401 TGCTGCTTGT GGGTTTCATA CGTATTACGT ATCGCAGTGT TCAAAGCAGT GCTTAAATGT
    38461 TTTTCCATTT CCAGTTAGAG CTTTAGGTTT TTACAGGAGT ATAAAGAGAA GGAACGGGGA
    38521 CCTAAAGTGC TAAGTGACAC TCTGCAGAGT TCTTGAACAA CTGTTCTTTA AGCTGTCCTG
    38581 GTAGGGCCTG GTTTTCAGAA CCGCTGAGCA CCTGTGGCTC CCGCCTTACT TCAGTGGGAC
    38641 TTGCAGGTAC TCGGCACCGC TGAAAATCAG GACACCAGTT TCTACTTCAT GTTTGTGCCT
    38701 TCACAGCCTT TGTGATTTTA CAATAGCCAG ATGGGAAACA TGAAAGTGCA TTATCATGTA
    38761 GAGAATTCTG CGTGTAAAAA AATTAACCCC TTGGTGCCGT GTGACACATG AGCTTCTGCA
    38821 TAGGAGTAAA TGCATTTGGC ACCACAGTCT CCCACCAGGA AATCCCTACC ATCTGTACCA
    38881 AAAATTTATG AAGTCACAAG TCATTCTGTA TGATTAAAAC TGGCATTTCA AAGATAGGTG
    38941 CAGCAGTTTT ATATTCCAGA CAATACTTTA ACAATAAAAA TTTTAATTTA AAAGTTACCA
    39001 GGTACTTATA GCTAAACAAA TGACCTCAAG CTCAATTCAA GTTGATGTAT ACCTCTGGAG
    39061 GTTTGTGTTT TGTCAGTTTG AGACCATATA TAGTTTTGGC CGGGGGCTAT GCAAAGGGTT
    39121 GCTGATTAAT TATTTACCAG AAATATTAAT TAATGCAGTT CTGTTACTAG TTTTGATTAT
    39181 TCTGATCTTT ATACCAGTTA AAATTTTCCC AGACGCACTT AAATTTTTAC ATCTGCTAAA
    39241 AAGTTAGAGA AAAACACATG ACAGAATCGC AGAATACTTT TAAGTTTCTA AGAAATGCAA
    39301 AGATTGTATT ACCACTATGT GTTGTTTCTG AATATTCTGC AGGAGTATAT TACTTATATA
    39361 CTGAGTAAAA TATTCAAAAA ATACAGGGCA AATCGAATTT TGCAATAAAT AGTTTTATGG
    39421 ATACACATAT TTTGGTTTGA TATTGTAATT TCCAGTTACC TTAAGCATGA TTTTTAAGGT
    39481 ATGCTGTATT CCATTTTTTT AAACCTCATA ATGTATTGTA TAGATTGTGA TACAGTTTCA
    39541 CTGTAAGAAT ACTCTACCTC ATTTTCTTCA CTTCCCACTA GAAGAATTTG ATATTTTCTT
    39601 AGATCTGATT TAATGGAAGG TGGTGTTTCC TTCCAGGTAG TGGGTTTGGT CTTTTTCTCC
    39661 TTTCTTCTCC ACTACTGATT TTAGTTTTTC TTGGAAGAGC TTTTGAGCAC ATTGAAGGTG
    39721 AGCTCTGGTT TAGAATCCTC TGTTATTGCT GTGATTTTTG ATGAAATTTA CAGTTATGCG
    39781 AGTGCTTGAC TGAAGAGTAA ATCAAGGCCC TAAATATAAA ATGTATATGA TCACTGAGTG
    39841 AGCTTTCTTG TTCCTTTTGG GAGCAGATTG ACTTTTAGAA GCAAACAAAA TGCCTAAAGC
    39901 CCAAATCCTC TCATGCCTGA CTTACAGCAA ACAGCACGTA GGTGCGTTCC TGTTATGCAA
    39961 ATTATTTAAG TATGTTTCCA AAGTTATCTG AGGACCTGAA AAACTAGATG CAATGAAGGA
    40021 CTGAGATGCC TAAGCTGCAT AATGATTCTG AGAAATCTGC TTAGAGCTCT TGCTTTAACA
    40081 AAGCGGCCTC TCACTCTCCC ATCTTAAATT TTCTCAGCTA TCTGGAGTTG CATCTTTTTG
    40141 TGCACCTCAA AGTGCCCAGC ACTGCCAAGG GAGGGAGGTC TGAGCTGAGT TACAGCCAAA
    40201 CCAGACAGCT TCCTGACAGA AAGCAGTAAA AATCATGGCT TGCTCTTAGT AACTGGCAGA
    40261 GATAAAACCT TTTGTGTGGT GGCCTAGCGA TCGGACTGCT TGCTGAAGAT GCAGGAGACC
    40321 TGGGCTTGAT GCACAGCGTA AACTTGCCTA GAGGCAAAGG CTTGCGCTGG GGGACAGCAC
    40381 GGCATTGCTT TTTCTTCCCT TGACTGAAGC GATGACATTT GGGTTGGATT GCTCGCGAGA
    40441 GGGTCACTTT CTGTGATTCT GCAGAGCAGG CATTTGACAG GAATGATAAG GGCCAAGATA
    40501 CATACTACAC AAGTGCATTT AATACACATA TGCCTTCACT CTGCACCAAA TACGGAACCT
    40561 GAAACCACTT CAACATCTTT GCTACCAGCA AAAGAACGCA TTCTGCTGTC ATAGCTCAGG
    40621 AGAATAAGTA GCAGTTGCAC TCTGTGATAT GTTTCTAATA CACAAGTTCC CTTTTGTTTA
    40681 TGTTGCCTAA TTACTTGTGG GTTTGTCACT GTCTGTGTAA ATTTAGTTAC CTCATGTTTA
    40741 GTTACCCATC TTAGTTACCT CATGTTTAGA TTTTCCATTT CTGTGGATCA GTCTCCTTTT
    40801 TTAATTGATG GTGGCACTCA AGGTTTCTCT GATCTAAATC AAAAGCGTTG TTTCTAGCTT
    40861 TCTTCTGTAT AGAAAAATCA AGAAACCAGG CAAGACAGTT GCTCCTTTTT GCTTTATGTA
    40921 GTTACAATTG GTTTCGGATT TAAACTCTTA AGACCTTTAT GTATCAGTGC TTTTCTCTGG
    40981 CTCTGTCAAC TGTCCCCATG GTATCAGAAG CATTTTTAGT ATTTCCAGAC ATCCTGTTCT
    41041 TCTATTTTAC TTTGTATCAT ACCTAGTTTG AAGGTTCTTC TGTTTACTGT ATAACGTTTT
    41101 AAATGTTTTA ATTGTTTCAG TGGAATGCTT ATTGGATTCT GAATGTCTGA TAATGAATCA
    41161 AGAATTTAAC AGAACTGTTT CCTGCTCTCA GTTTACTGCT GTTAACTGAA ATCTTTTTTT
    41221 CCCCTCAGTA CTGAGGTTTT GTCTCCTAAA ATCTAAATCT AAAATACTCC AGACTAAGGC
    41281 TTCGAACAGC TCTTGAAAAT GATCCCTTCA GCCTTGTGGT TTTAAAGTGC TGTATGTGCC
    41341 GTTGAGATTA ACAGAATAAA GGTGCTCATC AGGCTTGAAA TTCTGTATGT TAGATGTGTT
    41401 CATGGACAAA ATACTTTATT GCATTTCCAT AAGAAGTTGG GTATCTCTGC ATTTTTGCCT
    41461 TGAACCCTGC TAGAGTTTGC TTCCTTAAAA CTGAGCAGAA AAAAAGTTGA AATGGAAACA
    41521 AAAGAAACGG GAACAACATA GTCTGTCAGT TAGTACACCT CCCCTCCTTT CACCCGCAGT
    41581 TGGCACCAGG TGCTAGTGAA TTAAACCCAA CAGGTGTTCA AATGAGCCAG CACAGATAAT
    41641 TAACTTAAAT GGTCCTATTT TCTTAAAAAC TGTCAGGAAA TAAACTCCCC CTTCTCTTTT
    41701 ATGTGGTATA CAATTATCTG GCACTCTGCA AGGCCTAGAT CTTTTAAAAA AAACTAAAAT
    41761 CAGCCTCTGA TTTTTTGGGT GCAATTCACT GCAAGCTGCA TATTTAACTA CATAACTGTT
    41821 CATGCCAAAG AGGTAGTTAC AACGCGTGTC ATCGGTTATG CCCACAGCCG TCGTAACTGC
    41881 AGGTGTAAAT ATGCATCTGC AACAGATGAG GTTGTTTTGC AAAATCGAGA CTTACCTTTC
    41941 TGATGGGGAT GAGTGTTTAT GCCTTGATCA CTTGGTACGT ATGTGTATGT AGGTAGCTAC
    42001 TTCAAAGGAA ATACTTTCTA AATACCAGTC AAGTAAAGAA AAAAACCTAG GAGTTTGAAG
    42061 TAAGAATTGC TAGTCTAATA AGATGGGGGT AAAGAGCTTT CAAACAAAAG AGTCTTGTCT
    42121 GTTACCTCTT TCCTCTGTTG GATCCACTGT GTGACCTCAG AAAACACCAT TATGATCATA
    42181 TTTTCTGTGT TGCAGTTTAC CAGTCTGTAC AGTGCAGATA AAAAACTACC TAGTAACTAT
    42241 CTATCGTTAA TTAATATTAG AAAAAAGTAT CTCTGCTGTT AGTGAAGTGC TCTAAGAGCA
    42301 TCAGGAGATT GGTAGCAATT ATTAATGCAA AATATTATCC CTTACAAATA AGCAACAGGA
    42361 CAACTCCAGT TTTCAGAGTT GTGTATAAAC TTTGCATACA GTACACGCTT GCCTTTCTCG
    42421 CCAAGCTTTC AGATACACAA TCGTCAGCTT TACCAAATGG CCAAAGGAGT CAAATCAAAA
    42481 TTATTTCAAA TCATTCAGCG TGAGGTGAGA GGACAGGAGC CTGAGCAGTT TAAGGAAAGC
    42541 TGTTCCTTCT GGACCCATAG ATCGTTGCAC TACCCATTCC AGATAGGCTG AGTAAAACAG
    42601 GAGTGCTGGA TAGGCATGTT CGTTTGCTCA GTAACGTAAA GAAATACTGA TGGATACAGA
    42661 CACAGGGAGA AGCACAGGCA GTGGAAAATC TCAGAGCCAT TCTCCAACTC TTTGGGGTTT
    42721 CTTGTTGTTA CTTTTGTAGA AAAAGCTAAA ATTCCTTTGC AAATTTTTGA GATCCATAAT
    42781 TGAAGGAGTT CTGGAGGAAA AGGTCATCTG CTTCCTTCCT GACTGTGGTA AGAAGAACAG
    42841 TAGTAGTAGT AGTAGTAGTA CTTGCAGGTT TGTGCTTGCA AAAGAGATGA CCGGCATTTG
    42901 GAAAAACTTT TTTTCTCAAT CTGACTGTGG ATTGAACTGC TGGGCTTAAA ACAAACAGGG
    42961 CTATTACCTT GGTGTCATGT TTTTAGTAAT AGGTCCTAGA TTTGATGTCA AACGTTAATA
    43021 AAATTTACTG TCACGTCTAG GGTGAAACTC ATGTTGTCTG GAGACCACGC CTTGGAGTTA
    43081 ATGAGGGAAT GGGAAAATAA TCTAGACATC GGTGAGGAAT GCAATACGTA ACAAGAATCA
    43141 AGTAACCCTG CTACTACCTG CCAGCAGGCT GAAACCAGTG AAGCACAAGA AAGCTCTGCC
    43201 AGTTACAATG ATAACATAGA ACCTGGTGCA GAAATTGAAA GAGAGAAAGG GGGCAACAAA
    43261 CCCTCCACAA CAGCAGACCA GGTAAGGTCT ACTTTGTTGT AAAATACAAC AGGGTAAATG
    43321 ACAAGTAGAA TGGAGAGGGA TTTAGGAAAT GTGCAGTGTG GCCTACTGCA GGGAGAAATT
    43381 GCGGATGTCT GCTCAAACAT TGTAGTGTAA GAACAGAAAT AAATACTAGG ATATAAGGTG
    43441 AACTCGCCAC TGCACAGTTG TCATGTAAGT ACTGTGCACT GTAAGAAAAC ATTTCGACTG
    43501 AGATACCAAG TCCATAACAG GTAATGTCTC CTGTTTGTTC TCTTCAGGTG TAGGGGCTAT
    43561 GTGTACACAC GGGATGGGAG AGAGCAGGAG GAATGTGGCA GAAAACCATG GGATCTTAAG
    43621 ACAGCAATAT TTAGGGGCAC TGAAAAGGAA TTCTTCACAA AACAGCTGAT TTTTTGTATA
    43681 TGCGCACTCT AGCTAATCTA AGTAGCCATC TTGTGACACT GGCTCTGGGG GGAAGGAGCG
    43741 GGGAGCGGGG GAGAAAAGGG GAAATAATTG TTCATAAACA ACAAACATAT AAACCCCCAA
    43801 TTAATAATGA AGTCCAAAGA TTAACATTTT GGGTAGTCTT TTGATTTCTT TGGAGGATTG
    43861 CCCAAGATAC TGAATTGCCA TTCTTTGTAC CTTTTCTGAT TCCTCTGTGT CCTCCTTGAG
    43921 ATGTGGAGAC CAGAACTGTA CCTTGCTAAA ATTTCCTTTC CTTGTGCCTC TCTTGATCCT
    43981 TTTGTTTAAT CAGGGAAAAA CTCTAACGCA AACGCTGAGG ACTCTGCCTC AGCCATGACC
    44041 TCTGAGGCTC ACAGATTTGT CAGTCACAAG GTACCTTGCT GTGCCACAGC CTGAAAGCGT
    44101 CATTGTTACA TCGTGTGGTT TCTGCTTTCA AAGAGGCTAC TTAAGCAAAG AACGAGCTCT
    44161 TGATAGGGAG TAATAATGCA TATTTATTAC GGCTGAATAT TCTTGTATGA ATTAAAAGGG
    44221 GTCTATATGC AAAAAAAGGA TTTAAATATA CTTTATATGC CAGAATCAAA GTTCTAGAAG
    44281 TTCTGCTTCA TGCCACCCTA ACTGGAGATG TGGAAACTGT CATCCTTACT TCCAGGCTCC
    44341 ATGGGCACAA ACAACTTTGC TGAGCTTGCC TGGAAATGCT CTGGCCCAGC CCCTGTTGAA
    44401 AAGCTAGGTC AGGGTGTGTT TCTGGAGTGT CATAGGTTAG GTTTTATATA AAACAATGAA
    44461 AACTGCTCTT TCTCCGAAAC GGGCCCTGAG GCAGCAGAAG TGGTGATGGT CGTGCTGCTG
    44521 CTCTTTTTTA CTGTAGCCTA GGCACGGAGT TTGAGCTGCA GCAGACTTCA GATTCCTTGT
    44581 CTTTCTGAGC ATGCTGCCTA CAGACAGCTC CTTTCTCAGG CGGGACTTTT CTTTCATTTA
    44641 TCATCTTGTA TCTCCTTTCA CCTCATTCAT CACTATCACT CAAAGAATAC TAGCACTTCT
    44701 TCCACAGACA GAGGACAAAT GCTGTGGTTT GGATTCCATT GTATGGACCA CGTACGCACA
    44761 AATTATTTGT GGCAATGCCT GTGTTGGAAT TTGCTTATAT TTCCTTTCTC TTCCTCCTCC
    44821 TTCTTTCCCA CACAAGACAA AAGACAGACT TGGCATAAGT ATTTTAAGTA CCGATAGGGA
    44881 CAAAAACTCC TTCAATATTC CATACCCAAT ATGCAGCACT GCTGTATGGG GGTGACTGCT
    44941 CCTGCTACTA AGCTGGTCGC TGATCACCAT CCCTAGCGGA CTTACATGGA TGCCTCCCCA
    45001 GGGGACCTGT TTCCTTCCCA TTCAACTGAA CAGGAAGTCA CAGCAAAATA GACAAAACCC
    45061 TAGAAAGTGA GAAATGACTT ACTGGGTGAG ATCATCTAGC TCAGTACTCT CGCTGACAGT
    45121 GACAGCAGGA AACGTTATCT CGGGAGAATA TACAAGCCTG GCTGTTGTCT CCCATGTGGT
    45181 ACCAAGCCTG GACATTTCCT CCCATGTAGT GCCCTGGCAT CCAGAATTGT CCTTACGGTT
    45241 GTTAGAAGAT ACATCCCAAC ATAATCCTTT TAGTATTCAT TATGGACCTG TTGTCAGTGA
    45301 ATATGTCTGA TTCCTTTTTG AATACGCCGA CACCATCTGC CTCTGCAGCT GCCCATGGCT
    45361 GCGAGATGCA GGCATGCACT CTTTACCGAG TAAAGAAACA ATGTTTTTTC TGTTTTAGAC
    45421 GGATCTCCTA CTCTGTTCAT CAAATAGCCC TTATTTCTGG AATTACAGCA TGGGATGAAC
    45481 AGCTCACATT TATTATTAGG ATCTCTGTCG TATCCCTCCT CAGTCACCTT CTCACCAAAC
    45541 TGAAGAGCCC CAGACTTTTT AATCTCTTCT CATGTACACT CTCATGCTCT ATCACTTTGA
    45601 TTATTTTAAT TGCCATTCTT TGTACCTTTT CTGATTCCTC TGTGTCCTCC TTGAGATGTG
    45661 GAGACCAGAA CTGTACCTTG CTAAAGATGC AGAGGCACCA AGGTTTTATG TATTAGGAAG
    45721 ATGGGGTATA TTGTGATATC CTCAATACCA TCTCAGCAAG GCCAGATGTA TTTGGCTTTC
    45781 TGGATACCAC TGCTTCTCCA GCCACTGCCA CCAGGCAGCC CTCAGTGGTG GCTCCAAGTA
    45841 GCTTCCCTCA ATTGTGACTG TAACTGCCAG TTTTTAACCA TCATGTAGAC CTGCTCTGAA
    45901 TTATTTTCCC CAAGTGTGTC ATTTTACACA TGCAACACCC CCATCCCATC CCACCCCACC
    45961 CCTCTTTCTT TTTTCTTTCT TTTTTTTCTT ATTTTCTGAA GCCTCTTTCT CTGTGTTCTG
    46021 CAAGGGAAAA GAAATATGGC TTCACCCAGG GGTAAAAGTG TACACAGAAC ATTTCCAGTT
    46081 TAGCTGTGTA AGAATTTTAC TGCTGATAAA CATACAGATG TTGTCACTTA TCTGGACCAC
    46141 TCTTTTCCCC CAAATAGAGC CCTGTTCAGG ATCGTTTCAC TGATGCCAGT TCTCTAGAGC
    46201 CTTTTTAAGC CTCCAAAGCA TATCAGCAGA TTGCTTCAGC TCCTTCATTC TTGTTTCATG
    46261 GACTGGCAAG AAAAAACGTA GCACACCTGT CTTACCAAAC GTAACTCTTG GGAACGAGAA
    46321 TACAGCCCTC GAGACCTACA GTGTTGTGAG TACCTTATCG AGCACCCTCG CTAACATTTT
    46381 ATTGAAAGTT TGTTTAAATT GAGAGATAAA GTAACATGTA ATTAAAGACT GGCTGTTTCA
    46441 TGTTTCCCTG GTAAAATACT ATTTTGCATC CAGATAGGAA ACACAATGCA GAGGAACCAG
    46501 TATTGCCCTT TGAGATGACC AGGGTTTAGA TACTTGGTCA TCCTGTGTAT TTAGGAGTGT
    46561 GATTTTAAGC TTTAAAAGTA TTGGACTACT TCATCTGTTA GTACTGGATA TTATTTGTGT
    46621 TAGCAGGAGG GTTTAGAGAA GTATATTTTC GAAAGTCAAA ATTGTACTTC ATTGTACTGA
    46681 AGTAAAAAGG CTTAGCTTTT CAGTAGGTAT AATTGTTGTT ATTACTACTA AAATCACTGA
    46741 TTCTTATCAA TTAAAGACAT GTACCAAGGA ATAGTCAGCT GTTAGCTAAC TTTGTCTTGT
    46801 TTTTTGCAGA GATAAATCTT CGAGTAAAAG TTGGACTTTG TCTAGTGAAG ACCATTGATA
    46861 CTATCTTGGC TAAATTTTAA CCATGAAACA CACCAAAGAG ATACCAAAGA GCATCATTTT
    46921 TATGAGAGAT GAAGATACAA TTCTTCATCT CTCGTTTTTA TAATATGAAG ATACCATTTT
    46981 AAACTGTGTT TGAATACTGT GATGAGTTAA TATGTGTAAT TTTGACTCAG AAAATAGTTA
    47041 GTGAAGATTA AAGTCAAGAA AATAGTCATA TAAAGTTGTT AAAGCAAGAA AGTTCTGTCT
    47101 CAGAAAGATT GGATTTAAAA TGTACAGGTA CGAAGCTTGT CTCTGTGTAC TGTAGGAGAG
    47161 ATAAAAAATT ATCATTTCTG TATGATCTTA TTTTTACATA CGATATATAT CACAATATAT
    47221 GTTATACAGT ATGGTACAGT TACACTAGAA TAGTATTTTG TAATTCTTCT CTGTTGCACC
    47281 ACTTTGCTCA TATTGGTGTT CTTCCCACCT TTTTAGTGTG TTTATAAAGT TGTGGTCATT
    47341 ATTTTTATTT TTTAAAATGT AGTCCCCTGC AGGTAGGTCA GTATCTCCAG TATCAAATTC
    47401 AAAGTGGAAT CAGGATTGCC AGGAAAAAAA GGGAGAATTG GACAAGTCCT TGGTGCCTTC
    47461 CACCAGTGAA CCAGGAAATA AAAGCCTACT GACTTCTGCT GTTGCATTCA GAACCAAAAA
    47521 GAAATCGTAG GGCAACCATC GACTCCAAAC AGCTTAAGAG TAAACAACTA TTACTTGTGT
    47581 CAGAATGAGC AGACCATATA AAGATGGACA AATCTATCCT GAAGTGTTTG CCTCTAGTCT
    47641 CCTGAACCCT TTAATCAGAA AGCTTTAGCT TTCCTTTAGC ACTGAAGAAA ATCTAACAGC
    47701 AGTGTGAACT CCTAACCTCT AAGAGGACAT CCACTGAGAG TATTTTTGTC AGAGTACAAA
    47761 TTACAGAATT GTCTAAAAAT GTATGTGATT TACCTGTTCT ATACTAATAA GCACCATGCC
    47821 AGGTAGGCAG CTGGCTTTCA CAAATCCATT TTGCTGTGTT TTACTCACGT TTACTTTCTT
    47881 TCCTTTTATC ACAAATGTTT AGGGGCAAAA AAATGAGGCC AGAATCTGTA ATAGGGATTC
    47941 CCAAGCACTG GATGCTTTAC ACCCTGAGAA TATTCTGAGA AATTGCTTAT AAATTTGCCT
    48001 GAGGCATTAC AGCAGAAGTG CTCCAGTCTA TGGAATTTGT TACTGCTATT TTAGGTTGCC
    48061 GTCAATTGCT TATTTTTAAA CAGAACTTAT TTTAAGCTTG ATGAATAGGA AATGTATTTT
    48121 TAAGTACAAT GGAATTGCTA TGGTTCTCAC TACTGAATTT CTGGTGTGTT GATTAAATTC
    48181 TTTAAATAAA ACAGGTGTTA GAGTAATGGC CTTTACAAGT TAATTAATCT TCATTTTCAA
    48241 AAGGATGAGC TACCATTAAG CTTAGGTTTA TTATACATAT GTGTAAATTG CAATGTGATT
    48301 TACTGTTCCA AAGACAAAGC CACTCTCTAA GGACAGGTCT TTCCCATAGA CTGGCGTTGT
    48361 GGTACATGGT GTGAGCAAAA TATACACGCT CCTGGCTGGT TGAAAACATT TCCTTAAATA
    48421 TATGTACATT CTGTGTTATG GCTTATTCAA GCAATTATGC TGAGAATATC AGTCTGAGGA
    48481 GACATCACCT ACTTAAATAT CTTCTGATCT CCACAATAAT CTTAAAATTC CTCTTACAGC
    48541 CATTACAACC TTGACTTCAT TGAGGCGTGA AGTATTCCTA TTAGAGGGCC AAAATCTTTC
    48601 TCTGTACATA GGTGAAAACT TGGAGAGATC TGATTTACAG TAAACGAAGA AAGAGCTTTT
    48661 TGA
//
