# Supplementary material for: The serine/threonine kinase 33 is present and expressed in palaeognath birds but has become a unitary pseudogene in neognaths about 100 million years ago
Source: BMC Genomics. 2015 Jul 22;16(1):543. doi: 10.1186/s12864-015-1769-9 (PMC4509753; doi:10.1186/s12864-015-1769-9)
Supplement: Additional file 3: — Contains the stk33 sequences from all birds examined in this study. [file 12864_2015_1769_MOESM3_ESM.zip › Aves stk33 sequences/Neognathae/Falco peregrinus (peregrine falcon) stk33 pseudogene.gbk]

LOCUS       Fpe_stk33_pseudogene     48716 bp    DNA     linear   
DEFINITION  Falco peregrinus serine/threonine kinase 33 (stk33) pseudogene.
SOURCE      Falco peregrinus (peregrine falcon)
  ORGANISM  Falco peregrinus
            Eukaryota; Metazoa; Chordata; Craniata; Vertebrata; Euteleostomi;
            Testudines + Archosauria group; Archosauria; Dinosauria;
            Saurischia; Theropoda; Coelurosauria; Aves; Neognathae;
            Falconiformes; Falconidae; Falco.
COMMENT     This record uses data from DDBJ/EMBL/GenBank entry AKMT01038249
            and AKMT01038248
            We downloaded the assembled contig(s)
            from the WGS project and performed a local BLASTn search with our
            genomic stk33 sequence from the African ostrich (KP072780) in order
            to identify the corresponding contig(s). We then used nucleotide
            and amino acid sequence comparison in order to identify the stk33
            exons.
FEATURES             Location/Qualifiers
     Source          1..48716
                     /organism="Falco peregrinus"
                     /mol_type="genomic DNA"
                     /db_xref="taxon:8954"
     Exon            1..111
                     /gene="serine/threonine kinase 33"
                     /pseudogene="unitary"
     Gene            1..48716
                     /gene="serine/threonine kinase 33"
                     /note="Exons have been identified by sequence comparison
                     with the stk33 sequence from African ostrich (Struthio
                     camelus) [KP072780]. Remnant exons contain several stop
                     codons and frameshifts within the ORF coding for stk33. 3
                     Exons have been lost due to large genomic deletions."
                     /pseudogene="unitary"
     Exon            20615..20967
                     /gene="serine/threonine kinase 33"
                     /note="frameshifts and 2 stop codons within the ORF for
                     stk33"
                     /pseudogene="unitary"
     Exon            23509..23614
                     /gene="serine/threonine kinase 33"
                     /note="frameshift and 2 stop codons within the ORF for
                     stk33"
                     /pseudogene="unitary"
     Exon            24816..24951
                     /gene="serine/threonine kinase 33"
                     /note="frameshifts"
                     /pseudogene="unitary"
     Exon            25977..26065
                     /gene="serine/threonine kinase 33"
                     /pseudogene="unitary"
     Exon            30983..31058
                     /gene="serine/threonine kinase 33"
                     /pseudogene="unitary"
     Exon            35655..35753
                     /gene="serine/threonine kinase 33"
                     /pseudogene="unitary"
     Exon            36029..36114
                     /gene="serine/threonine kinase 33"
                     /pseudogene="unitary"
     Exon            43095..43335
                     /gene="serine/threonine kinase 33"
                     /note="frameshift and 8 stop codons within the ORF for
                     stk33"
                     /pseudogene="unitary"
     Exon            46315..46398
                     /gene="serine/threonine kinase 33"
                     /pseudogene="unitary"
     Exon            47416..48716
                     /gene="serine/threonine kinase 33"
                     /note="frameshifts"
                     /pseudogene="unitary"
ORIGIN
        1 GTAGCTGAAG ACTTTGGTAT TCTTTCGTAT TTAACAGTAT GGCTGTTTTC ATTATGAAAG
       61 GCATTTGTGA TAAAGTACAG GGTTTAATTT TGATATTAAA AGTATTCTTA GGTTACATGT
      121 ATTACTAACT TTCTCTGTTT GCCCATAATA ATCCAGTTTA TCCAGAGATT ACAGAAGAGG
      181 TTATCTAAGA GCTACATTAC TAAAATACAG CATATTCATG ATAATGAAAT GCCAATTTAC
      241 TAAATCAAGC CTTAAATACA TCCTTCCACT TCATCACTAC TTTCTTCTTC TTTCCCAATA
      301 ATGTAGCTAT GTCCTGATTA AATTGCAGTA CAAATGTTCA AAGATCAAAT CTGCTTTATA
      361 ATTGCGTAGA CCCTGATCCT ATAAAGCCCT TGCGTTCTTC ACATAGAAGC TTTGTTTTGT
      421 TTTGTATTAT TCATTTAAAC ATAGAAGTAA TGCTTTTCAG TCAGTTTATT TTGATCTTCT
      481 AAAAATGGTA AACAGTGTCC CTGTCAGGGC TAAGGCACAA AGGTTAACTG CAGAGTCTTG
      541 CTTCTGTTGC CTTAGATATT TTGTGGCTAA GATATGTACT TCATTTTTCA GAACTCCAAT
      601 ATTACTCGTA ATTCTGGAGA GAGGGAGAGA GAAAGAAAAA GTCAGTTAAT TAAAAGCACG
      661 GATTTCTATT TATGTAATAA TGTCATGCAA AAGGCATACA GTGGGAAGGT AGGATTGCAT
      721 TTCAGTGTTT TCCAACATTG AAAATGTGGC AGAAACATTG TTCCTTAAAA GTGAGATGCT
      781 CTTCCTAAAA TACATTATTT ACCAGAGACA CGGAAGATCG TGGGGATTTG TGTGGGTATG
      841 GCAGTGATTC TAAACCTCCA TCTGCCTCTC CTAGACTCTA GTAGTCATTA ATTTATTTCA
      901 TGTTCAGTAG GGCTTAGAAA ATGCTCACGG TGTTTAAGAT ATTAGGTGGT TCAAAGAGAA
      961 CTAGGTAAAA GAAAGTATAA TTATTAGGTA TACATAGAAT TACAGTAAAA AGTTTTTGAG
     1021 TGCTTTCCAG GAGGGCACAC AAGCTCAGAC TTGCCTGATC TCTTTCTACC CATGCCTCTT
     1081 CACAGTCTTT TTTTCCGATT CATTTGGGAA GCTTCTTTAT CTGTGCATTG CTCGGTAAGG
     1141 GGTATGCCAT CTGCATACTA TTGTAAATTA GAGGATTCAT CCATCTACTA TCTTAGATGA
     1201 GTATGGCTTT CCTGCAGGAA TTTTGTTAAA TTGTATAAAT TTAATTCTCA TATCCCTTGT
     1261 GGAATATTGA ACAAAACTCA TTTTATGACT GCAGGGTTTG AAAGCAGAAG GGGCAGTAAA
     1321 CTAATATAAT TAATCATTGT GTCATTGCTA CAGAATAATG GACTAATTCT CTTCCTAATT
     1381 TCCAGTTACT TATCATTTTA AATCTCCCAG GGAAAGAAGC ACTGTATAGA AAGCAACAAG
     1441 GAACAACCAA TTAAAAAAAA AGTGTTTTGT TTCATCATCT TAAGCAAGTA TAGCAGAACT
     1501 GAGGAAACTC TGGTTGTGAT TTATTAGTTG CATTTGTTCT TTGAGTTTTC ACATAGTTAG
     1561 ATGTTTCACT GGACTACTTA ACATAGAAAA AATAATTAAT ATCCCCTTAT TGACATGTTT
     1621 TGTGCATCAA ATTTGCATTT TTAAAAAGCA CTCAAGTAAT TCAAGTACAC AGAATAATTG
     1681 GCTTGAGTTA GAATGAACAA AACAAGCCAT CTAAAACTTA GCTAACAATT TTTTTTTAAC
     1741 GTCAACCATG ACAAAATTTA ATTCTTGCAA TTACAAAAAT CCAGTTGTCA TCTGACATTC
     1801 TGCCCTAATT TGGGCCACTT ATGTTTTACT TACAAGACTG TTTCAAATAT TTATTTCACA
     1861 GCTGAATTCA ACTTTGCCAT GACAGGTTGG TGAGTATATT CTTTACCAGC TGATCTTTTT
     1921 AAATGTATCT ATTACCTGTC CCTAGTTCTG GTGTGAGACT GTGGGATCTA CTAAATCTTT
     1981 GCAGGTTCAA GTTTAGACTG GCACAAAAAA GATGACCAAC ACCTCTGATA GCTCCCACTG
     2041 GGGCTGGTAT TTGGAGGTTT TTAGAGAGAT TCAGGGGCTC CTCGGCTAGA GGCAAGCGGA
     2101 GGATGTCAAG AAGGTGAAAG AGGATGAATA GGAACGAAGC GCTAGGAAAA ATTGGTTCCA
     2161 GGATAGCTAA GGAAGGAGCT GGGAAAAAAG CATCACTGGA AAGCCTGGAG ACTGTGAAGA
     2221 TGCAACTGAC TACTAGACAA GATGAAGGAA AGGCAGAGTG GGAACACAGG AGGGAGTAGG
     2281 AGGTGCTTGA TGGGAATAGA GAAGCGAGTT TTGGCACCCA TGAGCTAAGA ATCCATAGGA
     2341 TGGGTAGGAC AGAAGGAGAG AGGGTTTGCA GTGTCCGACA GGAATGAATA GAGGAGGAAG
     2401 ACGAATTAGT AGTTCCCGTT GCTAAAGAGT CCTCTGCTGT ACAGAGTTCA GCACCATTTC
     2461 TGGCAGCAAG CTGAAAGTGT TTCAAGGCTG AACTTTCAAC TAAAAATTCT CATTAAGTAG
     2521 AGGCCCCGTA ACCCTCTTGG AAAGGTTAGA AGAAAAACAG TAAACAAGGC AGCATTTTTT
     2581 CCACTGGTTT TCATGTAAGT ACAGCTAATG GAACTGAACC TAGAGGAAGT ACTGACTTGT
     2641 TACTTTGAAG TTTTGTTAAT CTGGAACAAC TTCAGTCATT GCTGAACCCA AATTAGAACC
     2701 TAACCAGATA ATTAACATGT TTGATGATCT ACTTAAATGT AATAAATTCA GTATCAGTTT
     2761 GGGGCACTAC TGTTTTCCGC ATTCTCCAAT TCAATCCCAC TTCTCATTTA CCCTGCCCAT
     2821 ATTCCTTCCA GCCTCCTGCT CTGAATCAGG TGGTGCTATC CATTTTAGTA GGCTTTCTGG
     2881 AGAGATGAGT TGGAGAAAAT TGGTAGGGTT TGAACTGTGT GAGTAGCAGT GCTCAGAGTT
     2941 CTCTTTTTTG GTATTTCTCT ATTATTGCTT CCACCTTCAT GACAAACTTC AAAAAGGCTG
     3001 CGAAGGAATG ACCTACCTGC CTGTCAGACA CTAGGGAGAA TATTTCTCCG TGTTCTGTTG
     3061 TGCTGCTAAG GCAGCTGTCC TCTGTGCCTA ATTGTCAGAG GAGCACTGCT GTGACAAACC
     3121 ATTTGGAAAA AAAGGTAGCA GGGATTGTGT GGGTTTTCAT CTAGAGCTGA CATCAGGTGT
     3181 TTAATGCATT TTAAAGAAAA TGCTGGGAAA TGCATATAGA AATTGCTATG CAACAGTTCA
     3241 TGCCAGTTAT GCTGTTAGTA AACTTAAATG CTGTACAAGC AAGCTTTTTG AGTTTGATTT
     3301 TTATTTTGCT CTGTCTGGAG AACATGGTGT CAAGTGCCCA TTTTTTATTT TAAGAATAGT
     3361 CTTAAAGACT TGATTGCTCT TTGATCCTAA TGTTGTGTTG AAGGTAGTTC AAAGTTATAA
     3421 GGAGTTATGT ATGCTGTATC TTAATGAAAT GCTTGTCTGA AATTGTACTG ATAGCCTGCT
     3481 GTGAAAAAAT CAATTTACCA TCAGCAAACT AAATGTACTT GATGCTCAAT TTAGTTCACC
     3541 CAACTATTTC ATATTCTTTC CCTACAGTAA AACAAAAGGG TCCTGAGAAT TAATTACAGT
     3601 TAGCATCTGC TCATGGCAGC TTTGCTGATA TACCTAGTAG AATAAGATAG TTAGGGTGAG
     3661 AGTGAGATGG AGTATAAAGT TTTTCCTCCT ACCATTTCTT ACGCAAATAT CTTCTAAAGG
     3721 ACAGGCCTCT CTGCTGTATT CCTGTACATT TTCTTTTTGC AGTAGAGTAC CCAGTTGTCT
     3781 ATAAAATCAG CAAATACTGA TTGCTTCCAA ATAATTTGTG TTATGTCACT TTTTCATGGT
     3841 TCATATTTCT ATAAATATTG CTGGCTGCAC AGTGGACTAT TGTTTACTGG TAATAACATT
     3901 TCTTCCTTTA AAGTAAATGC CAAACTTTTT TTGGCTCAGT AGATAAATGA GAAGCTTGCT
     3961 GAGATTATAG GTTCCTGAGA TTCCTGACAT TGAATCTTGT ATTAGTGCAA TTCCAACCTG
     4021 CTGTGCCAAG TACACTGTGG AGCATCCTCG AATACCAAAC AAGCGTATTT TTGTGTTGTG
     4081 CAGTCTCCTT TGACATTTCA TCTTTATTAA CATGTAAAAA AATGTTAGTG TGCTAACGTG
     4141 TCGATCTAAA CTGAGATTTT ATTGTGCTCA ACATAGACTG AGCTGCAGCA CAAGCCCACA
     4201 AAATATTAGT AATGTTAAAA TTTTAGTATT CTATAATTTT GTATTTTAAT GCATATTCAG
     4261 GTAAATAAAT CCCACTTACT TCACTTGAGC TAGAAGAAGG ATCGCGTCCT GTACTTTTTG
     4321 TCCAGGATTT TTGTTTTTGC TGGAACATCA CAAGGTATAA ATCACCTTTC TTAGGGTGAC
     4381 TGAGAAAATA TGATCTCTCA AACCAAGGAG ATTTTCATTC TTTGTAAGTT CTCTAGAATT
     4441 TCTGTCACAT TGGATTTGAA ATGTGTTCAT CCATAGGACT TTATTGGGAG AGGATCACCT
     4501 TGTATTTCTG TGTGAAAGTG CCTGAACTTA GGTCTTGCCA TGAACAGTTG TGATGCTAAC
     4561 AATGGTTTTA GTGTTAGTCC TGTTTGCATT GGAGAGCAAT TGCAGTTCAT GTGATTATAT
     4621 TTGAAAAACT TGAAGTTTGG TGAAGTAAGA ACAGGTTCAT CGTCTTCAGT GATTTGACAG
     4681 AGGAAAATTA TGACGAGAAC TAGTGGGAAT CCTAAATGTT TTTAATATTT GTTGTTTCAT
     4741 ATCTCATGAC AAAGTGCAAA CACAAATGAG AAAGTTGTGT TTGCATTTCT GAAGGTGTAA
     4801 TATATCCTCT AAGCCTGCAG AAAATTTGCA TGTGACCTGT TAGCTGCTTG CGGTCTTTGA
     4861 ATGGTAAGTC ATTATCCAAA GAAATACAAT GCAAGCTTTC ATTAGATTAA TCTTTTTCTT
     4921 CTTGAAGACT TTTGAATATT CCTTATGATA TAATTTGTTA ATTTTATTCT CATATATATA
     4981 TATATACCAC TATTATTAGT GCTTCAGCTT TTGTAGTGGA TACAATTCTT AATTTTATGT
     5041 CCATTGGGTT GCCATATACC AAATGCTTTT AACTTCTTAA CTCATAAAAA AAATTGTTGA
     5101 AGCAGTGCTT GGCACTGGTC AGGTGCAGTG ATTATTAATA CTGAAGTGAA AATAAAAATA
     5161 TCTAATTTAT ATATTTCATA AATTAATACT CTTATAAAAC TGTGGTAACA TAGTGTGACA
     5221 TTTAATATGC ACGCCTGCAT ATCTAATTTC TTCCATTAAC TAAAATTTTA ACTAAGGACT
     5281 GAAAGAGTAG ATCTTTGCTC CCAATTGCCT TAGCAATTGA AAAGCATTTC TGTATTTTTG
     5341 TAGATATGCT TTATTAGAAC ACCACACGAC ATGAAATTTA AACTCTGTGC AGGTATAACA
     5401 GTTTTTGAAA GAACATGTGG TTTGCTACTC TTCCAGAGCA AACACATCCT CTAAATAATA
     5461 ACTGTCTTGG TAAACATGTT GAATGATTCC TGAGTATGTC TAGAGACACC CTTGAAAATA
     5521 AAAAGTGGTC TAAGTGAAAG GAAATCACAA CTAAACTCTC GATAAACCCA GTAATAAAAG
     5581 AACAGCCTGT CTGGACCTCA GAACTGGGGG CTGTGCACCC CCACCCTTTG CCGTTATGTG
     5641 AACAGGGAGG TCACAAGCAG CCTTATAACT AAGAAATAAC TTTTTCTAAA AATGGGATTA
     5701 GTCATGTGCT TCATCCCCAA GTCTGAGAGA GTAGAATCTT CTAGCTGTGT AGGGAAGTAT
     5761 TACTGAAATT AGCAGTTTAC TGACATCATT CTGCTTTTTT CCCCTCAATT TGAACATATT
     5821 CCATTGGCAA ATGTAATAAA TACAGTTTAT AATGGAACAG TTGTTGTTAT TTAAGCTTCT
     5881 TAAGCATTTA ACATATATGG ACTATTACAT GTTGTTAGCT AAAATATTTG ATCTATTACA
     5941 TGTAGAAAAT GCTGTTATCC CTCAGAATAT AGATTTTTCT TAAATTATTG TTTTAGGAAA
     6001 ATGGCTTAAT ACCATGAAAT GTTTTAGCTG CTATCTTTCT TTTCATCATG TAAGTAGTTC
     6061 CCATTGCCTA CATGTAAGAA AGGGTATGTT GAACTTGGAA AAAAATATCT TAATACTTTT
     6121 TAAAAATTAG TTATTACTTT GGATCTACTT AGGCCATCTC AATTAGGAAA CAAGTCTCAT
     6181 ACTTCTTTAT AAAAATAAGA TGGTTATTTA TTAAAATTGC TGGTGAGAAT TTTTGGGATA
     6241 TTACCTTTGG ATATGAATAG ATACTCAGGT GAATTGAAAA ATAGTGTTTA AGTTTTGTAC
     6301 ACTGCTTAAT TTCTCCAGAT GTCAAAATGT TTTCATCTGG AGAAGCAGCA TATTTTGTGT
     6361 CCAGCATGTT TCATTCCAGA TGCTAATTAG TAATAGCTAA AAAATGATAG TGTTATACAT
     6421 TAATGCTCGG AGGAGCATCC AGGAGCTCCA AGAGCAATTG GATCCATTGC TGAGATTGGG
     6481 GATGCCTGCT CACAAAAGCT CTCAGCAAAA TACCAAATGC ATAAATGGTA TTGAAACAGC
     6541 ATATAGCATA GAGTAATTTA TTTATATATA GATTTAAATA TGAAAAGTGA AAGGAGTAGA
     6601 AGTCATAACA GAGAATGGTA GATTTTATTT AATAATTAAT TAATCTGTTG TTGCAGTAGC
     6661 ACAGGATGTT GACTGCTTCT TTCTTACTGT GGTCCATTAC AACTGATAGT TTTGGTTAAT
     6721 TTAGTTAATT TCTACAACAG ATGCTCAATT TGTTGTGGGA TTTGAAGAAT GTTGTCTGAC
     6781 CTATAGGGTA TAATGTGGGT TAGATTGTTT TGTGGGTTTT TTTGAAGTAA GCATCCTTTG
     6841 TGGGGCTTCC CACAACTGCA TGGGGTAGAA CTTGATAATT CAGATAATCT GAGGTATAAG
     6901 CTCTAATGAA GGAATGAAGG GACTATTATC TTTACCCACG TTTGATGTCA GTAAAAAATG
     6961 CAATATTTTA TTACAAGTAG CTCCTGTTTC ACATATGTCA GAAACTCTAC TGTAATTTAT
     7021 TTTTCAAACC ACATCATTGT CCTGATTGAC TCCTTACTAT ATTTATCTCT GTGGCAAAAA
     7081 GATTTTTCTT TTAGCTTTGA AGGGCTTTCA TTGCTTTTGC TGAAACAGCA TGTGTTTTCA
     7141 TCTGCTTCTT TATTCAAAGC TGAAAAGTCT TGATTTGATA GAGTCTAATT TCTGCCATGT
     7201 TTTAGCATGT AGGTGTAGTA AGGTTGTAGG TTTTCTTTGA GATGATTTAT CTTTCCATCT
     7261 ACTGTTGGCC AAGCCAGAAG TTTAGAGGGA AGGTAGGAAA TTATATTAGA ATAAATCTTT
     7321 AATAAATCAT CAGAACAGGT GCATATGGTT TATTGGAGGC TGTTTCATTG CCTTTTAGGC
     7381 CAAAGCCTAA GACGACTATT TATGCAAGAG GGCGTTTTTT CTCTTGCATG TCTTATTTCA
     7441 CTGATACTTA AGTTAAAAAA CTTAACTACT TTTTGACTAT GGAAACGATT TCATATTCTT
     7501 TATACAGCAG TCTGCAAAAT TTCTGAAAGA GTTTGTGTTG TTACTGGAAA ACTTTTAGGG
     7561 GTCTTCAGAT TGAAGAAGTT TGGAACAAGT GCATTAAATT TAATGGTAGG CAATCTTTAA
     7621 GAAGGAATAT AGAAAGTTGT ATTGGATGGG CAAAGTAAAG TAACTGTAAG AATTAATTTT
     7681 TACTCTTGAC ATTTCTATTC AGTAAATACG ATCTTACAAC AGTGCATGTA ATTCACATTC
     7741 CCTTGTTTGT ATTTTTAAAT TGTGATAGAT TTCTGGGTTT TATGACTGTT CAAATTGCAT
     7801 GTTGATGGCA GTATAAAAAT GAATGACATT TAATTTAGTA CCACTGAGTT TTCATTTTCA
     7861 AGAAAGATCT AAGTAAAATG CAATGAATGT GATATATTTG AGAAGATTCT AGGAATGGTT
     7921 TTCTGTACAC TTTCCCCCCC TTCCAAACTT TAAGAGCCAA TAATTGAAAT TACAGTTGAT
     7981 ATTTTTAATT TTTTTGCATA GTTAGTTTAA CATGTGTTTG TGTGCATGCA ACCGTATGTG
     8041 TTCCTGTGAA CTTTTTTATT TAATGTAAAA GAAAAACTAC TACCTTCCCA GTTCCATAAT
     8101 AACAAAGTAT GGATTAAGGA ATACATATAT TTGATTAAGG CAAAAATCCA AACACAAAAG
     8161 AACAGCAATG AAAACAAGAC AGCAGGGTTA ACATAATTTC TAGGGAAAAA GGCATGTTTG
     8221 GTTGCTTAGC TATTTCTTCT TTTTAATATA ATTACTTTAT TTGTGGTCTT GCATTAGAAT
     8281 CTGCCTTACT GTAATCTAAG AGATCTTCGT GTAATTTATA ATTAATTTTT AATTATGCAC
     8341 GTTCAGTGCA TTTTCACAGA CAGTAAAATC TGTAACTACT TGTTGTTTTA TAGTTTATTT
     8401 TTAATACATA ATGATATAGT TGTTTACCTA TGTAATATAT GTACTAGTAT GTAATCATGC
     8461 AGTGCAGAAT AATTTTTTGG CAGGCGCATA TTTAGCTGAT GCTTGATTTT ATTTTTTAAT
     8521 GATAAACTTC ATATAAATTT AAAAATTCAG GTCTTTGGGT CTAAGTATTG AATGACTTAA
     8581 CTGTTTTGAT CGTTATCAGA CAGTTGTAAG GTTAGTTTTA CAGGTTAAGC TAGTTTTATA
     8641 CATGTTTACA AAGTGTTCAT TTTTAAAGCT TTATTACTGA GAATACCAAG TATTAGTACA
     8701 CAGAATGCCA ATAGATTTTC TGCAATCATG TCTAAAGCAG TTTGTCTTTT ATATTTAGTA
     8761 GGTACATGGA ACTTGGAAAA ATGCTGAACT GGATGCCATG ACTTGCAAGT TGATTCCTTT
     8821 CTCAATAGTA AAATCAGTAA ACGTTTAATC TTAAAGAAAG AACTGATTTC TGAATATAAA
     8881 TTCTAACATG TCTTTGCACA GTGGCCTCAC TTCTCACCTG AGGTTACAGT ATTTTTTATA
     8941 AACTTTAGGT TGGTCCTATC TAGGCTATTA AAGAAAGGAA ATGTAGAATA AAGATGCCAC
     9001 CTTGTGGGTG AAATAAATGA TGCAGTAGAC AATTCAAAAT AGCTTGTTTA CCAAATAGAT
     9061 TCTATGCATT TGAGACTGGT TACTAGAATC TGAGCTTGTA TTTTCTTCAA CATTAACAAT
     9121 TACTTTTGGA GTTTACATTC GGTAAAGTAT CTTGGTAACT GCAGTTGGAC TGTTCTGGTG
     9181 TTAAGTGTTA TATGACTGCT AAAAATCACA TGATGGTAAC TTCCTTCGTG CTCTTAGTCA
     9241 CCACAGTTTG GGCATCAGTT TTCAATGTAT TGAAGCACAA TTCTAATGCT GTCACCCTAA
     9301 CCTGAGTGGG TAACCAAAGT TAATGGGTTT GTAGATATTC TCTGTATGAA AACAGAATGG
     9361 TGGTGCATTC AGGTTCCTTT GCTGGAATTC TTCTCACTAC ATACCCGAAG GAACACATAG
     9421 TATCTATTAA TTTGCCTTTT TTAGCTGCCC TTCACTGATT TCTTACAGAA GTCAGTGAAA
     9481 TGCCAGGTGT CTGCAGATCT TGGTTTTGAA TCACCTTTGT CTTGGGCAGG TTTATATACA
     9541 GTGTTCTGGA TTTTGAGGAC ATTGTGTCAG TGGGTTTTTT CCTCATTCAG TGGTAATGAC
     9601 CTCTTATAGC TGCTGTATAT GGGGAACACA ACTGAGAGAA ACAGTATCAA TACCTAAAAA
     9661 ATGTGGACCA GCAAACTATG GCTGAGTCAG CTCATGAGAC CTCTCAACTG AAGGCAGTAG
     9721 TGATGCTTGG TATCCATGCC ACAGTCCAGC CAGGTACCAA AAGTTCCCCA GGTGGTTTCA
     9781 GGTAGAAATC TGATTTCTGT TCCTGTCACG AAGTATTGTG TAGTGTTCAT GTGTTCTGTT
     9841 TGCACGGCTT CCACAGAGTG AGATGGGTCT GTGAAGTGTT TCAGGTGAAA GACCCCAGAT
     9901 AAAACCTACA TTACTCTCAT TCGGGCTATT TTACTTGAAT TACTTGTCCC CTTTATTCTT
     9961 GCATGGATTC TTGGAGACTT GTTCATTTTG GTCTTTTGCT TTGGAAAAAC TATGTTTGCT
    10021 GTTCAGCTCA GCACAAGAAA CTCCTAATGA ACTCTCCAGG ATCAGTTCAG CTTGCAGGGC
    10081 ATCGTGAGTC TTTGATGTGA CACTTGGCAA GGAGAACACT TCCCAGTGTT GTCAGAAGCA
    10141 TTTTAAAACT ACTCCTGCAG CTACATGCTG CACAAGGTCT TTTCTATCAT AGGTCCTGTT
    10201 GGGGACTTGT GACCCACACA ACTCACGGTT TAAATGTTGT TGCCATGCAG CATCTGCATT
    10261 TTGTTGCTGG CTGGGGGAGT ATGCATGTGA AAAAGGATCT GAGCAACACA GATCTCAGAT
    10321 GTGGCAAGAA ATAATTACCA AGACTGGTGT AGGTTGTCTT TGGAAGCCAG CTGCAAGTCA
    10381 TAATCCAGCC TCCAGTGGAG TCGTTGACTT TGCGTGAGCC CTGGTACTCA TCCATCTAGG
    10441 AAATAGCCCC TTACCTTCAA GTCTTGTACT TGTCCACAGG ATTGTTAACT CCTAGGTCTT
    10501 CAGATTTCCT TTTAATGAGA ATATTTTTAT TATCATTTTT GAAGAAGATG ATCTACAAGG
    10561 AGGAAAAGGT AGTTTATCTT TGCTATTTGC AAAGATACAG ACAAAGACAT TCAACTGATA
    10621 ATTTGCATTC ATCTGCCTCC AGGCAAGTAC TTGTCTCCCC ATGACAATGT CTAAACTGGA
    10681 GAAGGCTGCT TCAGAATTCC TGCCTTCTGC TTCACCCTTC CACATATTCC AACATGTGCA
    10741 GAGCAAGAGC CAGGGTCTCC CAAAACATCT ATTTCAATAA AATCTGGTGT TTGTACTGGA
    10801 AAGCAGTCAC GACACAGTCC CATTCCTGAT GTGTATTACC AAAGAACCAG GACGTCATGG
    10861 CTCACAGTGG GGAGTGCTTG CCCCCCAGTT TGGCCACAGA CTCAGTGGCC TCAGTAGTGT
    10921 AACTGGTAAA TGCATTTTTA TTGTAGTAGC TGTTTTTTGT GGTTTTCTGT TGTCCAAATT
    10981 TCAGAGAGCA CTATCCAGAA ATAGATAATG CATTTTTTTT TCCAACTTAG TCAAATAAAT
    11041 AAAGTACTCT GCATTTCCAG AGGACCATGG AGTAATGACT TGTGCCAAAC AGGTAACAGA
    11101 TCCCTAGCTT GATGTGTTTA TAATCTCAGT GTACAAAGAA AAAAAAATTG TTCTACATGA
    11161 ACACAACACG TGATAAAGCG AGGTCTTGTG ACAGCACTTC CAATATTTCA TGGAGATGGC
    11221 TAGCAAGACA GTTCCTGGAA AGAGGCTGCA ATGTTTTGAT ATTATTTTTC ATCTTACAGT
    11281 CTTCAAGTGA GGTCTTATTG GTAGCATTCT TTCAAAGGAT AGTAGGTTAT TTTTTTCTTT
    11341 TACCTTAGAG ATTTTATGCC TCAGACTGTA CTCTACTTAA AATGTATCAT GTGTACATCA
    11401 GCATCTGCTG GAAACCAGGT TGCTATGCTC AGTGAGGAAG GGTTAAAACA TCCCAAGCTC
    11461 AGTCCGGGGA GAACAAACCC AGTTGTTTAA AGCTGCTTTC TTTAGCATGG CTCCAACTAA
    11521 AACAAATACA GTACTTGGCC TTTCTGCTGA TTGAAGTATC TGTGAATAAC ATAGTGTTCT
    11581 TTTGGCTTTG GATTCAGTTC TTGCTGGTTT GTCTGTAGCT TTCAGGAGGT TTGTTATGTT
    11641 ACCTCTGTAA ATCCCTAGGT AGGTTTCTTC TTTTCCATGG CTGACTTTGG GTCAGATTAG
    11701 GCACAGGCGG TTTCTGTCCA CCTCCTTCTG CATGGACAAG TGGAGTAACG TGGACGGGAG
    11761 TTCTGCTGTG CAGCTGAGCC AGTCATGGCT GGCAATTACT TTCTGCATGC CTGGCATCTC
    11821 AGATCTGAAA TCTGCTACTT GCTCGCATGC TGTCACCAGG AGGTGCTGAG CAGGCTGCGG
    11881 GGGATTTGTA GTAGCACAGG CTCTTCCCTG TGCTGAGCAG GGCTCAGGCT GTCAGAGGGG
    11941 CTGTCTCCAG TCCCTCCTGG AGCCTGAATA GTAGTGTAGT GGCTTTTCTT GGCCAATGAT
    12001 GACCCTCAGA GGTCAGGTAT TTAAAAACAA TCTATTGCAG CATATTTAAA AATTCCTAGT
    12061 CTGAAGATTA ATTTTTTTTT AAGGCTGTTC TCTCTTATGC TTTAAGTTAA CTGGTTTTTG
    12121 TACCCTTAGG AAATCATCGA TGACATTAGA ATCATCCCAA AAGTCAAATA CTCTGCTAAT
    12181 AACTGTCAGA TGCAGCTTTT TTGTATACGG TTGTGCACAT CTTTTAAACA TGCCAAGCTC
    12241 TGCTTTGTAA CTCCTTGACC TATTATTACT ATGATGTTTA TGTATATTTA AATGCTAATG
    12301 CAGTGCAAGA AATTAACATC GTATTTACAG GTTCAAACTA TATGACTGCA GCTGTCTATT
    12361 CCTAATGTCC TGTAAGAGTG CCTTTGTTTT GAAAGATTTG TCTTTCCTAC GGCAACCGAC
    12421 TATTCTGAGC TTAATACTTT GCACCCTGCT CAGAAATTAC AGGGTATACA AAACGTACTC
    12481 TGAAATTCAT TCAAACTTTT AAAACTTATT ATGTCTAAGA GCGACAGATT TAAGATTACT
    12541 GAGGTTTCTG GTTGAAGTAC TTCAAGCAGA AATCCATACT CCATTAGGTT TTGTAACATT
    12601 ATGTGACCTT AATTTTCCAG GTATTTTGCC CTTCAAATTG AAGATAGTAT TTTAATACTA
    12661 TTTAAGTCTC CTGAAGAGCC TTGTAATATG ATAGGCTTAA GTTGTGAAAC ATTTGAACAA
    12721 AATGAAAGAT AAAAAAGTAA TTTAGGATTT TGTATTTTTT TTATGTATGG CAACATAAAG
    12781 ATATGCATCA AATAACACAT TGAAATGGGT GATAAAAGGG TTTTTTGGGC GTGCAGTTAT
    12841 CAGTGAAATT ATGTGGACAT GCAGTCAGCC ATATTTCTTG TATGAAAGTC TTTCTTTGCA
    12901 TTTGATTATT TTAGGAAAAA ACATTCCCAG TGATTTGAAC GTAGGGATTT GTCTCTTACC
    12961 TTGTGGTGTA CTTCAAATAA AATTCTAGCT GGACAGCAGC TGTAGGAACC CATCTCAGGA
    13021 GATGAAATAG AATTACAGAG CTATGCAGAC TTGTTGGGGA AAAACCTGAG GAATTATTTT
    13081 TTAAAAATGC TGTGCAAAAA GGTAGGGGAG AAACTAAGGT TTTCTTATTA ATAAAGGTGA
    13141 TACAGACTTT CAGGAGTGTT AAATAAGAGG AAATGAAAAT TATCAGCAGC TAGTGTTGTG
    13201 CACAGCTCCG TAATACGTTA GAACTGGACC TGATAAATGA CAGCAATAGC TTCTGATGTT
    13261 TTAACCCGTA AGGTAATCCT CACGCAGTCA AATAGCTATG CAGTATGACA GATGCAAATC
    13321 ACATCACTTC CGAAAAATCT CAAAAAAAAG AGGAATCATA TGCAACTGAA GTGTAATGGC
    13381 ATTTATGCTG GATGTGCAAT TATATATACA TTCACATGTA TATTTGTACA TTTTGAAAGT
    13441 GTATCTTGAT GGTTACCCTT GGTGGTTTTT TGTCTAAAAA TAGTGTTTCA TTCATATACG
    13501 GCAGAAGTGT CAATTGCTAG CTTTTCTGTG TCTACAGCAC TGGTTGTTAC TATATACTGT
    13561 AACAACTTGG CATAGATTGC CTTATTTAAA GATTTACATT ATTTTGCTGA TAAAAAATAA
    13621 ATATTATTTA ACAGAATGTC CTTTTTGCAG GCTTGTGTGC TGATAACTGC CTAACAGATT
    13681 ATATGAATGT TACAATGTCA AACAGAATTG CCTGAGATAC GGGTATTAAT ACTGAGATAT
    13741 TTTTCAGCCT CAGGTTGGGC ATTCTAGCTA CTGAGTACAG GAAGGAATTT AAAACACAAC
    13801 TCAGCAGGCA ACGAGTAATT ACATTTTGCT TGTCTGAATG GTTGTTTTCT TGTTCTTGGC
    13861 TGACAAATAT ATGAAATTTC CCCATGTATT TCATTAGTTG TTTCCCAGTC CCTTGAGCTT
    13921 AGCTGTGTAT TTGGTCTAGT TTTCTGACAG CAGCCACTAC TGACCATTCA CTCATTTGAA
    13981 CTAAATTTGG TCTTGCTGGC TCATCCAGTT TTGGTGGAGT CAGAGTAAAT TCCTTTTGCC
    14041 CACAAGGCTT CCAGTTCTGG TTTTTAAGCA TTGCAGGCTG CCTTGGCACT TGGTGAGTGT
    14101 GAACATTTAC CCTGTATTTC TGCCAAACTT GGAGTAGGAC AACTGTGAGT GCAGAGAGGC
    14161 AGCCAGAAAT CTTGAATCAG AGTTGTGAAA AATTAAGTCC CCTTTTGTCT GTGCCCCTGG
    14221 ACTCTGTTTT GCCAAAAAGT ACCGAAGTGA CCTCTTCTTT GTTAAATTTT ACTAACTAGT
    14281 AACTGCAAGT AATCTAAAAA AAGGGCTGTT TCAAGTTAAG AAAGATTGCA TATTTGCAAC
    14341 TTTTTTTGCT GGTTTGTTTG TTTCAGCTAG AGAGCTGTGA AGTTTCATGT CTACTTTACT
    14401 AACTCAGAGT AATTAACTGA GCATCCTAGC ACTCCAAAAT GCACAGAGTG GGGGTTTAGT
    14461 AAGACTGTTG AAAGGAAATC TAAATCAAAA TATGAAAAGG TTAAAAACAG AAAACGTTTT
    14521 CAGTCTTGGT GGTGTTAAGG AAAGATCTGT GTCAGATATC TAGAAGTACT GAGTTCATAC
    14581 CATAACACAC CAACTTACTT TATCTCTTAG AGGTTTCCTG AGTCAGAATT TTTGTAATCC
    14641 CATTAGTCTT TGAGACAAAC TTCCATCTGA GTTTGGAAGG ATGAATCTGT TTTCACATCT
    14701 TACCATCACT ACTAAACAGA TTTGTGGCCA CTGTTCCTGC TGTTTGCAGA ATCACTTCAT
    14761 GGTGTTATGT CAATTGGAAT GGTGGTGTCA ACAGTCTTGT GATCTCTGGT GGTATTGCAT
    14821 GGTACACACT TCATGGCATT CTTAAGCAAA ATCAGACTTT CATGTTCTTC ACATTCTAGT
    14881 CACAGATAAA AATAATAATT CCGGTAAAAT ACAGGGCAAG AGCATTTCTG CCTAGCATTT
    14941 CACAAGCGAA AAACAAAACT AAGTTTTAAC TTTGAAGAAA TGACATGGTC TTGTCCTTTT
    15001 AATTGAAAGA AAGGATACTT TGCCTGTGAA AATTAAATCC TCCACAGTTT GTAGTTGCTT
    15061 TTCGAACTTG TCAACCTGAC AGTGAAATCG TGTAATCTGA TAATACCATG CCTGAGGCTT
    15121 ATTGCAATTT TTTGGGCAGC GGTATCAGCA GATGATGTGC TCTGTTGATT TTAATCACTT
    15181 ACAGTTTGAT TCTGATCTCA CTGACCTGAG TGTAAATGCA GAGTAACTCC ATTGACTTCA
    15241 CTGGAATTAC CATAAACATC TCAGTGTAAA TGAAATGCAT ATTTAGTTCA TTGTATTTGT
    15301 GCTTCTGCTA CAAGATCTTC AGAAGCCACC AAAGCAAGAA AGATATGGAT GACTTTTCCC
    15361 ATCTCTTCAT GACAGCTTTC TCATTCAAAC AGCATTCATC ACTGACCAGT TGTTAAAATT
    15421 GTCATGTATC TGTCTGTGTG TTTGTACTGA TGACTCGAGG TCGTTGTGCT AAATGCATGC
    15481 ACTAGTTGAC TTTTCATTGT CTTACAGCCA GTTTGAGTTG CTTTAAGATT CCTGCAGCTT
    15541 GTCACTAGAA TTTCTCTTTA TTCATGAGCT TTTGCACTGG CTTTATAGTC AGTTTGAAAC
    15601 TGATATGAAT ATATTTGAAT GTCTGTGGAT GGATGGAGTA ATTGGATGTA TTCTAGAATA
    15661 CTTTTTGGTA AGTGGTCATA AATAGAAACT ATTGAAATGT AGGATCTAAT CCTGCAACCA
    15721 TTTTTTCAAC CTCTGATACT GTCAATAGGA GAGCTGTCTG CATAGCAGGG ACTACAGCAT
    15781 TAGGCTCGTA CAGAACAAAA ATGTAGGTTG TTCACAGCAG ATTTCATGGC ACAGACGTGA
    15841 ATGTTTCCTA TTTAGTGAAG ACTTTTTCTT TACACTGGAA GCTTGCTTTT CAGACTTGTA
    15901 AGCCAAACAG ACCCTCCACA GCAGACCCTT CAGTAGTTTT TTGAGTTTTT TTTTTAATGT
    15961 GGTAAGACCA GTTAATTTGC TGCTGAGCCT AATATGTTTT TTCCCTCCTT TATTTACTGA
    16021 CCAATGAAAA TTAATGGGAG TCCTGTGCTT GTTTGTTACT TGTGGTTCTC AATATCTCCT
    16081 ATTTATTGAT AAAGGTCAAA GCTATCTGTG TTAGTAATTA TGGACTGCTA CTCATAGCTA
    16141 ATAATTAACA GAAACTGGTT ACTACTTACC TCTGTTAATA AATCGGTCCA GTGTGACTTT
    16201 TATGCATCCT CAATGTAACT TAGGGATAAT ACAGAAATGA TGAAAAAAAA AATACAGGAA
    16261 AAGAAAGGAG CATTTATATC AAAAATACCT GTTTATTGTA ACATAGTAAT ATGGTTTAAT
    16321 TGAACATCCA TCCTAGATTT GACTTAAGTT ATGGATATGG GGAAATAATT ATAACTGTTT
    16381 CTGAAGTCCT GAAACACTGG AATATTTGGA GTTAGATCAA CAAAATATTT GGAGTGTATT
    16441 CATGGTCCAT GCTACACCAC AGTACTTCTG GGTGTTTAAG TGTTTAAGTT AAGGAGGAGA
    16501 GCTGAAGATC TCGGTCTGCT GATCTTCCTT GCTCTGCAGG AAGGGATGTG TCTTTGGTCC
    16561 TTTTTGTTCC CAGGGCTTTG GCTGCAGGAC AGCCCTGACC CATTCCCCTC AAAGACCTTC
    16621 CTCTAACATG TGGCTAGATG AGGAGGCATG GTGCACACTC CATACGGTCA CGCCAGAATA
    16681 GCTGGTGGAG TCCGTGCTGA TCCCCTGTGA GCCTAAAATG TCATACCCTT CAGGGAGGGT
    16741 GCAAGGTGTG CACTTTCTGA AAGCAGCAGG AGGGCTTGAG CCCCGCAGGG CACAGCACCT
    16801 TGCTGCTTGG GCTCCTGGGG CGAAAGGGCT CCCACAGAAA TGCCTTGGGC ACTCTGAGCG
    16861 TCCACAGCCG ACCGAGCAGC CACCTGAGCA GCCTGCACTG GAAACCAGTC TGGACTGTGA
    16921 TGCCGGATAA CTTTGGAGGT GTTTGCTTCC TGGCAGGAGT TGAACAGCTG GGGGCATGTG
    16981 TGAAAGCAGA ATTTTAGGCA TGTTCAGACT TCGAGCAGTT GCAACGTGTA GTAGGGAAGG
    17041 TCACCCCTAC GTTCTGCCGC ATTTTCTTGG TCTATGTGAC CGTTAATGGC TGCAGAAGAA
    17101 AACAAACAGA TCTGTCTAGA AGAGAAAGTC TCTAGTGTTG GAGTTAAACG ATGCCTTTAT
    17161 CTTTGTTTGC ACTGTCAAGT TATTTTTCTT GTTTTGTCAA CGAGGGAAGG GGTGATAATG
    17221 TATCCTAATG TCTCTCTACA GACAAAAACC GGTGCAACTG TTAAAGCTGA GCTGTAGTGC
    17281 TGTGTCGGGC AGACCTGGAA AGTCTCCACG AGCTTTCCAG GAATTCCTGG CTTGCTTTCC
    17341 AGGAATTCGC CCCTTGGTTT TCTAGGAATT TATACTGTAC TTTGTAGGAA ACGCCACCTT
    17401 CTGCTTCCTA GGTATATTTC CTCATCACTT TCCAGGATTG TTTCCCCACC TGCTTTCTAT
    17461 GAATTTTTCC TAGGCTGCCC AGTAATTTCC TCCCAGTTTT CAGTAATTGC CAACGTGTCT
    17521 TCTGGAAATT CCTTCTTTTA TTTCCAGGAA ATTTCCCTCT GCTTTCCAGG AATTCTCCTT
    17581 GTCTGCTTCC TAGGAATTTT ACCTCCTGTG TTTTAGGAAT TTTCTTGGTG CTTTCTGAGA
    17641 AAACTCCCCT CCAGGTGGGA ATTGTCCAGG GGCTTTGTAG ATTTTCTCTC TGTCCTTTGT
    17701 AGGAATTTCC CCTGTGCATC TTAGAAAATT TTCCTTTCAG TACTAGTCTT TCTGTAAAAT
    17761 ATTAATACAT GAAAAATAAT TTGTACAACA TTAATTGTGA TAACTGACGT TATCTTAATT
    17821 TAACAGATAA GGAAAATTGT AGCAGGAGGG TGATGTAACC TCTCAGTTCC CAAAGGAGGT
    17881 GTTATGTCTG AGAGAAGATT TAATTTCAGA CTTGGAGAAA AGAGGAATCA GTAAGTCTAA
    17941 AAACCCAGCA TTCTGGTTTG CTTTGTTTTT TTAATCAAGT TTGGGTATTG CAGATGCTAA
    18001 AAATCATAGA GGAATTGAAA TAAAAGATGA TCTGGGATGT TAGAATCTAA TTCATGGGCC
    18061 ACATAGCTCC TACCTTCCAA CACCAGAAAG TTGGAAGTGG GAATTCCTAG AGTGTGTGAC
    18121 CATTCTTTAT TCATGAGGGA CACTGTGTCA ATTAGTGTAT CTGCCTTAAC CAGTGACAAC
    18181 TAAATATATC AATGTGAGCT CACATTCCCG TTGGATTCCT CACCACTTTA ACTTTGATCA
    18241 AAAGCACCTA AAAATACTTC TGGGCTGGGA AGGAAAAATA ACTTCAAATT GCTTTTTGAT
    18301 CACGTTGTCA ATTCGCAATG GAGAGGAAAG CAAGCTGCAG GTTTGGTAGG GAAGTGTTTC
    18361 TAGTGCCTAA AGCTGTCATG TAACGTTTCC TCCTCTGCTA TTTCCCTGTT TGTATCCCAT
    18421 GCATATTATA TTGTCCCTGT TTATTAAAAC CAGAGCAAAT ATTAATCTGC TCCTCCTGTA
    18481 CAGCTTTTAA TTGTGTAAAA TATGCATTTG TCATAGTTAC CTAGAGTGAT TAAGGCAGAT
    18541 AATTCACTGT TGGAGCATCT GAGATCTTGG ATATTTATTA CCAAAGGATA TCTAACAACT
    18601 GTGCTGTGTA TTCCAGAGTA CTTGCTCTTC TTGCTATATG CTGCATTCTT TTTATCTGTC
    18661 TGGGGGTTTT ATCTATCCAT AGGGCTATCT GCCATGCTAT CTGTTCATGA TTTAATTGGT
    18721 TTAATTAAAT CTGTTGTTAC AGTTTCTAGT TTAAGTGATT AATAAAATAT TGCAAAATAA
    18781 TCTGTTAGAT GCATGGAGAC GTTATGCTAG GCTTTGCCTG ATGTGTTGTC TAATCAGGTT
    18841 TTTTTTTCTT TTTATCTATT GGCAATAGTT TGATTTAAAG CAGCTGCAGG TCCCTCATTT
    18901 ATTTATTTAT CTTGAGCTAG TAGTACTTGT GGCAAGACGA AGGGTTCACA AAGGTTTCCT
    18961 GGAAAAGTAA TCACTCCTTT TTCTTGCATA GTCTTATTGG TAATGTTAAA AAATACATCC
    19021 TTCAGTTTAG TATTTGTCAA CAGAAGACTT TACTCAGTTC AGAATTTTTA AATGCAATAA
    19081 CTTTGCCCAC AAGCAAAATG TAAAATGAAT TCAGGATTTT AGCCTTTTAT ATTTTCAGAA
    19141 TATCTTCAAG AGAACAAAAA TATTTTTACG TATCATTACA CTTACGTTTT TGTGCTAGTT
    19201 ATCACATTTT TTTGCCTGTT AAGTTTCAGG GAATCACAGA TTGTAATAGT TTTATCATAT
    19261 TGCAGTTAAA CATTTCTTGG ACAGTAGGAA TAAGAGTACT TAAGTCACAG ACTTAAATAT
    19321 GAAAATGGGG TATTAATCAC ATTTCATGTA AATTGCAGAA TATAGACTTA TCAAGTTGGA
    19381 TTAGAAGCTA TCTCTCATTA TGAAAGCACT GTATCGGAAA AGAATATTCC CTTAAGTAGT
    19441 TTTTGCCTGC AATGTAAGGA TTTTGTACTA TTGTTTTCTA ATAAGCCATC TGTCATTCAA
    19501 AAAGAAAAGT CCTAGATCTG GGAAGTGAGG GGACAGGGAG GAACCAAGGG CTTAAGAATG
    19561 TTCAAATGAC ATGTTTAGCT CTGAGGTGCA TCAGAGGTAT TGGAGCAGAG GAGATTTTGC
    19621 AGAATGCCTG CTGAAAATTT GCTTCTTGTT TTCTGCAGAA ATGCTGGTGG TACGCTCTAA
    19681 GCTTAAGCCA GATTTCTATT TTCTTGAAAT GTGGATCCTC ATCCTAGCTT ATTTGTGTCT
    19741 CTGTCTCTAA AATGCCATCT CCCTTGTAGT CTCCATAGAC TGAAGCCTCA AACTGCCTGA
    19801 AACGAGGGAC GTTGCCTTTC ACAGCTGGGC AGGGCAGCAG CTGCTTCAGC GTGGGGCGTA
    19861 GGTGCTGGGC GCGGGATGGC TACAAGTGTA AGCACCCCAA CCCTTGGTGT GCAGGAGGTG
    19921 AACCAGTACC AGCAGGTAAA GGTAGTTTTC CATGCCTCAC TCTCACCAGC CATCTGGAAG
    19981 GCAAGAACAA CTCTCTTTTA TATAGCTGGG CATCTTCAAC ATGATGGTTT TCCCAGAGTT
    20041 AAAGGTAGTT AATAGTTGCC TAGTTAATCC CCTAACACTT TCAGGTATTG CCTGTTCTCA
    20101 GTTTTCAAAT GTGTAGGAGC TGAGCTCTAG CCCCGTTGCC TGGAAATGTT TAGATAAGCA
    20161 TGCCTTCTTT AGTGCGTTTT AATTCCCCCT GAGCCTTTTT GCGCAGCTTC TTTTATGAAA
    20221 AAAGTAGACT TTGAGGAATT GTGTGCAAAT CAGTAGCTCT CCAGGGGAAT TACAAGAGCA
    20281 CCCAGAAATA CTTGCTTTCA TTATCACTGT CTTGGCAGTA CTGCTGGAGT ATGTCCTCAC
    20341 GTGGTGCCAC TTAGAAGCAA AAGTTCGTTC TTTTTTTTGA CACTCCAGAT CAACAACTTC
    20401 CCGGGTTTAA AAGTATTTTG AAATCCTCTA AAAATGTGTT GCATACCATT TGCTTTGAAG
    20461 GAAAAATCTA TTATGGGTTT GTCGTGTCTG GTGGAAAAAA TGTGATTTAT CTATTTTCTT
    20521 CCCCCCCCCC CCCCCCCATC TCTGAATGCA GCCAGCATTC TGTAGCTCGG CAAGCTGAAG
    20581 TATCATTTTT GACTACGTTT TTTTATTCTT GCAGATCTGC TGTCCAAACC AGTATGCTGT
    20641 GTTATGCCAA TCTATCTCCT CGTCAGTGCA GCAGGCAGCT GTAGTTAGAA TACAAGGCTT
    20701 TTGCGTTCCA CCAGCTCCCT CATCTCTCAG ATTTTATTCC ATTTCTTTGA GCAGTGGACA
    20761 CGTTCCTGTC AGTCTCTGTG CTTTTATTTA ATTTGGGCAG CTATATAAGA TAGAACGGAT
    20821 GGTTGAAAAC AGTGAAGACC ATAAAATGTA CCGCATGCTC AATGTCATTT GAACCAAGTA
    20881 ATGTTGTAAA TTTTTTGCCC CCATTGCAAT GAAGATCATG TGTTTTGGAG GCATGTTAGC
    20941 AGAGGCATCC AGCCAAGAAC CAGGGACGGA GAGGATAACA AATAGCTTCA CCTTCTGAAG
    21001 GATCCAGCAT GCACAGAGCA GGTAAACGAA CTGGAATTGG ACCTATCTTC CTTTGCTATG
    21061 TATTTCTGAG GTGCGTTTTC AAGAGTAAGT GTTTTTCGTA TTCTACTCAC GTCACTAGTC
    21121 TATAGTCACT AGTCACTAGA CTAGAAATTA GTCACTAGTG CTCATTTCTC TGAAGTAAAG
    21181 CAAGGATTGT ATTTCTCAAA GAATTATTTG AAGTTTGATA TATTGGAGTC AAATCTTTTC
    21241 CACAGACAAT GTTTTTGAAC TCTTGCACCT AATGACAACT TGACATTACT TTCAATGGTC
    21301 ATAGAAAGTG CTGGTTTCCA AGAAATTCCA AGATGTGTTA AACAAATGAA CCTAAACAGT
    21361 GAACTTTAAA AAATCACTTA TATTTTTCAG AAACATTTAG TGTTATTGTT TTACATCAAA
    21421 GTAATATAAT AAATGGGATG AATTACATAA TGTTTTGAAA TGGTGTAGCA GTTTGTAGTG
    21481 GTATTCATCT GGAGATATCA CACCTTCATT CCTAAGATTG AGTTAATTCA TGCAGAAGAT
    21541 TTGTCTGCAC GCTCAGTAGA TATATTTTCT TACTACTGTA TAAATTGATG AGAAATGCAT
    21601 GCTCTAAATG GCTTATCAGT CCCACAAGTA GCCCAACATG TTAGATTACG TTTATAGGCT
    21661 TTAAAGTGAG AAATCAGTCT AAGGATTTAG GTCTAGGNNN NNNNNNNNNN NNNNNNNNNN
    21721 NNNNNNNNAG GGAAAACAAT AAAGTTAAAG AAGTAAATAA AACACTATTA AATCTATGTC
    21781 AGCAATAATC AGGTGATACC CAATTAGTTA ATCCATCCTG TGGTCAGAGA ATACATGCTC
    21841 AGGCTTCTCT GAATTTGGAT TATTTGTTGA CTCAGCCCCT GAGGAATTAA CCTCTGAGGT
    21901 CACATGCTTC ACATTTGTTG AGTAGTATTC TAAGTACAAC TAAGTAGAAA TACTGAGAAT
    21961 GCACACATGC AGTTAAAGTC AATGAAAATT TCTTGTTCAT TGTATTTTGA AAATCAAGAA
    22021 TTTTTTTTCT TTTTTTTTTT TTTTTTGAGT CAGAGCTGCA TGTGGTGGGC AATTTTCTGT
    22081 TTTTCCTACC ACCTGCTCAT ACTCCTGGTG TCCTTCAAAT ATGGTACTTT CCAACTATAT
    22141 AATAGTGTGT AACTGGTAAT ACTATACTAA TGATAATAGG TGAAAAAGTT TAGGCAGAAG
    22201 CTGGATTTGA AGTTGACTCT CTTTAATTTC TCTGTAGTTC ATTCTTATCA ATGTACAGAA
    22261 TCTCTTTTCT TATAATTCCT GCAGTAGTTA ACCAATTGAT GGAGATGTAT TTCTCTTATA
    22321 TCATAATACC TTCTATAATG TTGTAGGCTT TAAAATTGTT CGGTTAAATA ATTTAAAAGC
    22381 TTTCTTTAAA GGAGTTTGTA TTATATATAC ATCTGAAAAG AAAATTGAAA AAAGCACTGA
    22441 AACTGAAATT TCAGAATAAA CCCCATAATT TTTGATATTA ACATAAATGG CCTCCTTTCA
    22501 AGTAGCATTC CTAAATATCC ATTTCTTTAT ATTCATATAC ATGGGTATAA AGTAACTATC
    22561 ATTCTAAATT AGTCATAGCT GAATATACAA CTGATTATTT GCTTTTGTGA GTTATGTGGA
    22621 AAATGTGGTT AGCAGGAGGA CACACAAAGT CTCAGCAATG AAGTTAGAGA TGTGTGGCCA
    22681 TAGATGCTTA AAGTTTTGTT GCTGCACAAT GAATCCTGAA ACTCACAACT TACCAGGTGA
    22741 AAATTCAGAG ATAGTATTTT GTTCCTCTTG ATATTTTAAA CTTTTCAAAT GCTAAATTGG
    22801 CAATAATAAA TTATTTTACT TTCTGGGTTA TTTAACAGGT TAGAAAAATA CTGCATGTAG
    22861 GTCATTGTCA GCAGATGGCA GATGTGGCAG TAGTGGGTAT GATTGTGTTT GAATGGGATA
    22921 CCTTCACACA GGGGAGATGG AATTGTTTCA TCTCATTGAT ACCACACTAA AATACACAAT
    22981 CATGTTGCTG AGTCCTGGGA TGCTTGGTGC TCTGTAAAAT AATTTTTCGC TCATTTGGTC
    23041 TTGTTTATAT ACAAGTGAGA TCATGGGTAT TAGCTTGACT GAGTTTACTG GCTTTCAATG
    23101 TGAATAATTA CTTTTTGTTT AACTCCATTG CCCCAACATC TGTATTTTGT GTTCATTTTA
    23161 GAGGCTTACT GAACATCACC TATTCTATTT AAGTAAAGTC TATTTTATTT TTGTATCATA
    23221 GGTGAATGGT GTGTTTGGAT AACGTGAAAA TGGTTACATA CAACTTGAAG GATTACAGGA
    23281 CATTTCAGGG AAGTGTGTAT TTAAAAAACT GTAAGATGAT AAGGGCCAAA TTTATTAGAT
    23341 GGGGAACCAA TCCTGAAATA CACTAGGATT TACTTGGTAG ACATATTTCT GAATGTAAGA
    23401 CCTATTAATT TCTTAAATAC ATCCTACACC TTTTTTTAAA AATAAATTGC TGTCATTGAA
    23461 AAAAACAATA GTGATGTTTG TAAAATGTGT TTTCCATCAA TAACTAAAGG TAGAAGTTCT
    23521 GCCATGAAGC TGCTTGAACA GGAGGTGAGC ATCTCCAAAG AGAGTGAAGC GTGATTATAC
    23581 AATACACTTA GAAGAGATAT TTGAGACACC AAAGGTAAGA TGTCATTAAT TGCTGCCGTA
    23641 GTGCCGGTAG GCTGAAAAAC AAACAAAAGA ACCATCTCAG TTCCATGGTA ACTCATTACA
    23701 AATCTTATTT GACAATTTTG TCATTTGACA CAGATCTTAC CAAAACATTG TGGAAATAAG
    23761 TATGTTTTAT TTTCCACTAA ATTCCTGCTA AGCCACTGTT GCCAGAAATA TAAACTAGCA
    23821 GTTTAACAGA GGACAAAACC AGTTTATGTC AAGGCAAACA GCCAACTAAG CCTGCTTTGT
    23881 TTGCCGATCT CTGATAAGCA GAGACAGTTA CTGCAGCTTA GGTTGTAATT TCTTCCTACT
    23941 TCTGATTCCC TCTCCCCCAC CCCCCCTTCC CCTATTCTGT TTAGAGCTAT TGCAACAATT
    24001 AAATACAGTC ACTATGAAAA TTGCAGGGTT GTTCCTTTCC TCTGCTTGTT TGCTGTAGTG
    24061 CTTTATAGGA AAAGTGACCC TCTTGTGTGT CCATAGGATT TCTAACAGGG GGAGACATCA
    24121 GCCCATAAGC AGTCTTTCCA TTTTTTTATG GATGTCTGTT GTTTCAGAAA TTGTCACAAT
    24181 GGCAAAAATG ATGGAAATCT TATTTTTGAG GTTAAATTAC TACTATTCTG TCTTTAACTT
    24241 ACTGTATTAC TTGTTGGAAA GGTGTTATTG CTGAGCTGAA CAGAAAACAT CTCAGGACTC
    24301 TTCAATGACA TCACTATACT ATAAATATTG CAGTAACATG TAAAATAATA TTTGCTGTTA
    24361 GCTTTAAGCA CAGGTTTTTG TCTTGGAATA TTGAATTGGT CAGAAGTCTC ATTTGAGTAA
    24421 TGTATTATAG CTTTCATTCC TAGTTGCAGA AAAGTTGCGG TTTATATTTT TTCAGATGTT
    24481 GGTACTTTCT GTAAAAACCA TTGATTAATG CATTGAATGG AAGAGGCTTT AAGTTAAATC
    24541 TACACTCAGT CCTTGTTTTG AAATCATAAC ATTGTTATAT ATTTTTTTCA AATGTATATG
    24601 TTTTGAGAAC TTGAGAGTTT TGCTGTAGTA ACCACGGGTA ATATTTATGG CAGGTCAATT
    24661 GTCTTTTGCC TTCTGTTCAT GACATACTAA GTGCATTAGG GTTCTAGGTC ATGGCAGCTG
    24721 GAGCACTGCT ATTAATTATA TATATTGTTT TTACATTAAA AGAAACTAAA CCCAGAAATA
    24781 ACAAAATCAT TACATTCTCT CTTCATTAAT ATTAGCTGAT GCATCTTGTA ATGGAGCTGT
    24841 GTGAGGATGG AGAGCTTAAA AAAATTATAC GTAGTAAAAG CATTTTACAG AAAATTAGTG
    24901 AAGGCATATC ACTTAGTCTT GCTTCAGCAA CAGCGTATCT TCACAGAAAT GGTAATTAAG
    24961 TTCCTTTTTC TCTCCCATAT GTTCATTGAT TTTGAGCATT CATACATTTA ACAACAGTTA
    25021 CTGATTGGTA TTGTTAACTA TCATTTATTT CATAGGATAA AAATAGTCCA GTAAAGAAAA
    25081 AGTAAAATAT ACTACATTAA TGCTTTTTTA TAACTTTATC TTACTTACAG ATGCAATAAC
    25141 TGCTACCATT TTTCTTTTTA TTTCTCTTTC TATACCAGCT ACAATTACAT GTATTATTAT
    25201 TTCCTAACTT GCAACTGCTT TGCATTAAAC ATTATCTTAG CTTTGTTGTT AAGTACACAT
    25261 TACTAGTCTG TTACAAGAGG TAAAAAAACA GAAGCAGATT GTTTCTGATA CTTAACAATA
    25321 TGTGTTGCAT TTAGGATTCA GTAAATATCA GCGTTTTCAT CCGCCACACA GAAGCATTAC
    25381 AATTCTGCAC AGTCCACAAC AGGGTTAACC TAGCCAGTCA AAAATTTAGA CTTGGTAGAT
    25441 AGTGTAGGAT TGTGAATAAT TCTGGAGTTT TTTTACACAG AAAGATTAAA CTCTGTTACA
    25501 GCATACTGCT AGGAATCCTC CGTTTACATT TTTTCCCGTA GAGATAGCTG AATTGTGGAA
    25561 TGGTGCCTTA TTTAGAGCCT TGCTTCTTCT GTGTACTCAT TGAAAGGGCA AAACCTGTGA
    25621 GTTTTGGATG TGAAAGTGAA CTGCAAGTAC GAAAATATGT ACAAATTTGG TAATCATACA
    25681 ATATAAACCC TACTTTTTTT GTGAGATGAT GCCAGGTGAT CTACTGATAT AAAAAACTGA
    25741 ACCAATATGA ACTTCTTCCT TTACTACAGG ATTGTGGGGA GGAATGAGAT TTGGAAATCT
    25801 GAAATATTTC TATGACTCCC TAGATGAAAT GGGAAAGATG CTTTTGGTTA GGCTTCCACT
    25861 AGTTCAGAGT GAAACGCACT GGAACTGCTC AAAGAAATTA CTCAATCGAA AGAGTTTAAA
    25921 ACATTTCTGT CAGAATATCT TGACTGCAGC TGATAGGATT TTATTTCTCT TGGCAGAATC
    25981 TGTTCACAGA GCTCTAAAAC TGGAAAACAT TTTAGTTAAA AGCAGTGACA TCGATGAAGC
    26041 AAATGAAATG AAATTAAACA TAAAGGTAAG ACGACAACTG AAGCTGTTCT ACTTCATGAA
    26101 GTAGTTCTAA CATCCAGGTA TTACTGGGAG ACTTGCCTTT GATACCTATT AGCAGCTTTT
    26161 GAAATGAGCT ACTAAATGGT GTTATTAGGG AAAAAAATAA TTTTGGAAGC TAAGTGCCGC
    26221 TGCTGAAAAA GGCACTTTTC TTTTAATAAG TATATTTCTA GGTCAATTAA AAAAAAAAAT
    26281 CCTTAAAGTA ACCATACCTT GTCATACCAT CTAGATCTAC ATTAGCATAT TCCCAAGCCA
    26341 TTAGTTACAG GAAGCCAGCA GTTGCTATGA GATGTGATTA ATTTTTATAT TGAGAATATT
    26401 GTCAATTTAA TGCAAATCTG TTAATAATTT AGAAAAAACC CACCTATTTA GCCTGTGTCT
    26461 TGATTGAAAT ACAAATATAT TATAGGATTC TTTTGATTTA TTAATAAACA TTTACTATCT
    26521 AAACACAATG TGCCATATGT TTACATCTTC TTTTTTACCC TTGAAAAGAG TCTTTGATGC
    26581 TTAATAAATC ATATGCTAAA TATCCATTGC TGATTTGCTG ATTTAGTAGT AGGCATCATT
    26641 AGAAAATGTA CGCATCTTCT AAGATAACAT TGTAGAACTG AATTATTGGA TAATGAAAGT
    26701 ACTATCTTGG GTAGAAAACT ATGTTGAGAA GTGTTTCAGA TACTGAAGTG GGTGGACAAC
    26761 TCAGTAATTT ATGGTGGGAC AAATCCAGGT TGCAGAACTC TGCTGTGTTT CTTGGACTCC
    26821 CTGTGTATTT TTACATCATA TTATACCCAT TTTAAGAAGC ATAGTTTTGG TTTTCTTTAT
    26881 ATCCTTCATT TTGAGGCAGT TTTACCTTTC TTCCTGCAAA TGCTAAAGCT CGGTAGGACA
    26941 CTGATATGAA TCTCTAGTTT CTCAACAGGT TTTCTATCCT TGTAGTCCAC TTCCATCTGC
    27001 AGAAACCATC ATGGCCAGCT ACCCTTGCTT CATGGCCTTG CTTTACATAT GCATTTGCAA
    27061 CAGCAACTAT CACACTCTAC CATCTCTCCT TCAAGGTGCG AGCATTTTTC TTGGCCTCCA
    27121 TCCTGTGAAC GAGAACACGT ATTTCCCCAT TTTCCCTGTT CTTTTCGGTT TAGAAGAGAG
    27181 TAACTCCTGA ATAACTTTAA TAGAAGCAGC AGAAAACAAG GACGCAAACC CTGGAGCTGG
    27241 TACAGCTAGC AGCAATAAAG GCGGCTGCAG GAAAGGGGAT GTCCGTCACA TGGTGGGAAA
    27301 CTTAAACGGC TAAGACAACA TTTATCTGCT TCAGAGTTTT CGGGCTTGAG GCTGCTGACG
    27361 TTAAACATGA GGCTAAGGTT CACGCCCTCC TGTTTTTGGC TGTGAGAAAT AGCTTTCCTG
    27421 AATCTCCATG CTTTTCTGGT TTGGGGCAGG ATGTGCCAAG AGAGTTACGG CAGAAATCCA
    27481 GACTCAGATT CCTACTCAGG TTTATACTGC GTGCTATAAT ATACTTCATT ATCCAATACA
    27541 GTGTTCGTTT TTAAAATCTA TGAAGTTCTT CTCCTCAGTG GTATATACCA GCAATGCATT
    27601 TCACAGCTTG CTTGTAACAA ACCGAAGCAA AAAAGAAATC CTTTTTGGAG GAAGATAATT
    27661 AGTGCCTCAG ACATTTTGAT TGATGAAATA CTAATAGTAT TAAATACTTC TTCGAGTGAG
    27721 GGAGTTGCAT GGGATGAAAT TACTTTCCAA TTTACTAATC ATGACAGAAA CATAGAGTCT
    27781 CATCACTGGA AGGGACCTTG AGTCATTTGA TTTATTTCTC TGTCCAAAGA AAGAAGCAGC
    27841 TATACTAAAA TAATTTCTGT TGAATATTTG TGTAAAGTGT ATTTAAAGAC CTCCAGTAAT
    27901 GGACACTCCA TAATCTTCCC AGGCACTCTA TTCTGATGCT TCGTTATCCT CCTAGAAATA
    27961 CTTCCTCCTG TCTGCCCAGC ATCTTCAGTT TGACAATCAG CTTAAAGTTA TACCTACAGG
    28021 CCGTGATCTA ATCACTTTTT TCACTACAAA TTTTCAGTTA ATTCACCTGC AGCTACACAA
    28081 TTACTAGAGC TGACCTAAGG GAGGTGGTGG GAGCCTGGAT GCGGGGCTAA GGAAAAGGGT
    28141 GGAACTACAC TTCATGTTTT CAGACTGTTA TTTCTCACCC TGTCCATCAT GGGTATAAAG
    28201 AACAGGTAGC CACCTTCCTA TTTTCAGCAA TCTGAGATCA CATTTCTCCC TTGGTCTCTT
    28261 GCTCTTTAGA CTAAACAGAA TTAATTTCCT CAGTCCCGTC CTGCATTTCC AGTCCTTGTG
    28321 ATTGACCCGC CATGCTCCAT TTGGTACCTG TTATCTCAAA ATGGGAGCGT CCAAAACTGG
    28381 GCAGTGTCTA GCTGGAGCCT CACCAGTACT GGGCTGCATG GAAGGACTGT TTTGTACGTA
    28441 CTGCAGACCT TAGGCTTGCC TCTCAAACAC AGGTGACGAC CGTCTTTTTG TAGTTTTTGA
    28501 AGGACTCTGC AATCCTCATG GAAGAACAAG AGGTGAGGGC TGGGAATCGG GCCGTTGGCC
    28561 TGTTCTTCAC ATGGCATATT TAAACGTCTT CTACCCCAGA CTGCATTTCA ATTTCTTGGC
    28621 CACCCCAGCA AGGGCAGGTG TGCGCAGGAG GTTTTGTAGT GGGGTGGCAG TTTTACCCCA
    28681 GTTCTGCCTC ACAGCAGCAT TGTCTGCTAA CAGTGGAACT GTTAACTCAT GTCCATCTCG
    28741 TCGCAACAGT CCTTGAGCTG GTGCCTGACC AGCTCTTGTC CTCGTGTTTG CATTCTGAGC
    28801 TTGGCTTTCC ACGTACTTAC AGTCATCCCT GGCTTGATGT CGTCTTCAGA TTTACTGTGC
    28861 TCTCTCTTGG ATCATCCAGG TCATCAAGCA CAACGGCATC ATGCCTAGGA CAGGCACCTC
    28921 CGAAATGTTC CCTGGTGCGG CCTTCCACCT GGGCAGTGAA CACGTCATAA CTGCTTTCTG
    28981 AGAAGCGTTT TTTATAAGCA TGTGTGCATT GTTCCTGTGA TATTTTAGTG TAGACAGTAT
    29041 TATGAAAAAA GTTATGTGAA ACAGTGTCAA AAGCCTTACT AAAATAGATA TATGTGATAT
    29101 TTAGTGTTCC TCCTCCTCAA AGCCTGTCAG CCTGTGCTGC ATGGAGATTT GTTCCTGACA
    29161 GGTGCATAAT GGCTGTTACT TACCTCTTTG TTTTCTTCTA GGTGCTTATT ATTTCCAGTA
    29221 TGTTCCTGGG AATTAAAATT AATGGGCCAC ATCTGTATTT CTTTGATACC AGCTTTTTCA
    29281 CCCTCTTACA GATAGATACC ATGATTGCCT TTTTCAGTTT TTTAGCATTT TACCTGCCTT
    29341 CCACTAATAG TTCTTGAACC TCTAATAGCT CTGAAAAGTC TTGTCAGCTT CTGAAGCACT
    29401 CTAGAATGAA TTTTATAGGT TATGGCTGAT TTTAAAATTT CCATCCCAAG TACTTGCTAA
    29461 CCTTTTGCTT CTCTGTAAAA AACTGAGGTC TTGCCCCTTT GTCATTGATA TTGATTGTGC
    29521 TATCCCCTGC TTGCAGTTGA CATTTTGGAT AAGATTGATG TAAGACGACA TTAAATACAT
    29581 TCGCCTTCTG AGCATCATCT ATCAATTGCA TCCTTGGTTG AGTAAAATAG CAGCCTCTTC
    29641 ATTCCTTGTC TTCCTACTAC TCATACACTT ATAGATTATT TCATTTTTAG TTACGTCCCT
    29701 TGCTAGTTGC TCCTCAGTTT TCCTTTCTGA TATCGCCCTT CTATGCTTAT GTTTTCCTTT
    29761 CGTCTTATGT CCGTCTTTTA TATGCTCCCT TCTTGCATGT GAGACTTGTG GAAATTCATG
    29821 ATTTAACCAG ACTGGTTTAT TAATTAAAAA ACCCTCAACT ATGAAAGTAA TAGCAATTTC
    29881 CCAATTCAGT AATTTTATTT TGTGTAGGAT ATGTATATAA GTAAATATAA TTTGATGTAA
    29941 GGTTGTAAGT TTCCCCAGGA TGTTAATAGC ATGAATTACT GCTGCTTTAA AATGTTCTCA
    30001 CAACGATCAA TTAAAAATGA GACAGTACTG TAGGTTTTGG CCAGTTTGGC AATATTAATG
    30061 ATAAGAATCT CCTTTAAAGT CTTGTGTTAC CAGTCGTGTT GTTATCAAAC CATGAAGTTA
    30121 ACCATTTTAA GTTCAGTGAC ATAATTAGGT ATCTGAAGCT CAGTACCTAC CTAAAACAAA
    30181 AATCTGAGGT GAGAGTTAAA CAAGCTTTTT GATTTGGTAG GATGACACCG AATAAAACAG
    30241 TCTCTGTCAG TGTCCTCTGC TACTGTGTGA AAGGTTTTAT CTTCTGTTCG TTACTGGGGC
    30301 TAAGTAAGTA CGGCACTTCC ACTGATTATG GAAGTGAAAA GCATAGATCT TGCTGTGAAC
    30361 TCACAACCAC ATCTCCCATC ATCTAGCAGA TAAAATATCA CCAATATGGC TCCAAAGCAG
    30421 CATCTTTCTG ATGTGTGGCT GAAATAATAG AAAGCCATTA GTGAATAGAT TAAATTTGTG
    30481 AGGTTTTAAT CTGGGATATA AATAAATACT TTTGAAAATT TTTATTTTAC TGTATTTTGA
    30541 TATTGATTTT GCCCATCATG ATGTATCCAA GCTAATACGT ACAAACAGGG CTTCTTGTGT
    30601 TTTGCAAAAC CCCTGTGTTC TTATGTGCTA CACTTACATC TGGGAGGAAA AGAAAAGTTC
    30661 ATACGGTGTC TTGTGGTACT TTGTCAGTGT GTTGCGAATA CTGCTTTAAT AACTTATTGT
    30721 GGGGAAAAAG AATACTAAGT TTAATCATAC AGCTAATGTC ACCATGTCAC CACCCCCTTA
    30781 ACAGCTAAAT GATAAAAGTG AGGACACATC AGCATGAATT TTTAAGGTCT GTACATTATT
    30841 CATTCAAACA TCTGCTGTTG GTTCCTCTTT ACATATGGGA ATAAATTATA CCACATCAGC
    30901 ACATTCTTCA TGCTTTGTGT TTAAGCATTT AAAAGTTTTT TTATTTCTAT TATTAATCCT
    30961 ATTTTTTCTG CTTGGTTGGC AGCCCCTGAA GTTATCAGTG CCTATGACTA CAGCCAACAG
    31021 TGTGACATTT GGAGCATAGG TGTCATTATG AACATGCTGT AAGTAGCTTG TAAAAGTAAT
    31081 ATAAAATGTA CAGACCCATT TATAATACAA GTACTTACAA TTTTGCACCA AAATAAAAAA
    31141 AAATGCGTGC TAAACCTTCA CAAAAGATCA AACTCTTATA CTTTCTTATA TATAAGCATC
    31201 ACAAATTTCC AAGTAAAATA AAGTAAAAGA TATAGTTCAG TATTAAAAAT CGAGGTTTTG
    31261 ATTTATAAAC CACTTTATAA TCCTGAAATA ACAGAATATT ACAGAATATT GCAGTGAAAC
    31321 ACTGTAAAAC TAAACTGAGA GTTTAGACCT CTCTTTTTCA TCTGTTGGCT GGATCTATGT
    31381 GTGAGAACCA AGTTATTGAT TTACAGTTTA TTGGTCAAAT CCTCAAATGG ATTGCGCACA
    31441 CTGTGCAATC AAGGCAAGGG CCTTTCTTCT CCGCTTGTGC CCGTGGTAAC TCTGTAACTC
    31501 AGACATTCCA GGGCTGCCAG GTCTCTCACT ACAGGTTATC TGTGTCCTCT GAAAGTTTAT
    31561 TAGCCTGCTG TTATTAGAGG TTGAAATGAA ATTTTACAAT TGTAAGAGTA CATGCGTATT
    31621 TTTATTGAAG TCTTTTATCA TTTATCACAT TCGTCTTAGT AACAAAATAA TAATTTCTCT
    31681 CTGAAAACTG TTATCCTGCC TATACTAGCT AAATAATAAA AAAAGGTACT CCAGTAATTA
    31741 AAAATAAATT GTGGCAAACA ACATAATTAC TGTTCAAATG ATGCAACTAA AATGTCACAT
    31801 TGTATGCAGG GACTTCTTTT GTAATGTATT TGCAAGGGCT TTTTTCCCCA CTTTCAGGCT
    31861 TTTTCTTCTC TCAGTGGCCC CCAGATGATG CTGTAATGCC AATGTTTTAG AAAACTACCA
    31921 CTTGTCATTT CATGTGTTAT TATTTCTGTC CTGTGATTGT TTTACTTTTG TTGCATACCC
    31981 CAGAGTTCTT TTATAACTTA AGACTTTGTA CGTGGGCATG CAAACCGGCA CGCATTTTTC
    32041 ATAACCTCCT CTTTTCTGGA TTTTCTTTGG TTTTTCTTTT CACTTTGTTT TGATTCCCCA
    32101 CTTTCTTTTC TATACAATTA GCTCGCTTTT CTTTTTGTGT CAGCAAGATG AAGTGTTCAT
    32161 AGCTTTATTG CCTGTATATT TTTTTATTTC TAAAATCCAT GTGCGCTTTC TATGCTGATA
    32221 CAGAATGAGT TTTATTGTTG TACTTCGTGA TATTAATGTT TGCATCATGG TAGTAGGATT
    32281 TGCACAACGT AATACAATAG AATATATTAT AAAATGGTTG GTAGAAATTG GATGGTTTGA
    32341 CTGGCTAATA AGAATCCAGA GCAGCGCCTG CAATCAGCAC GATTCACAGC TCAGAACTTG
    32401 TAAAATTCAG AGCAGTGAAC TATTTTGATT GCAGCCGGAG CTTAGAACTT CTGACCTTCT
    32461 TCCTTAATTA GCAATATAAA TATTTTTTAA AATTAGCATT TTGTAATCAC AACAGTGTCA
    32521 GAAGAAAGTA ACATTAATTC ACCCCTTGTT GTGATGACTG CACAAGAATG AAAATACTGC
    32581 GTATGAATTA ATATAATACA ATTCACACTC CTTTTTATTG CTTAATTTGA AAACAGTAAT
    32641 ACAAAAGCCG TAAGATCATC TTCTGATTTT AATTCTGGTT TTGCAAATTA CTTTTCTTCC
    32701 CGCCCTGAAT AATAGCTTGT GCTCCTGGTG CTCCTCTAAC GGGCCTGAAG ATTCTGTTAC
    32761 AGCCATTACC GCTACCATCA CAACTTTGAC CCTTCTAGGC TGCAGCTAAT GCCTTGCTGG
    32821 TAATTTGCTG GCCGCCAGAG CTCTCTGCAG TGCAGATGGC CTGCTCCATC TTGGTACCAA
    32881 GGGTATTATT GCCACGGCAG GCTCAGCCTC TACCTATTTG GGGAGCATAA GCCCTGAGGT
    32941 GACTCATGAA CTCTGTTTTC ATGAATGTTA ATGCACAGGG TTGCCTCTGC ATAATGGGGC
    33001 AATGCCAGCA TGATGGATTT TTATATGTAA TTTAAACTGA GGTGTACTTT ACACTTTCCA
    33061 TTTCATTTCT ATTTTAACAT ATACTAATAG AAGCATACAC AATGGTAACC AAGAAAAAGA
    33121 AAATCCATTA AAATACAAAA GTATGTCAGC ACGTTGAAAG AGCAGACTAG CCGGAGTCCT
    33181 GCTGCCTGCC ACACTCGAAG CATGGCCCAT AAGCTGCTCT CTGACAGGAA AGGGCTGGGG
    33241 GCTGCTGTTT CCCGTGCAGT CCATGCTGCT GCACTTCTTG CTCGTTCCTC CAAGTGTGCT
    33301 CAGAGGCTCT GGCCCCTGCA ATAGTACTTG AAAACCTTTA CGCAGCTAAA GAAATCTAGG
    33361 ATGCCTAATA AATTACTTCC TGCATTGCAG CAGTAAGAAA CCTATTAAGA AAATGTGGTA
    33421 CTTCTTGCTC CTTTCTAAAG GCACAGAACA TTTCTTTGCA GATTTTCAAG GTTCCGTTTG
    33481 ATACATTTCA CCTACTTAAC TCGATTGTCA CCAGCCAATG CTTACGCAGT GTTGTGTCCC
    33541 AAAATGAATA CATTCTTCCC ATTTTCTGTT CTTCAAATTG AGTTCCGTGT AGATTTAATT
    33601 CCTCAGGGAC ATTGCAAAGG AGAATCAGAG GACAGAAGAA AACAATTTTT GTTGAAGACA
    33661 TTTTGAGATT AAAAGTTTTG GGGAAAATGC ACTAAAATAT TAATTTTATG TTTTACCTTA
    33721 AAATTAAAAA TTAAAGCCAT GTGAATGAAA CTCCAGAGTA TTTTACTTTG ATATAAAGTG
    33781 GCAGGCATCC TTCACTAGAA CGTGACAGTT ACATTTTCAG TAGCTGCTTC TGTGTTTTGG
    33841 GAGTAGAATT AGAACCATAA TTTGACGCAA ATAATTTATT TGATGAAGTT AGTATCTTTT
    33901 TTGTTTTAAA TGGCCACCGA TAGGTATATT AATTTCCTGG AAGTATTTGC TATGTATTTT
    33961 TTGCACGTCA GTTGTGCACG AATAATATGA TGCAAAATCT ATCAGAAATT TAATCTGCCT
    34021 TTATTAGTTT TGATTGAAAA CACAGATCAG ATGATACAGT TTTTCATGCG TTATGTGATT
    34081 AGTAGAACAC AGATCAATAC TTAGTTTTGA AGTATATTCT CTAATAAACA TTTACAGTTG
    34141 ATGTTTCTGG TTAATACTTC TGTTGGTAAA CAGTAATAGT CACAGAAACC AAATACAAAG
    34201 CAAGTTTACA CGCTGGGTTT GATAGTAACA CAATTTTTTT TAGGATACGT TTGTTTTAGT
    34261 TTCATATATC TAACCTTTTT TATTGGTACC ACATCATTAA GAATACAAGC AGGTGACATA
    34321 GAAAGGTTGA ATTTACAGAC ATCCAGATCC CACATTCTCT CAAATATTTC ACTCCAAAGA
    34381 ACAAGAAATA CATACAGGGC AAGAATGCGG CCAAGGTATA TTTTTACAAA CCTCTGTACT
    34441 CTTAATATCT GCCCTTACGG GTATGCCTTA CAATTTTTCT GACATTTCTT ATCTTTACTT
    34501 TTTTATTATC CTGTTTCTGC TGATAGAAAT TTTGGTAAGG CCAAATAAGG CAACATCCAC
    34561 ACTATGTAGC TAAAGGAGAT ACAGCTTGAT AACAGAATAA AAAGTTAAAT TAAATTGTGA
    34621 AAAAAAAAGT GTAAAAAGTG AAATTAAATA TGATGTTTTC TTTTGTCATA GTGCTTTCTG
    34681 CTTTATGGTT TTGTCCTGAA AAATACATCT TTTGTAGCCA TAAAAGGATA TGATACACTT
    34741 CTGTATTTTT CTGTGAATCA CTTGCTTTAA TTTACTGAAG AGTAGCAACT TAAGACTGAG
    34801 AATTGAACAT ATTTCATAGA TGGTAAGAAT TTGGAGCTGA CTTCAGGGAC ACAAGCAACC
    34861 ACCATGTATG ACCAAACTGA CTTCTTACAT GAACAGGGCT ACAGAACAAA ACGTATGTTG
    34921 TAGTTCTTAT ACTGAATCAA TGACCTGCAT TTGATCCAAG ACCCGTCTTT TAGAAAGACA
    34981 GCTGATTGGG ACTGACACGC CTAAACCGAG AGCAGTCTGG TTCGTCTTGT TGCTGCTGTT
    35041 TCAGTTCTCA TGATTGTCAA CTCAGCGGAG TTTTAGCTCA CTGGTCTAAA AACAGTGGGG
    35101 TGTGAATTAA TGATGGATCT TATTACTGAA ATGTAGTAGT TGTTAGGACA GAATTGTTGA
    35161 ATTTTTTAAT GGCAAAGGTA CTTTGACATG AAATCAAAAG AAATTGTAAG TGTAAAGTGT
    35221 TTGCAGTAAA CAAAATTTCT GTGGTGGAAA TACTGCACAC GGCAGCAGCA GGTTAGCTTT
    35281 CCGTCAGCCA AGTGATTTGG ATGAGTGAGT TACAGAATAC AAATATATTA CATATCCAGT
    35341 TTATTTTTTT CTAGCTGTTA CTTCAGTTGT TGTATCTCGT TAAACCTTTG GCTGCTCCTT
    35401 CGAAAATCTG TATAATAGCA ATTATCTTTT CCTTATGTGG ATACCCAGTG ACCAAGATTA
    35461 TATCACCTTT TAACCTCAGA ATCTTTCCCT TTAAACCCTA GACACGCATT TTTCAGAACT
    35521 TGACTCACTT TTGTAGAGTT CTTCTGAAGC TTTCCCAGTC TTGCAAACTT TTTGATTTCA
    35581 CAGTGATAGC ACAATAGTTT TTGTCTCACC AGTGAAAAAT TGTAGGTACT TTTTCACTGA
    35641 TGCTAATTTT CTTACACCTT TTATAGCAAG CTTAGAAGAA ATGATTTTTG AACTAATAAG
    35701 AAAGGGTGAC CTGTGCTTTA AAAATCTGGT CTGGGAAATG GTTAGTGAGG CTGGTAAGTA
    35761 TGCGGTGTGC TCAAAAGATA GATGCTGAAC ATATTGCAAT GAATTCCACA AATGCAGTAA
    35821 TCGTTTTCTT TTTTTTTTGC TTTTTAGTAG TATGCATTTT CTGAAAAGAA AAACCGATGT
    35881 TAAAAAATCA ATTGACATAA ATGATATCAT GAGCTGATTT CATAGCATTG TGAGTGAAAT
    35941 ATTCTCTGCT GAATTAAAGC ACTCAGTTGA AAATGGGTTG AGAAGTTAGT GGAAATGAGA
    36001 TGTATCAAGT TGTGGGTTTT TTTCCGACCA AAACAAGTGT TGAAACTACT TCTGAAAGTT
    36061 GATCCTGCTC GCCAAATCAC AGCTAAAGAA TTACGTGATA ACCAGTGGAT AACGGTGAGT
    36121 TTTGAGGAGG TATCATTTCT TCACCTGCTG TTCTAACTCT TACTGACTTG GTACCTAAAG
    36181 ATGCTGTATC ACATCAGTGG GACCCAGCAG AGTGGAAAAT TAAAAAACCC CACAACCTAA
    36241 GCAACGGGAC ACTTGTAGGG GCCTTATCCA AAGCTCCCAA ATCCATCAAC ATGTTTTGCT
    36301 TGTACCCCAT GGGCTTCTGA TAAGCCCATT AATTAGGAGA AGCTTTACAC TAGGTTCCTT
    36361 ACCCAAACCA ACTTTACCTA ATTTCCCACG TTTTGACATA ATATGGAAGT ATGGGTTCCG
    36421 GTCAGGTTTA ACTAATTCTC ACAACATTCC TATTACTGTA ATAAAAGTAT TTTTTTTAAA
    36481 TTTAAAAACA GAATATTGAG TCATAGATTT GTGGCCATTC CTGAAGGCAA GTGAATTGTG
    36541 GTGCTGGAAA GGGAACCTGT GAGACCACGC CACTGCGCAG GCACTGAGCC TTCAGCGCTC
    36601 TGATGAAACA GTCACGCTAT TTTGTAGTTG AAATCAAAGC AGAGAGACTG GGTACACCTG
    36661 CTGCTTAAAG GTAACAAACC TTGATTTCTT CCAAGCTGGC TTCAACGCCA TGCAGAAAGA
    36721 GAAATGCCGG TGAATCACTG GAAAATATTC TGGCATGTGG GAGGATAAAT AGCACGCACT
    36781 ATTAAAAATG GACCACTGGT TTTGCCTCAC ACCTTCATCT ACAAAGGACA CATTCTGGAC
    36841 TAGCATGTAT TTTTCTTCTT TCCTACTATA TTGAGTAGAG ATGAAGAAGC AGCTTTTTTC
    36901 CTAAGTTTCA GTGCATTCTT GCGTGTGTGA GAACAACGGC AAGCAAAGGT GTAACTCTAC
    36961 CATGGCCTGA AAATGAGACA ATTTTTATTC ACTTCTGCCC TGCCATACTT TGAGTACCAC
    37021 ACTGTCCTTG CTTCATGAAA ATGAAGATAC GGAAAACTAC CATCCATGTG ATTTGATGGC
    37081 TTTTCACCAT TTATATTAAT GAAGTTTGAG ACTAAATTCC ATATGATAAC ATAATTGCAT
    37141 GGAACAAAGC ATTGCTATAG TTCATAGTAA ACCATTTCTT CTCTCTGTAC TATACAACAA
    37201 CTCAGGCACA GTAGATTTTA ATTTGCAATG CTTTTCTTCA TTTAAGAAGT AGGTAGCAGA
    37261 CTGGTTATCC TGACTATAAA ATATCTACAA ATGCAACCCA TGTTAGTTGC CTTCCATTTA
    37321 CACTTTCACA GTAAGCGTGC AACACTTTTA ATCGTTAGTT TCAATGCAGA ACTGTATTTT
    37381 AGAATTTTTG ACCAAGTTTG AATGTTTCTA AATGTTGAGA GATGGGCACT GCAGACAGAA
    37441 TTCCCTCATG GTGGGGAGCT CGCTCTGAAG CCTGCTGTTA CGGACAGCTT TGGCAGACGT
    37501 TATTGGGTCA GAAATAAATA CCAACAGAAA TGGGCTCTGG AAATACACTA AAATGCGCTT
    37561 GTTCCTCCAG CAGATTCACT TCCAGCAATT TTAAGCTTCC TCCTGAAGGT AAAACTTCCT
    37621 AGATGAGGCA GTGCTTCAGG CAGTGGTCGT GCCTTCGTGC TCCAACCCCT CCCGTACGTG
    37681 GCCAGCCAGC CTTCTGTTAT GGTAGAATTG CTAAGAGGCA TTTTGGTCCC TTAAATTTCT
    37741 CTACGTTAGC GTGAGCTGAC TTTCAGTGCT ATTTTAAGGC GTGGGTTGCC GTGTCTCCAG
    37801 CTGTAACGGA GACTGGCAGC CATCTGCCTT TCAGCAGTAG CTCCAGCACG AGATGTTTTG
    37861 GATCCACTGT GTGTTATCTC GTGCAGCTGC TGCGCTTGCA GAAGGTATTT GGTTGAACTT
    37921 GCCCCAGGGT GTGGTGCCCA GTGTCCTCAT GTGCTTCTGC TGAATTTCTT GAAAAAACAT
    37981 CAACTGATCT GCCCGTTTTC TTGAATACTG ATGGACCTGT TTAGTAATTT TACTACTAAA
    38041 TACACCCTCA TCTTTGTTCA GTAGTGACAC TTCCAAATTA TTTATTTATT TAATAGCGGT
    38101 TTTTATTTCA TTGACAAATG ATTATTTTTT ATAAGGAGCT AAGAATACCA GAATGGTCAT
    38161 ACAAGGTAAT GTCAAAGGTC TTTCTCACAT CGCCATCAGC GGCCAGTAGT GAAAACAGTA
    38221 CTGAAATATT AGAGCGGCCT TCAGTCGCTT GTTGCTCTGA ACCTGAAGAA AGCGGTGGTG
    38281 ACAAAGCTCC ATTGACTTTT TCCCTCTGAT TTGTCCAAAT ATTTTGAAAC TCCTAAAAAT
    38341 CGACTTGTGG CAAAGAATTC CTCAGCTTCA GTGGGGAGAC CAGGAAGGAG AGTCTCCCTT
    38401 GTTCTGTACC TTCTGCCTTC CACCGGAATG TTTTGTTGGA TTCTTATTTG CATTCTCCAG
    38461 TGCTGCTTGT GGGTTTCATA CGTATTACGT ATCGCAGTGT TCAAAGCAGT GCTTAAATGT
    38521 TTTTCCATTT CCAGTTAGAG CTTTAGGTTT TTACAGGAGT ATAAAGAGAA GGAACGGGGA
    38581 CCTAAAGTGC TAAGTGACAC TCTGCAGAGT TCTTGAACAA CTGTTCTTTA AGCTGTCCTG
    38641 GTAGGGCCTG GTTTTCAGAA CCGCTGAGCA CCTGTGGCTC CCGCCTTACT TCAGTGGGAC
    38701 TTGCAGGTAC TCGGCACCAC TGAAAATCAG GACACCAGTT TCTACTTCAT GTTTGTGCCT
    38761 TCACAGCCTT TGTGATTTTA CAATAGCCAG ATGGGAAACA TGAAAGTGCA TTATCATGTA
    38821 GAGAATTCTG CGTGTAAAAA AATTAACCCC TTGGTGCCGT GTGACACATG AGCTTCTGCA
    38881 TAGGAGTAAA TGCATTTGGC ACCACAGTCT CCCACCAGGA AATCCCTACC ATCTGTACCA
    38941 AAAATTTATG AAGTCACAAG TCATTCTGTA TGATTAAAAC TGGCATTTCA AAGATAGGTG
    39001 CAGCAGTTTT ATATTCCAGA CAATACTTTA ACAATAAAAA TTTTAATTTA AAAGTTACCA
    39061 GGTACTTATA GCTAAACAAA CGACCTCAAG CTCAATTCAA GTTGATGTAT ACCTCTGGAG
    39121 GTTTGTGTTT TGTCAGTTTG AGACCATATA TAGTTTTGGC CGGGGGCTCT GCAAAGGGTT
    39181 GCTGATTAAT TATTTACCAG AAATATTAAT TAATGCAGTT CTGTTACTAG TTTTGATTAT
    39241 TCTGATCTTT ATACCAGTTA AAATTTTCCC AGACGCACTT AAATTTTTAC ATCTGCTAAA
    39301 AAGTTAGAGA AAAACACATG GCAGAATCGC AGAATACTTT TAAGTTTCTA AGAAATGCAA
    39361 AGATTGTATT ACCACTATGT GTTGTTTCTG AATATTCTCC AGGAGTATAT TACTTATATA
    39421 CTGAGTAAAA TATTCAAAAA ATACAGGGCA AATCGAATTT TGCAATAAAT AGTTTTATGG
    39481 ATACACATAT TTTGGTTTGA TATTGTAATT TCCAGTTACC TTAAGCATGA TTTTTAAGGT
    39541 ATGCTGTATT CCATTTTTTT AAACCTCATA ATGTATTGTA TAGATTGTGA TACAGTTTCA
    39601 CTGTAAGAAT ACTCTACCTC ATTTTCTTCA CTTCCCACTA GAAGAATTTG ATATTTTCTT
    39661 AGATCTGATT TAATGGAAGG TGGTGTTTCC TTCCAGGTAG TGGGTTTGGT CTTTTTCTCC
    39721 TTTCTTCTCC ACTACTGATT TTAGTTTTTC TTGGAAGAGC TTTTGAGCAC ATTGAAGGTG
    39781 AGCTCTGGTT TAGAATCCTC TGTTATTGCT GTGATTTTTG ATGAAATTTA CAGTTATGCG
    39841 AGTGCTTGAC TGAAGAGTAA ATCAAGGCCC TAAATATAAA ATGTATATGA TCACTGAGTG
    39901 AGCTTTCTTG TTCCTTTTGG GAGCAGATTG ACTTTTAGAA GCAAACAAAA TGCCTAAAGC
    39961 CCAAATCCTC TCATGCCTGA CTTACAGCAA ACAGCACGTA GGTGCGTTCC TGTTATGCAA
    40021 ATTATTTAAG TATGTTTCCA AAGTTATCTG AGGACCTGAA AAATTAGATG CAATGAAGGA
    40081 CTGAGATGCC TAAGCTGCAT AATGATTCTG AGAAATCTGC TTAGAGCTCT TGCTTTAACA
    40141 AAGCGGCCTC TCACTCTCCC ATCTTAAATT TTCTCAGCTA TCTGGAGTTG CATCTTTTTG
    40201 TGCACCTCAA ACTGCCCAGC ACTGCCAAGG GAGGGAGGTC TGAGCTGAGT TACAGCCAAA
    40261 CCAGACAGCT TCCTGACAGA AAGCAGTAAA AATCATGGCT TGCTCTTAGT AACTGGCAGA
    40321 GATAAAACCT TTTGTGTGGT GGCCTAGCGA TCGGACTGCT TGCTGAAGAT GCAGGAGACC
    40381 TGGGCTTGAT GCACAGCGTA AACTTGCCTA GAGGCAAAGG CTTGCGCTGG GGGACAGCAC
    40441 GGCATTGCTT TTTCTTCCCT TGACTGAAGC GATGACATTT GGGTTGGATG GCTCGCGAGA
    40501 GGGTCACTTT CTGTGATTCT GCAGAGCAGG CATTTGACAG GAATGATAAG GGCCAAGATA
    40561 CATACTACAC AAGTGCATTT AATACACATA TGCCTTCACT CTGCACCAAA TACGGAACCT
    40621 GAAACCACTT CAACATCTTT GCTACCAGCA AAAGAACGCA TTCTGCTGTC ATAGCTCAGG
    40681 AGAATAAGTA GCAGTTGCAC TCTGTGATAT TTTTCTAATA CACAAGTTCC CTTTTGTTTA
    40741 TGTTGCCTAA TTACTTGTGG GTTTGTCACT GTCTGTGTAA ATTTAGTTAC CTCGTGTTTA
    40801 GTTACCCATC TTAGTTACCT CATGTTTAGA TTTTCCATTT CTGTGGATCA GTCTCCTTTT
    40861 TTAATTGATG GTGGCACTCG AGATTTCTCT GATCTAAATC AAAAGCGTTG TTTCTAGCTT
    40921 TCTTCTGTAT AGAAAAATCA AGAAACCAGG CAAGACAGTT GCTCCTTTTT GCTTTGTGTA
    40981 GTTACAATTG GTTTCGGATT TAAACTCTTA AGACCTTTAT GTATCAGTGC TTTTCTCTGG
    41041 CTCTGTCAAC TGTCCCCATG GTATCAGAAG CATTTTTAGT ATTTCCAGAC ATCCTGTTCT
    41101 TCTATTTTAC TTTGTATCAT ACCTAGTTTG AAGGTTCTTC TGTTTACTGT ATAACGTTTT
    41161 AAACGTTTTA ATTGTTTCAG TGGAATGCTT ATTGGATTCT GAATGTCTGA TAATGAATCA
    41221 AGAATTTAAC AGAACTGTTT CCTGCTCTCA GTTTACTGCT GTTAACTGAA ATCTTTTTTT
    41281 CCCCTCAGTA CTGAGGTTTT GTCTCCTAAA ATCTAAATCT AAAATACTCC AGACTAAGGC
    41341 TTCGAACAGC TCTTGAAAAT GATCCCTTCA GCCTTGTGGT TTTAAAGTGC TGTATGTGCC
    41401 GTTGAGATTA ACAGAATAAA GGTGCTCATC AGGCTTGAAA TTCTGTATGT TAGATGTGTT
    41461 CATGGACAAA ATACTTTATT GCATTTCCAT AAGAAGTTGG GTATCTCTGC ATTTTTGCCT
    41521 TGAACCCTGC TAGAGTTTGC TTCCTTAAAA CTGAGCAGAA AAAAAGTTGA AATGGAAACA
    41581 AAAGAAACGG GAACAACATA GTCTGTCAGT TAGTACACCT CCCCTCCTTT CACCCGCAGT
    41641 TGGCACCAGG TGCTAGTGAA TTAAACCCAA CAGGTGTTCA AATGAGCCAG CACAGATAAT
    41701 TAACTTAAAT GGTCCTATTT TCTTAAAAAC TGTCAGGAAA TAAACTCCCC CTTCTCTTTT
    41761 ATGTGGTATA CAATTATCTA GCACTCTGCA AGGCCTAGAT CTTTTAAAAA AAACTAAAAT
    41821 CAGCCTCTGA TTTTTTGGGT GCAATTCACT GCAAGCTGCA TACTTAACTA CATAACTGTT
    41881 CATGCCAAAG AGGTAGTTAC AACGCGTGTC ATCGGTTATG CCCACAGCCG TCGTAACTGC
    41941 AGGTGTAAAT ATGCATCTGC AACAGATGAG GTTGTTTTGC AAAATCGAGA CTTACCTTTC
    42001 TGATGGGGAT GAGTGTTTAT GCCTTGATCA CTTGGTACGT ATGTGTATGT AGGTAGCTAC
    42061 TTCAAAGGAA ATACTTTCTA AATACCAGTC AAGTAAAGAA AAAAACCTAG GAGTTTGAAG
    42121 TAAGAATTGC TAGTCTAATA AGATGGGGGT AAAGAGCTTT CAAACAAAAG AGTCTTGTCT
    42181 GTTACCTCTT TCCTCTGTTG GATCCACTGT GTGACCTCAG AAAACACCAT TATGATCATA
    42241 TTTTCTGTGT TGCAGTTTAC CAGTCTGTAC AGTGCAGATA AAAAACTACC TAGTAACTAT
    42301 CTATTGTTAA TTAATATTAG AAAAAAGTAT CTCTGCTGTT AGTGAAGTGC TCTAAGAGCA
    42361 TCAGGAGATT GGTAGCAATT ATTAATGCAA AATATTATCC CTTACAAATA AGCAACAGGA
    42421 CAACTCTAGT TTTCAGAGTT GTGTATAAAC TTTGCATACA GTACGCGCTT GCCTTTCTCG
    42481 CCAAGCTTTC AGATACACAA TCGTCAGCTT TACCAAATGG CCAAAGGAGT CAAATCAAAA
    42541 TTATTTCAAA TCATTCAGCG TGAGGTGAGA GGACAGGAGC CTGAGCAGTT TAAGGAAAGC
    42601 TGTTCCTTCT GGACCCATAG ATCATTGCAC TACCCATTCC AGATAGGCTG AGTAAAACAG
    42661 GAGTGCTGGA TAGGCATGTT CGTTTGCTCA GTAATGTAAA GAAATACTGA TGGATACAGA
    42721 CACAGGGAGA AGCACAGGCA GTGGAAAATC TCAGAGCCAT TCTCCAGCTC TTTGGGGTTT
    42781 CTTGTTGTTA CTTTTGTAGA AAAAGCTAAA ATTCCTTTGC AAATTTTTGA GATCCATAAT
    42841 TGAAGGAGTT CTGGAGGAAA AGGTCATCTG CTTCCTTCCT GACTGTGGTA AGAAGAACAG
    42901 TAGTAGTAGT AGTACTTGCA GGTTTGTGCT TGCAAAAGAG ATGACCGGCA TTTGGAAAAA
    42961 CTTTTTTTCT CAATCTGACT GTGGATTGAA CTGCTGGGCT TAAAACAAAC AGGGCTATTA
    43021 CCTTGGTGTC ATGTTTTTAG TAATAGGTCC TAGATTTGAT GTCAAACGTT AATAAAATTT
    43081 ACTGTCACGT CTAGGGTGAA ACTCATGTTG TCTGGAGACC ACGCCTTGGA GTTAATGAGG
    43141 GAATGGGAAA ATAATCTAGA CATCGGTGAG GAATGCAATA CGTAACAAGA ATCAAGTAAC
    43201 CCTGCTACTA CCTGCCAGCA GGCTGAAACC AGTGAAGCAC AAGAAAGCTC TGCCAGTTAC
    43261 AATGATAACA TAGAACCTGG TGCAGAAATT GAAAGAGAGA AAGGGGGCAA CAAACCCTCC
    43321 ACAGCAGCAG ACCAGGTAAG GTCTACTTTG TTGTAAAATA CAACAGGGTA AATGACAAGT
    43381 AGAATGGAGA GGGATTTAGG AAATGTGCAG TGTGACCTAC TGCAGGGAGA AATTGCGGAT
    43441 GTCTGCTCAA ACATTGTAGT GTAAGAACAG AAATAAATAC TAGGATATAA GGTGAACTCG
    43501 CCACTGCACA GTTGTCATGT AAGTACTGTG CACTGTAAGA AAACATTTCG ACTGAGATAC
    43561 CAAGTCCATA ACAGGTAATG TCTCCTGTTT GTTCTCTTCA GGTGTAGGGG CTATGTGTAC
    43621 ACACGGGATG GGAGAGAGCA GGAGGAATGT GGCAGAAAAC CATGGGATCT TAAGACAGCA
    43681 ATATTTAGGG GCACTGAAAA GGAATTCTTC ACAAAACAGC TGATTTTTTG TATATGCGCA
    43741 CTCTAGCTAA TCTAAGTAGC CATCTTGTGA CACTGGCTCT GGGGGGAAGG AGCGGGAGCG
    43801 GGGGAGAAAA GGGGAAATAA TTGTTCATAA ACAACAAACG TATAAACCCC CAATTAATAA
    43861 TGAAGTCCAA AGATTAACAT TTTGGGTAGT CTTTTGATTT CTTTGGAGGA TTGCCCAAGA
    43921 TACTGAATTG CCATTCTTTG TACCTTTTCT GATTCCTCTG TGTCCTCCTT GAGATGTGGA
    43981 GACCAGAACT GTACCTTGCT AAAATTTCCT TTCCTTGTGC CTCTCTTGAT CCTTTTGTTT
    44041 CATCAGGGAA AAACTCTAAC GCAAACGCTG AGGACTCTGC CTCAGCCATG ACCTCTGAGG
    44101 CTCACAGATT TGTCAGTCAC AAGGTACCTT GCTGTGCCAC AGCCTGAAAG CGTCATTGTT
    44161 ACATCGTGTG GTTTCTGCTT TCAAAGAGGC TACTTAAGCA AAGAACGAGC TCTTGATAGA
    44221 GAGTAATAAT GCATATTTAT TACGGCTGAA TATTCTTGTA TGAATTAAAA GGGGTCTATA
    44281 CGCAAAAAAA GGATTTAAAT ATACTTTATA TGCCAGAATC AAAGTTCTAG AAGTTCTGCT
    44341 TCATGCCACC CTAACTGGAG ATGTGGAAAC TGTCATCCTT ACTTCCAGGC TCCATGGGCA
    44401 CAAACAACTT TGCTGAGCTT GCCTGGAAAT GCTCTGGCCC AGCCCCTGTT GAAAAGCTAG
    44461 GTCAGGGTGT GTTTCTGGAG TGTCATAGGT TAGGTTTCAT ATAAAACAAT GAAAACTGCT
    44521 CTTTCTCCGA AACGGGCCCT GAGGCAGCAG AAGTGGTGAT GGTCGTGCTG CTGCTCTTTT
    44581 TTACTGTAGC CTAGGCACGG AGTTTGAGCT GCAGCAGACT TCAGATTCCT TGTCTTTCTG
    44641 AGCATGCTGC CTACAGACAG CTCCTTTCTC AGGCGGGACT TTTCTTTCAT TTATCATCTT
    44701 GTATCTCCTT TCACCTCATT CATCACTATC ACTCAAAGAA TACTAGCACT TCTTCCACAG
    44761 ACAGAGGACA AATGCTGTGG TTTGGATTCC ATTGTATGGA CCACGTACGC ACAAATTATT
    44821 TGTGGCAATG CCTGTGTTGG AATTTGCTTA TATTTCCTTT CTCTTCCTCC TCCTTCTTTC
    44881 CCACACAAGA CAAAAGACAG ACTTGGCATA AGTATTTTAA GTACCGATAG GGACAAAAAC
    44941 TCCTTCAATA TTCCATACCC AATATGCAGC ACTGCTGTAT GGGGGTGACT GCTCCTGCTA
    45001 CTAAGCTGGT CGCTGATCAC CATCCCTAGC GGACTTACAT GGATGCCTCC CCAGGGGACC
    45061 TGTTTCCTTC CCATTCAACT GAACAGGAAG TCACAGCAAA ATAGACAAAA CCCTAGAAAG
    45121 TGAGAAATGA CTTACTGGGT GAGATCATCT AGCTCAGTAC TCTCGCTGAC AGTGACAGCA
    45181 GGAAACGTTA TCTCGGGAGA ATATACAAGC CTGGCTGTTG TCTCCCATGT GGTACCAAGC
    45241 CTGGACATTT CCTCCCATGT AGTGCCCTGG CATCCAGAAT TGTCCTTACG GTTGTTAGAA
    45301 GATACATCCC AACATAATCC TTTTAGTATT CATTATGGAC CTGTTGTCAG TGAATATGTC
    45361 TGATTCCTTT TTGAATACGC CGACACCATC TGCCTCTGCA GCTGCCCATG GCTGCGAGAT
    45421 GCAGGCATGC ACTCTTTACC GAGTAAAGAA ACAATGTTTT TTCTGTTTTA GACGGATCTC
    45481 CTACTCTGTT CATCAAATAG CCCTTATTTC TGGAATTACA GCATGGGATG AACAGCTCAC
    45541 ATTTATTATT AGGATCTCTG TCGTATCCCT CCTCAGTCAC CTTCTCACCA AACTGAAGAG
    45601 CCCCAGACTT TTTAATCTCT TCCCATGTAT ACTCTCATGC TCTATCACTT TGATTATTTT
    45661 AATTGCCATT CTTTGTACCT TTTCTGATTC CTCTGTGTCC TCCTTGAGAT GTGGAGACCA
    45721 GAACTGTACC TTGCTAAAGA TGCAGAGGCA CCAAGGTTTT ATGTATTAGG AAGATGGGGT
    45781 ATATTGTGAT ATCCTCAATA CCATCTCAGC AAGGCCAGAT GTATTTGGCT TTCTGGATAC
    45841 CACTGCTTCT CCAGCCACTG CCACCAGGCA GCCCTCAGTG GTGGCTCCAA GTAGCTTCCC
    45901 TCAATTGTGA CTGTAACTGC CAGTTTTTAA CCATCATGTA GACCTGCTCT GAATTATTTT
    45961 CCCCAAGTGT GTCATTTTAC ACATGCAACA CCCCCATCCC ATCCCACCCC ACCCCCCTTT
    46021 CTTTTTTCTT TCTTTTTTTT CTTATTTTCT GAAGCCTCTT TCTCTGTGTT CTGCAAGGGA
    46081 AAAGAAATAT GGCTTCACCC AGGGGTAAAA GTGTACACAG AACATTTACA GTTTAGCTGT
    46141 GTAAGAATTT TACTGCTGAT AAACATACAG ATGTTGTCAC TTATCTGGAC CGCTCTTTTC
    46201 CCCCAAATAG AGCCATGTTC AGGATCGTTT CACTGATGCC AGTTCTCTAG AGCCTTTTTA
    46261 AGCCTCCAAA GCATATCAGC AGATTGCTTC AGCTCCTTCA TTCTTGTTTC ATGGACTGGC
    46321 AAGAAAAAAC GTAGCACACC TGTCTTACCA AACGTAACTC TTGGGAACGA GAATACAGCC
    46381 CTCGAGACCT ACAGTGTTGT GAGTACCTTA TCGAGCACCC TCGCTAACAT TTTATTGAAA
    46441 GTTTGTTTAA ATCGAGAGAT AAAGTAACAT GTAATTAAAG ACTGCCTGTT TCATGTTTCC
    46501 CTGGTAAAAT ACTATTTTGC ATCCAGATAG GAAACACAAT GCAGAGGAAC CAGTATTGCC
    46561 CTTTGAGATG ACCAGGGTTT AGATACTTGG TCATCCTGTG TATTTAGGAG TGTGATTTTA
    46621 AGCTTTAAAA GTATAGGACT ACTTCATCTG TTAGTACTGA ATATTATTTG TGTTAGCAGG
    46681 AGGGTTTAGA GAAGTATATT TTCGAAAGTC AAAATTGTAC TTCATTGTAC TGAAGTAAAA
    46741 AGGCTTAGCT TTTCAGTAGG TGTAATTGTT GTTATTACTA CTAAAATCAC TGATTCTTAT
    46801 CAATTAAAGA CATGTACCAA GAAATAGTCA GCTGTTAGCT AACTTTGTCT TGTTTTTTGC
    46861 AGAGATAAAT CTTCGAGTAA AAGTTGGACT TTGTCTAGTG AAGACCATTG ACACTATCTT
    46921 GGCTAAATTT TAACCATGAA ACACACCAAA GAGATACCAA AGAGCATCAT TTTTATGAGA
    46981 GATGAAGATA CAATTCTTCA TCTCTCGTTT TTATAATATG AAGATACCAT TTTAAACTGT
    47041 GTTTGAATAC TGTGATGAGT TAATATGTGT AATTTTGACT CAGAAAATAG TTAGTGAAGA
    47101 TTAAAGTCAA GAAAATAGTC ATATAAAGTT GTTAAAGCAA GAAAGTTCTG TCTCAGAAAG
    47161 ATTGGATTTA AAATGTACAG GTACGAAGCT TGTCTCTGTG TACTGTAGGA GAGATAAAAA
    47221 ATTACCATTT CTGTATGATC TTATTTTTAC ATACGATATA TATCACAATA TATGTTATAC
    47281 AGTATGGTAC AGTTACACTA GAATAGTATT TTGTAATTCT TCTCTGTTGC ACCACTTTGC
    47341 TCATATTGGT GTTCTTCCCA CCTTTTTAGT GTGTTTATAA AGTTGTGGTC ATTATTTTTA
    47401 TTTTTTAAAA TGTAGTCCCC TGCAGGTAGG TCAGTATCTC CAGTATCAAA TTCAAAGTGG
    47461 AATCAGGATT GCCAGGAAAA AAAGGGAGAA TTGGACAAGT CCTTGGTGCC TTCCACCAGT
    47521 GAACCAGGAA ATAAAAGCCT ACTGACTTCT GCTGTTGCAT TCAGAACCAA AAAGAAATCG
    47581 TAGGGCAACC ATCAACTCCA AACAGCTTAA GAGTAAACAA CTATTACTTG TGTCAGAATG
    47641 AGCAGACCAT ATAAAGATGG ACAAATCTAT CCTGAAGTGT TTGCCTCTAG TCTCCTGAAC
    47701 CCTTTAATCA GAAAGCTTTA GCTTTCCTTT AGCACTGAAG AAAATCTAAC AGCAGTGTGA
    47761 ACTCCTAACC TCTAAGAGGA CATCCACTGA GAGTATTTTT GTCAGAGTAC AAATTACAGA
    47821 ATTGTCTAAA AATGTATGTG ATTTACCTGT TCTATACTAA TAAGCACCAT GCCAGGTAGG
    47881 CAGCTGGCTT TCACAAATCC ATTTTGCTGT GTTTTACTTA CGTTTACTTT CTTTCCTTTT
    47941 ATCACAAATG TTTAGGGGCA AAAAAATGAG GCCAGAATCT GTAATAGGGA TTCCCAAGCA
    48001 CTGGATGCTT TACACCCTGA GAATATTCTG AGAAATTGCT TATAAATTTG CCTGAGGCAT
    48061 TACAGCAGAA GTGCTCCAGT CTATGGAATT TGTTACTGCT ATTTTAGGTT GCCGTCAATT
    48121 GCTTATTTTT AAACAGAACT TATTTTAAGC TTGATGAATA GGAAATGTAT TTTTAAGTAC
    48181 AATGGAATTG CTATGGTTCT CACTACTGAA TTTCTGGTGT GTTGATTAAA TTCTTTAAAT
    48241 AAAACAGGTG TTAGAGTAAT GGCCTTTACA AGTTAATTAA TCTTCATTTT CAAAAGGATG
    48301 AGCTACCATT AAGCTTAGGT TTATTATACA TATGTGTAAA TTGCAATGTG ATTTACTGTT
    48361 CCAAAGACAA AGCCACTCCC TAAGGACAGG TCTTTCCCAT AGACTGGCGT TGTGGTACAT
    48421 GGTGTGAGCA AAATATACAC GCTCCTGGCT GGTTGAAAAC ATTTCCTTAA ATATATGTAC
    48481 ATTCTGTGTT ATGGCTTATT CAAGCAATTA TGCTGAGAAT ATCAGTCTGA GGAGACATCA
    48541 CCTACTTAAA TATCTTCTGA TCTCCACAAT AATCTTAAAA TTCCTCTTAC AGCCATTACA
    48601 ACCTTGACTT CATTGAGGCG TGAAGTATTC CTATTAGAGG GCCAAAATCT TTCTCTGTAC
    48661 ATAGGTGAAA ACTTGGAGAG ATCTGATTTA CAGTAAACGA AGAAAGAGCT TTTTGA
//
