# Supplementary material for: The serine/threonine kinase 33 is present and expressed in palaeognath birds but has become a unitary pseudogene in neognaths about 100 million years ago
Source: BMC Genomics. 2015 Jul 22;16(1):543. doi: 10.1186/s12864-015-1769-9 (PMC4509753; doi:10.1186/s12864-015-1769-9)
Supplement: Additional file 3: — Contains the stk33 sequences from all birds examined in this study. [file 12864_2015_1769_MOESM3_ESM.zip › Aves stk33 sequences/Neognathae/Ficedula albicollis (collared flycatcher) stk33 pseudogene.gbk]

LOCUS       Fal_stk33_pseudogene    44091 bp    DNA    linear  
DEFINITION  Ficedula albicollis serine/threonine kinase 33 (stk33) pseudogene.
SOURCE      Ficedula albicollis (collared flycatcher)
  ORGANISM  Ficedula albicollis
            Eukaryota; Metazoa; Chordata; Craniata; Vertebrata; Euteleostomi;
            Archelosauria; Archosauria; Dinosauria; Saurischia; Theropoda;
            Coelurosauria; Aves; Neognathae; Passeriformes; Muscicapidae;
            Ficedula.
COMMENT     We downloaded the assembled contig(s)
            from the WGS project and performed a local BLASTn search with our
            genomic stk33 sequence from the African ostrich (KP072780) in order
            to identify the corresponding contig(s). We then used nucleotide
            and amino acid sequence comparison in order to identify the stk33
            exons.
            This record uses data from DDBJ/EMBL/GenBank entry AGTO02003309
FEATURES             Location/Qualifiers
     source          1..44091
                     /organism="Ficedula albicollis"
                     /mol_type="genomic DNA"
                     /db_xref="taxon:59894"
     gene            1..44091
                     /gene="serine/threonine kinase 33"
                     /note="Exons have been identified by sequence comparison
                     with the stk33 sequence from African ostrich (Struthio
                     camelus) [KP072780]. Remnant exons contain several stop
                     codons and frameshifts within the ORF coding for stk33. 5
                     Exons have been lost due to large genomic deletions."
                     /pseudogene="unitary"
     exon            1..93
                     /gene="serine/threonine kinase 33"
                     /pseudogene="unitary"
     exon            19069..19229
                     /gene="serine/threonine kinase 33"
                     /note="1 stop codon within the ORF for stk33"
                     /pseudogene="unitary"
     exon            21905..22013
                     /gene="serine/threonine kinase 33"
                     /note="frameshift within the ORF for stk33"
                     /pseudogene="unitary"
     exon            23058..23194
                     /gene="serine/threonine kinase 33"
                     /pseudogene="unitary"
     exon            24232..24320
                     /gene="serine/threonine kinase 33"
                     /pseudogene="unitary"
     exon            29827..29902
                     /gene="serine/threonine kinase 33"
                     /pseudogene="unitary"
     exon            34782..34889
                     /gene="serine/threonine kinase 33"
                     /pseudogene="unitary"
     exon            35233..35315
                     /gene="serine/threonine kinase 33"
                     /pseudogene="unitary"
     exon            42808..44091
                     /gene="serine/threonine kinase 33"
                     /note="frameshift and 1 stop codon within the ORF for
                     stk33"
                     /pseudogene="unitary"
BASE COUNT    12761 a   7746 c   8729 g  14855 t
ORIGIN      
        1 aaatgaagat tttggtgttc tctcatattt aacaatgtgt ctgtttttgt tatgaactga
       61 ttttgcaata aagtacaggg tttaattttg ataaaattat tatggggtaa tgtgcattgc
      121 taactttttc tgtttgccca taataatcca gtttatccag atatacagag aaggccatct
      181 aagagttact tgactgaagt acagcatgtt agcaatatga aatgccacct tttttaatca
      241 agacatagat aagtctttta actttactgc tgcttttcct cctctttccc aataatgtag
      301 ttatgacctg actgtgttgc agtacattca gattccttta tcaaatcttc tccataattg
      361 tgcagacctt ggtcctataa agcccttgca ttcttcacat agaagcttta ttttgctttg
      421 tattattcct ttaaaacata gaaataatgg tttgcagtca gtttattttg atattctgaa
      481 accagtaaac agtgtccatg tcagagctaa ggcacaaggg ttagctgcag agtctggctc
      541 tgttgcagag ctgttctggg gtgaagatat gtgcttagtc ttccagatct ctgatattat
      601 tcataattct acagaaaaaa aaaaagagtc agttaatgag aagcaaaaat ttctgaattg
      661 tatcacatta cataatgcag aagacatgca gtgagatggc aggattgcat ctgagtgttt
      721 tccagcagaa acattgttcc tcaaaagtaa tgtgctcttc ctgaaatgca ttatttccca
      781 gaaacagggg agttgtgggg atttgggttg gtgtgatggt gattttaact caccatctgc
      841 ctccctagac cctaacagcc tttcatttat ttcatattca ctagggcaca gaaaacgctc
      901 aaggtgttta aaatattagg tggttttaaa agtactggat aaaagaaatt ataattatta
      961 agtatagggg gaattacagt gaaaagtttt tgagtgtttt ccaggaggat gcacaagctc
     1021 agacttgcct ggtctatttc cacctatgtc ctttcccagt ttctttttct gagccatttg
     1081 ggaagcttcc ttatctgcac attgctctgt aaggggtagc tgtgccatct gcatattatt
     1141 gtgaattaga ggatccatcc atctactatc tttgatgagt atggctttcc tgcaggactt
     1201 tgttaaattg tgtaaattta attttcatat cccttctgga atattgaaca aaactaattt
     1261 tatgactgta gggtttgaaa gcagaagggg cagtaagtta atataattaa tcattgtgtc
     1321 attgctgcag aataatggac taattctctt cctaatttcc agttacttat catttgaaat
     1381 ctctcaggga aaacagcgtg tagaaagaac aaggagcaac caattaatgt aagtgttttg
     1441 tttcatcatc ttaagcaact gtaacagaac tgaggaaaac tctggttgtg atttattagt
     1501 tgcatttttt gagtttttgt atacagttag atatttgcct gaattgcttc atatgggaaa
     1561 agtaatgaat ttccccatat tggcatattt ttgtgcatca aatttgcatt ttttaaaaac
     1621 agtcaagtac acagaataat tagcttgagt taaaatgaac aaaaaaagcc atctaaaact
     1681 ctttgttaga aattttagat ttttttttat gccaccgctg aaaatttaaa tgcccccaaa
     1741 ataataaaaa atcatctgtg gtctgccagc aggtcctaat ttgagcctct taaatgaaat
     1801 gcttatgttt gcttacacga ctgtttcaaa tgtttatttt acagctgatc atttcaaatg
     1861 tatttactac gtgtcactca ctatggtgtg ggactgtgag ctctactaaa tctgcaggtt
     1921 caggtttgga ctggcacaac agagataatc aatatctctg acatccccca ctgggtttgg
     1981 aatctggatg gttctagaga gaataccaag aaggtgaaat agaacaaaaa ggaatgaagc
     2041 attcagaaat actggatcag agacagagct aagggaggag ctggggaaaa aaggcatgac
     2101 agaaatgaca gtgtggaccc attaagatgc agctgagtgc cagatgaggt gagggaaagg
     2161 gaatagggag ctttggcatg tgtgagtaag actccttgga atgggtagga caggaagtga
     2221 atagaagagg aagataattt ggtggcttct gttgctgtat agagttcagc atcatttctg
     2281 acagcaagct ggaaagcact taaaggctga gctttcaact agaaattctc attaagtaga
     2341 ggcccagtaa ccctgtctga aaggttaaag caaaaacacc aagcaaggca gcattttccc
     2401 cacagttttt tatgtaagta cagctaattg aactgaactt ggaggaaata ctaacctgaa
     2461 cctttttatt ttctttcctt gaacaggaat tcagcatgga ctgtgtgcta gtttgaagtt
     2521 ttaccaattt ggaacaactt tagtcactgc tgaacccaaa tgagaaccac actgaataac
     2581 taacatattt gattgtctaa gtagatgtaa aaattcaggg tcagtttgtg gcaatactgt
     2641 tttctgaatt ttttgttttg atcccacttt taatttatcc tgccctgatt ccttccaggc
     2701 tcctgctttg aatcaggtgg tgctatagct tgtggaagac cttctggtgg gatgaggcgg
     2761 agagaattca cattggggtt tagattctgt gtgaatagca ttgatcagag tcctctattt
     2821 ttgatattgc ttgatgggtg cttccatcct cacaatgggc ttcaggaagg gtgcagagga
     2881 attacctacc tgcactaggg agaatatttc tccatgttgt gctgtgctgc caagctagct
     2941 gtcctcactg cctaattgtc agaggagcac ttctgtgaca agtcacttgg aaaaaaacag
     3001 gtattgtgtg ggttttcatc tagaactgac atcaggtgtt tttaagaaaa aaggctggga
     3061 gattcctata gaaattgcca cataagagtt catgccagtt atgttgttag caaacttaaa
     3121 tgctgcacat gcaagctttt ggagtttgat ttttgttttc ctcagcctgg aagacatggt
     3181 gtcaagcacc cattttttat tttcagaata gtctcaaaga cttgattgtt ctttgatcct
     3241 aatgttgtgc cgaaggtagt tcaaagttat agagagttat gtatgctgtg tcttaatgaa
     3301 atgcttgtct gaaattgtac tgatagcctg ctgtgaaaaa atcaatttgc catcagcaac
     3361 tgaatgtact tgatgctcaa tttagttcac ccaactattt cacgtttgtt ccctgtagta
     3421 aaacaaaagg gtcctgagaa ttaattacag tgctagcatc tgctcgtggc agctttgctg
     3481 atatacttgg tggaataaga tacttaagga gggagggaga tggagtgtaa agttcttccc
     3541 actgccattt cttatgcaaa tatcttttaa aggacaggct cctctggtgt ttcctgtatt
     3601 ttttctttct gcattagagc actcagttgt gcttaaaact agcaaataat aattgcttcc
     3661 agataattta tgtgtctttt tcatggttta tatttccata gctattgctg gctgcacagt
     3721 ggagtactgt ccatttgagc gtttgtaata acatttctta gtttaaagta aaccccaaac
     3781 attttggggg atttgtagat gaatgagaag ctgctgaaat tgcaggttcc tgagattccc
     3841 aatgttgaat cctgtgttag tgtaattcca acctgctgtg ccaagcatac tgtggagtag
     3901 ccttgaatgc tggacaagaa tacttttgtc ttgtgcaaag tcatctttga cagtttcacc
     3961 ttttttagca ttaaaagttt cagtgtgctc acatgccaac ctaaactgag gttttattgt
     4021 gctgaacgta gaaactgagc tgcaacacaa gcacacaaag tatcagtaac tttaggattt
     4081 taatatttga taattttgta ttttcatgca tattcaagta aataaatctt ggtcattggt
     4141 ctaggagaag gatcaggtcc catacctttt gcccaggctt ttgttttctt ttttgctgaa
     4201 ccatcacaag gtatgaatta tctatcttgg aatgcttgaa aaaacatgat ctctcgaatc
     4261 taagagattt tcattatttg cacgttgtct gtaagtcctg ttatgtcgga tttgaatctg
     4321 tattttggag aggaccaccg tagatttctg tgagagtgtg ctagaaattt aatcttgtca
     4381 tggatgattg tgatgcctgt catggtggta gagttttctg tctgcattgg agaacaattt
     4441 cacttcatgt aattatgata aaccccctaa atttggtgaa gtaagaccag gttcatttaa
     4501 atcttctatc cattaggttg ccatgtacca aatgctttta acttctcaac ttacaagaag
     4561 attgttgaag cagtgcctga cactggcgag gtgcaatggt aattaatact gaagctaaaa
     4621 gaaaactata taaattaaat atttattgaa ttaatattct tataaaactg cagtaacata
     4681 atgtgacatt taatatgcac acctgcatat cttgttcctt ctatcctcta aaattttaac
     4741 tgaggggttc aaagagtctt tccttgctcc ccattgcctc agcaatggaa gagcatttct
     4801 gttttttgca gatatgcctt attagaacat cacatggcat gaaatttaaa ctctgcgtgt
     4861 agaacagttt ttgaaagaac ttcttctgct cttccagagt aaacacatcc tctaaagaat
     4921 tacttttgta tctacttagc aaggccatcc tattcagaaa aaaagtccta tttctttata
     4981 aaaataaggt ggttgtttat taaaagtgct gctgacaatg tttgtgatct ctttaggcat
     5041 ggcactcatg gctaagtgaa ttgaaaacta gtggttttca agattcttgg atatggttct
     5101 tatccaggtg tatgtttcat gtattgtttg gcaatattga ggggacagaa aagaagaagc
     5161 atgttctatc attctataat ttttatacta catagcaatt gttaccttga aaatacatta
     5221 tgcatgttta cataagctat aagacttcca aaccaatttt tctatgttag ttttggtcca
     5281 caaggagtgc agaaatgcag gatcttctga tctccttttc ttgcatgagt tgtcaaaaag
     5341 aagaggtttt ttttttttaa taattcaaca aaacagaaac gggaatttgt atgtgctttc
     5401 aatttgatag gaagggaaac aatttttttt tttttcattt tgtgtgagag aagtattcct
     5461 gatagcctag tatttaatac agctgggagg gaaactatag gttttgtaca ccacttaatt
     5521 tctctagaca ctgaaatgtc ttcacctgga gaagcagcct atttttatgt ctagcatttc
     5581 tcattagagg tactaattag cagttgctaa caaatgatgc tgttatgcat taatactcag
     5641 aagtgcatcc agaatggatg gatggatcca cactggatcc atcacttaaa ctggggacac
     5701 ctgctctcag agctctgggc aagataccaa atgcagaaat ggtattgaaa cagtgtgtat
     5761 ggtgtattta acatggtttt aaatagattg ttttgtggat tttttcaaag aaagcatcca
     5821 ttgtggagtt gcctgcactg cttggaattg gacttgatca ttcagattgt gccaggtaga
     5881 agctccagtg gaggggtgag gggactattg tccttaccct ttggtgtcag taaaatatag
     5941 aatattttgt tacattacta tttaacatag atcagttttc cagccagacc attgccctga
     6001 ttaacttgtt tatcttgttt atctctgtgg caaaaagaat tttccttcag ctttgaaggg
     6061 ccttcattgc ttatctttcc ttgattggtg gtagctacat acaccatatc aacaaaacag
     6121 aaacgggaat ttgtatgtgc tttcaatttg ataggaaggg aaacaatttt tttttttttc
     6181 attttgtgtg agagaagtat tcctgatagc ctagtattta atacagctgg gagggaaact
     6241 ataggttttg tacaccactt aatttctcta gacactgaaa tgtcttcacc tggagaagca
     6301 gcctattttt atgtctagca tttctcatta gaggtactaa ttagcagttg ctaacaaatg
     6361 atgctgttat gcattaatac tcagaagtgc atccagaatg gatggatgga tccacactgg
     6421 atccatcact taaactgggg acacctgctc tcagagctct gggcaagata ccaaatgcag
     6481 aaatggtatt gaaacagtgt gtatggtgta tttaacatgg ttttaaatag attgttttgt
     6541 ggattttttc aaagaaagca tccattgtgg agttgcctgc actgcttgga attggacttg
     6601 atcattcaga ttgtgccagg tagaagctcc agtggagggg tgaggggact attgtcctta
     6661 ccctttggtg tcagtaaaat atagaatatt ttgttacatt actatttaac atagatcagt
     6721 tttccagcca gaccattgcc ctgattaact tgtttatctt gtttatctct gtggcaaaaa
     6781 gaattttcct tcagctttga agggccttca ttgcttatct ttccttgatt ggtggtagct
     6841 acatacacca tagtgcaact ctcaccttct tttatggtag cagaagggtt tcaagtctgc
     6901 cttaaaatac ttcaggagtt gaactcatgt gtgtagctgg gaaaaataaa ttcaataagg
     6961 tccttctttc aaataactcc ctctctgttt accatggttg gacatacggg gcaaatgcac
     7021 acgtgacaaa actctccttc cttctgttct cattttagtt caactcataa atttgccaga
     7081 tactgatttt tccccttaaa ttttcctaaa ataatcaatt ataaaatcaa actgaagtta
     7141 ttatttatga ggttacagca cagctgctaa ttttttcatg ttcctgtacc tgccagaaaa
     7201 ccaaccaaat ggacttttta tttgtgggat gtttttattt tgttgtttcc ttgtttgttg
     7261 gctgctttgc actgaaacaa tgttttcatc tgcttccttt cccaaggcag aagagtcttg
     7321 ttttgaactt gtctaatttc tcacattttt agcatgtagg tacagaaagt ttacagggtt
     7381 ggattttttt agattatttc tcttttcata cattgtctgc aaaccagaag tttagaggga
     7441 aagtagggaa ttatattaga acaagtcttt aataagccat tacaacaggt acatatattt
     7501 tattggaggc tattccacag cccaatgcct tctaagataa atatttatgt aagagagtgg
     7561 tttttacctg catatcttat ttcacttata ttagttgttt tttttgactg tggaaaccac
     7621 attatattct ttatacagca gtctgtgcca aaattctgca atagcttgtg ctgtaactga
     7681 aaaactttta ggggtgttcc agttgaagaa gtttggaaca agtgcattaa atttgatggc
     7741 aggaaacctt taaggaggaa tatagacagt tgtattggag gggaaaagta aagtaacagt
     7801 aagaattaac ttttactctt gacatttctc ttcagtaaat aactatctta caacagtgtg
     7861 cataattcac atgcccctgt ttgtattctt aaattttgag agatttctgc actttacaac
     7921 tgttccaact gcatgttgat ggcagtaaaa atgaatgatg tttaatttag taccactgag
     7981 ttttcatttt caaggaatat cttaagtaaa atgcacaaat gtgatgcact ctggaagatc
     8041 ctaggaacag ttttccatat cctttccccc ttttgctttg agagccaatc attgagatta
     8101 tagatgctat tttgagattt tttgcatgaa gtagatagct gagcatgtgt ttgtgtgcac
     8161 tcaaccatgt gtgctcctgg gaacatttta tttaatgtag aagagaaatt ggtaccttcc
     8221 cagttcatga taacaaagta tggaattggg gaatagagac atttgattgt ggcagaaaac
     8281 caaacaccaa agaacagcac tgaaaacaag acagcagggt taacataact tttagggaga
     8341 aaggcgtgtt ttgctgctta ccttttcctt ctacttaata taattacctc atttgtgact
     8401 ttgcattaaa atctgcctca cggtcgtgtg aaaactagtt tttaattagt gctaccttca
     8461 gtgcattttc agagacccag tgaaatgtgt aattacttgc acttttataa ttaattttaa
     8521 aaacataatg acattgctgt ttacctatgc gatctatgta ctggtatgta acttcatgca
     8581 gcatagaagg cttttttttt tttttttttt tttttgcagg cccatgttta gctgatgttt
     8641 gttttaattt tttaatgatt ctgtgattaa tgataaacct cagcttttaa aattgaagtt
     8701 tttgtgtgta agtactgagt gaatgaactg gtttgcttgg tatcaggttt aaggctggct
     8761 ttgcatgttt aagctagctt tatacatgct atcaagtttt gattatgaaa taattaatac
     8821 tgagaatacc aagtatcagt acacagaata ccaagagttt tttctgcagt catgtctaag
     8881 gcactttctc ttttatattt actatgggag aagtgttgaa ctgaatgcca tgactcacag
     8941 attgatcccc atctcaatga taaaatcagt aaacatttga tgtggaagga agaaatattg
     9001 atgacttccg aatttaaatt ctaacaagtc tttgtacagc ggcctccact tttcatctga
     9061 ggtcacagca ccttttacaa aggataactt gatcctctcc aggctaataa aaaaggaaat
     9121 gtagaataaa gatgccacct tgtgggtgaa ctaaatgatg cagtagatga ttcaaaatgc
     9181 gtagattcca tgcatttgtg agtggctgct gaaaattgag tttgtatttt cttaaacatt
     9241 tagagttatt tttggagttt acattgatga atttttaatg aattgtctaa gtaactacag
     9301 ttggaccatt ctggagaagg tgttaaatga ctgctaaaaa tcttgctcat aatcacccca
     9361 taattttggc atcaaattca atgcgttgtt cccaatgtat taaaacacaa ttttaatgct
     9421 atcatcctaa cctgactgag tgacaaaaaa ccaaagaaaa aagtgaggat tttgcagata
     9481 ttccctgtat gcaaacagaa gggtggtgca ttcaggttcc tgtgctggaa ttctcaatat
     9541 atactaagat taacacatta gatgtgttaa tttgtcattc ttaactgcat gtcatggatt
     9601 tcttgcagca ttcaatgaaa taccaggtgt ctacagacct tggttttgaa tcacctttgc
     9661 cttgagcagg tttatataga atgctctgga ttcttaggac tttatttcag tggtttttga
     9721 cttgttcaga ggtaatggcc tctcacagct gctctgcgtg gggaagacaa ttgagagcaa
     9781 tgctactaat acctctattc ttgtatagat ttttagagat tcattcactt tggattttgg
     9841 aaaaaattcg tttttgctgt gcaccccagg tttcttgcat aagactctta caaactcttc
     9901 agggtcactc aagcctgttt gtggcattgt gaatctttga tgtgacactg gtgtgaggag
     9961 cactttctgt ttatttaagg tactatgagc aacatggtgt tcctttggct gtggatttat
    10021 ttcttcctgg tttgtctgca ggtttcaggg ggattgttaa tgtaatcaat gtgaatacct
    10081 tggcaggatt ctccttttcc atgaaatttg gtacatgtta ggcaaaggca actcctgtcc
    10141 tctccctttt tttatggaca attggattaa tgcaggtggg ggctctgctg tgcagctgag
    10201 caagtcatca ctggcagtta atttctccac atatggcatc tcagatagtt ttataaaggt
    10261 atagttttac tgctggccaa gagactgaga cagacctttc atctggcagc tggaatggta
    10321 gaggaattcc tgacacaggc cacagctgtg aaatctgctt cttgctggcg tgcagccccc
    10381 atgagctgct gaggagactg tgggaggctg cagcagcaca gtctaccctg taggctctgc
    10441 tgtctcaggg ctctcctggg ggctgacact gctgtggtgg cttttctagg ctgatgttga
    10501 ccacaagagg tcaggtatta aaaaaaaaat aaaaatatta cagcacactg taaaatattc
    10561 ctagcctgaa gatgttttag gctgttctgt gttatgctct gagttatctg ccttgggcag
    10621 ccttaggaaa taatcagtga tatcagaatc atccaagaag ccaagcaata agtgacagat
    10681 gaagattatt ttttgtgtat ttttgtgcac accttttaag catgccaagc tttaataacc
    10741 catgccccat tatttccagt ggtgtttatg tatatttaaa cactagtgca agaaattaac
    10801 attgtgtttg ctggttccaa atctattact gcagctgtct attcctaatg ttctgtaaga
    10861 gtgcttttga tttgaatgat ttttctcttc tatggcagct gagtattctg aacttaatgc
    10921 tttgtgccca gctcagatat tacagggtat acaaaatata ccctgaaatt cattcaaaca
    10981 tttaaaactt attatgtcta gcagagacag atttaagatt actgaggttt ctggttgaag
    11041 tactccaagc agaaatccat actccattag gttctgaaac attttgtgac cttaattttc
    11101 caggtatttt gcccttcaaa ttgaagatag tattttaata ctatttaagt ctcctgaaga
    11161 gccttgtaat atgataggct taagttgtga aacatttgaa caaaatgaag gataaaaaag
    11221 taatttagga ttttgtattt tttaaaaatg tatagcaaca taaagatatg catcaaataa
    11281 cacattgaaa taggcaataa aaattgcatc ttttcagtgc atttttcagt gaaattacgt
    11341 gtacatgcaa tcaactgtat ttcttgtatg aaggtctttc tttgcatttg acttttttag
    11401 gcagaggcat ttctggtggt ttgaacctag ggatttgtct gttatcttgt ggtgcacttc
    11461 acataaaatt ttacctgtag agcagatgta ggatcacatc tcaggagatg aaagagaatt
    11521 tcagagctaa acttactttg tggggaaaaa aataagaaga attagcttta aaaaatctta
    11581 cagcaaaatt taggggaaac atttatgttt tcctattaat aaacacagtg ttttctttca
    11641 gcaatattaa atacaaggaa atgaaaatta tcagcagctg gtggtaagcc cagctccatg
    11701 agatgttaga actggacctg ataaatgaca gcaatggctt ctggtatttt atccccttta
    11761 acgtaatcct tgagcactcc catggctatg cagtatgaca gaggcaaaat acatcaatgc
    11821 caaaaacctg gaaaaaagga agactgtgta attgaactgt aagggcactt attctggatg
    11881 tgaaattatt tatattcata ttacattggt atgttttata agtgtatatc ttagtttacc
    11941 ctaagttttg gtggtttggg gtttcttttg ctgtaaaaat tgttttattc atatacccca
    12001 aaaaagttag tggcagggtt ttctgtaact gcatacagtt gtatactgta acaacttagt
    12061 gtaggttgtc ttacctaaca attttaatta atttgctggt aagcccaaaa tgttattgaa
    12121 tggaacatcc ttttgacagg cctgtgtgct gacagctgcc taacagattg tatgaatgtc
    12181 acaatgtcaa agaggatggc ctgggatgtg agtgcagcac tgagacacct ttcagtcaca
    12241 gcttcaggct gggcattcta ggtactgagc acgggaagga atgtaaaaca taacccagca
    12301 ggcagccatt aattgcattt tgcttgtctg agctgctgtt tgcctgttct aggctgccaa
    12361 acacggagct tttcccagtc ctgggggttt gctgaatatt tgggaccttt ctctgagagc
    12421 tgcaagtgca gtggtcagtg gtggttactg aattgggtct tagtggctgc tccagttctg
    12481 gtgaagtcag aataaattcc ttttgctgag aagaatgcca gttctggctt ttaagtattg
    12541 caggctgcct tggcacttgg tgagtgtgaa cattcaccct gtgcttctgc caagctagga
    12601 gtaggacaac tgtgagtgca gaaaggcagc caggaatctt gaatcagagc tgtgaaaaat
    12661 gatgtcccct ttagtctgtg cttgtgagtt ttattttgcc aaaaactgca aagttgacct
    12721 ctgatttgct aagttttact aactagaaac tgcaagcaat ctaaaaaagg ctgtttcaaa
    12781 attattcaag atcgtatatt tgttgatttt tttttttttt tttttttcat ctagaaagct
    12841 ataaagtttg gggggggggg ggggggtttc atctagaaag ctatgaagtt ttgtgtctac
    12901 tttactaaga gtaattagcc cagccctctg aaatgcacag agtgaaggga gaaagttagg
    12961 aagactgtag aaagtaaaat gccattagaa tatgaacagt ttaaaaactt ataaaaattt
    13021 ccagtgttgg tggagttaaa gaaagatctt tgtcagattt ctagaagtac tgaatataca
    13081 ccataacaca tccacttact atttaggatt tttgtgaacc atagtttttg taatcccatt
    13141 agtcttcatt gagagaacaa gcctcagtct gatgctggaa ggatgaagct gtttttatat
    13201 cttactctca ctgagaatta aataaacttg tggccacagt ttctgccatt tgcagaatct
    13261 cttcacagtg ttatgccact tgtaatcttg taatctctat ggttctgcat ggcaaacaca
    13321 ttctggcatt ctttaacgaa atcaaacttt cctgttcttc acattccagt cacagataaa
    13381 aaagttttat ctcataaaat actaggcaag aatgtttcta tctaccattt tttacaagtg
    13441 aagaacaaag ctaagtttta tttttttgaa aaagcatgat cttgtcctct taattgaaag
    13501 aagagatcct ttgcctgtga aaattaaatc ctccacagtt tgtagttgct tttcaaactc
    13561 ctcagcctga cagtgaaatc gtgtaatctg ataatagcat gcctgaggct tattgtgatt
    13621 tttttgggca gtggtattag cagatgctgt gctctgttga ttttagtcac ttagggtttg
    13681 atcctgatcc cactgacctg agagtaaatg tagtgtgact tcactggaat taccataaac
    13741 atttcagggt aactgaaatc cacatttatt taatcacact tgtagttctg ctgtgggctt
    13801 ttcagaagtc actaaagaaa gaaaggtatg ggtgactttc cccatctctt tgtgacagct
    13861 ttcttaactc aaagagtgtt tgttgctggc cagttgttag aatttctgtg tatctgtctg
    13921 tttgtactga tgactcaagg tctttgtgct aaatgcatgc actgcttgac tttcccttgt
    13981 cttacagcca gtttgagttg ctttaagatt cctgtgcctt gtcactagaa tttctcttta
    14041 ttcatgaacc ctctcactga ctttatagtc agtttgaggc tgagatgaat gtatttgagt
    14101 gtctgtggtt ggatggagta atttggcatg ttctagaagc ggtaagcggt tggtgttggt
    14161 aagtggccat aaataaaaac tagtgaaatg taggatccaa tcctgcactc atttttcccc
    14221 ctctgatgct gtcaatggga gatctgtctt tataacaggg actaaggtgt caggattgta
    14281 cagaatagaa attgtagctt gttcacagca gattttatag cacagatgtc ttcagtggca
    14341 cagacgtgaa tgtttcctat ttagtgaagg ctttttctta actctggagg cttttcagac
    14401 tggcaaacca aactctccac agcagaccct tcaatttttt cctatggtac aataagactg
    14461 gttaatttga tgctgagcct catgtgcttt tttcctcctt cattttactg accgaagaaa
    14521 tttaatgaga atcttgtgcc cctttgtttc tcatggttct taaaatcccc catttcagta
    14581 ttttaaaact ccaggtaaaa gatgctaatg gattaaggtg tgagagatat ctgtgttaat
    14641 aactactgac ttctactcat aactggtgat caagtagtca ccagtgtctg taatctctga
    14701 taataaactg gttcactctg tctttcatgc atcctcagtg taatttaggg acatctcaga
    14761 aatgttaaac aaaatcaaga tggaaaaaaa ggaggagaaa gaaaatgtat tttgagctgg
    14821 tttggttttc ttcttttcct ggtacaagag gagctgtttg gtacatgtgt aagcaggatt
    14881 ttagctgttt ccagggctgt agtgctgcac agaaaatacc tggctctggg aatctctagg
    14941 aaagtgttca tgtgcttttt aggaattcac ctcccagctt tctaggcgtt ttatgtgctt
    15001 tttaggaatt cctagcatgc tttctaggaa ttcacctccc agctttctag gcgtttgcac
    15061 tgtgctttct aggaagtgcc agcttctgct ttctactcct atttcctcat cattttccag
    15121 gattatttcc tcagttcttt tctagttttt ccccctcaat ttacaggaat tgcttatgtg
    15181 ccttctggac atttcctctt tcatttccag gaatctatct ctggttttca gtagttctct
    15241 atctgagctt gctacaaatt taacctccca tgttttgtga attttctttg tgctctctga
    15301 ggaatctccc ctctaggcag gtatcctcca tagatttttg ctgtttactt tgtaggaatt
    15361 tactttgcat gttctagaaa attctccttg tgcatccaag aaatttgtct ctgccttcta
    15421 gaaattttct ctgtgctgcc tagatatttt ctcctgaaag ttcaagtaac tttccctctg
    15481 ctttctaaga cattctatat gtattttgtt gaaattttct gcaggctttt gaagaataaa
    15541 cccttttctt tctgagaatt tctcaaaggc ttacttggat ttcacctttc atttcctgtg
    15601 acttacatcc ttttaattta aactgaggat aaaaacatac tactcacaaa tggttatgta
    15661 ttaatttatt gactagtaag atcagctatt tatgtggttt tatctcagac cttttatgtc
    15721 tctcagtgtt tccacagttt tgtgttgagc ctttactttt tgcaatgagg ttctggctcc
    15781 attttttttt gttctgggtg ctgctctttt atgagcaaaa ttgtaggatg atggctcagt
    15841 gtgcacatct cagacctttt acgtctctca gtgtttcccc agttttgtgt tgagccttta
    15901 ctttttgcaa gctgcaatga ggttctggct ccattttttt ttttgttctg ggtgctactc
    15961 ttttataagc aaaattgtag gatgatggct cagtgtgcat tcatagctct tggagtactt
    16021 gtcttcctgt aagaatcatt tgccatgtaa taatatttta gaacgttaat tgtgataagt
    16081 gatgttgtct taatttagca gataagggaa actgtagcag gagggtgatg tagcttctca
    16141 gctcccaaag gagcttagag aagatttaat ttctagctca acttagaagc agatatgcca
    16201 aatgtagaag tgaacagtca gtaagagttg aaccccagca ttctggtttt cttcgtttct
    16261 ttaaatcaag ttcaggtact gcagatgcta aaaaatcctg gaagaattga aacaaaagta
    16321 gctccagaat gttagattct aacatattgg ccacatagct cccacattcc ctcaccagaa
    16381 agttcagagt gggagttccc agtgtggcca ttttttattc gtgatggact ctgtgtccct
    16441 tggcatgtcc accttgacca gcagcaacta agtgcaacaa agggatcctc agttccttgg
    16501 atccctcaca gttttaattt tggtcaaaag cacccacaaa tacctgtgag ttgggaaagg
    16561 aaaatagctt caaattgctc tttggtcaca tcgtcaattc acaaaggaaa agaaagcaga
    16621 ctgcaaatat gtgataggga aatggctcta ggtgctgaaa gctgtcacat aacaattctt
    16681 cctctctttc cccgtttgtg tcacgtgata ttaaaaagag acaggtatta atctgctcct
    16741 tctgtacaac tttgagttgt ataaaatgtg cttttatcat agttacctca agtggttcag
    16801 gcagataatt ccctgctgga gtgtttgaga tttttatcta tccatggggc agtctgccac
    16861 accatttgct cattctttaa ttggttagtt aaatatgtta cagctttagt ttcagagatt
    16921 aatactagct tgcaaaataa tctgttaggt acacagagat ggggtgggct ttgctggtgt
    16981 cttgccatgt ggttctgaca cccacaaggg tctgagaaag accacatgac tctcatgagg
    17041 ggttttaaac atcatgaata ggaaacatta ttcaaaagct aatataaaat atttttttct
    17101 tttttccttt taattttttt atatcggcag taatccgaat taaaagagct gcaggcccct
    17161 cccttattta ttgctttgtt gatttattta ttttgaacta gtagtatttt cttgtgccta
    17221 gacaaagggt tgacaaaggt atttctacaa aacttattcc tcctttttct tgaattgtaa
    17281 tattgataat attgaagaaa aaacccccat atctttcagt ttattgattt ataaacagaa
    17341 gacattactg tggtcagaat ttttaatata aacattttgt tcagaagaaa aaatgtaaaa
    17401 gaaattcagg attttagccc tttttaaatg ttttcagaac atcttcaaga gaacaaagag
    17461 atttctacgt atcattaagc ttatctcttt tttgtcttag ttatcacttt ttttcctggt
    17521 acatttcaga gaatcgagaa ctgtaataac tatcatatta cagttaaaaa tttcttatat
    17581 agttggacca agtgtattaa tattgtcaga gacttaaata tggaaatggg gtattaatca
    17641 cgtttcatgt aaattgcaga gtgtaggcta ttgagcgaga ttagaagtta tctcatgata
    17701 aaagagctct atcagaaaag aacattctct taagtagttt ttgtctccat gtaagtattt
    17761 tgtactgttg ttttctaaga agtcatctgt cattcaaata gaaaagccct agatctggga
    17821 aatgaggggc taggatggaa ccaaagggct tgaggatgtt caagggacac ctgagatggt
    17881 ctctggggtg catcaggggc aatggagcag aggagatttt gcagaatgcc agctgaaaac
    17941 cttggtcctg gttttctgcg gaatgcaggt tcctcagctc tcagctgaag ccaatgcctt
    18001 ctgttttctg gcagcttgga tccttctttt agctgactga tgtatcctgt gtctgaagtg
    18061 ccaacgccct ccagagactg aagcccccct tccttcacct gaggtgagca gactttgttc
    18121 tgccactgct cagggcagca gctcctcagc gtggggagca ggtgcttgct gagggatgac
    18181 cccaaatttt ggcactcaga tccctgtcct gcaggagttg agccagctat aggcagcttc
    18241 ctgtgcctca cttgccacag ccatctgcac tggtagaatg agtctctttt acaaagctgg
    18301 gcagcttggt ggcattccag gagttaaagg cttgtcaatc ccccaacact tccaggggtt
    18361 gcttcttctc tgctgtgtgc tgtggaggaa ctgagctctg gccttcttgc ctggaaatgt
    18421 ttagctaagc tttccttctt tggtgcattt taactccctc tgagcctttt tgtgcagctt
    18481 ctttttttga gaaaagtaga ctctgaggaa tcacgtgcaa atcagctctc agggaattgc
    18541 aagagtatgc agaaatcctt gcttttgctg tccctgtttt ggcagcactg ttgaaggatg
    18601 tcctcacacg atgccagtta gaagcaaaag ctcattttta ttggatgctc cagatcaaca
    18661 gcttcccagg tttattgaag tattttgaaa tcctcttaaa gtgtgttgta taccatttgc
    18721 tttgaaggaa aaatctatta tacttttgtt ctgtctggtg gaaaaaaatg tttgcttttc
    18781 ccgtctctga atgcaccagg cgatgctgta gctagaaaag ctgaagtacc atttttgtct
    18841 gtgtgctttt tgtttttgca gatctgctgt ccaaagcagc atgctgtgct atgccaatcc
    18901 agtgccttgt cagcatggca gacagctgta gttagaacac aaggcttttg tgctcctccc
    18961 gccccctcgt ctctcaggtt ttattccact cctttgagca gtggacacgt tcctgccagt
    19021 ctcagtgttt taatttaatt tgggcacaga ctatataaaa ttgaacagat gtctgaaagc
    19081 agtgaagaga agaccataaa atgaaccacg tgctcagctt cactcgaacc aagcaatgct
    19141 gtattattat tttttttttg tccccattgc cacaaagatc acatgtgggc tggagctgtg
    19201 tggcaagagg atccaacatg gggagagagg taaggagact ggaattcgac caaattttct
    19261 ctgctgtgta tttttgaggt gtgttttcaa gactgggtgt ttcttcatct tctacaatac
    19321 caacattcat ttctccaaag taaagtaaag attatatttc ccagtaaatt agaaaaaata
    19381 ttttaaaaaa gagtaaaatc tccacagaaa atatttttca tctcttgccc ctaaaagaca
    19441 acttgacatt attttcagtg gtcgtagaaa atgttggttt ccaagaaatc cctggaaaca
    19501 cagggtagta gttccatcca gtaggcaggc caggaattcc acagcacaaa atttcagtgc
    19561 ctaaaagagt ccattcatca gaagataaat tgaacaaatt aacctgaaat actgaacttt
    19621 taaaaatgct ttacttttga agacatttaa cagatttttt ttttacctca agataatgtg
    19681 ataaatgaga ttaattacat aatttttcga aaatttgtca tggttgtgac atgatagtga
    19741 tattcatatg tgatatcatg ccttaagatt gagccagttc ttgcagaagt tttgtctgaa
    19801 tgtctccagc agatatattt tcttaccact gtctaaactg gtgaagaaat acatgttcta
    19861 aaagatttat taatcctaca aataagttaa cagaggttag attaagttta caggctttaa
    19921 gggtattatg ttttgaaaat aaagcttttg tttcaggagt ccgagtttgc atgtgatggg
    19981 caattctctg gttttcctcc cacccacttg taccttgatg tgtttcagtt atggtacctg
    20041 cagatgtgga aaagtgtgta aatagtaatg acattataaa ggtagtaggt aaaaaaattg
    20101 agactgaagc tggatttgga gatgattgtc tttaatttct cagtagttga ttctcattga
    20161 tgtctcttcc cgtatcattc ctgcagtagt taaaattgat agagacatat ttatcctgta
    20221 tcataatcct ctctttccta ctgaaggctt tgaaattatt cagttaaaaa ctttaaaacc
    20281 ttttgttgga ggagattgtt acgtgtacat ctggaaagaa aagtgagaaa agcactgaaa
    20341 ctgaaatttc agaatttaat gcatcatctt ggaaagcaac ataaatggat cccctttcca
    20401 ggagcacttc tatatataca tgtctttata ttcatataca tggatattaa gtaactatca
    20461 ccctaaattt gaaatatctg aatatgtaac caattattta cccttgtgac tcatgtggaa
    20521 aatgggagta ggaggaggac acacaaagtc tcagcaaggg aaatgaggat gtgtaaccct
    20581 agatgttggt cactactgca aaaacaatgt caaattatat tggatagtca gccccagcaa
    20641 ttgaaaatgt catagctctc tagatgtgtt actggcatct aaacactatc cacttttaga
    20701 tcttccagga gttttatgaa aatgcatgag aaagtttgct taaatgacgg tcttttaaaa
    20761 atatatatgc ttgggaggct gtgggttttt ttcagtatta tattcaggaa ctgccacctc
    20821 attaagaaaa gtttttaatt tgtacattct caattatgga ctttttttgc aattcctaag
    20881 ccataggcat cattaaaggt ggcttttttt ttgtttttgt tttttgtttc atttactggt
    20941 agtatttaca cagtgactat ccactcactc tgtctagttt tctagagagc acctgtgaaa
    21001 tttctgtaaa tcagtagcaa aatgcatgga aagcagctgg gaaactggga aggcagtagg
    21061 aaattttcta ggaagcactc agtaaattcc tgaaagatgg gacagatttc ctagaaaaca
    21121 gagggagatt ttccaaaaaa cacatgaggg gaaatacctt cagagaaagg ggaaatttcc
    21181 taaaaaaaaa agttttatga cctagaaaat ggaaggtaga aaaaaggaga gcagttcaag
    21241 tgaatacttt caacaacaca cttagaattt cttggaagtt ggctgtggat tccccaaaag
    21301 cacacaagga aatcttataa agccaagggg gaattcgcag aaatcttgtg cagaattacg
    21361 gacatgggga aatttgtgaa aagtgaggaa gatgtggaaa atttcccaga aagctgagga
    21421 tattccttga aagcagtgga atgcactcct gcaaacagtc aggtaaaatc ctgtgatctg
    21481 gggtgtggat gggttctcct agaaagcaga aggggaattt tacagaaatc acgtgggaat
    21541 ttgatggaaa acagagagga attccaaaca atgacaggtg gcagctcatg aaacttttcc
    21601 aagtgaagca gaaaacttgt accaaactct tcaagttgct gatcctaagt cttacagcaa
    21661 acatgcatga agactgaaaa tattgagtct tttgtaataa tacttttgta tcaaatattc
    21721 aaaatgcttt ttcaaatatt atttcaaata tttttgctgg aaaattcaga ttgcttctct
    21781 gatagtgaaa atgtcttttg aacatgattg caaggtttac attagtttat attaatggat
    21841 aatcaatatt gtaggatttt taaatagttg cagtactttt tacgattatc tgtttcttaa
    21901 tgagcttcat ccatttggaa ggaaactaga aggtggcagc cttgggatga taactgaagt
    21961 gaaacacaag actaaggcaa aaaataaacc attaaaaaaa cttcaggaaa agagtaaata
    22021 tcttgtagat gcgtgatatt ctttaaatta ttcctagctt tcttattatc tgatgattct
    22081 cctcttccaa tatctgtttg agcagcaaga cacaagtcat attagataca gaatttatct
    22141 tttcagttat ggagatgttt attctcattt ttcaggtagt cctttgtgtc tccctgtggc
    22201 agaaacctga agcagcataa gttttgaaaa tactcaagct cttctgtcaa actgtgtaat
    22261 tcagagctct ttttctttcc tgaaagaata attgagaata tatttacata ttagattgca
    22321 aaggaactaa accccttcaa agtgtgaatg caattgaaca gtgcttcttg tttaagtatt
    22381 tatttgagtt tttatcaata aagtaaaggt aaaaataagg aactaaaaaa gtgttcaact
    22441 cacaaatcag tatgaatgcc acagtgccaa tttttgccta aagttttgtg gctgagctga
    22501 caaataagat ttcaggactt cataatggca gcgtgtatta taaatactgc agtaggatat
    22561 gtagagcaat acttactgtt agatgcatgt gtaggatttt tattttttta ttattattat
    22621 tttttttgat attgaattgt ttggaagtct cacttgactg aagtattaca attttaattc
    22681 ctagttgctg aaaagttgca ttttactttt tttcaagggt tggtaatcaa gctttctaaa
    22741 agccatttta atgcattaaa agaggtttta aggtaaatcc atactttgcc cttgattgga
    22801 aatcattgca ttttttgtac gtttttaaaa tgcatgtttt gaaagattga tggtttgttg
    22861 tagtaaacac aatattgaca atatttgtgg ctgggcaatt gttttttgcc ttctgtccat
    22921 aaaatgctaa gtgcattggg gttctaggtc atcactacag ctggagcaat gcaattaatt
    22981 atatattgtt attacattag aagaaactat actaggagag aacaaaatca ttacattctc
    23041 ccttttatta atatcagcag acatatcttg taatggagct gtgtgaggat ggagaactta
    23101 aaaaaatgct ttgtggtaaa gggcattttg cagaaaatga gacaggacac atcattcaaa
    23161 gccttgcttc agcaatagcg tgtctgcaca aaaactataa ttacattcct ctgtttctcc
    23221 cctatgttca ttgatttttg agggttcata catttaaaaa cagttactga ttgatatttt
    23281 atctattatt tatttcatag gataaaagta ttccagtaaa gaaaaagtaa aatactctac
    23341 atgaatgttt ttttagaact ttatttttct tacaggtgca atatatgctg acattttctt
    23401 ttaattctct tcctgcacca gctatggcaa taactgtgtt attatttctt agcttgcaac
    23461 tgctttgcat tataaattta acttagttca gttgttatgt tcagagtgta ttacaggggg
    23521 taaaaaagca gaagtggatt gttcctgaca cttcctaaca gcatatgcta catttagggc
    23581 tcagtaaaca tcagcatttt catccagcat gcagaaccat tgcaattctg cacagtcctc
    23641 aacagaacca acctatccaa gccaaaaatt taggttttgt agatggtgca ggaattattg
    23701 tttttttttt tttttttcaa agaaattatt aacctctttg ttagaacata gtggttttag
    23761 gaaccctccc cttacctctt ttcccagaga gatatatggc attatggaat ggtgcctctt
    23821 ataaggccta gtttcttctg ggccctcatc agaagggcaa aaccccttga ctggtttggt
    23881 atataaacat gaatttcagg tatgaaaata taggcaaatt tggtaaatag acaagataca
    23941 ctctacattt tttgttagat gatgttcgat gatctgattt taaaagacca aaccattatg
    24001 tacttttgcc tttcttgcag gattgtggtg aggaatgaga tttcaaaatc tcaaattctt
    24061 atacgactcc ctgaaagaaa tgaggaagat ggtttctgct aggctgccac tagtttagag
    24121 taaaatgcat gggaactact cctaggaatt aatcaaaaga ttttagagtg tttctgtcag
    24181 aatatgttca ctgtaacaga taacatttta tttcttactc tctcttggca ggtattgttt
    24241 gcagagacct aaaactggaa agcattttag ttaaaagcag tgacatcaat gaaataaatg
    24301 aagtgaaagt aaacataaag gtaagacaac tgcagcagtt tggcttcaag aaccattttt
    24361 aatatccagg tattactggg agacctgact ttgataccta ttaatagatt ttgaaatggg
    24421 ttactaaatt gtgttattag ggaaaaaaat aatttggaaa ctaagagcca ctgttgaaaa
    24481 gattattatt tttttaatgg taagtacatt tcttgatcaa ttaaaagaaa aattccttaa
    24541 agtaaccata ccttgttcat ccagatctac atttgcatag tcccaagcca ttagttacag
    24601 gaagccagca gatgctgtga gatgtaatta atatttaaat taggaatgct ttcaatttaa
    24661 agtaaatctg ttagtaattc agaaaaaaac ctatttacat ggtatcctga ttgaaatgca
    24721 agcatattat aggattcttt tgatattaat aagtatttgc tacctaaaca caatgttcca
    24781 tatgcttaca tattcttttg tattgaagaa aacagccttt gatgctttat aaatcatgtg
    24841 ttaattgtgc atcactaatt tgctatttta gtagtagctc ctgttaaagt gtaggcatca
    24901 tcatgtacaa ctgaattgtt ggaatttact atctgggatg acactgatgt ggacaactga
    24961 gtaattcaga gtggataaat ccagactgca aaactctgtt ttctgtttct tagacttgtg
    25021 catctttata caatctcgtg ctcattttaa ggaacatcat tgtggatttc tctgtaccct
    25081 tcagtttggg gcattgtgtg cctttcttcc tgaaaatacc agaggtaggt aagactttga
    25141 taaattttct gtgttttcca caggttttcc atcctttcat tcaactcacc acttccatca
    25201 atagaaacca ccacgggcag ctgttctttt ttcatggcct tgctttatgt acccctttgg
    25261 aacagcaacc agcacacact ctgtcctctc tcctgcaagg tccaagcatt tttttctatg
    25321 ttccatcctg tgaatgaggt cagatctttc atcactttcc ttgttcctct cattttagag
    25381 gagaataact cctgaatgac ttcagtgggg gaagctgaaa acacagaacc aagccccaaa
    25441 gctggtgtgg ccagcagcaa ttaaagtgac tacaggaaag gagagatcca tcacacattg
    25501 tgagataaaa aaatggctaa aaccaacatt taagtacttc agactttcag gcttgaggca
    25561 gataatgtta tatgtcaggt taaggctctc accctcctat ttttggctgt gagaaagtct
    25621 ttctggatct atatgatttt ctggttttag gcaggatatg cagacagaat tatgggacaa
    25681 atccagatgt ggctggtgga agaggttctt ccatatggca cacaagtaca tggcccaggt
    25741 gcatactggc ctggggctga ggcatttttt cctatgttcc atcctgtgaa tgaggtcaga
    25801 tctttcatca ctttccttgt tcctctcatt ttagaggaga ataactcctg aatgacttca
    25861 gtgggggaag ctgaaaacac agaaccaagc cccaaagctg gtgtggccag cagcaattaa
    25921 agtgactaca ggaaaggaga gatccatcac acattgtgag attaaaaaaa tggctaaaac
    25981 caacatttaa gtacttcaga ctttcaggct tgaggcagat aatgttatat gtcaggttaa
    26041 ggctctcacc ctcctatttt tggctgtgag aaagtctttc tggatctata tgattttctg
    26101 gttttaggca ggatatgcag acagaattat gggacaaatc cagatgtggc tggtggaaga
    26161 ggttcttcca tatggcacac aagtacatgg cccaggtgca tactggcctg gggctgagat
    26221 gaaattttat aatgtatagg aataccttct ttttcaagcc acctctcagc accaggacat
    26281 tccttcctga actcacagat actgatatct tcagatgtat gtattgtctc acagactttg
    26341 atatgaaaag tttaaaatat taaagtatgt tgaagaattt gacttctcca tgtattgcac
    26401 ttgaataaga cttttcatac aggataaaac cctatcttgt taaaaaaaaa aaaaaatcag
    26461 cattttttcc cctcctttga gatgtcctct tcatggacag ttgttgagtt gtacctttct
    26521 ggtaagactt cttttaactc tgtatcagtc tggtggtaac ctctctctgg tgacatagag
    26581 ctggtttttg acttctgatg ttctgcagaa aaacaaaaga atctccagcg caacagtggg
    26641 gaataaataa taagcaatat tttttttttt tttgcgattt ccatcccaaa aatatgccta
    26701 ccccagtgta tgtgacttct taatacttgg cgttgaaatg gaaggtgaaa aacccccaac
    26761 accacaaaag caggtaatta tgatgtagcc tgcccaaagg acatgctttt cagggctttt
    26821 cccttgtcta tttaggcaat gaaacctttg cattccatta cacaaagatt tgtaaccttt
    26881 tctgatttat accacatgct tcactctatt atccaacata gcattctttt ttttgttaaa
    26941 ttctgtggag tctgttcctc aacagtttat agcagcagat ttcacagctt gctcataaca
    27001 aatcgaagca aaaatgaaat aattttgggg ggaagataat tagtccttcc aacattctga
    27061 tttattaaat actagtagca ttaaatactc tttaagtgag ggggttgtac aggataaaat
    27121 ttctttccaa tttagcaatc atgacagaaa catagagtct catcactgca aggggccttg
    27181 ggtttgattt attcctctgt ccaaaggaag aagcagctgt actgaggtca tttctgatga
    27241 gtatttgtgc aaagtgtact taaagacctc caggacccca tcatcttcca ggcactctgt
    27301 tctgatgctt cattatcctc ctagaaattt ctcctgctgt ctgccctgaa ccttcagttt
    27361 gacaatcagc ttaaactttt acctgcaggc cgtgatctaa tcactttttt ttcattataa
    27421 agtttcagtt aactcacctg cagccacata attgctccag ctgacctgag ggaggtggtg
    27481 gaatcctgtg cgtgggaaaa ggaaaagggt ggagctgcag ctcacatttt cagactgtta
    27541 ttatttcctc ccctatccag cacagatatg aagagcaggt aggcaccttc cttttgtcag
    27601 caatctgtta tttcccttct ctcttggcct cttgctcttt aaagaggata gacagctaca
    27661 aaacatgcct tgacacagcc tcccacttgg acaacacaca agttgcaaat gttttcttag
    27721 aagctttttt ttatggacct gtgagttgct cttgtgatat tttaatgtat taaattgtta
    27781 cattaagcac aatactttgg attacaaaat aataatttaa ggaaaacaga atcaaaatcc
    27841 ttactaaaag agagatgtgt gacattttat gttcctcttg caaccccaaa gcctgtcagc
    27901 ctctctgcat gtggatttgc tcctgacagg tacataatat ctgctactca cctctttgtt
    27961 ttcttctagg tgcctattaa tttcagtatt ttcctgggag tgcataatat ctgctactca
    28021 cctttttgtt ttcttctaag tgcctattaa tttcagtatt ttcctgggag ttaaaattat
    28081 tgggatactt ctgtaattct ttaatgccag atttttttac tctcttacag atagatacca
    28141 tgattgcctt tttcagtttt caagtatttt atctgccttc cactaatggt tctcgaagag
    28201 ctaatagctc tgagaagtct tgtcacttct aaaatactcc agaattaatt ttatcagtta
    28261 caggtgattt taaaatttcc aactcaagtg cttgctgacc tttctcttcc ctgtaaaaga
    28321 ctgaggtctt gccccttttg tcattgatat tgattggact atccactgct tgcacttgac
    28381 attttggtta aaattgatgc aagaagacat taaatacatt tgccttctaa gcatcatcaa
    28441 tcagttgcat tcttggttga atacaacact gatgtcttta ttcactgtct tcccaccact
    28501 catgttctta tagattattt cattttgagt tacatcactt gctagttact cctcattttt
    28561 tctttctgat tttgcccctc tatgcttctg ttttgctttt ggtcttgttt ccattttttt
    28621 tgtatcctcc cttgttctgt gtgaggctca tggaatggtc ttgtttccat ttttttttgc
    28681 atcctccctt gttctgtgtg aggctcatgg aaattcagaa tttaatcata ccagtttagt
    28741 aataaagaaa agatataaaa gtaatatcag cttcctgagt tggtaatttt attttgtgta
    28801 ggatatgtat taagggatat aaatgtttat aatgttttct tagtatgcta atagcatgaa
    28861 ttacagatag tttacaatgt taataaaatg attgattaaa aatgagtctc aatgtcaggt
    28921 ttggccagtt tgacaatatt aatggttaga atttccttta aaattttatt taccagttgt
    28981 ggtattatca agctattaag ttaaccattt caagatcctt gtgataataa ttagatattt
    29041 gaagcttggt gcctacctaa gacataaaaa aatctgagat cacagttcaa caggcttttt
    29101 tggtttggtg ggacaacacc aaataaaata ttcacagtca ttttcccctt ggaaggtttt
    29161 tatattttgt tccttgctgg gactaagtat gtcacctcct ttgattctgg aattaaaaac
    29221 catagacctt gctgtgaact cagccacatc tcccatgatg cagcagataa aatctcactg
    29281 agatggcccc aaaccagcat ctttctgact tctgactgaa ataatataaa gtgagcaggg
    29341 aataggttct aatttgtgaa ttttaatcta ggactgaaac agtgggtttg aaatttttta
    29401 tttgagcgta ttttggcaca gatttttttc atcgtctgat gtgttgaaga aacaatgtgt
    29461 ttgtttctat gtgctaccct tatgtctggt caaaacccag tttgtgtgat gtcttgcagt
    29521 actttagtca gtgtgttatg aatgttgctt taataactta ctgtggagaa gaagagtact
    29581 aagtttaatc acacagctaa tgtcacaatg tcaccacccc cttaacagct aaatgataaa
    29641 agtgaggaca catcagcatg aattgttaag gcctgtacat tattcattta aacatctgct
    29701 gttggttcct ctttacatat gggaataaat tataccacat cagcacattc ttcatgcttt
    29761 gtgtttaagc atttaaaagt tttttttttt ctattattaa tactattttt tctgcttggt
    29821 tggcagccca tgaagttatc agtgcctgtg actacagcca acagtgtgac atttggagca
    29881 caggtgtcat tatgtacatg ctgtaagtag cttgtaaaag taatataaaa tgtacagacc
    29941 catttataat acaagtactt acaattttgc actgaaataa aaaataagcc tgtgtgctaa
    30001 atcttcacaa aagagtgagc ttttataatt acttgtatgc aaacaataaa aacttctatg
    30061 caaaatgaag taaaagatag agttcagcat taaaactgag tatttgattt atggaccact
    30121 aaatagtctg gaaataagag aatattgcag tgatacacca taaaatcaaa ctgagagttc
    30181 agatctctct ttttcattgt tgcctggatc tataaatgag gactgaggag ttgatttgca
    30241 gattgttggt ccatggatgg cacaaactgt gcaatcaggg taaaataaag gcttttcttc
    30301 tccacctctg actgtggtga ctctgtagct gagatgctcc agggctgcca ggtctccctg
    30361 tacaggtaaa atatatgtct tggaaatttg ttagtttgct ggtataagag gaagaaatga
    30421 aactttacct ttgtaagact acacggatat ttgtattgaa gtctttcatc acttagaaca
    30481 tttatcttag ctataaagta attattcctc tctgaaaaat cttaacccac ctatgctagc
    30541 taaaaaatgt ttaaaagtac cccagtcctt gaaattaatt gtactaaaaa atgtaaatta
    30601 ctgtgcatat gatgcaactc aaatgtcaca tttatttaaa agtaccccag tccttgaaaa
    30661 ttaattgtac taaaaaatgt aaattattgt gcatatgatg caactcaaat gtcacatttt
    30721 ttttttcagg gatgtttttc tgtcataatg catttacatg tttttttctc cccactatgt
    30781 gtttttcttc tccaagttgc caccagataa cgctttaatg ccaatgtttt agagcacaac
    30841 cattatttca ttggttatta tttctgttct gtgattgttt tgcttctgtt gcaaacctaa
    30901 gacttcatac atggacctgt ggatacagac acattttcac aaccttctct tttctggatt
    30961 tccttagttt gatttttctt ttcacttagt tttgtttcct cagcttcttt tctgtagaat
    31021 ttagctcact tcttgtgtca gcatagcaag tgctcgtagc tttattgcct ttatttttat
    31081 tcatttttta tttctaaaat ccatgtgtaa aatttatgct gatagagatt gggttttatt
    31141 gtcgtacttc atgatattaa tgtctgcatc atagtagtag gatttgtaca acatagtaga
    31201 atacattata aaatgtttgg tagaactgga gtggctcgac tggctaataa gaatccagag
    31261 ctgtgcctgc aatcagcaca attcacagct cagaacttgt aaaattcaga gcagtgaact
    31321 gtgttgattg cagctggagc ttagaacttc tgaccttctt ccttaattag caatataaat
    31381 atttcttaaa attagcattt tgtaatcaca acagtgtcag agcaaagtag cattaattca
    31441 ccccttgttg tgttggctac ccaagaatga aaacacggtg tatgaattaa tagaatgcaa
    31501 ttcacactcc tttttattgc ttaatttgga aacagtaata caaaagccat aagatcatct
    31561 tctgatttta attctgcttt tgcaaattgc atttcttccc accctgaata atatctcctg
    31621 gtgctcctct agtgggctta aggatactgt tagaggcatt attgctacca gtgctgcttt
    31681 gacccttcct ggccccagct aatgcttccc tgctgaattc ctggctgtcc tggctgccct
    31741 gaccatgcag atggcatctt ccaggttggt gctagggctg ttattgtcac caaaagctct
    31801 gtctgcaccc agatggggga cacaagcccc agggtgactc tagagctctg tcaatgcaca
    31861 gagtttcctc tgcacagtgg ggcaagccca gcctggtggg tttttatgtg cagtttaaag
    31921 tgttctctac acttcccatt tcatttctat cttaacacat actaatagaa gcatccacaa
    31981 tagcaaccag cagaaagaaa atccattaca acacaaaagt gtgccagcac attgaaggat
    32041 cagagcagca agactcctgc tgcctgttgt gctctgagtg tggcccatgt gctgctgtct
    32101 aatatgaaag ggtcagggga ttctttttcc tgggcaatct gcactattgg atttcctcct
    32161 cattcttcca ggtatgctct ggcccccgca gtagttctca aaaacctttg tgcagctgaa
    32221 gaagcccggg atgcctaata aattacttcc tgcattgcag caataggaaa cctattaaga
    32281 aggtgtggta attcttgctc ctttctaaag gcacagaaaa tttcttcaca gattttcgag
    32341 gtgccatgtg atatgtttca cctacttaac ttgatttctt cagctgaagt tatctgttgt
    32401 ctgtcactgc cttagtctgg agagaattta gtcctatctg ctcctagcag aataatgggc
    32461 actgtcacca gccaatactt agggtatcat gtcctgaaat gaatgcattc tgcccctttt
    32521 ctgttcctca ggttgagttc catgtggatt taagtcctga gggagattgg gaaggagaac
    32581 tggaggataa aagaaaacag caacttttgt taacgacatt ttgagattaa aagttttggg
    32641 gaaaatgcac caaaaaaatc aattttatgt tttgccttaa aaattaaaac caggtgaatg
    32701 aaacagcaca gtattttgct ttgatataaa gtgacaggca tccttcacca ggatgtgaca
    32761 actacatttt tcagtaccta cttctgtgct ttgggaatag aactaaaaaa aaattatttg
    32821 ttgcaaataa tttatttgct aaagttagct gccttttttt tgttgcttgt ttgtttgttt
    32881 taaatggtca ccaaaaggag tattagtttc tcacaagtat ttgctattct tgcaggtcag
    32941 ttgtgcatga ctagtatgat gtaaaatcca ttaggaattt aatctttgtt agttttgatt
    33001 gaaaacacag acctcatgat atggttttcc attctatgtg attagtaaaa cacagatcaa
    33061 tacttacttt caaagtatat accctaataa tcatttagag ttgatgtttc tggctaatac
    33121 tcctgttggt gcatagtcac agaaactgag taccaagtgt ctgatattga aacttctttt
    33181 tttataggaa tacatttgtt cttagttcaa tatgtatttc attttttaat ttgttttcac
    33241 atcgctaaaa atacagtcag tgtaaaggaa gcagacgaca cagattaaat tgaatataca
    33301 gataccacat ttattcaaat attttgctca aaataacaga aaatagatac aggacgagaa
    33361 ttgagctgag atatattttt ataaacatat gtactcttaa ttagaatatt tcatttttta
    33421 atttgttttc acatcactaa gaatacagtc agtgtaaagg aagcagacga cacagattaa
    33481 attgaatata cagataccac atttattcaa atattttgct caaaataaca gaaaatagat
    33541 acaggacgag aattcagctg agatgtattt ttataaacat atgtactctt aattagaaca
    33601 cttatggggg taagtcttca catttttctg gcatttcttt tttatcatcc tatttctatg
    33661 gataaataac tttggatgag gccaaacaaa gcaacagtcc cactacacag gtaaaggaga
    33721 tgcatctaaa tagcagaaca aagagtgaag aattgaaaat gatgttttgt ttctcccagt
    33781 attttttgtt ttgttttgtt ctgaaaaata tgtcttttgg agcagtagaa agatattcca
    33841 gacttctgta attttctatg aatcagagtt gctttgattt actcttactc tatgaagtat
    33901 agcacccaag tctgagaatt gaacaatttc atagatttta agaatttaga gctgacttct
    33961 gagcatcagt agaattgact ttagggatac aagcacttac tatgtatgac taatctgact
    34021 tatacaaaaa aaaaatctac agaataaaag cctacagaat aaaagcgtct agtaattctt
    34081 ataatgcatc cgtgactttt gtttgaacta aaccctggta ttagaaagac agctgatggg
    34141 gactccaatg ctgaaattga gagttttgtc ttgtagctgt tgtttcagtt cttgtgactg
    34201 ctattaaccc actagtctaa aaatactggc ctacaaactt ctgttggttc ttatcactgc
    34261 aatgtcgtgg ttgttggtac agaattgttg aattgtttgg tggaagatat tacttggaca
    34321 tggaatcaaa acaaatttta agtgcatagg gtttgcagta gacattattt ctgagacaga
    34381 aacactgcac acagtggcag caagttatcc aagggatttg ggtgggtgaa ttggggagta
    34441 gcaaaatact ctgtgtgttc agtttaatgt ttcctagctg atacttcagc tgtttcttgg
    34501 taaacctttg gctactgctt aaaaatccat ataatagcaa ttacctttta cctctgtgga
    34561 tacctagtga caaagattaa atcacctctt aacctcataa tctttttcct ttaaatctct
    34621 ctgagagacg catttttaga acttgagtca cttttgtaga ggtctctgaa gttttcccag
    34681 tccagccaac tttttgattt ctgagtgatc ccataataca cagtttttgc cttacctgtg
    34741 aaaaagagta ggcattcatt cactgaccct aattgtcttg taccttttat aaaaagcttg
    34801 gaagaaaagc tcttgaataa gaaggggata agaataataa taagaaggga agacctctgc
    34861 tttgaaaaat tttgtctggg aaacagttac cagggctggt aaacatacaa tgctctcaca
    34921 gaataaatgt tgactacatt gcaatgaatt ccaggattac agtagttgtg atgtttttct
    34981 tggcttttaa gtagtacatg ttttctgaaa aacaaaattg atgataaaaa taaattgaca
    35041 taaatgatat tgtgaacgga tttcatagca ctgtaagaag aaaggtctct gctgtaataa
    35101 gacactcagt tgaaaatgtg ccttgttatt agtgtaagaa gaacggtctc tgctgtaata
    35161 agacactcag ttgaaaatgt gccttgttat tagtagaatt gagaggttta aagttgtggt
    35221 gtttgctcct agaagggcaa gttttgaaac tacttctaaa agttgatgct gttccccaaa
    35281 tcacagctaa tgaattactt aataaccagt gggtagctga attttgaaga gatgcaattc
    35341 ctttcccctc tttcctctta cttttatggt acaaaaagtt gctgtactgc ctcagtggaa
    35401 ctcagtaggt tggaattttt ttaaaaaaag cagtctaagc aacttaacac ttgttagggg
    35461 tctgatccaa agctcccaaa tacattagca tgttatgctt atatcccatg gacttttgat
    35521 aaacctttta attaagttca cctctttaca cttgcccaaa ccaacttcac ctggtatgcc
    35581 ataggttttg acataatatg gaagtatggg tttgggtcag gtttgattaa ttcaatgata
    35641 aagctttttt gctcttttct attaaaaaaa aaaaaaaaaa aaaaaaaaaa aaaagggggg
    35701 gggggggggg gggggggggg gggggggggg gggggggggg gggggggggg gggggggggg
    35761 gggggggggg gggggggggg gggggggggg gggggggggg gggggggggg gggggggggg
    35821 gggggggggg gggggggggg gggggggggg gggggggggg gggggggggg gggggggggg
    35881 gggggggggg gggggggggg gggggggggg gggggggggg gggggggggg gggggggggg
    35941 gggggggggg gggggggggg gggggggggg gggggggggg gggggggggg gggggggggg
    36001 gggggggggg gggggggggg gggggggggg gggggggggg gggggggggg gggggggggg
    36061 gggggggggg gtaaaaaaaa aaaaaaaaaa aaaaaaaaaa gaacttggag ctacaggcta
    36121 cagggccatc ctgaaggcaa gtgaaaatgt agtgctggag gggaacctga gaattcccag
    36181 cttgctgtct gggctgcaga tcctctcact ctgaggatac tgaactttca gctgtctcgt
    36241 ggaacacttc tccttttttg tagttgaaat taaaggaggc aatggacata gctgctactt
    36301 aaagatataa cccatgatgg caaaccctaa tttcttccct gtctggcttc tgtaccattt
    36361 agaaacagaa atgcctgtga atcactgcaa agtatcctgg tatgtgggag gataaatagc
    36421 tctttctgtt caagatggag cactggtttt gcctcacacc ttcctctaca aaagaaccat
    36481 tctgggctag cctgcagctt tcttgcttct gctaattgag tagagctgaa caggaaggtt
    36541 ttttccccca aggtttcatt gcattcttgt gtgtgggaga atagccacga ccaaatgtgt
    36601 cactctacaa tggcctggaa aatgaggcaa ttttcatcca gctctgccct gccatactat
    36661 gagtgccaca ctgtctttgc ttcatgaaaa tgaagacatg gaaaactgcc acccatgtga
    36721 tttcatgact tttcaccgtg tatattcatg gagcttgaga ctaatttcca tatgaacatc
    36781 attgcactta acaagacctt cctatacttc tcctatacta ctcctattcc ttctctccat
    36841 gctacacagc atttcagaca cagcagattt taatttgcaa tattcttctt ttatgagata
    36901 agtagcagat tggctatctt ccctacaaaa tacctacaaa tgcaaccctg cattagttgg
    36961 tttccatttg cactttcaca gtaaatgtgc aacaacttta agcattagtt tcaatgcaga
    37021 actgtatttt agattttttt catcaacttt gaacggtttc taagtgttga gagttggaca
    37081 tcataggctg atgacagaat tcccccacgc cagggagaac actctggggc ctacagccat
    37141 ccttgggtca gagctcacca gaaatgagct ctggaaatga actggagctg tttgcatctc
    37201 cagctgatcc acttctaaaa gtttttactg cttcctcaag ggaaaatttc ctgggtgaga
    37261 cagtgcttca ggcagtgatt ttggcttcgt gtttcagcct ttcctgtagg tgatcagcca
    37321 gggttgtcta ttaccaaccc tttgtgcctc ccaccaggca ccaaaaagga cagtcgtggt
    37381 ttaaccccag ctggcaccaa ttcaccccta taaaagttta ctcctcagct tcagtgggca
    37441 gacagggaag gagagtcttc tcctgttcca caccttctac attccatctg cacgttccat
    37501 ccaatgcccc caaatgcctt attggcattc tcctatgatg cttctggttt tcacatatat
    37561 tacatatttt agtgttaaat gttttttcca tttctagtaa aaactctagg tttttagagg
    37621 agcataaaaa taagaactgg ggactctgag tgacactcaa agtgaagtct cactatgcca
    37681 aattcttaaa gaacgctcct aaattaccct gaaaaccacc tggttttcaa agctgtggaa
    37741 cacctgtggc tccctcctca cttcagcagg agctgcagat actcttggaa aatcaggaca
    37801 ccagtttcta cttcatgctt gtgccttcac agcccctgtg attttacaat agccagatgg
    37861 ggaacgtgaa agtgcattat catgtagaga attctgtgtg taaaaaaatt aaccccttgg
    37921 agccatgtga cacatgagct tctgcacagg agaaaaatgc atttggcacc acagtctccc
    37981 accaggaaat ccctaccacc tgtaccaaaa atttatgaag tcacaagtca ttctctatga
    38041 ttaaaactgg catttcaaac ataggtgcag caattttata ttccagaaca atactttaac
    38101 aataaaaatt ttaatctaaa agttaccatg ttcttgcagc caaacaactg acctcaagct
    38161 caattcaagt tagtggatac ctctggaggt ttctgtgttg tcagtttgag tccatataga
    38221 gttttggccg ggggctatgc aaagggttga tgattaatta tttaccagaa atgctaatta
    38281 atgcagtcct gttactagtt ttggttattc tgatctctgt accagttaga acttttccag
    38341 tttgtttaac tttttacatc tgctgaaaag taagagccat ttagatgaca ggacagcaaa
    38401 tatttttaag tttctaagaa atacaaagac tgtattacca ctatatggta tttctgcatg
    38461 atcttcacaa acattacata tccaatgagt ataatatttg tgaaacatgg agtaaatcta
    38521 gttctgcaat aaatatactt atggatacat atactttggt ttgattttat aattcccaat
    38581 tactttaaac tacatttaaa aaataatcta tattccattt cctacctata tattgtatgg
    38641 attgtggtat atttcaacta taagaatatt ctacctcatt ttcttccctt ctcaccctga
    38701 gaatttgata tttccttagc tctgttttaa tggaagttgg tttcttttca gatagtagga
    38761 tggtttagtt ttttttcttt tcttgtgttg atttttattt ctctcagatg aacttttgag
    38821 cacattggtt gtgagctctg atttagaatt ctgtactatt gctgtgattt tatatgtgat
    38881 tatacttgac tgaagaagaa aagcaagaca ctaaaatata aaatttacat gtacagcatg
    38941 tgagatttct tgtttctttt cagattgact tttacaagga agccaaatgc ctaaagctca
    39001 aatcctcttg tgtctgaatt gcagctccgg ttcagcaaaa tgcttgtgta tctgttctgc
    39061 aaattattta agcacatttc caaaagcatg tgaggacttg aaaaatgtga ctcaatgacg
    39121 tgctgagatc cctaaggatg cctaacagtt ctgagaagaa atctgcttag agctcttgct
    39181 tccccatctt caattttctt agctctctga atttgcatct ttttgtgcac ctgcacctct
    39241 ataccctggc agttctgggc agtttggagc agagtcaatt tattggtttt aattccagag
    39301 ttacattggg cttgttttta gactctaaaa cttctgtaag catcaagact tttctctgtc
    39361 tctctcaact ttctgatggt atcaggagta tttttactat tttcaggttt cttattcttc
    39421 catttgctgt gtatcataac ttatttgaag gtttttctgt ttacctctgc aacattttaa
    39481 ttctttcagt gtagctgttt cggggaatga ttaatgtatt ctcaatgtcc aattatcata
    39541 aatcatgaat ttcccagttc tgtttcctgg tcttggtgtt agctaatttt ttccccctga
    39601 attgataaat gaattattga gccctaagat tccagactaa tgcattgaac aactcttgca
    39661 aataatcact tcaaccagtc cttctccttg gcgtttcaaa attggtgtat atgagataaa
    39721 cagaatatgg gtgctcatca ggcttcaacc tttgtttgtt acatgtgttc atggagcaaa
    39781 tgcttttttg gaattctcca agagcagctg gttatcatgc acttgtgtct tgaatcctgc
    39841 taaagtttgc ttactaaaaa ttgagtagga aaaaaaaagg tgaaatttaa aaaaaaagaa
    39901 acataaacaa cataatctgt caattagtga cccccaagcc tgttatctga agttggcacc
    39961 aggtgctggt gaattaaacc caacaggtgt tcaaatgaac cagcacagat aattagctga
    40021 aatggtccca ttttcttaaa aactgtcatg aaataaaccc ctcttctctt ttatggggta
    40081 tacaattatc tggcactttg taaggcctgg ctctctttaa gaggcctaat ctcagcctct
    40141 gattttgtgg gtacaattca ctgcacgctg cacatttaac tacataattg tccatgcaaa
    40201 ggaggtagtt aaaacgtttg tcatcagtta tgcccacagt tgtcataatt gcagatgtaa
    40261 atcggcttgt gcagcaaatg aggctgtttt gcacaatcca aacccacctt tctaatggct
    40321 gtgagtgttt atgtcttggc catttgctac ataagtgact tggctctctg tttcaaacaa
    40381 aagaaatgct ttctaaatac cagtcctcat gtaacagaaa acaaatagtt tcaaatgaga
    40441 gttgtcactt taatgagatg gatgaaagag ctttagaaac tgtctcatct gtgacctcct
    40501 tcctctgctg gatccactgt gggatctcag aaaaataatt atatttcctg tgttgcagct
    40561 tactagtctg tacagtctag ataaactacc tagtaactat atatcattaa ttaatattag
    40621 aagaatatat ccctgctgtt agcgaagttc tcaaagagtg ccagaatatt aataatatta
    40681 gtgtcaaata ttaactctta aaaataagta acaagacaac tctagttttc agagttgtgt
    40741 ataaactttg catatagcac gtgcttgtct ttctttccaa acttgcagat gtgtaattgc
    40801 cagctttact gaatagccaa ggtagtaaaa ccaaaatgat tttcgctcat tcagtgtgat
    40861 ctgagaggaa agatgcctgg tcagataaaa tcaaagtgat tttcgctcat tcagtgtgat
    40921 ctgagaggaa agatgcctgg tcagtttaaa aggaattgct ccttcagtat ccatagattg
    40981 ttgcactacc cattatggat taggcttgat aaaatggaag tgctgtctag gcacacttat
    41041 ttgctcagta acctaaagaa acatggatag gtatagacac aggtagaagc agggatagtg
    41101 aaaaatcttg gtcattttct gactctttgg gttttctttt tgtttttaaa gaaaaagcta
    41161 aaattccttt cccaaaaaca ctgaaaagta ttctttctca gaaatggttc ctgaggaagt
    41221 agagatggtg atgtctcttt taagcaggaa gtcgtatcaa aatagaaaac agaaatcaaa
    41281 atagaaggta agaaattact tatgggttga gatcatctat gtcagtgctc tctctgacaa
    41341 tgcaggaaat cgtatttggg gagaatattc aagcctggct atttcctgcc atgtagcacc
    41401 aagtctgggt acttcctttc atttagtacc ccagtattca gaatgatcct taaggttgtg
    41461 agaagttgtt ccaacataat cctgctagca ttcctcatgg ccctgttgtc aatgaatatc
    41521 cctgattcct tgttgaatat gctgatgcca tctgcctctg cagctgcctg tgcctgtaag
    41581 atccagaaat gcactattta acgagtaaat aaatattttt gtcttttctg ttttaaaatt
    41641 atctcctagt ctattcatca gatggccctt atttctagga gtacaggatg tggcaaaaac
    41701 ctcacattca ctgcaaagca aaatctcagt aatatccttg ctcagtcacc ttctcaccaa
    41761 actggtgact ccaagattgc tttcctgact ggtgactcta atcatcctga gcatcaggaa
    41821 gttctgcttt ggattgcttt tccctatgtg tacaatttta tttgttttcc ctctcttgta
    41881 gaagttctgc tttggattac ttttccctaa gtgtacaatt ttatttgttt tccctctctt
    41941 gttagaacca gtattttcat tggaggtgac cagggtgttt agaaacttga gtttctaact
    42001 gtgtatttag gagtgggatt ttcagcttta aaaatgtcag actactttcc ttgttagtac
    42061 tgaatattat ttgagtttgc aggagtgttc aaagaatgac atatttgaaa gtcaagaaat
    42121 agtcattgta ctgaggaaaa agtcttacct tctcagcagg tataaatcat tatgatgatt
    42181 attactcaaa tcactgattc ttatcaatta aagatctgta ccaaggaata ttcagctgtt
    42241 ttgctatctt tgtcttgttc tctgaagaga taaatctaat ggcaaaaagt tgaacttcat
    42301 cccatgagga ccactgatcc tggcttggtt gaattttggc cacaaaagag actagagata
    42361 taaaagaata tatttttttc tgggacatga agatacaagt cttaatctct tgtttttata
    42421 ttatgaagat accattttct attgtgttga ggtaatatgt gtcattttga ttgagaagcc
    42481 tagttagtaa agattaaaat caagaaaaaa gtaattgacg tttgttaaag caaaagaagt
    42541 tttgcctcaa agattggatt taaaatttaa agacaagaag cttgtctctg tgtactgtag
    42601 gagagattta aagttatgtt ataattcttt tatttctgca tgaccttggt tttgcatatt
    42661 ttatgatata tatattagag tagaattaca ttagaatatt attttgtaat tgtcctctgt
    42721 catggtactt tgttcatatc tgtattcttc ccacttgttt agtgtattta taatgttgta
    42781 gtctttattt ttttttttta attgcactcc cctgaaggta gatcagtatc tcttgtttaa
    42841 aattcagagc agaatcaaaa tttccaagaa aagaagggag aattttacat gttgttggtg
    42901 tcctccaccc agaaaccggg aaataaaagc ctcctgaagt ctgctgtctc actcacagtc
    42961 agaaatcata ggacatccat cgactttgaa caactcaaga gtaaacaact attacttgtg
    43021 ccaaaatgag caaactatat aaagatggac aaatatatcc tgaagggttt tgtctcttta
    43081 cttccctgaa ccctttaatc agaaagcttt agttttccat tagcactgaa gaaaatctta
    43141 cagcggtgtg aactcctaac ctgtaagagg acatccactg attgtatttt tgtcagagta
    43201 caaattatgg aattgtctaa aatgtatgta atttatttgt tctatactaa tagacaccct
    43261 gccaggtagg caattttctt tcacaaatcc attttgttgt gttttacttg cttttacttt
    43321 ctttactttt gttacaaaca ttgggggtgg ggggacctct gtgtgatgag gctagaatct
    43381 gcaataagga ctcctgataa ctgcatgctt cacactcaga gaatattcta ggaaattgct
    43441 tataaattta acacaagtgc ttcagtccat ggaatttgtt actgctattt taggttgctt
    43501 tcaattgctg atttttgagc agaacttata ttaaactgca caaataaggg atgttcttta
    43561 aagcacaata gaattctggg gttcttgcta ctgaaattct ggtgtgttga ttaaactcca
    43621 aataaaacag gtgttagagt aatggccttt acaagttaat taatcttcat tttcaaagag
    43681 tgagctacca tttggcttag gtttattata cataagtgta aattacaatg tgatttactg
    43741 ctctaaagaa aaagccactc tctaaggaca ggtcttgcca gtaaactggc attgtggcac
    43801 atgtgtgagc aattatgcac agttttggtt gaaaacattt ccttaaatat atgtacaatc
    43861 tgatttattg ctttttcaag aaattttgct gggaatatca gtttgaggac ataacaccta
    43921 tttaaatacc ttctaatctt caaaataata ttgaaattcc tcttccagtc attgtatcct
    43981 tgattttatt taggtgagaa gtatttctgt tacaggtaca aagtctttac tgtacctatg
    44041 tgaacacttg gagagatttt atttacagta aactaaggaa gagctttttg a
//
