# Supplementary material for: The serine/threonine kinase 33 is present and expressed in palaeognath birds but has become a unitary pseudogene in neognaths about 100 million years ago
Source: BMC Genomics. 2015 Jul 22;16(1):543. doi: 10.1186/s12864-015-1769-9 (PMC4509753; doi:10.1186/s12864-015-1769-9)
Supplement: Additional file 3: — Contains the stk33 sequences from all birds examined in this study. [file 12864_2015_1769_MOESM3_ESM.zip › Aves stk33 sequences/Neognathae/Fulmarus glacialis (northern fulmar) stk33 pseudogene.gbk]

LOCUS       Fgl_stk33_pseuodgene_contig1                    2705 bp    DNA     linear  
DEFINITION  Fulmarus glacialis serine/threoine kinase 33 (stk33) pseudogene.
SOURCE      Fulmarus glacialis (northern fulmar)
  ORGANISM  Fulmarus glacialis
            Eukaryota; Metazoa; Chordata; Craniata; Vertebrata; Euteleostomi;
            Archelosauria; Archosauria; Dinosauria; Saurischia; Theropoda;
            Coelurosauria; Aves; Neognathae; Procellariiformes; Procellariidae;
            Procellariinae; Fulmarus.
COMMENT     This record uses data from DDBJ/EMBL/GenBank entry JJRN01005672
            We downloaded the assembled contig(s)
            from the WGS project and performed a local BLASTn search with our
            genomic stk33 sequence from the African ostrich (KP072780) in order
            to identify the corresponding contig(s). We then used nucleotide
            and amino acid sequence comparison in order to identify the stk33
            exons.
FEATURES             Location/Qualifiers
     source          1..2705
                     /organism="Fulmarus glacialis"
                     /mol_type="genomic DNA"
                     /db_xref="taxon:30455"
     gene            1..2705
                     /gene="serine/threonine kinase 33"
                     /note="Exons have been identified by sequence comparison
                     with the stk33 sequence from African ostrich (Struthio
                     camelus) [KP072780]. Remnant exons contain several stop
                     codons and frameshifts within the ORF coding for stk33. 2
                     Exons have been lost due to large genomic deletions."
                     /pseudogene="unitary"
     exon            1..107
                     /gene="serine/threonine kinase 33"
                     /pseudogene="unitary"
BASE COUNT      866 a    429 c    520 g    890 t
ORIGIN      
        1 ctgaatactt tggtattctt tcatatttaa cagtatgtct cttttcatta agaactgaat
       61 ttgcaataaa gtagagggtt taattttgat attaaaagta ttcttaggta acgtgtattg
      121 ctagctttct ccatttgccc ataataatcc agtttatcca gagattacag aaaaggtcat
      181 ctaagagcta ctttactgaa atacagcata ttagtgatat gaaatgccaa tttactgaat
      241 caagccaaat atgtccctca actttactgc tacttttttc ctctttccca atgatgtagc
      301 tatgtcctga ttatattgca gtacaaacat ccaaattctt tgatcaaatc tacttgataa
      361 ttgtgtagac cctgatcctg taaagccctt gcattcttta tataaagctt tgttttgttt
      421 tgtattattc atttaaacac agaagtaatg ctttgcagtc agtttatttt gataatctaa
      481 aaacggaaaa cagtgtccct ctcagggctg aggcgcaaag gttagctgca gagtcttgct
      541 tctgttgcca tagctgtttt gtggttaaga ttcgtattta attttccaga actctgatat
      601 tattcataat tctggagaga aaaaaaagtc agttaatgaa aagcaaagat tttgatttat
      661 gtaataatgt catgcaaaag gcataccatg ggaaggtaag attgcatttg ggtgttttcc
      721 aacattaaaa tgtggcagaa acattgttcc tcaaaagtaa gatactcttc ctaaaatatg
      781 ttattaccac aggcatggaa gatgtgggga tttgtcttgt atggcagtga ttttaaacct
      841 ccatctgctt cccttaggcc ctagtagcca tttacttctt tcatgttcag taggtttttg
      901 aaaatgctga gaatgtttaa aatattaggt ggtttaaaaa gaactagata aaagaaagta
      961 taattattag gtatagatag aatcacagta aaaagttttt gagtgctttc caggaaaatg
     1021 caccagctca gacttgcctg atctatttcc accgatgtcc tttcacagtc tttttttctg
     1081 attcatttag gaagcttcct tatctgtgca ttgcttagga aggggtatgc catctgcata
     1141 ttattgtaaa ttagaggatt catccatcta ctgttttaga tgagtatggc tttcctgcag
     1201 gaatttgtta aattgtataa atttaattct catatccctt ctggaatatt gaacaaaact
     1261 cattttatga ctgcagggtt ttaaagcaga aggggcagta aactaatata attaatcatt
     1321 gtgtcagtgc tacagaataa tggactaatt cttttcctaa tttccagttg cttatcattt
     1381 taaatctcac agggaaagca gcactgtata gaaagcaaca aggaacaacc aattaaaaaa
     1441 aagtgttttg tttcataatc ttaagcaagt gtaacagaac tgaggcaact ctggttgtga
     1501 tttattagtt gcatttgttc tttgagtttt cacatatagt tagatatttc actgaactgc
     1561 ttcacatgga aaaaataatg atttccctgt attgacatat tttgtgcatc aaatttgcat
     1621 ttttaaaaaa cactcaaata tatagaatat ttggcttgag ctaaaatgaa caaaacaagc
     1681 catctaaaac ccttagttaa caatcatttt ttttaacgtc aactgtgaaa aaattaaaaa
     1741 ttcctgcaat tacaattcaa ttgtaatctg acactctgtc ctaattcagg ccacttatac
     1801 taaatactta cattttactt acaagactct ttcaaatatt tatttcacag ctgaattcaa
     1861 ctctgccatt acaggttggt gagtatattc tttaccagct gatcatttta aatgtatcta
     1921 ctacctgtca ctagtttggg tgtgagactg tgggctctac taaatttttg caggttcaag
     1981 tttggactgg cacaataaag atgactaata cctgtgatat atcccactgg gataggaatt
     2041 tggatgcttt tagagattca ggcctttttt gctagaggta aggagagact atcaagaagg
     2101 tgaaaaagaa tggaaaggaa tgaagcacta ggaaaaactg gttcagacat agctaaggaa
     2161 ggagctgggg aaaaagcatc actgaaaagg ctgtctggag cctgtggaga tgcagctgag
     2221 tactagatga gatgaaggaa aggcagagtg ggaatgcagg agggaatagg aggtgcttga
     2281 tgggaacaga gaagcaagtt ttggcacaca tgagatacga ctccatagga tgggtaggac
     2341 aaaggagaga gggctagtaa tgtctgacag gagtgaatag agaaggaagg taaattggta
     2401 gttcctgttg ctgtacagag ttcagcatca tttctggcag caagctggaa agcatttaaa
     2461 ggctgagctt tcacttaaaa attcttatta agtagaggcc cagtaaccct atctgaaagg
     2521 ttagaagaaa cacagtaaac aaggcagcat ttttccactg gttttcatat aagtacagtt
     2581 aattgaactg aacctagatg aagtactgac gtgaactatt ctatgttttt ttcttgaaca
     2641 ggaattcagc atcaactgtt ttttattttg aagttttatt aatctggaac aactttagtc
     2701 actgc
//
LOCUS       Fgl_stk33_pseuodgene_contig2                   6495 bp    DNA     linear   
DEFINITION  Fulmarus glacialis serine/threoine kinase 33 (stk33) pseudogene.
SOURCE      Fulmarus glacialis (northern fulmar)
  ORGANISM  Fulmarus glacialis
            Eukaryota; Metazoa; Chordata; Craniata; Vertebrata; Euteleostomi;
            Archelosauria; Archosauria; Dinosauria; Saurischia; Theropoda;
            Coelurosauria; Aves; Neognathae; Procellariiformes; Procellariidae;
            Procellariinae; Fulmarus.
COMMENT     This record uses data from DDBJ/EMBL/GenBank entry JJRN01005673
            We downloaded the assembled contig(s)
            from the WGS project and performed a local BLASTn search with our
            genomic stk33 sequence from the African ostrich (KP072780) in order
            to identify the corresponding contig(s). We then used nucleotide
            and amino acid sequence comparison in order to identify the stk33
            exons.
FEATURES             Location/Qualifiers
     source          1..6495
                     /organism="Fulmarus glacialis"
                     /mol_type="genomic DNA"
                     /db_xref="taxon:30455"
     gene            1..6495
                     /gene="serine/threonine kinase 33"
                     /note="Exons have been identified by sequence comparison
                     with the stk33 sequence from African ostrich (Struthio
                     camelus) [KP072780]. Remnant exons contain several stop
                     codons and frameshifts within the ORF coding for stk33. 2
                     Exons have been lost due to large genomic deletions."
                     /pseudogene="unitary"
BASE COUNT     1945 a   1051 c   1266 g   2233 t
ORIGIN      
        1 gaacccaaat tagaacctaa ccaaatagtt aacatatttg accctctact taaatgtaat
       61 aaattcaata tcagttttgg gcaatactgt tttctgcatt ccccagttca atcccacttc
      121 tcgtttatcc tgcccagatt ccttccagcc tccttccagc tttgaatcag gtggtgctat
      181 aggttgtaca agaccttctg gcaggatgag ttggagaaaa ttggtagggt ttggcctgtg
      241 tgagtagcat tgctcggagt tctctttttt gttatttctc tattactgct tccatcctca
      301 tgacaaactt aatgaaaggt gcagaggaat gacctacctg cctgtcaaac actagggaga
      361 atatttctgc atgttctgtt gtactgctaa gccagctgtc ctctgcctaa tcgtcagagg
      421 agcactgctg tgacaagcca tttggaaaaa aagtagcggg gattgtgtgg gttttcatct
      481 agaactgcca tcaggtgttt aaaacatttt aaagaaaatg ctgggaaatt catatagaaa
      541 ttgccatgca acagttcatg ccagttatgt tgttagtaaa cttaaatgct gtacaagcaa
      601 gctttttgag tttgattttt attttactct gtctggagaa catggtgtca aatgcccatt
      661 ttttgtttta agtgtagttg taaagacttg attgttcttt gatcttaatg ttgtgttgaa
      721 ggtagttcaa agttataagg agttacgtat gctgtatctt aatgaaatgc ttgtctgaaa
      781 ttatactgat agcctgctgt gaaaaaatca atttgccatc agcaaactga atgtacttga
      841 tgctcaattt agttcaccca actatttcac gttctttcaa aaaaaaagag aattaattac
      901 agtgttagca tctgctcatg gcagctttgc tgatatactt agtagaataa gatagttaag
      961 gcgggagtga gatggagtgt aaagtttttc ccactaccat ttcttatgca aatatctttt
     1021 aaaggacagg cctctctgtt gattcctgta cgtactttct ctttttgcag tagagtaccc
     1081 aattgtgtat aaaatcagga aatactgatt gcttccaaat aatttgtgtt atgtcacttt
     1141 ttcatggttc atatttctat aaatattgct ggctgcacag tggagtattg tttatctgaa
     1201 tactggtaat aacatttctt cctttaaagt aaattccaaa ctttttgggg atcagtagat
     1261 gaatgagaag tttgctgaga ttacaggttc ctgagatttc tgatgttgaa tctcgtatta
     1321 gtattattat tccaacctgc tgtgccaagt gcactgtgga gcaaccttga atgccggaca
     1381 agcatacttc tgtgttgtgc aaaatctcct ttgacagttt tgtctttatt aacattaaaa
     1441 aatgttagtg tgctaacatg ccaatctgaa cagaggtttt attgtgctaa acatagagtg
     1501 agctgcagca caagcctaca aaatattggt aatttttagg attttaagta ttatataatt
     1561 ttgtatttta atgcatattc aggtaaataa atctcactca tttgagctag aagaaggatc
     1621 cggtcctgta ctttttgtct aggctttttc ttttggctga aacatcacaa ggtataaatt
     1681 acctttcttg gaatgcctga gaaaacatga tctctcaaaa ccaagagatt ttcattattt
     1741 gtaaattctc tataatttct gtcatgttgg atttgaaatg tgttcatcca tagcactgta
     1801 ttttggagag gatcatctta gatttctgtg ggagagtgcc tgaaattcgg tcttgtcatg
     1861 aacgattgtg atgccagtaa tgatagtagg gttagtcctg tttgcattgg agaacaattt
     1921 cagttcacat aattataaaa aaacccgtaa gtttggtgaa gtaagaacag gttgacaatt
     1981 gtcttcggta atttgaaaga ggaaaattat gaccagaact agtgggaatt tgaaatgttt
     2041 ttaatattta ttatttcgta ttttctgaca agctgcaagc acaaatggga aaattgtatt
     2101 tgcatgtctg aaagtgtaat atatccttta agtcttcaga aaatttgcat gtggcccgtt
     2161 agttgcttgt gggttttgaa tgataagtca ttatccaaag aaatacaacc caagctttga
     2221 ttagattaag ctttttcttc ttgaagacat tcgaatattc tttatgatat aatttgttaa
     2281 ttttattctt ttctgtatat atacaacgtt atcattaatg ctttggcttt tatattggat
     2341 acaattctta attttatgtc cattatgttg ccatgtacca aatgctttta acttcttaac
     2401 tcataaaaaa attgttgaag cagtgcctgg cactggtcag gtgcagtgat aattaatatt
     2461 gaagtgaaaa gaaaaatata taaattatat atttcataaa ttaatactcc tataaaactg
     2521 tagtaacata gtgtgacatt taatatgcac gcctgcatat cttgtttctt ctatcaacta
     2581 aaattttaac taagggttga aagagtggat ctttgcccta ttgacctagc aattgaaaag
     2641 catttctgta ttttgtagat atgctttggt agaacatcac atggcatgaa atttaaactc
     2701 taagcatgta taacagtttt tgaaagaatg tgtggtttgc tacttttcta gagcaaacac
     2761 atcctctaaa taataaccat tttggtaaat actttgaatg attcctgaat atgtctaagg
     2821 aacccttgaa agtaaaaggc ggtctaagtg aaatgaaaac acaactaaac tatcaataac
     2881 cctggtaata aaagaacagc ctaaatctca gaactgggct gtgcaccccc atccttttct
     2941 gtttgtcaaa agtgcattgc agttatgcaa acagggaggt aacaaagagc cttaaaacta
     3001 agaaatcact ttttctaaaa actggattaa tcatgtgctt catacccaag tcagagagag
     3061 agtagaatct gctagttgta tgaaattagc agtttactga aatcattgtg cttttctccc
     3121 tgaacatatt taattggcaa atgtcataaa tacatagttt ataatggaac agtcattttt
     3181 gttatttaag cttcttaaac atttaacaaa tacagactgt tacatgttgt tagccaaaat
     3241 acttgatcta ctacatatag ggaatgccat tgtccttcag aaaatagact ttcttatatt
     3301 attgttttat gaaaatggct taatatcatg acatgtttta gctattacct ttcttttcat
     3361 catataagta gttcccattc tgtacatgta gaaagagtat gttgaaaaaa aatcttcata
     3421 ctttgttatt tcttttttta attattgatc attttgtatc tacttaaaaa ggccatctta
     3481 attaggaaaa cagtcttata tatctttata aaaataagat ggttatttat taatattgct
     3541 ggtgagaatg tttgtgatcc ctttagatat gaatagatac tcaggtgaat tgaaaacgag
     3601 tgttttttat gattcttgaa tacagttcca agcaaagtat atgttttata tgttgtttag
     3661 cagtattgag gggagggaaa agtagaaaca tgttttatca ttctagaatt tttatgccac
     3721 atggtaattt ttaccttgaa aatagtcagg atacattttc acataagctg taagacttcc
     3781 aaaactattt ttttctatgt tagatttggt ccaggaggtg tgcaaaatct tgtgatcttc
     3841 attccttgta ttcatatgag aaataattgt cagaaagaag tacttttttg aatacttcaa
     3901 caaaaaagaa gtggaaactt gtatgtaatg tcttctatgc tttcaatttc ataagaaggg
     3961 aatcaattta gtaaattttt ctttggtgtg agaaaagcat tcctgatagg ctaatgtttc
     4021 atacagttgg gaggaaaaat tgtaagtttt gtacacagct taatttctct agatgttgag
     4081 atgttttcat ctggagaagc agcatatttt gtgtgtagca tttttcatta cagatcctaa
     4141 ttagcaatag ctaacaaatg atggtgttat gcattaatac tcagaagaac atccaggagc
     4201 tccaagagca attggatcct tcgctgagat tggggacgct tgctcccaga agctctcagc
     4261 aaaataccaa atgcataaat ggtattgaaa cagcatatag cttcaattag agtaatttat
     4321 ttgtatatag ttttaaatac gaaaagtgaa aggagtagaa gtcataacag agaatggtag
     4381 gaagggagat tttatttcat aaataatctg ttgttgcagg atcacaggat agtgattgct
     4441 tcgttcttcc tgtggtccat tatagttgat agtttgggct aatttagtta atttctacaa
     4501 cagatgctct atttgtcatg agatttgaaa aatgttgtct gacctatagg gtatatttaa
     4561 gcatgtggat tagattgttt tgtggatttt ttcgaagtaa gcatcctttg tgtggttgcc
     4621 tgcaactgca tggaattgaa cttgatgatt cagatagtcc caggtataag ctccaatgaa
     4681 ggtgtgaggg cactattaat ctttacccac gtttgatgtc agtaaaatac acaatatttt
     4741 gctacaagta gctcctattt aacgtatgtc agaaatgttt ctatagttta tttttcaaac
     4801 cacaccattg tcctgattga ctccttacta tactttttta tttatctctg tggcaaaaag
     4861 atttttcttt cagctttgaa gggcctttat tgcttgtctt tccttaatct atgatagcta
     4921 gatacatcac attgtaagcc tcatggttta tagtagtaga agtttttgaa gtctgcctta
     4981 aaatactttg ggaatttaac tcatgcgtgt agttaaaaaa aaaaaaaaag aaattcaata
     5041 gaggtccttc tttcaaataa cactctctct gttgactgtg gctggacaca tagggaaaca
     5101 gcacacatct cctttctcat actagtccag ctcataaatt tgacaggtgt taattttttt
     5161 tggtaaattt tcatcaagta atgaactcag actaaagtta ttatttatga ggttacaggg
     5221 cagctgctga ttctttcatg ctcctgtacc tgctaccaaa agaccaacca aatggacttc
     5281 tcatttgttt ttttgtttgt ttgcttgttt gctgcttttc actgaaacaa tgtgttttca
     5341 tctgcttcct tatccaagtc tgaaaagtct tagttgaact ggtctaattt ctcacatgtt
     5401 tttagcatgt aggtgtagaa aggttatagt ttttctttga gatggtttat ctttttcatc
     5461 tactgtcagc ccagccagaa gtttagaggg aaggtaggaa attatattag aacaagtctt
     5521 taataaatca tcacaacagg tgcatatagt ttattggagg ctatttcatt gctacacgcc
     5581 aatgcctaag acaattattt atgtaagacg cctctttttt cttgcatatc ttattttact
     5641 tatactagtt ttttaactat ggaaacaatt tcctgcccgg cgcagcaggg tgtttcctct
     5701 gtgactaccc caccttctca cgtgcccttg cataataggt atgaggctct gcaagtggaa
     5761 ccaaacaata acgaggatga tggttcatct agcttggagg tgtcgctgag tttaagttgg
     5821 cctatgccct atgtcaaaat tgcttccata aagaaaaaaa gacgggtcac tgtcatagga
     5881 gactcccttc tgaagggaac agaaagccca acatgcagac cagacatact tcttagggaa
     5941 gtctgctgcc tccctggggc ccagtttaaa gatgtgaaga gaaagcttcc taccctgtta
     6001 tggccctcag attactatct ggtattgatt tttcaggtag gcagtgatga agttgcaaca
     6061 agaagtccaa gggcaatcaa gagagacttc agggccttgg gatgactggt taagggatca
     6121 agagcacaaa tagtgttctc tatcctttta gttgcaggga atgatgaggg aagaaacagg
     6181 aagagccagc agatcaatac ctggctccga gcctggtgtc accagcagaa tttggggttt
     6241 tttgatcatg ggtcggtcta catgatgcca agcctgcttg cgacaggtgg ggcacacctg
     6301 tctcaaagcg gggaaggatc tttgcacagg agttaggagg gcttattgaa agagctttaa
     6361 actagatttg aagggggaaa gggataaaac caggctcgct agggataagc ctgggagcag
     6421 catgccaatg tttgagggac ggtgtgctag agcggtcctt cggtctgctg tctcagtgga
     6481 ggtagggaat ggata
//
LOCUS       Fgl_stk33_stk33_pseuodgene_contig3          11124 bp    DNA     linear   
DEFINITION  Fulmarus glacialis serine/threoine kinase 33 (stk33) pseudogene.
SOURCE      Fulmarus glacialis (northern fulmar)
  ORGANISM  Fulmarus glacialis
            Eukaryota; Metazoa; Chordata; Craniata; Vertebrata; Euteleostomi;
            Archelosauria; Archosauria; Dinosauria; Saurischia; Theropoda;
            Coelurosauria; Aves; Neognathae; Procellariiformes; Procellariidae;
            Procellariinae; Fulmarus.
COMMENT     This record uses data from DDBJ/EMBL/GenBank entry JJRN01007757
            We downloaded the assembled contig(s)
            from the WGS project and performed a local BLASTn search with our
            genomic stk33 sequence from the African ostrich (KP072780) in order
            to identify the corresponding contig(s). We then used nucleotide
            and amino acid sequence comparison in order to identify the stk33
            exons.
FEATURES             Location/Qualifiers
     source          1..11124
                     /organism="Fulmarus glacialis"
                     /mol_type="genomic DNA"
                     /db_xref="taxon:30455"
     gene            1..11124
                     /gene="serine/threonine kinase 33"
                     /note="Exons have been identified by sequence comparison
                     with the stk33 sequence from African ostrich (Struthio
                     camelus) [KP072780]. Remnant exons contain several stop
                     codons and frameshifts within the ORF coding for stk33. 2
                     Exons have been lost due to large genomic deletions."
                     /pseudogene="unitary"
BASE COUNT     3706 a   2270 c   1979 g   3169 t
ORIGIN      
        1 agaaggccac taggttggtc aggcaggact tgcccttggt gaagtcatgc tggctgtctc
       61 gagtcacctc cctgtcctcc atgtgcctta gcatggcttc cagcaggatc tgttccgtga
      121 tgttcccagg cacagaggtg agactgactg gcctgtagtt ccccgggtct tccttttttc
      181 cctttttaaa aatgggggtt atgtttcccc ttttccagtc agcgggaact tcgctggact
      241 gccacgactt ctcaaatatg atggatagtg gcttagcaac ttcatctgcc agttcctcca
      301 ggactcgcgg atggacctca tcgggtccca cggccttgtg caccttcagg ttccttagat
      361 ggtctcaaac ctgattttct cctacagtgg gcagctcttc attctctctg tccccgcctt
      421 tgccttaatt tacaggagaa aatatctgga cagcacagag aaaattccta gaaggcagag
      481 gggaattcct agaaagcaca aggaaaattt tctaaaacac acaaggtaaa ttcctacaaa
      541 ggacagagcg aaaatctaca aaccccctgg agaattccca cctggagagg agatttctca
      601 gaaagcacga agaaaattcc caaaacacaa gaggtaaaat tcctaggaag gggacaggga
      661 gagttcccgg aaagcacagg gaaattcctg gaaataaaag agggaatttc tagaaggcac
      721 attggctatt cctagaacac atgggggaaa ttactgagca gcatagggaa aattcttaga
      781 aagcaggtgg gaaataatcc tggaaagtga tgaggaaata tacctagaaa gtagaagatg
      841 gggtttccta gaaagtacac ctagaaagct gaggggtgaa ttcctcgaaa gcaagacagg
      901 aattcctaca aagcacatgg agactttcct agagactcac agagtcaggt ctttccgaca
      961 cagcgttaca ctccagcttt aacagttgca tcagtttttg tctgtgcaga aaccagaagt
     1021 gctaggatac attatcaccc cttccctcag tgacaaaata agaaaaataa cttggcagtg
     1081 caaacaaaga taaagccatc atttaggtca aacacttcta gatactttct tttctagact
     1141 gatctgttcg ttttattctg cagccactaa gggccagata cacaaaggaa atgaggcaga
     1201 aggtaggggt gaccttccct actgtttgtt gcaggcgctc aaaggctgaa cacgcctaaa
     1261 attctacttt cacacatgcc cccaactgcc acacttgaac taggaaaaat acagctcaaa
     1321 agttatgttg catctcaatc caaattgggt ttccagtgca gcctgcccta gtggctgctc
     1381 agctatggac actcagagag cacccaaagc atttctgtag gagtgctttc acccttggga
     1441 gcctgagcag caggctgctg tgccctgcac agccacacag gcaggctgtg gggagcacaa
     1501 gctccctatc actaatagac ccaagtgcac accttgcact ctccctgaag agtatgtcat
     1561 tttaggcttg tcagggatca ggacagactc tgccagctct tctgttgtga ccatatagag
     1621 ggtgcaacat gcctcctcat ttggccatgt gttaaaggaa ggtgaagacc tcctcagttc
     1681 tttgagggga atggttcagg gctgtcctgc agctgaagcc ctaggaacaa aaaggaccaa
     1741 agacacatcc cttcctgcag aacaaacact actctaaggc agacacatct ccccatacac
     1801 aacagacaga tcttaagctc tcctccataa cttaaacacc tagaagtact gtcatgtagc
     1861 aatggctatg aatatacttc aagtagtttg ttaatccagc tctagatatg ccagtgtacc
     1921 agggctttag aaatacttac agataattat ttccccatat ccatacctta gtcaaatcta
     1981 ggacaggtgt tcacttaaac cgtattacca tgttacaata aacaggtttt tttggtataa
     2041 aaatacagcc catactcact tttttcatgc tcctcctttc ttatactatt ggttgtgttt
     2101 cgcatttctg tattacccct aaattacact gaggatgcat aaaagttacg gtggaccaat
     2161 ttattaacag agataacaca aactagttac tacttaatta ctagttacaa gtagcagtca
     2221 gtagttatta acacagatat ctctgacctt tatcgattag caccttttat tcaaaattgt
     2281 acaacactga aatgggagat tttgagaacc acaagtaaca ggcaggcaca ggattcccat
     2341 taattttcat tggtcagtaa aataaaggag gaaaaacgca catctggctc agcaccaaat
     2401 taactggtct tatcacatta aaaaaacccc aaaactactg aagggtctgc tgtggagact
     2461 ttggcttaca agtctgaaaa gcaagcttct agtgttaaga aaaagtcttc actaaatagc
     2521 aaacattcac gtctgtgcca ctgaagacat ctgtgctata aaatctgctg tgaacaagct
     2581 acatttctgt tctgcacaag cctaacgcct ttgtcccttc tatgtagaca gatctcccgt
     2641 tgacagtatc agaggtgaag aaaacgactg caggattagg tcctacattt caatagtttt
     2701 tatttatggc cacttaccaa aaagtattct agaacatgtc caattactcc atccatccag
     2761 atacactaaa atatattcat atcagtttca aactgactat aaaatcagca caaaagctca
     2821 tgaataaaga gacaagctgc aggaacctta aagaaactca aactggctgt aagaccagtt
     2881 tgactgaaaa atcaactggc gtgtgtattt agcataacga ccttgagtcc tcatacaaac
     2941 acacagacag atacatgaca attttaacaa ctggtcagag acgaatgcta tttgaataag
     3001 aaagctgtca tgaagagatg ggaaaagtca tccatacctt cctttctttg gtgacttctg
     3061 aagatcctat agtggaacca taagtgcaat gaaataaatt cagatttcat ttacactgag
     3121 atgtttatga tcattccagt gaattcagtg aagttactct gcatttacac ccaggtcagt
     3181 gggatcagaa tcaaacccta agtgattaaa atcaacagag cacatcatct cctgatacca
     3241 ctgcccaaaa aattgcaata agcctcaggc atgctattac cagattacac aatttcactg
     3301 tcaggttgac gagtttgaaa agaaactaca aactgtggaa gatttaattt tcacaggcaa
     3361 aggatacttt ctttcaatta aaaggacaag accatgtcat ttcttcaaag ttaaaactaa
     3421 gttttgttct tcacttgtaa aatgctagac agaaacattc ttgccctgta ttttaccaga
     3481 agaattattt tcatctgtga ctggaatgtg aaaaacatga aaatttgact tcgcttaaga
     3541 atgccataca atgcttacca tgcaacacca ccagagatca caacactatt gataccacta
     3601 ttacagttga tacacactgt gaagtgattc tgcaaactgc agaaacaggg gccacaaatt
     3661 tatttagttc ttagtgatgg taagatgcaa aaacagattc atccttccaa actcagagga
     3721 agcttgtctc aataaagact aacgggatta caaaaattct ggctcaggaa acttctgaga
     3781 gataaagtaa gttgatatgt tatggtatga actcagtact tctagatatc tgacaaagat
     3841 ctttccttaa ctccaccaac gatgaaaatt tgtttatgtt ttaaaccttt tcgtattttt
     3901 gattgcaact tcctttccac aatcttccta aacccttgct ctctgcattt cagagtgcta
     3961 ggatgctcag ctaagtactc tgagttagta aagtagacac aaaacttcac agctttctag
     4021 ctgaaacaaa aaaatcagca aatatgcaat ctttattaac ttggaataat cttttttaga
     4081 ttacttgcag ctactagtta gtaaaattta gcaaagcaga agtcaagttg gtaggttttg
     4141 gcaaaataga gtccagaagc acagacaaaa ggggacttaa tttttcacag ctctgattca
     4201 agatttctgg ctgcctttct gcactcacag ttgtcctact ccaagtttgc agaaatacag
     4261 ggtaaatgtt cacactcacc aagtgccaag gcagcctgcg atgcttaaaa atcaggactg
     4321 caagtcttgt cagcaaaagg aattttttct gactccacca aaactggacc agccagtaag
     4381 accaaattta gtagccacta ctgactgcta catttgaaac tatcagagaa gtataccaaa
     4441 catacagcta agtccaaggg actgggaaac aactaatgaa ataggtgaga aaatctcaat
     4501 gtttgccagc caagaacaag aaaacaacag ttcagacaag caaaatgtaa ttaattgttg
     4561 cctgctgagt tgtgttttaa attccttcct gtactcagta actagaatac ccagcctgaa
     4621 gctgcgactg aaaaatgtct cagtattaat acccacatct caggcgattc tgtttgacat
     4681 tgtaacattc atataacctg ctaggcagtt atcagtgcac aggcctgcaa aaaggacatt
     4741 ccgttaaatc atattttgtt tttatcagca aaatcatgaa aatctttaga taaggcaatc
     4801 tatgctaagt tgttacagta tatagtaaca accaatgttg tagacagtta cagaaaacct
     4861 agcaagggac atttctggtg tatacgaata aaacacaatt tttagacaaa aaaacccagc
     4921 acctagggta accatcaaga tacacacaaa atgtacaaat ataagtgtga atatatataa
     4981 ttgcacatcc agcataagtg ccgttacact tcaattacat actgttccta cttttttcga
     5041 gatttttcga aagtgatgtg ttttgcgtct gtcatactgc atagctattt gactgctcaa
     5101 ggattacatt agagtagtgt aggagggtaa aacaacagaa gctgttgctc taatttttta
     5161 ggtccagttc taacatatta tggagctgca cacaacacta gctgctgata atttttgttt
     5221 cctcatattt aacattactg aaagtgtgta tcacctttat taataagaaa acatgtttct
     5281 cctctatctt tttctacaag attttttaaa aataattctt cagttttttc cccagcaagt
     5341 cagtatagct ccgtaattct atttcgtctc ctaagatggg atcctacagc tgttgtctga
     5401 taggttgtcc tacagctgat agaatttcat ttgaagtacc ccacaacaca agagagaaat
     5461 ccctaagttt aaagcactgg gagtggcttt gcctaaaata atcaaatgca aagaaagacc
     5521 ttcatacaag aaatacggct gactacatgt acacataact tcactgacaa atgcacccca
     5581 aaaaaacctt ttagcaccta tttcaattta ttatttgatg cgtatcttta tgttgctata
     5641 cataaaaaaa tacaaaatcc taaattactt ttttatcttt cattgtgttc aaaagtttca
     5701 caacttaagc ctatcatatt acaaggctct tcaagagact caaatagtat taaaatacta
     5761 tcttcaattt gaagggcaaa atacctggaa aattaaggtc acataatgtt acaaaatcta
     5821 atggagtatg gatttctgct tgaagtactt caaccagaaa cctcagtaat cttaaatctg
     5881 tctctcctag tcataataag ttttaaaagt ttgaatgaat ttcagagtat gtttcatata
     5941 ccctgtaatt tctgagcagg gtgcaaagta ttaggttcag aatactgagc tgtgggaaag
     6001 acaaatcttt caaaacaaag gcactcttac aggacattag gaatagatag ctgcagtaat
     6061 atattttgaa ccagtaaata cgatgttaat ttcgtgcact acattagtgt tcaaatacac
     6121 ataaacacca tagtaatcat aggtcaaggg gttataaagc agagtttggc atgcttaaaa
     6181 gatgtgcaca atcacatacc aaaaagctgc actgacagtt attaccagag tatttacctg
     6241 gcttcttggg tgattctaat gtcgtcaatt atttcctaag gctacacaaa ccagttaact
     6301 taaagcataa cagagagcag cctaaaacat cttcagacta ggattttgtt ttttactatg
     6361 ctgcaataga ggttttttta atatctaacc ttttatggtc aacatcagcc aagaaaggcc
     6421 accacactac tattcagccc ccaggagaga ccggagacag cacgtctgac aatgtgagcc
     6481 ctgctcagca cagggaagag cctgtgccac tacaaactcc ctgcaacctg ctcagcagtt
     6541 tatgatgaca gcacgtgagc aagcagcaga tttcagagct gtgacctggc attaggaatt
     6601 ccgctacctt tccagctacc aaacaaagaa agtctaactc catctcttgc ctagaagtaa
     6661 taccagtctt ttataaaata atctgagatg caagacatgg agaaagtaat tgccagccat
     6721 aacttgctca gttgcacagc agaactccca tccgcattac tccagttgtc catacaaaag
     6781 gaagtgggca gaaattgctg ttgactaatc tgaaccaaag ttagtcatgg aaaagaagaa
     6841 acctacctag atatttatat aggttatatt aacaatcctg caaaaaagca agaagtgaat
     6901 ccaaagccaa acataggaac actatattgc tcatagatac ttcaaataag caggaagacc
     6961 aagtactaca tttgttttat ttgaagctat gctaaaaaaa gcagctttaa acaacttctg
     7021 tttttctctc cctgactgag cttggaattt tttaaccctt cctttagagg cttatcaagc
     7081 ttagcaacct gatttccaat agataatgat gtacatatga tacattgtaa atggaataca
     7141 gtcgtaggca taaaatctct agggtaaaag aaaaaagaaa tctactaacc tttgaaagaa
     7201 tgctaccagt aagacctcat ttgaagactg taagatgaaa aataatatca aaacttgcag
     7261 cgtctctcca agaaatgtct ggctagccat ctccatgaaa ttttagaagt gctgccacaa
     7321 gaccccgctt tatcacgtgc tgtgttcatg tagaacttga ttttctttgc tttgtgcact
     7381 gagattataa acacatcaag ctagggacct attacctgtt tggcacaagt ctgttactct
     7441 atggtccact ggaaatgtag agtactttat ttatttgact aagttgaaaa gaactgtgtc
     7501 atatatctct ggatatctct caaatttgga caacagaaaa ccacaaaaac cagctactac
     7561 aataaaaatg catttaccag ttagattact gaggtcatgg agactgtggc caaactcagg
     7621 ggcaagtact ccctactgtg caccatgaag ccctgattct ttggtaattc acatcaggaa
     7681 ctggactgtg tcgtggctgc tttccagtac ccacattggg tttttataga aagggatgtt
     7741 tcgggagagg ttgggtcttg ctttgcacat gttggaacat gtgaaggggc aaagcagaag
     7801 gcaggaactc tgaagcagcc ttctccagct tagacaatgt catggggagg taagtatttg
     7861 tctggaggca gatgaatgca aattctcagt tgcacatgta gcttatcttt gctatttgca
     7921 aaaataaacc ttttccccct tgtagatgat tatcttcttc aaaaaccata ataaaagtgt
     7981 tctcattaaa agaaaatctg aacacctagg agttaacaac cctgtgggca agtacaagac
     8041 atgtaatgca aagagtgaag gtaaggagct atttcctagg tggatgcgta ccagggctca
     8101 cacaggtaga cgattccact agaggctgga ttttgacttg cagctggctt ccaggacaac
     8161 ctgacaccag tcttggtaac acccattagc ttatttcttg ccacatctga gatctgggta
     8221 actcagatgc tcttccacat gcatattccc tccatcagca acaaaatgca catgctgcat
     8281 ggcaacaaca tttaaactgt gagttgtgtg ggtcacacaa ctctgagctc cccaacatga
     8341 cctctgaaaa aaagatcttg tgcagcatgt agtcacagaa gtacttctaa aaaaattcta
     8401 acaacactgg gaagcgttcc ccacgccaat gtcacattga agattcaaga tgccacaaca
     8461 agcttaactg gtcctgaaga gtttcttctg agattcttat gcaataaacc tgggctgaac
     8521 agcaaacata gcttttccaa agcagaagac caaaatgaat gagtctccaa gaatccatac
     8581 aataataaaa aggacaagta aattcaggta aaatggccag aataagaata acgtaggttt
     8641 tatctgaagt ctttcacctg aagcacttca cagacctctc ttactctgtg gaagctgtac
     8701 aaacagaata catgaacacg acacaatact tcatgacagg aacagaattc agatttccat
     8761 ctgaaactgc ctggggaatt tctggtacct ggctggactg tggcatggat accaagcatc
     8821 actactgcct tcagttgaga gctctcgtga gctgactcag ccacagtctg ctggtccata
     8881 tttttaagta ttgacataat ttctctcaat tgtgttcccc atatacagca gctatgagag
     8941 gtcattacca ctgaatgagg aaaaaagccc tgaaacaatg ccctcaaaat ccagaacacc
     9001 atatataaac ctaagacaaa ggtgattcaa aacaatggca caaaggtctg tagacacctg
     9061 gtatttcact gactgctgta agaaatccat gatgtgcagc taagacagac aaattaatac
     9121 atgtaacatg ttaatatggg tatgtagtga gaagaattcc agcacaggaa tgcatcaaca
     9181 ttctgttttc atacaaggaa tatctataaa gccattaatt ctggttatcc actcaggtta
     9241 ggatgactgc cttaaaattg tgcttcaata cgttaagaac aatacattga atttgatgcc
     9301 aaaattgtgt ggtgattagg agcgtgactg aaattacatt gtgtgatttt tagcagtcat
     9361 ttaacactta agatcagaat ggtccaactg cagttactta aacacttcat acaaaaatac
     9421 caaaggtaaa cccccaaaat aattgtacat gtttaagaaa atacaagctc aaattctagc
     9481 aaccactcac aaatgcatag aatctatttg gtatacaagt tattttgaat catgtctact
     9541 gcatcattta tttcacccac aaggtggcat ctttattcta tgttttcctt ctttaatagg
     9601 ctagatagga ccaacttatc ctttataaat actgtaacct cagatgaaaa gtggacgcca
     9661 ctgtacaaag acatgttaga atttatattc agaagtcatc aatatttctt cctttaaaat
     9721 caaacgttta ctgattttac cattgagata ggaatcaatt tgcaagtcat gacatccagt
     9781 tcaacatttt ttccaattca atttatctac taaatataaa agacaaattg ctttagacat
     9841 gattgcagaa aatctcttgg tattctgtgt actgatactt ggtactctca gtattaaagc
     9901 tttaaaaatg aaaactctat aaacatgtat aaagctagct taacctgtaa agctagcctt
     9961 atacctgtct gatactgatc aaaacagttc agtcattcaa tacttacacc caaagatctg
    10021 aattttataa gttatataaa gtttaccatt aaaaaataaa atcaaacatc agctaaatgt
    10081 gtctgccaaa aaagtattct gcgctgcatg aagttacata ttagtacata tattacatat
    10141 atgtaatatg catatacagc tatatcatta tgtatttaaa ataaattata aaattacaaa
    10201 taattacaga ttttactgcg tctgtgaaaa tgcactgaag gcagcactaa ttaaaaatta
    10261 attgtaaatt acagaaagat ttcttagatg acagtaaggt agattttaat gcaaggtcac
    10321 aaataaagta attatattaa gaagaggaaa aagctaagca accaaacatg cctttctctc
    10381 tagaagttat gctaaccctg ctgtcttttt ttcatcactg ttcttttctg tttggttttc
    10441 tgccataatc aaatgtatgt attccttaat tccatacttt gttatcacta tctgggaagg
    10501 taccaatttt tcttttacat taaataaaaa agttcacaga aacacacatg gttgtgtgca
    10561 cacaaacaca tgctaatcta ttttatgcaa aaaatttaaa aatatcaaat acaatttcaa
    10621 agattggctc tcaaagattg gaagggagga aaagggtaca gaaaaccact cctagggtct
    10681 tcccgagtat atcccattca tgcattttac ttagatctct cttgaaaatg aaaactcaat
    10741 ggtactaaat taaatatcat tcctttttat actgccattg acatgcaatt tgaacagtca
    10801 taaaaaccac aaatctatca aaatttaaga atacaaacag gggaatgtga attatatgca
    10861 ctgttgcaag atcgtattta ctgaatagaa atttcaagag taaaagttaa ttcttacagt
    10921 tactttactt tgcccatcca atacaacttt ctgtattcct tcttaaagat tgcctaccat
    10981 taaatttaat gcacttgttc caaacttctt caatccgaag acccctaaaa gtttttcagt
    11041 aacaacacaa actatttcag aaattttgca cggactgctg tataatgaat atgaaattca
    11101 tagaatcata gaattgttta ggtt
//
LOCUS       Fgl_stk33_pseudogene_contig4                  16292 bp    DNA     linear   VRT 11-DEC-2014
DEFINITION  Fulmarus glacialis serine/threoine kinase 33 (stk33) pseudogene.
SOURCE      Fulmarus glacialis (northern fulmar)
  ORGANISM  Fulmarus glacialis
            Eukaryota; Metazoa; Chordata; Craniata; Vertebrata; Euteleostomi;
            Archelosauria; Archosauria; Dinosauria; Saurischia; Theropoda;
            Coelurosauria; Aves; Neognathae; Procellariiformes; Procellariidae;
            Procellariinae; Fulmarus.
COMMENT     This record uses data from DDBJ/EMBL/GenBank entry JJRN01050013
            We downloaded the assembled contig(s)
            from the WGS project and performed a local BLASTn search with our
            genomic stk33 sequence from the African ostrich (KP072780) in order
            to identify the corresponding contig(s). We then used nucleotide
            and amino acid sequence comparison in order to identify the stk33
            exons.
FEATURES             Location/Qualifiers
     source          1..16292
                     /organism="Fulmarus glacialis"
                     /mol_type="genomic DNA"
                     /db_xref="taxon:30455"
     gene            1..16292
                     /gene="serine/threonine kinase 33"
                     /note="Exons have been identified by sequence comparison
                     with the stk33 sequence from African ostrich (Struthio
                     camelus) [KP072780]. Remnant exons contain several stop
                     codons and frameshifts within the ORF coding for stk33. 2
                     Exons have been lost due to large genomic deletions."
                     /pseudogene="unitary"
     exon            3893..4257
                     /gene="serine/threonine kinase 33"
                     /note="1 stop codon within the ORF for stk33"
                     /pseudogene="unitary"
     exon            8516..8592
                     /gene="serine/threonine kinase 33"
                     /note="framshift within the ORF for stk33"
                     /pseudogene="unitary"
     exon            9962..10101
                     /gene="serine/threonine kinase 33"
                     /note="framshift and 3 stop codons within the ORF for
                     stk33"
                     /pseudogene="unitary"
     exon            11128..11214
                     /gene="serine/threonine kinase 33"
                     /pseudogene="unitary"
     exon            15181..15265
                     /gene="serine/threonine kinase 33"
                     /note="framshift and 1 stop codon within the ORF for
                     stk33"
                     /pseudogene="unitary"
BASE COUNT     4845 a   2866 c   3300 g   5281 t
ORIGIN      
        1 gaccttattg cggcctttca gtacttcaaa ggggcttata ggaaagatgg ggacagaatt
       61 tttagtaggg tctgtagcga taggacaagg ggggatggtt ttaaactaaa ggggaacaga
      121 ttcagactag atataaggaa gaaatgtttt acgatgaggg tggcgaaaca ctggcacaga
      181 gcggtggtgg atgccccatc cctggaaaca ttcaaggtca ggttggacgg ggcttcgagc
      241 aacctgatgt agttgaagat gtccctgccc atggcagggg ggctggacta gatgaccttt
      301 aaaggtccct tccaacccaa aatattctat gattctaaat tcaaggaatt tcgcctgtgc
      361 tttccaagat attttctatg tgttttgtag aaattttcca catgtttttg aggaattact
      421 tctcctcttt ctaggaattt atcacgggct ttcttggaat tcacctttca ctttctggta
      481 attacatact tctcatttaa actgaaggta agaacatact ccttacgaat ggttatgtat
      541 taatttatta actaatagga tcaactattt ttattgttta tattgaggcc ttttgtgttg
      601 agcctttatt tttcgcaaga gggtaggatc agttctagcc tttctttcta aagaatggtg
      661 cactgtcaga ttttgggaaa acctacataa catgcaaaga ttttcactgc tttattagag
      721 cagtttgtag taagctatgt gtaggcagag accatcatac ttttgtatgc acacattgcc
      781 agctgcaatg aggtcctggc cctgcttttg tgtgttctag gtgttgcttt tttataagta
      841 aaattgcagg aggcagccac agaactaatt catagctctt gcagtatttg tcttcctgta
      901 caaattattt ttcatgtatt aatattttac agcattaatt gtgataagtg gcattatctt
      961 aatttaacag gtaaggaaaa ttgtagcagg agggtgatgt aacttctcag ctcccaaagg
     1021 aggtgctaca tctgagagaa gatttaattt ctgacacagt ttagaagtag atatgccaca
     1081 agtagaaatg actaatcagt aagacttaaa actcagcatt ctggtttgtt ttgtttttta
     1141 atcaagttca ggtattatag gtattaaaaa tcataaagga attgaaataa aagaagatct
     1201 gggatgttag attctgatat atgtgccaag tagctcctat ctttcaacat cagaaacttg
     1261 aaagtgggaa ttcttagcgt gtgaccattc tttattcaca acggacactg tgtctgttag
     1321 tgtatccgcc ttgaccagta acaactaaat atatcgatgt gagctcacat tccctttgga
     1381 tccctcacca ttgtaacttt gatcaaaagc acctaaaagt acttttgggt tgggaaggaa
     1441 aaataacttc gaattgcttt ttgatcatat tgtcaattca caatggaaaa gaaagcaagc
     1501 tgcaaatatg acagggaagt gcttctaggt gcctcaagct gtcatgtgac atttcctcct
     1561 ctgctatttc catgtttgta tcacatgcat attatattgc ccctgtttat taaaaacaaa
     1621 gcaaatattc acctactcct cctgtacagg ttttaattgt ataaaatgtg catttgtcat
     1681 agttacttag tgtggttaag gcagctaatt cactgctgga gcatttgaga ttttggatat
     1741 ttattaccaa aggatgtcta acaactgtac tgtgtattcc agagtcctct ctattcttgc
     1801 tgtactccgg attcctctca actactctca tttttatcta tccatagggt tgtctgccat
     1861 gctatctgtt cattctttaa ttggttaatt acatctgttg ttattgtttc tagcttaagt
     1921 gattaataaa acattgcaaa atactctgtt aggtgcacac agacgttgtg gtagggtttg
     1981 cctgatgtct tgtcctgtgg tactgacacc cataagagtc tgaggaaggc cacatgactc
     2041 tcagagggtg attaaagtat tgagaataga aagtcttaag caaaagctaa tgtaggaaca
     2101 gggttttttt tctttttttt ttgttggcag tagtttgatt taaagcagct gtaggtccct
     2161 ccctccctta tttatttatt tatttattta ttttgaatga atcttttagt agtagtactt
     2221 tcttgtgact agatgagttc acaaggattt tctggaaaag taatccctcc tttttcttgc
     2281 gtagtcttat cgataataaa aaaatatatc cttcagttca ttgatttgtc aacaaaagac
     2341 tttactcagt tcagaatttt ttaatgcaaa aattttgtcc agaagcaaaa tgtaaaataa
     2401 attcaggatt ttagcctttt tttgcatttt cagaatatct tcaagagaac aaaaatattt
     2461 ctacgtatca ttaagcttat ctcttctttg tgctagttaa cacatttttt tgcctggtaa
     2521 gtttcagaga atcaaatgct gtaataattt tatcatatta cagttaaaaa atacttagat
     2581 ggtaggaata agagtactaa tattgtcaga gacttaaata tggaaatagg gtattaatca
     2641 catttcatgt aaattgcaga atgtaagcta tcgagtgaga ttagaagata tctctcatta
     2701 taaaagaact atatcagaaa agaacattct cttaagtagt ttttccctgc atgtaaggat
     2761 tttgtactat tgttttctaa taagccatct gtcattcaaa aataaaagtc ctggatctgg
     2821 gaagtgaggg gataggagaa accaaaggac ttaaggatgt tcaaatgtca cctgagttta
     2881 tgtctgaggt tcatcagagg tattggagca gaggagattt tgcagaatgc ctgctgaaaa
     2941 tttggtcctt gttttctgca gaaacacagg ttgtacactc tcagcttaag ccaatgtttt
     3001 ccattttctt gaaatttgga tccttctttt acctcatttg tctatctcgg tctctaaaat
     3061 gccatcaccc ttgtagtctc catagactga agccccaaac tgcctgagat gaggggtgct
     3121 ggctttcacc gctgggcagg gcagaagctg cttcagtgtg gggagtaggc gctcggtgag
     3181 ggatgaccac aagtgtacgt cagggactca ggtccctgtc ctgcaggagg tgaaccagta
     3241 tcagcagtta aaggtagttt tcagtgcctc actcgtgcta gccatctgga atgcaagaac
     3301 aactctcttt tataaagttg agcatcttca acttgatggt tttccaagag ttaaaggttc
     3361 cctagttaat cccctaacac tttcaggtat tgcttcttct cagtcctcca ctgtggagga
     3421 actgagctct tgccttcttg gctgaaaatg tttagacaag ccttctttag tgctttttat
     3481 ctccctctga gcctttttgt gcagcttctt ttttgagaaa agttgacttt gaggaatcat
     3541 gtgcaaatca gtagctctcc agaggaatta caagagtacc caggaatact tgctttcatt
     3601 atcactgtct tggcagtact gctgaagtat gtcctcacat ggtgccagtt agaagcaaaa
     3661 gttcattttt atttgacact ccagatcaac gacttcccag gtttaatgaa atatattgaa
     3721 atcctctaaa aatgtgttgt acaccatttg atttaaagga aaaatctatt atacttttga
     3781 actgtccagc ggaaaaaatg ttttttttca gtctctgaat gcaaccagca atctgtagct
     3841 aggcaagctg aagtatcatt tccgactatg ttttttttgg cttttttttc agatctgctg
     3901 tccaaagcag tgtgctgtgt tatgtcaatc tacttcctca tcagtgtggc agacagctgt
     3961 agatagaata caaggctttt gtgttccacc agccccctca tctctcaggt tttattctgt
     4021 ttcttcaagc agtggacatg ttcctgccag tctctgtgct tttatttaat ttctgcagag
     4081 cctatataag actgaacaga tggcttaaag cagtgagggg aagaccgtaa aatgtaccat
     4141 gtgctcagcc tcgtttgaac caaacaatat tgtatttttt tgcccccatt gcaacaaaga
     4201 tcccatgtgt tctggagatg tgttagcaga ggcatccagc caagcagcca gtgacagagg
     4261 atagcgaata gccttgcctt ttgaaggatc cagcgtgtgt agaggaggta agcaaactgg
     4321 aattggacct atctttcttt gctatgtatt tttgaagttt gtgttcaaga gcaggtattt
     4381 cttcatattc tacagttact agtgctcatt tctctgaagt aaagcaagga ttatatttcc
     4441 caatgaattc tttaaagtat tatataatag agtaaaatct ctttgaactc ttgcacctaa
     4501 tgacaacttg atattatttt caatttatag aaagtgctgg gttccaagaa attcatgaaa
     4561 acccagaggg gtagttacac caggcaggca caacaggaat tccacagcag aagtttttca
     4621 ctgtttaaaa gaatccattc attggaagac atgttgaata aattaactta aaatgttgaa
     4681 cttttaaaaa ctgtttattt ttttagacat ttggcatttt tgttttatct caagataata
     4741 taataaatgg gattaattac gtaatatttt gaaatggtgt agtggtttgt agtgatattt
     4801 atctggtgat atcatgcctt aattcttaag attgagtcaa ttaatgcaga aggtttgtct
     4861 gcacacccaa tagataaatt ttcttaccac tgtataaatt gatgaagaaa cgcatgttct
     4921 aaagggttta ttagtcctac aagaagccta acgtgttaga ttatgtttat aggctgtaaa
     4981 gttataaatt agtctaagga tttaggtctg ggtaattatg tagggggggg aaaaaaagtt
     5041 aaagaagtaa gtaaaactct attaaatcca tgtcagaaat aatcaggtga tacccaatta
     5101 gttaatctgt cccatggtca gtgaatacat agaatcatta agattggaaa agacctctga
     5161 gatcatcgag tccatcaagc caacaccacc atgcccacta aatgctcagc cttttctgaa
     5221 tttggattat ttgttgactc aacccctgaa gaattgacct ctgaggtcac atgctttaca
     5281 gctctgttga atagtactct aagtacaact aacttgattg ttagaaatac tggaaaggca
     5341 cacattcagt tgaacataat gagatttgca tgttcatcat attttgaaaa tcaagctttt
     5401 gttttaggag tcacagtttg catgtggtgg gcaattttct gtttttccta ccacccactg
     5461 tgcccctgat gtctttcaaa tatggtactc tacggctata taatagtgtg taaatggtaa
     5521 tactatacta atgatagtag gtgaaaaaat ttaggcagaa gttggatttg aagttgattg
     5581 tctttaattt ccccatagtt cattcttatc aatgtacaga gtctcttttc ctatcattcc
     5641 tgcagtagtt aacacgttga tggagacgta tttatcttga ttcataatcc cttctttaat
     5701 attgtaggct ttaaaattgt tcagttgaaa actttaaaag ctgttgttgg aggaggttgt
     5761 attatatgta catctaaaaa gaaaattcaa aaaagcactg aaactgaaat ttcagaataa
     5821 aatccatcat tttggacatt aacataaatg ggtccccttt caagtagcat ttctacatat
     5881 acatttcttt atatttatat acatgggtat aaagtaacta tcatcctaaa ttagtcatat
     5941 ctgaatatac aaccaattac ttgcttttgt gaattatgtg gaaaatgtgg ttagtaggag
     6001 gacacacaaa gtctcaacaa ggaagttaga gatgtgtagc cgaagatatt tgtgatactg
     6061 caagagcagt accagagtat attggatagt cacctttatt acccctagca attgaacctg
     6121 gagtagctct ctagttggct atttcgttgc tggcatctaa acagtatcca cttttagatc
     6181 tcgtaggagt tttatggaaa tgcatgagaa tgattaaatg acactctctt tatgtgagat
     6241 atgcttgggt ttttcagtat tacattcagg gagtgccact ttatgaagaa cagtttttaa
     6301 catgtaaatt ctcaattaca gacagttttt tgcaattccc aagccatagg catcatggaa
     6361 ggtgggggag gcgggtgtgt gtgttttatt taccactagc atttatacag tgactatcca
     6421 cttactgtct tggtagctga attgctagca gagtcgttgt tatcccaggc tgactagaga
     6481 agtcagtggg tatttgttcg gcagtggacg aggcaagcca agcactactc agtgtttgat
     6541 ttccatcctc tgcagattat tccatcagct gctgcaactt aagaatttgc ttctccctcc
     6601 tgttcccttc acaacctttg tagtacctct ggcaaagaca aagtgtccta ctcagcagaa
     6661 caatttggaa ccaacataat ttcaaatacc tgagataaat atgtgaaaaa taaaggggaa
     6721 aattcctacg aaacaatggg gatgcttcct agaaagcacg tggaaagttt cctagaaagc
     6781 acaaggtaaa ttcctggaaa gcagatgaga catttcctag aaaatggagg ggatttcctg
     6841 gaaagcatga tggtagttcc tggagagcag tggggagggt tcctacaaag tagaggtggg
     6901 atttcttagc aagcatatga aaaacttcct ggaaaaagtg aatggagaat ttcctagaaa
     6961 gcagagggag gtctacacag ccaatagggg tttcctagga agcatgtgag aaattcctgg
     7021 atatcagtag ggggaatgca tagaaagcag aggggggagt tattagaaag catttgggtg
     7081 gtgggaattc atggaaagca ggtgggaaac tgggaagccg cacaggaatt tcctaggaag
     7141 cacaaggtag attcctggaa agtagggaca gaattcctag aaagcagagg cagatttcct
     7201 agaaagcaca tgggggaaac atctgcagag caacggggag attacctgaa aaggaaagtg
     7261 cgcatgccta gaaagtggag agggtatttc tggaaagcac agggggaatc ctaggaagtg
     7321 gaaggtagaa aaaggagcag agtagggtag ggtgtgtggg gcgaacacct gcaaaggtag
     7381 aaagcaccca gaggattcct agaagaccaa agggggatat tctagaaagc acacttgaaa
     7441 ttcctagaaa gctggggtgt gaattcccat aaagcacatg agcaagtcct ataaagcaaa
     7501 gggggaattc ccaaaaatca tgtgcaaaat tatggacatg tggaaaattt cctagaaagc
     7561 tgaaagttaa tgcctagaaa gcagagggat attcctggaa agtagtggag tgcactccta
     7621 gaaagaatga ggtaaattcc tacaaagcac attttggggt ggggatgggc actcctagaa
     7681 aacagaaggg gaatttccca gaaagcatgt gggaatttca cggaaagtaa agaggggaat
     7741 tcctagacaa catgatagaa ttccaggcaa tcacaagtgg agggttagat cattgagatg
     7801 ggcgaggtga ctgagacagg ttgggtggtg gagtcaggag ttccacctaa ccctggcagg
     7861 agtctgcgta ccagcggcaa agtcacagag tgtttgctgt gggtgctgaa ttgtgatcaa
     7921 catgttttgt gtacaggcat ttgcacagat aagcaaattt ctgcacttga atcttaccac
     7981 aaattagaat ttgtaagtat tttttttctg aagtcatgtt tgtactcatg ttgctgttct
     8041 aagtcaaaac gatgctagca atttctttgc acactaacca cattgttctt aatatttcaa
     8101 aattgcacct cacctgttac tcctctggga ttgtggttag aatggtactc atatggatgt
     8161 gtatgagtat gggtagctca cggtactttg catgaagtag aaaattcata ctgaactcta
     8221 caagttgctg ggcttaaaac ttgtggtaag catgcatgaa gactgaaaca tagtagaaaa
     8281 atctgtaaat atttttgttg aaaaatgaga ttgctcctct gccattaaaa acatctttta
     8341 aacatttggt tgcaaagttt agtgtacttc aaattcatgg ataataaata tattatgtta
     8401 aaactttttt aaaactgcag ttattttttt atggttatct aggacaaggc agctttgagg
     8461 tggtaactga agtaaaacac aggactacag cagaaaatgg gccatcaaaa acgttaacag
     8521 gaaaaaggta aatatcatgt acataggtga ttttctttaa agtattctta gctttcttat
     8581 aatctgatga ttcttttttc caatctctgt ttgaacacca agatgtcata ttagatccag
     8641 aatttctctt ttcactgatg tagatgttta ttctcatttt tcaggtatta ttttgtgtct
     8701 tagtcattgc ccctgtggca gaaactagaa gcagcattat tttttaaaat attcaaactc
     8761 tattgtctaa ccatgtaagt tagggttctt attccttcat gaaagaataa atgaaaatat
     8821 gtatgcatat tagattccaa actatccaaa tctgatcaaa gaatatatgc aattgaaagg
     8881 tttttctttt ttaagtattt attttaattt ttaaaaataa agtaaggtat aaattaggaa
     8941 cacaaagtgt tacattcacg agtcagtatg aatatagcgg tacgacttta tgcctaaagt
     9001 ttttatggct gcatgatgaa tcctgaaact cgcaatttac caggtgaaaa ttcagataca
     9061 ttattttgtt tcttttgatt attctaaaat tttcaaactg ttaaactgac aataataaat
     9121 tctttaaaat tttggtttat ttaacaagtt agaaaaatac tgcactttgg tcattgttag
     9181 cacatggcag ctgtggcaat actgggtatg attatgttta aatgggatac cctcatgtag
     9241 ggtagattga attgtttcat ctcattgtgt gctggttttg gctgggatag agttaatttt
     9301 cttcacagta gctatatggg gtatgctctg gatttgtgct ggaaacagtg ttgataatgc
     9361 agagatgttt tcattattgc tgagcaggcc ttacacagag tcaaggcctt ttctgctcct
     9421 caccccaccc caccagtgag tagactgggg gtgcacaaca agttgggagg ggacacagct
     9481 gggacagctg accccaaccg accaaaggga tattccgtac catatgacgt catgctcagc
     9541 atataaagct ggggaagaag aaggaagtgg ggaatgttca gagtgatggc gtttgtcttc
     9601 ccaagtaact gttatgcatg atggagccct gctttcctgg ggatggctga acacctgcct
     9661 ggagctggga ttgttttgct ttgcttgtgt gcacggcttt tgctttacct gttaaactgt
     9721 ctttatctca acccacgagt tttctcactt ttactctcct gattctctcc cccatcccac
     9781 tggggggata tttgcggcag gtcaattacc ttttgtcttc tgttcataaa atactaaatg
     9841 cattggcgtt ctaggtcatc actgcagctg gaacactgct atttattata tatattgtta
     9901 ttacattaaa agaaactaaa ctcagaaata aaataatata ttctctcttt attaatatta
     9961 gcagatgtat cttgtaatgg agctgtgtga ggacggagaa cttaaaaaga attctttgta
    10021 gtaaaggaca ttttacagaa aatgagacaa ggcacatcat tcagattctt gcttcagcaa
    10081 tagcgtaact tcacaaaaac ggtaattaag ttcctctgtt ttgcccatat gttcattgat
    10141 ttcgaatgtc catacattta acaacagtta ctgattgcta tttttatcta ttatttattt
    10201 cataggatag atagtctggt aaagaaaaag taaaatacag tgcatgaatg ctttcttaga
    10261 actttatttt tcttacagat gcaataactg ctaccatttt tcttttattt ctctttccat
    10321 accagctatg gataataaaa tgtattatta tttcctaact tgcaactgct ttgcattgta
    10381 acattaactt agtttagttg ttaagtgtat agtctgttac aggaggtaaa aaagcagtag
    10441 tattctgata cttcttaaca gtatgtgttg catttaggat tcagtaattt tcgtccacca
    10501 cacagaagca ttacaattct gcacagtcca caacagagtt aacctatcca gcccaaaatt
    10561 tagaattggt agatagtgta agattgtgaa taattctgga gttttttaca cagaaattat
    10621 taatctctct gttacagcat actacttcta ggaatccttc atttaccttt ttttccacag
    10681 agagatatgg ggttatggaa tggtgccttg tttagagcct tgtttcttct gtgtagtcat
    10741 tggaagggca aaaacatcta ctggttttgg atatgaaaat gaactgcagg tatgaaaata
    10801 cgtgcaactt taataattat aaaatataaa ccctactttt tttgttagat gatgtcaggt
    10861 gatctaccaa tatgaaagac tgaatcaata tgaatttttt gctttattac aggattgtgg
    10921 ggaggaatga gatttgaaaa tttgaaatac ttatatgact ccctggatga aatgggaaag
    10981 atggttttgg ttaggcttcc agtagttcag agtaaaatgc actgcaattg ctcaaagaaa
    11041 ttactcagtt gaaagagttt aaaatatttc tgtcagaata tcttccctgc aactgataac
    11101 attttatttc ttactctctc tcggcagata ttgttcagag atctaaaaat ggaaaacatt
    11161 ttagttaaaa gcagtgacat tgatgaagca aattaaatga aattaaacat aaaggtaaga
    11221 tgacaattgt agcagttctg cttcaagaac tggttttaat atccaggtat tactgggaga
    11281 cctgactttg atacctatta gcagcctttg aaatgagcta ctaaatggtg ttattagggg
    11341 aagaaaaatc atttcagaag ctaagtgcca ctgctgaaaa tggctttttt tgtgtgtgtt
    11401 gggttttttt tgtttttttt tttgttttgt tttagattat tataattcta ggtcaattaa
    11461 aaaaaaaaaa ttccttaaag taactatacc ttgttcatct agatctacat tagcatagtc
    11521 ccaagccatt tgttacagga agccagcagg tgctgtgagg tgtaattaat tttaaaatta
    11581 agaatattgt caatttaatg taaatctgtt agtaatgtag gaaaaaagcc tatttaaact
    11641 gtgcccttaa ttgaaataca aatatattac aggattcttt tgatattaat aaatatttac
    11701 tacctaaaca caatgtgcca tatgcttaca tcatcttctt attgaaaaaa atggtctttg
    11761 atgcttaata aatcatatgc taattatcca ttgctgattt gctgttttag tagtagtgaa
    11821 aatgtaggca tcttctaaaa tgaccttgta gaactgaata ttggatcatg aatgtactat
    11881 cttgggtaga aaagtccatg ttaagaagcg tttcacacaa tgaagagtgt ggaaaacttg
    11941 ataattcatg gtgggagaaa tccagggtgc agaactctgt ttgctatgtt tcttagagcc
    12001 tatgtatttt tatataatat tatactcgtt ttaagaagca taatttcaga tttccctata
    12061 tccttcagtt tgggacagtt tgtacctttc ttcctgcaaa tgctagaggt aggcaagaca
    12121 gtgatataaa tcttcccgtt tgtcaactgg ctttccattc ttgtagtcag ttcaccactt
    12181 ccatcagtgg aaaccatcat ggccagctat tcttgtttca tggccttact ttatatatcc
    12241 atttggagag caactatcac actctatcat ctctccttca aggtgcaagc atctttcctg
    12301 gcctctgtcc tgtgaatgag aacagatctt cccccatttt ccttgttctc ctgactttag
    12361 aggagaataa ctcctgaata actttaatgg gagaagtgga aaacaaggaa gcaaacccca
    12421 aggcttgtat cgctagtagc actaaaagca gctaccggaa aggggaggtc catcacacag
    12481 cgtgaaatag ataaacagct aagaaaaaca tttatctgct tcagagtttt caggcttgag
    12541 gcagctgatg ttaaacgtga ggctaaggtt cgcaccctcc tggttttggc tgtgagaaag
    12601 agtcttcctg aatttttata actttatggt ttggggcagg acatgcaagg agaattatgg
    12661 gagaaatcca gacacagatt cctcctggtg aaagaacaga gattcttcca tatgatacac
    12721 tagtacatgg cacaagtgca tactggcatg gggtttagat gaaattttgt ttgtaagtat
    12781 agatagacct ttggtttcaa accacctgta agtatcagga cattccttcc caaactcaga
    12841 gacactgaca acttcagata tttgtattgt ctcacttgag actttgagat aaaaagtgtg
    12901 aaaatatact gaagaaattg gcttctccac ataaatatta cacctgaata aggttttact
    12961 atcaggataa aaccccatct attaaaaaaa agtaaaatca gcatttcttt gcacccttcg
    13021 aaaagctttc ccacatgagt gatgaagtca aagcccaaga gatgggtcct aaccacttcc
    13081 agtttttgca acaaaaaagg cagagtttaa gtaatttttt ataaggaaag gttctctccg
    13141 aaaggaaaca atcaggtttc cagtttgttg tttgtgagta tgtggagtat tatacctcta
    13201 tggaagatgt tgtgagtgat ttttcttttt tttttttttt tttccccctt ctctcagttt
    13261 gaatatcaga gctcctcatg gttttgtcac atgggaaagg aaagggaaga aggaagggag
    13321 tttaggtaat gacagcctat tctaggacac ccaaaatgcc tgcaaggagg tactagagaa
    13381 taggagctgc tgccctccac cccccaccat ttttttcccc attaacaaaa aaggtacggt
    13441 ggctgaattg taagatcctg gaatgctgaa atactaaatt tgtgaccaag cctcacttat
    13501 ttcatcatgg tgtacagcat ggctctaata ttttaagtca acttctctta cttctagggc
    13561 tttgatattg tgctgcttat ggcatgacaa ttatttgaaa gacataaact tttagctttg
    13621 tctccttaca ggtgattttt agaggcaaca atttggcccc atttcatttc actttcattt
    13681 cattaatatc tcaaatacac cgtgcttaaa gtcgtgagga ggcagaatgc aacaatctta
    13741 ttccttcata aagtgttaac taacataaac ttggtgaagt agttttcatc agtaaaccaa
    13801 aaaggagcag ctaaggtatt ttttgttttt gtttgtttgt tttttaacac ccccctcccc
    13861 caaaaaaacc aacccacaac caaaaaaaca accaaaccca aaccaaatca caacccctag
    13921 gtttgtagtt aaaactttgg ccactgtaca gatttttttt tttttttttg agagttggga
    13981 gagggtggac acacaaacgt ctgtttcggt gaattccagg attataactg gacaagggag
    14041 aagcttctag atgtgggtgt attctctctc tttcttaatt tgttcactct acttccatat
    14101 ggaataaaat tcatttggtt caacttaaac caaatcaaaa gtaacactct ctggttttag
    14161 ttaagatttt ctagccatca ccttttgatt gaatgttgga gctggtgggg tactctgaca
    14221 tctggttcag accagcagaa caacaaatag aaaactgcct ccaggaagtg aaattttcat
    14281 tttacatcct ctttttcttg aagaccagct tgagagacag tggaatccat atcagcctaa
    14341 tggacaagca caaatgcatt tgtgcaatat aatatgagat gcaaatttca gtgggccaaa
    14401 gctgctgacc cactgagtgg ttggccccga aacgctgccc tgaaggcaga gagggaaggt
    14461 ctgttgctta gttgggtttg gagccgtgcc aaggatcatc tctttctggt ggagtcgatg
    14521 gaggcacatt tccagctatt tgtctttcct gctgctacat gtcccgacag ctgtgaggag
    14581 gaacggaccc accgagagca tgctgtagcc atcagtggag gagttgtcca tgttcacgtg
    14641 acagtttagg ttttcatgta ggttcttaac atgcagcact ccgatttacc agcaacttgg
    14701 ttttatttat cttgaccttc taactttggt ctctgtccct ccttgcccac agcaatgtag
    14761 cgtctccacc attagtctgc tgtagttggg ctttccaacc tgctttattc acagagaagg
    14821 taaagcggtc agcagggatt tggcctgtgt ccttgtgagc ttgtttaatg tgagcttgaa
    14881 tgtcaaggaa aaaactgtta cattaaaaaa ccacttagac agcggaaata tcaccaaagt
    14941 aattacagga caaacgtaat tacaggacaa acattagtgg tgtttggcac aaacttgctt
    15001 atctttatgg aaaaacaggg gaggaaaaga ctgaagatca ttatatgaaa gtcttatttt
    15061 taatgttttt tttctctgag ttcagctttt tgactacaaa cagtaagttc tgcactcagc
    15121 aaaagcacta aaaaattcca tctttattgc tagctttaat actgtatttt tttctactag
    15181 gtggctgact tcggtttagc tgtacaacag actggtggta gtgaaagcgt gtttcagtct
    15241 atctgtggta ctcctatata catgggtaag ttcaacactt tgttcttttt aagagctaca
    15301 actcactaga ttccttccag atcttctttt attttctcac aggaatcgtc gtactagctt
    15361 aaacttgcct atatttctaa tctcataaaa ttatctctga gacccaaagc atcagcttca
    15421 gaggaaggca gagctataac tgataacaac cttttagtgg ggctctgtca gatcttatgc
    15481 agctgctgtg gaataaattg tccatcatta taagaattga cacttcatgt gttttgcatt
    15541 atataaatgt gaatgttcat agcaccatag tccattttac taagttacag cttctacgta
    15601 gcagcaaatt ccacagatta acactgtgtt cattcacagt atggcgcaac tgttggatcc
    15661 ttggcagacc atgtgcgcgc tctctctctc tctggtctat cagggatcag gccttctcct
    15721 gaggatccgg aggggacggg ttgcaacagg tatcgatagg tatcagggca aagcagctgg
    15781 caaaatcctg atacttgctg ctgttttaaa catgcttact atttgttata tatatgaaaa
    15841 aaataatgaa tttatgtggc ttatccatgc actccactct acatgccttt cagtttcttt
    15901 tgtctagtgg tgtctagtag gaatgacacc ttattgtctt tattcttctg agatgtcaac
    15961 actcattgtt aaaaatatgt agaatggctg cgaggtctgc aagggtcagc tctctgctga
    16021 tggtagccag gttccacaga ggccttgtac ctccagcctc tacctccagc cacgaagcac
    16081 acatcttctg agcttctaag gtttttctga aggggatgat agaaccatcc ttgacccaat
    16141 agctgcatag ttttttctcc ccttccccca acttcttgag atggatctgg gctcgttagg
    16201 cagagtcacc tttcactgtt gcctacagac agagcgatat gcaggtttca tttcaagttt
    16261 gtgtattcat agaatcatag aatcattaag at
//
LOCUS       Fgl_stk33_pseudogene_contig5        23241 bp    DNA     linear   VRT 11-DEC-2014
DEFINITION  Fulmarus glacialis serine/threoine kinase 33 (stk33) pseudogene.
SOURCE      Fulmarus glacialis (northern fulmar)
  ORGANISM  Fulmarus glacialis
            Eukaryota; Metazoa; Chordata; Craniata; Vertebrata; Euteleostomi;
            Archelosauria; Archosauria; Dinosauria; Saurischia; Theropoda;
            Coelurosauria; Aves; Neognathae; Procellariiformes; Procellariidae;
            Procellariinae; Fulmarus.
COMMENT     This record uses data from DDBJ/EMBL/GenBank entry JJRN01035014
            We downloaded the assembled contig(s)
            from the WGS project and performed a local BLASTn search with our
            genomic stk33 sequence from the African ostrich (KP072780) in order
            to identify the corresponding contig(s). We then used nucleotide
            and amino acid sequence comparison in order to identify the stk33
            exons.
FEATURES             Location/Qualifiers
     source          1..23241
                     /organism="Fulmarus glacialis"
                     /mol_type="genomic DNA"
                     /db_xref="taxon:30455"
     gene            1..23241
                     /gene="serine/threonine kinase 33"
                     /note="Exons have been identified by sequence comparison
                     with the stk33 sequence from African ostrich (Struthio
                     camelus) [KP072780]. Remnant exons contain several stop
                     codons and frameshifts within the ORF coding for stk33. 2
                     Exons have been lost due to large genomic deletions."
                     /pseudogene="unitary"
     exon            5346..5421
                     /gene="serine/threonine kinase 33"
                     /pseudogene="unitary"
     exon            10117..10212
                     /gene="serine/threonine kinase 33"
                     /note="frameshift within the ORF for stk33"
                     /pseudogene="unitary"
     exon            10484..10569
                     /gene="serine/threonine kinase 33"
                     /pseudogene="unitary"
     exon            17721..17953
                     /gene="serine/threonine kinase 33"
                     /note="frameshifts and 7 stop codon within the ORF for
                     stk33"
                     /pseudogene="unitary"
     exon            20963..21046
                     /gene="serine/threonine kinase 33"
                     /pseudogene="unitary"
     exon            21951..23241
                     /gene="serine/threonine kinase 33"
                     /pseudogene="unitary"
BASE COUNT     6874 a   4273 c   4222 g   7872 t
ORIGIN      
        1 cagtggccag gttgagttct agctggaatt ccgaacttca attacgatta tttttccttt
       61 tttgacttct actctaagga aatgaagcta aggtacatgc cttgcaagct cagattttgt
      121 cctacagaaa aatgtcatct cttcagctat ttgtagcttt tgttgaacgg gtatggaatc
      181 actgttttaa tttggatgct acctctatca aacaacatta ggcatgacct aagatctctt
      241 ggaaataatt gtattttgtt gtgctgttat tcagtcagcc ttcataagtc ttttgaggca
      301 tatatttctg gtaggtaagc agaacagctg cataggttct ttacatcccc ttttcaggga
      361 caggtgatga gtaatgcttt tttggtaagg tttcttttaa tagtcatggg ctttattgtc
      421 tgcctttact ggttcagtga actggattgg agataaatgg ggctctgaag aaaacaagca
      481 atgatttatt ttaaatcagc tctggggtat gttttcctac acatgttcct tctttctctt
      541 gctattctgg aagttcaaaa actctgaaat tattcagtgg ttaagaactt gaatagtatt
      601 taaggttgtg ccattcttta agcccgcctt gaaaggttca tggataccta agcctagaca
      661 aatttgacag gagacattac tgaccaaaga atctgaaatc aagtgtgtat ggtttttgca
      721 aatgtgccat tggtagccag aggtaatcgg agattcgaag agccggtttt aatgcaaagt
      781 aactaattct tttcaaactc ttttctgcat aagagagaca gaagaactcc atacttctca
      841 aatactcatg ggaaaagagg tacaactgtt gcacaccagc tgaggactgc tgccaatcac
      901 tggttgggtc agctgattga ggggatgctc tcactccact cactatccag tccctagagg
      961 agacaagcaa gcaggtccct acagtgagga caaacagcta ttccagctga ttgtacctct
     1021 tcagagtgca agcagtgaca tgctgtgtca tgcagggagg cactttataa tcaataccta
     1081 caggctgcat gagattatgt ctactacaac aaaggaaagt agcaattggg gaatattttg
     1141 atcagatctt agctgatgct atagaggagt ccaggttctt gtctgatgat attccttgac
     1201 gatgctgtac tgttcgttgt caggcacttc ttttctgctg ttttttttct ctctgctccc
     1261 ctagcccagc aggtactcat tacaatctct tagatgatac gcagaactaa tttcttatta
     1321 ttttctcatg agctttatca tgacctccat gcagacaaca ctcactttgc atttccattc
     1381 tacatgatgt tttcttcaaa ctgcctcagt ctaccttata ttattgctaa gttaagttca
     1441 gtacaagtaa catattctgt tgttacaagg tcagcttttt ctctgtcgct gggtgttttt
     1501 gaagccaaca gtgctacctg aatcacagta cctccctctg gttacataaa gctaatttgt
     1561 aacttctggt gtgctgcaga aacttttagg aatcttcagc taaacaatag gattaaattc
     1621 taaaccaggt ttttcttaga aaatttccat ccaaacaatg tgtctatccc agtgtatgac
     1681 actgattatt atttgatgtt gaaatggaag ttgaaaaaaa accatgaaag caggtaatta
     1741 tgacatagcc tgtccaaagg gcatgctttt cagggttttt tctttgccta tttaggcaat
     1801 gaatgctttg cattccataa tataaagatt tgtatagccc tttctgattt atactgcatg
     1861 ctataatata attcacttca ttatccaaca tagcattcat ttttttaatt ctgtgaagtt
     1921 cttttcctca atggtatata cgagcaatgc atttcacagc ttgcttataa cagactgaag
     1981 caaaaaataa atcctttttg gaggaagata attagtcctt ctgacacttt gatgaaatac
     2041 tagtattatt aaatgcttct ttaagtgagg gggttgcatg ggatgaaatt actttccgat
     2101 ttactaatca tgacagaaac atagatctca acactggaag ggacctcgag tcatttgatt
     2161 tatttctctg tccaaagaaa gaagcagcta cacttaagtc atttctgatg aatatttgtg
     2221 taaagtgtac ttaaagacct ccagtaatgg agactccata ataatcttcc caggcactct
     2281 attctgatgc ttcattatcc tcctagaaat ttttcctcct gtctgccctg aaccttcagt
     2341 ttgagaatca gcttaaactt acacctacag gccatgatct aatcactttt tttcattata
     2401 aattttcagt taactcacct gcagccacat aattgctaga gctgacctaa gggaggtggt
     2461 gggagcctat gcgtcgggct aaagaaaagg gtggaactgc acttcatagt ttcagactat
     2521 tatttctcgc cctatccatc atggatgtga agaacaggta gccaccttcc tattttcagc
     2581 aatctgatat cacacttctc ccttggtctc ttgttcttta cactaaacag gatgaatttt
     2641 ctcagtcctg tcctgcattt ctgatctttg tgattgactc gccatgctcc atttggtacc
     2701 tgttatgtta aaatgggagt atccaaaact gggcacaata tctagttgaa gcctcaccag
     2761 tgctgggctg agtggaagga ctgttttgta tgtactgcag accttaggct tgcatataaa
     2821 acacaggtga ttactgtctt tctgtaattt attcaaggac cctgaagtcc acataaaaga
     2881 acaagaggta agtgcttggg agtcaggcca ttggcctgtt tttcacctgg catatttaaa
     2941 taggcttcta atccaggcaa gggcaggagc gttggccttg gcctcctcag aaagggcagg
     3001 tgtgcacagt gaggttttgc acccgagtgg ctgttttacg ctaatcctgc ctcgcagagg
     3061 cactgtctgg ttaacaccgg aactgttaac ttatgttcag cttgtgattt gcaacagtcc
     3121 ttgagctgct gcctgaccag ctcttctcct tgggtttgca ttctgagctt gtctttcaat
     3181 atacttacag tcattcctgg cttgatgttg tcttcagatt taataagcgt gttctctctt
     3241 ggatcatcca ggtcatcaat tataacggta tcatgcctag gacagacacc tacaaaacat
     3301 cccttgatgc agccttccgc tttgacaatg aacaagttac gatgactttc tgagaagcgt
     3361 ttcttatacg catgtgtgca ttgttcctgt gatattttaa tgtagacagt gttctgaaaa
     3421 aagttacatg aaacagtatc aaaagcctta ctaaaataga gatatgcgat atttagtatt
     3481 cctcctctaa ccccgaagcc tgtcaacctg tgctacatgg agatttgctc ctgacaggtg
     3541 cataatggct gttacttacc cctttgtttt cttctaggtg cttattattt tcagtatttt
     3601 cctgggaatt aaaattaatg ggacgcacct gtaattcttt gatgccagct tttccaccct
     3661 cttacagata gataccatga ttgccttttt cagttttcag gtattttacc cgccttccac
     3721 taatagttct tgaaccacta atagctctga gaagtcttgt cagtttttaa agtactctgg
     3781 aatgaatttt atcagttatg gctgatttta aaatttccaa ccaaagtact tgctaacctt
     3841 ttgcttgtct gtaaaaaact gaggtcttgc cctttgtcat tgatattgat tgtgctatcc
     3901 actgcttgca gttgacattt tggttaagat tgatgtaaga agacattaaa tacatttgcc
     3961 ttctgagcat catctatcaa atgcattctt ggttgaatac aataccagcc tctttattca
     4021 ttgtcttcct actactcata tacttatgga ttatttcatt ttgagttaca tcccttgtta
     4081 gttgctcctc atttttcctt tcggattttg cccctctgtg cttgtgtctt ccttttgttc
     4141 ttatttccat cttttgtatg cttccttctt gtgtgtgaga cttgtggaaa ttcacaattc
     4201 aaccagactg gtttattaat taaattataa aagtaatagc aatttcctga ttaagtaatt
     4261 ttattttctg taggatatgt atataaggac ataaacttac ataagtttgt aagttttccc
     4321 aggatgttaa tagcatgaat tactgttggt ttaaaatgtt ctcaaaacaa ttgattaaaa
     4381 atgagatgat attgtacgtt ttggccagtt tggcaatatt aatgctaaga atctccttta
     4441 aagttttgtt ttaccagttg tggtattacc aaaccattaa gctaaccatt ctaagttcct
     4501 tgacatagta tttagatatc tgaagcttcg tacctaccta aaactcaaaa gactgagatg
     4561 acagttaaac aagctttttg atttggtggg acaacaccaa ataaaatagt ctctgtcaat
     4621 ctcctcttct actgcgtgaa gatttttatc ttctgttcct tactgggcta agtaggtcat
     4681 ctccattgac tctggaagtg aagaccatag attttgctgt gaactcacaa ccacatctcc
     4741 catgatatag tagataaaat atcactaagg tgccccaaag cagcatcttt ttgacatgtg
     4801 actgaaataa tataaagtga ttagtgaata gattataatt tgtgaatttt taatctagaa
     4861 tataaataaa tatgtttgaa aatatttatt ttagagtatt ttagcattga tttcattcat
     4921 tatacaatgt attcaagcta atacgtgcaa acagaggctc ttgtgttttg caaaaaccct
     4981 gtgttcttat gcactacaca tatctgggag aaaaagaaaa atttgtatgg tgtcttgcag
     5041 tctttaagtc agtgtgttac gaatactgct tcaataactt attgtggaga aaaagaatac
     5101 taactttaat catacagcta atgtcacaat gtcaccacct tcttaacagc taaatgataa
     5161 aagtgaggac acatcagcat gaattgttaa ggtctgtaca ttattcattt aaacatctgc
     5221 tgttggttcc tctttacata tgggaataaa ttataccaca tcagcacatt cttcatgctt
     5281 tgtgtttaag catttaaaag tttttttttg tattattaat actatttttt ctgcttggtt
     5341 ggcagctcct gaagttatca gtgcctatga ctacagccaa cagtgtgaca tttggagcat
     5401 aggtgtcatt atgtacatgc tgtaagtagc ttgtagaagt aatataaaat gtacagaccc
     5461 atttataata caagtactta caattttgca ctgaaaaaaa aaaacctgtg tgctaaacct
     5521 cacaaaagac taaactctta taactgcttg tatgtaaaca ttacaaattt ctatgcaaaa
     5581 taaagtcaaa gatacagttc agtgttaaaa attgagtatt tgatttatga accactttat
     5641 aatcctgaaa taacagaata ttacagaata ttgcagtgaa gcactgtaaa actaaactga
     5701 gagtttaggc ctctcttttt catatgttgg ctggatcgat gtatgagaac taagttattg
     5761 atttacagat tattggtcaa atcctcacat ggattgcaca aaccatgcaa tcagggtaag
     5821 ggcttttctt ctccacctct gcctgtgcta agtctgtaac tgagatgttc aagggctctc
     5881 aggtctccct gtacaggtta tctctgtcct tcaaaagttt attagtccgc tgttattaga
     5941 ggacaaaatg aaattttaca tttgtaagag tacatgcata tttttatcga agtctttcat
     6001 aatttataac atttgcccta gttacaaaat aacaatacct ctctgaaaaa tcttatcctg
     6061 cctatgccac ctaaataata taaaaaggta ccccagtaac taaaaataaa ttgtagcaaa
     6121 gtacataaat taccattcat atgatgcaac taaaatgtca tattctatgc agggacttct
     6181 tttctttcat aatgcatttg cattgttttt ttccccactt tcagtctttt tcttccctca
     6241 gttgccccca gataatgctt taatgccagt gttttaggac attaccactt gccgtttcat
     6301 ttgttgttat cattcctgtc ctgtgattac tttacttttg ttgcatataa ctgagttctt
     6361 ttataactta agactttgaa catgagcatg cagacacagg cacatctttt ctggattttt
     6421 ctttggtttt tcattccact ttgttttggt tcctcagttt cttttctata caattagctc
     6481 acttttcttc ttgtgtcagc atgattaagt gtttgtagct ttattgcctt ttttttcttt
     6541 taatttctaa aatctgtgtg tactttttat gctgatacag aatgagtttt attgttgtac
     6601 ttcacgatat taatgtttgc atcatggtag taggatttgc acaacataat acagtagaat
     6661 atattataaa atggttggta gaaattggat ggtttgactg gctaataaga atccagagca
     6721 gtgcctgcaa tcagcacaat tcacagctca gaacttgcaa aattcagagc agtgaactgt
     6781 gttgattgca gccggagctt agaacttctg accttcttcc ttaattagca atataaatat
     6841 ttttttaaat tagcattttg taatcacaac agtgtcagaa caaagtaaca ttaattcacc
     6901 ccttgttgtg ttgactacac aagaatgaaa atactgtgta tgaattaata gaatacaatt
     6961 cacactcctt tttattgctt aatttgaaaa tagtaataca aaagccataa gatcatcttc
     7021 tgattttaat tctctttttg caaattactt ttcttcccac cctgaataat agcttgtgct
     7081 cctggtgctc ctttaatggg cttaaagata ctgttagagc cattattgct accatcacaa
     7141 ctttgaccct tctaggctac agctaatgcc tccctggtaa tttgctagct gccagagctc
     7201 tttctgcagt gcagatggca tgctccatct tggtaccaag ggtattattg ccacgaaggc
     7261 tcagtctcta cctatatggg gagcataagc cccaaggtga gtcatgaact ctgttttcat
     7321 gaatgttaat gcacagggtt gcctctgcat aatggggcaa tgccagcgtg atggattttt
     7381 atatgtaact taaactgagg tgtactttat actttctgtt tcatttctat agaagcatac
     7441 acaatagtaa cgaacaaaaa gaaaatccat taaaatacaa aagtatggca gcatattgaa
     7501 agagtagact agcaagagtc ctgctgcctg tcatactcca agagtatggc ccatacgctg
     7561 ctctctaata ggaaagggtc aggggcttct ttttcctgtg caatctacgc tactggattt
     7621 cttgctcatt ctcccaagcg cgctcagaga ctctggcccc tgcaatagtt cttgaaaacc
     7681 tttgtgcaac tcaaacgtct aggatgccta ataaattact tcctgcattg cagcaataag
     7741 aaacctatta agaaaatgtg gtgctttttg ctcctttcta aaggcacaga aaatttcttc
     7801 acagattttc aaggtttcat gtgatacgtt tcacctactt aacttgagtt ctttagctga
     7861 attacctgtt gtctgtcact gccttagtct ggagagaatt tagtcctatc tgtgcataac
     7921 agaataatgg gcattgtcac cagccaatac ttacagtatc gtgtcctgaa atgaatgcat
     7981 tcttcccatt ttctgttctt taaattgagt tccatgtgga tttaagtcct gagggagatt
     8041 gggaaggaga attggagggt aaaagaaaac agcaattttt gctgaagaca ttttcagatt
     8101 aaaagttttg gggaaaaggc actaaaatat aaattttatg ttttacctta aaattaaact
     8161 ccagaatatt ttactttgat ataaagttac aggcatcctt cactaggatg tgacaattat
     8221 attttcagta gctacttctg tgttttggga gtagaactaa aaacgtaatt tgatgcaaat
     8281 aatttatttg atgaagttag cttctttttt gttttaaatg gccacaaata ggtgtattaa
     8341 tttcttgaaa gtatttgcta tgtaattttt gcatgtcagt tgtgcattaa tagtatggtg
     8401 taaaatctac tagaaattta atctgtcttt attaattttg attgaaaaca cagatcacat
     8461 tatacgtttt ttcattcatt atatgattag tagaacacag atcaatattc actttcaaag
     8521 tatattctct aataaacatt tatagttgac gtttctggtt aatacttctg ttggtaaaca
     8581 gtaatagtca cagaaaccaa atacaaagca agtttaaaca ctgggtttga cgttaacata
     8641 atatttttta ggaatgcatt tggtttagtt tcatatatat tacctttttt aattgttact
     8701 acatcattaa gaatacaact ggcataaagg aagcagatga tacagaaaga gtaaattgaa
     8761 tttacagaca ttcagatacc acatttactc aactatttta ctcaaaataa caagaaatag
     8821 atacagggca agaatgcagc caaggtatat ttttatgaat ctatgtactc ttaatatgta
     8881 cacttacggg tatgtcttaa catttttatg acatttctga tatctttgct tttttattat
     8941 cctatttcta ctgatacctt aatttagatt aggccaaata aggcaatgtt cacactatgt
     9001 agctaaagga ggtacagctt gataccagaa caaaacatga aaaattaaaa atgttttgtt
     9061 ttgtcatagt attttctgct ttatgttttt ggttccgtaa aatacatctt ttgtaccagt
     9121 aaaaggatat catacacttc tatatttttc tgtgaaccac acttgctttg attcactgct
     9181 attcaatgag actgagaatt gaacatattt catagattgt aagaatttgg aactgacttt
     9241 atcacatttt gaacagcagt acacttgact ttagggacac aagcaaccac tatgtatgac
     9301 taaactgact tcttatataa aataaggcta cagaacaaaa cgtatctagt aattcttata
     9361 ctgagtcagt gacctgtgtt tgatccaaaa cctgtttttt agaaagacag ctgtttggga
     9421 cttaaatgcc taaattgaga gcggtctgtt ttgtcttgtt gctgttgttt caattcttgt
     9481 gattgttatt aactcagtgg agttttagct caccagtcta aaaacagtgg gacgtgaatt
     9541 aatggtggaa catgaattaa tgatggttcg tattactgaa atgtagtgtt tgctaggaca
     9601 gaattgttga attgtttaat ggagaatatt actttgacag gaaataaaaa gaaatggtaa
     9661 gtataaagtg tttgcagtaa acaaaatttc tgtggtggaa atattgcaca tggtggcaac
     9721 aggttagctt tcagttagcc aagtgatttg ggtgaatgag ttacagaata gcaaaatact
     9781 acatttcagt ttaatttttt ctagcttcta cctttagttg ttgtatcttg ttaaaccttt
     9841 ggctgctact ttaaaaatct atataatatc aattatcttt tccttatgtg gatacctagt
     9901 gacgaagatt aaatcacctt tcaacctcat aacctttttc ctttaaatct ctctgagaca
     9961 cacatttttc agaacttgag tcacttttgt acagttcttc tgaagctttc ccagtcctgc
    10021 gaatttagtg atttcacagt gatcctataa tacacagttt ttgccttacc agtaaaaaat
    10081 agtaggtatc cgttcactga ccctaattat cttacccctt ttatagcaag cttagaagaa
    10141 aagctttttg aactaataag aaagggagac ctgtgcttta aaaatctggt ctggaaacag
    10201 ttagtgagcc tggtaagtac acaatgctct cacaaaatgc tgacagtatt gcaatgaatt
    10261 ccacaaatgt cgtagttttg atcttttttt tgcttttaag tagcatgcat tttctgaaaa
    10321 gcaaaattga tggtaaaaat aaattgacat aaatgatatc gtgaactaat ttcatagcat
    10381 tgtaagtaaa atattctctg ctgaattaaa gcactcagtt gaaaatgtgt tgagttgtta
    10441 ttagcagaaa tgagatgaat caagttgtgg gtttttctcc taccaaaaca agtattgaga
    10501 ctacttctga aagtcagtct tgctcaccaa atcacagcta atgaattact tgataaccag
    10561 tggataacaa tgagttttga gaggtatcat ttcttcacct tgtgttctac ctcttactta
    10621 tttggtacat aaagatgctg tattgcctca gtggaaccca gtagggtgga aaattttaaa
    10681 aaaaccacaa cctaaacaac agaacacttg taggggcctt atccaaagct cccaaatcca
    10741 ttaacatgtt ttgcttgtaa cgggcttctg ataagcccgt taactaggag aagctttaca
    10801 ctctgttcct tacccaaacc aactttacct gatttcccgt atgttttgac atagtatgga
    10861 agtatgggtt caggtcaggt ttaattaatt ctcacaacat tcctgttatt ataataaaag
    10921 ttgggggttt tttagtttaa aaacagaaga ttgagctaca gggaaatctg gccattctga
    10981 aggcaagtga gttgtactgc tggaaaggga acctgcagcc tgggctgcag accatgccac
    11041 tgtgagaata ctgaactttc agctgtctga tgaaacagtt gcactattaa agcagaggga
    11101 atgctttaat gctgctactt aaagataaca ctgatgatag tagaccctaa tttcttccgt
    11161 agctggcttc aatgccatct agaaaggaaa atgcctgtga atcattgaaa aatattctgg
    11221 tatgtgggag gataaatagc gcgctctatt caaaacggac cactggtttt gactcgcacc
    11281 ttcatctaca aagagccatt ctggactagc gtacatcttt cttctttcct gctaattgag
    11341 tagagctgaa caagaagctt tttttcaaag tttcagtgca ttcttgtggg ggggagaata
    11401 gccacaaaca aatgtgtaat tctaaaatgg cctgaaaaat gagaccattt tcatccagtt
    11461 ctgccctgcc atactatgag taccatactg tccttgcttc gtgaaactga agatatggaa
    11521 ggctaccatc catgtgattt tatgactttt caccatgtat attcattaag tttgagacta
    11581 aattccatat gataacataa ttgcatgtaa caagaccttc atataggtca tagtaaacca
    11641 ttccttctct gcgtactata cattatttca ggcacagtag attttaattt acaatgcttt
    11701 tcttcattta agaagtaggt agcagactgg ttgtcttaac tataaaatat ctgcaaatgc
    11761 aaccccatat tagttgtctt ccatttgcac tttcacagta aatgtgcaac acctttaagc
    11821 attagtttca atgcagaact gtattttttt agattttttc aagtttgaat gtttctaaat
    11881 gttgagagat ggccactata gactgctgac agaattccct cctgccaggg agccctctga
    11941 agtctgctgt tacggacagc ttctgcagat gttatttggt cagaaataaa tacaatcaga
    12001 aatgagctct ggaaatacac tgaatccatt tgttcctcca gctgatctac tcctagcaca
    12061 cttttaagct tcttcctgaa gggagaactt tctggatgag acagtgcttc agacagtgat
    12121 cttgccttca cgcttgaacc tttcctgtat gtgaccagcc agtgttttct attgcagtag
    12181 aactgcaagg agacattttg gtctcttaaa tatctctaca ttagcatgag cgggctttca
    12241 gtgccatttt aaggctcaag ttgctgtatc tccagttcta aaggagactt tggcagacat
    12301 ctgcctgtga gcagtagctc caacattaga tgctttggat ctgctgtgtg tgaacacagt
    12361 gtgcagctgc tctgcttgca gatggtactt ggttgaactt gctccacggg ctcagtactg
    12421 tgcctgcgcg gtgcccagta tcctgttgtg gctctgctga atttcttgaa aaattttttc
    12481 aaacaatatg cctgttttct tgaatactga tggacctgtt tagcattttt actactaaat
    12541 acatccctat ctctgttcag tattgacact tccaatttat ttatttattt aataacattt
    12601 ttgtttcatt gacataattt attttgtata aggagctaag aacaccagaa tggtcataca
    12661 aggtaatgtc aaaggtcttt ctcacatcat caccagtagc caaggacaga tgcttagagg
    12721 ataaaagcat tctgtactgg aaaaattata ccagccttca gtcacttgtt gttcagggtt
    12781 tcctgaacca aaagagagtg gtggtaataa tgctcagttg acttttttcc cactgatttg
    12841 tccaaatatt tttaagctca tataaaaatt tacttgtggc aaagaattcc ccagcttcag
    12901 taggcacact gtgaaggtga gtctcccttg ttgttctgta ccttctacct tccatttgca
    12961 tgttccattt gaagacccca gttgtcttat ttgcattctc ctatgctgct tatggttttc
    13021 gtatgtatta catattgcag tgttcgaagt ggtagttaaa tgtttttccg tttctagtaa
    13081 aaaccttagg tttttagagg agtataaaga gaagaaacag ggacccaaag tgataagtga
    13141 tgctatgcag aattctttaa caaatgctca ttaagatgtc ctaatatggc ccggttttca
    13201 gaactactgg gcacctgtgg ctcccatctt acttcagtgg gagttgcaga tactcagtac
    13261 cactgaaaat caggacacca atttctattt catgcttgtg ccttcacagc ctttgtgatt
    13321 ttacaatagc cagatgggga acatgaaagt gcattatcat gtagagaatt ctttgtgtaa
    13381 aaaaattaac cccttggtgc catgtgacgt gagcttctgc ataggagtaa atgcatttgg
    13441 caccacagtc tcccagcagg aaatccctac catctgtacc aaaaatttat gaagtcacaa
    13501 gtcattctat acaattaaaa ctggcatttc caacataggt gcagtaattc tatattccag
    13561 aacaatactt taacaataaa aattttaatt taaaagttac catgtactta tagctaaaca
    13621 aatgacctca agctcaattc aagttagtgg atgcctctgg aggtttatgt gttgtcagtt
    13681 tgagaccata tatagttttg gccgggggct atgcaaaggg ttggtgatta attatttacc
    13741 agaaatacta attaatgcaa ttctgttact agttttgatt attctgatct ttataccagt
    13801 taaaactttt ccagacatat ttaacttttt acatctacta aaaagtaaga gcaaaaaaag
    13861 atgacaggat agcagaatat ttttaagttt ctaagaaaca aagattgtat tcctaccatg
    13921 tgttgtttct gcataatctg cacgagtata ttacttatat actgagtata atattaatga
    13981 aatatagggt aaatcttatt ttgcaataaa tatttttatg gatatacata ttttggtttg
    14041 atactgtaat ttccaattat tttaagctag atttttaaaa tacgctctat tcaatttttt
    14101 tctacctaat agtatatatt gtatggattg tgatatattt taactataag aatactctac
    14161 ctccttttct tcccttccca ctagaagaat ttgatatttt cttaggtctg atttaacaga
    14221 aggtgatgtt tcctttcagg tagtggttgt tcttcttctt tcttctcctc atttttgttt
    14281 ttcttggaag agcttttgag cacattgaag gtgagctctg gtttagaatt ctgtgttatt
    14341 gctgtgattt ttggtgaaat ttacaggtgc ttgagtctgc ttgactgagg agtaaaagca
    14401 ggaccctaaa tataaaatta catgtacagg gtgtgggatt tcttgtttct tttggtggca
    14461 aattgacttt tacgagcaaa caaaatgcct aaagcccaaa ttctctggtg cctgacttac
    14521 aaacccagtt cagcaaatag catatatgtg cattcctgtt ctgcaaatta tttaagcatg
    14581 tttccaaagt tatgtgagga tttgaaaaat ttgatccaat gaaggactga gatgtctaag
    14641 gatgcctaat cattctgaga agaaatctgc tcagagctct cactttaaca aagctgcctc
    14701 tcactttccc atcttaaatt ttctcagcta tctggagttg gatctttttg tgcacctaga
    14761 cctccctccc ttggcagtgc tgggcagttc ggagctgagt tacagattag gagatagaaa
    14821 ctcacatggc agtcagtgct tcaattcctc tgcctgcaga cacaactcat gagttttctg
    14881 acagaatgca gtaaaaatca caactttctt ttagtgactg gcagaaatag aactttttgt
    14941 gggacatcct agtggtcaga ctacttgctg atgatgcagg agacccaggc tcgatataca
    15001 gtgtaaacct gccaagaggc aaagcgttgt gctaggtgag agcgtggcat tgctttttct
    15061 tcccttgact gaagtgatga caactgagtt ggatggctta tgagaggatc actttctgtg
    15121 attctgtaga gcaggcattt gacaagaatg ataagggcta aaatatgtac tacgcaagtg
    15181 gatttaatac acatttaata cacatacacc ctcgctctgc acaaaatatg gaacttgaaa
    15241 ccacttcaac atttttgcta ccagcaaaat aatgcattct gctgtcatat ctcaacaaaa
    15301 taaatagcag ttgcactcca tgatattttt ctaatacaca agttcccttt tgtttatatt
    15361 atctgtaatt acttgttggt ttatcactgt ccttgtaagt ttattccatc ttagttatct
    15421 tatggttata ttttccattt ctgtggatca gtctccttct ttaattgatg gttgtactca
    15481 ggatttctct gaactaaatc aaaagcattg tctctagctt tcttcggtat ggaaaaatga
    15541 agaaaccagg caagacagtt gcttcttttt gccttgtcca tagttacact gattttgttt
    15601 ttaaactcta agacctttct gtatgcatca agacttttct ctggctctgt caactttccc
    15661 catggtatca gaatagtttt tagtatttcc agacatcttg ttcttccatt tactgtgtat
    15721 catacttaat ttgaaggttt ttctatttat ctctacaaca ttttaattgt ttcagtggta
    15781 tgcttattgg attctgaatg tcagataatg aatcaagaat gtaaccattc tgtttcctgc
    15841 ctgcagttta ccggtgttac ctaaaatctt ccccctccca cccccccacc ccttcaatac
    15901 tataactgaa tttttgtccc ctaaattcta aatctaaaat actccagact aatgctcttg
    15961 aaaatgacca cttcaacctg tccttctcct tggtgttttt aaagtggtgt atgtgccact
    16021 gagattaata aacagaacaa aggtgctcat caggtttgaa actttgtatg ttagatgttt
    16081 tcatggagaa aatactttat tgtattttcc ataagtagct ggatatccct gcatttttgt
    16141 cttgaatcct gctaaagttt gtttcctaaa aattgagcag aaaaaaagtt gaaatggaaa
    16201 caaaagaaac agaaacaaca tagtctgtca attagtaaac ctccactcct tttacctgca
    16261 gttggcacca ggtgctagtg aattaaaccc aacaggtgtt caaatgagcc aacacaggta
    16321 attaacttaa atggtcctat tttcttaaaa actgtcagga aataaactcc ctcttctttt
    16381 ttacgtggta tacaattatc tggcactctg taaggcctag atctttcaaa aaggcctaaa
    16441 ctcagcctct gattttctgg gtgcaattca ctgcacgcta catatttaac tacataattg
    16501 ttcatgtaaa agaggtagtt aaaatgtgtg tcatctgtta tgcccacagt tgtcataatt
    16561 gcagatataa atcttcatct gcaacagatg aggttgtttt gcaaaatcga aacttacctt
    16621 tctagtggat atgagtgttt attccttaat catttggtac atatgtatac atagctatct
    16681 atttcaaaca aaggaaatac tttctaaata ccagtcccca tgtaaaagaa aacaaatatg
    16741 agtttgaagt aagaattgct agtccaataa tacggtggaa agacctctaa aaaaactctt
    16801 atctgtgacc tctttcctct gttggatcca ttgtgtaacc tcagaaaaag ccattataat
    16861 tatatattct gtgttgtact actactacta ttctccttac aatgcagata aaaaactacc
    16921 tagtaactat atatcattga ttaatattag aaaaaaatat ccctgctgtt actgaagcgc
    16981 tctaagagca tcagaagatt ggtagtatta atgcaaaata ttatccctta aaaataagtt
    17041 acagaagaac tctagatttc agagttgtgc ataaacttgg catatactat gcatttgtgc
    17101 ttctctccaa actttcagat acataattgc cagctttact gaatggccaa aggagtcaaa
    17161 ccaaaattat ttcagatcat tcagtgtgag ctgagaggac agaagcctga gcagtctaag
    17221 aaaaattgtt ccttctggac gcagaaatag ttgcactacc cattccagat taggctcagt
    17281 aaaatgggag tgttgtctag gcaccttcat ttgctcagta acgtaaagaa atactgatgg
    17341 atacagaaac agggagaagc aggggcagtg gaaaatctca gagccattct ctaactcatc
    17401 ggattttctt gttgtttttg tagaaagagc taaaattcct ttgcaaattt ttgggatcca
    17461 tagttgaagg agttctgggg aaaaaatcat ctgcttccct cctgactgtg acaaggagaa
    17521 tagtagtaga agtgcttgta gggttgtgct tgcaaaagag atgaccagca tttggaaaac
    17581 attttttttt tttttgtgtc tgactggatt aaagtgcttg gcttaaaaca aatagggcca
    17641 ttactctggt gtaatgtttt taataacagt tcctagattt gttgaagtca aactttaata
    17701 aaatttactg ttatgtctag ggtgaaacac atgttgtcca gagaccgtgt cctggagtta
    17761 atgaaggaat ggaataataa tctagacatt ggtgaggaat gcagtataga agaagaatcg
    17821 aataaccccg ctcctacatg tcaacaggat gaaaccagtg aagcacaaga aagctctacc
    17881 agtaacaatg gaagttggag cagaaattga aacagcgaat gggggcaaca aatcctttgc
    17941 accagcaaaa caggtaaggt ttacttgtta taatatacaa caaagtaaat gataactaga
    18001 attgatagtg aattaggaaa cgttgagtgt gacctagtgc agagaaaaat tgctgatgtc
    18061 tggtgaaaca ttttaatgta ctgtaagaat agaaataaag actaggatat aaggtgaact
    18121 ctccagcgca cagttgtcat gtaagtactg tgcactataa gaaaccattt tgacttagat
    18181 accaagtcca caacaggtaa tgtctcctgt tcattctctt caggtgtagg gggtatgtgt
    18241 atatataggg tggggggagg aggaatgtgg cagaagaaca tgcgatctta agataacaat
    18301 atttaggggc attgaagagg aatctttcac aagacaacca attttttgtg catacgctct
    18361 ctaaataatg taagtagcca tcttgtgatg ctatcttcag agggggggaa aaaaagaaaa
    18421 aaaaaaaggg aaataattgt tcataaacaa caaatgtata agcccccaat taatactgaa
    18481 gtccaaagtt taacatttag gatagtcatt tgatttcttc agatgattgc ccaagatact
    18541 gaattttctt tcatagtgcc tctcttgatc cttcagctga agcaaggaaa aaccataatg
    18601 caaatactaa ggattctgca ttagctgtga cctcaaaggc tctcagattt atcaggcaca
    18661 aggtagcttg ctgtgctgca atctgaaagc atcattgtta gtttggatgg tttctgcttt
    18721 caaagaggct acttagcaaa gaatgagctc ttcatatgga gtaataatgc atttattaca
    18781 gctgaatatt cttgtatgaa ttaaaaatga ggggtctata tgcaaaaaag gatttaaata
    18841 cactttatac gccaaaatcg aagttctaga aattctgctt cataccaccc taactggaga
    18901 tatggaaact actatcctta ctttcaggtt ccatgggcac ctaagacttt ttctgctgag
    18961 tatgtccaca aatatctggt cttggtcttc tgcctaggcc cttttgaaga gctaggtcag
    19021 ggagtgtttc cggagtgtca taggatagga tttataaaaa acactgaaaa ctactctttc
    19081 tcagaaacgg gccttgagga ggtagaggtg gtgatgctag tgctattgtt cttttttatg
    19141 ctagccatgc taggcatgga gtacaagctg caggagactt cagtttcctc ttctttctga
    19201 gcacgctgct tgcaggcagt tcctttctca gagaggactt ttctttcatt tcttataatt
    19261 tcatatctct tttcacatca ttcatcacta tcagtgctcc ttccacaaat agagggcaaa
    19321 tgctgtgttt tggattccac tatatggacc atgtatgcac aagttacttg tggcaatgcc
    19381 tctgttggaa tttgcttata tttcccttct cttcctcctt ctttcccaca caagataaac
    19441 ggcaggactt ggcacaaata ttttaaatag tgatagggaa aaaaacccaa acaacctttc
    19501 catacccaaa gtgcagcact gctgtatgga gatgattgct cctgctacta agttgtcagt
    19561 tgatcactgt tcctagcaga cttacgtggg atgcctcccc aggagacctg ttcccttcca
    19621 aatcaacttc ttaggaagtc acagcaaaat agacaaaacc ctagaatgta agaaatgact
    19681 tactgggtga gatcatctag ctcagtactc tctctgacag taacaacagg aaatgctctt
    19741 tagggagaat atacaagcct ggctatttcc tcccatgtag taccaaacct cgatatttcc
    19801 tcccatgtag taccctgaca tccagaattg tccttagggt tgctagaaga tacatcccaa
    19861 actaatcctt ttaatattca ttatggacct gttgtcaatg aatatgtctg attccttttt
    19921 gaatatgctg ataccatctg cctctgcagc tgcccatgac tgcaagatcc agaaatgcac
    19981 tatttactga gtaaagaaat aatttttttt ctgttttaaa ctgatctcct actcggttca
    20041 tcagatggcc cttatttcta gaagtacagg atgtggtgaa tagctcacat ttattattaa
    20101 gtaaaatctc agtcatatcc ctcctcagtc accttctcac caaactgaag agtccctgac
    20161 tttttaatct cttctcatat ccgggtgccc tatcactttg attattttaa tcgccattct
    20221 ctgtaccttt tctaactcca atatgtcctt cctgagatgt ggagaccaga actgtgtaca
    20281 gtgctaagga tgcagaggca tcaaggtttt atatattagg aaaatggtat gtataccatc
    20341 tcagcaatgt caaatgtatt tggctttctg gataccactg cttgtctgtg ctagacagcc
    20401 ctcagtgatg gctccaagat tgctttcctg agttcataga atcatagaat ggtttgggtt
    20461 ggaagggacc tttaaaggtc acctagtcca acccccctgc cgtgggcagg gacatcttca
    20521 actagatcag gctgctcaga gccccatccg acctgacctt gatttgtgac tgtaactgct
    20581 agtttgagtt gagcatcatg tggacctgct ttggattatt tttccctaag tgtatcactt
    20641 tacttttttc ccccactctc tctctttttt ccttttttct tttttttctt cttttctgaa
    20701 gtctgtttct ctgtgttttg caacggaaga gaaatatggt ttctcccaag ggtaaaagcg
    20761 tgtgtagaac acatctagga gcttagctgt gtaagaattt gtgatgataa acatacagat
    20821 gttgtcattt atctggattg ctcttttccc ccaaatagag ccatgttcag aattacttca
    20881 ttgatgctag ttttccaggg cctttttaag cctccaaagt gtatcagctg attgcttcag
    20941 ccccttcagt cttgtttcac ggatcggcaa gaaaaaaagt agcacgcctg ctttaccaaa
    21001 tgcaacactt ggaaagaaaa atacaaccct caagatttac agtgttgtga gtaccttata
    21061 aaatgccctt actaacatgt tgttgaaagt ttgtttaaat tgagagataa agtaatgtgt
    21121 aattaaagac tggctgtttc gtatttccct ggtaaaatac tattttgcat tcaggtagga
    21181 aacacaatgc agaggaacca gtatttccct ttgagatgac caggatttag acacttgggt
    21241 ttctgcatgt atatttagga gtgtgatttt aagctttaaa aatattggac tacttcatct
    21301 gttagtactg aatattattt gtgttagcag gagcatttaa agaatgatat ttttgaaagt
    21361 caagaaattg ttgtcattgt actgaagcaa agggcttagc tcttcagtag gtgtaaattg
    21421 ttattatgat tattactaaa atcactgatt cttatcaatt aaaagtctgt accaaggaat
    21481 attcagctgt tttgctagct ttgtcttgtt ttctgaagag ataaatctta tagtaaaagt
    21541 tggactttgt ccagtgaaga ccattgatcc tatcttggct gaattttaac catgaaacag
    21601 accacagaaa gagataccaa aaagcataat ttttatgaga gatgaagata caattctcaa
    21661 tgttgtaaga tgaagatact attttaaatt gtgtttgaat attgcgatga attaatatct
    21721 gtgattttga ttcagaagcc tagttagtga agaataaaat taagaaaatg cagctctttt
    21781 attatcttat tattacgtat tttatgatat atagtagagt tacactagaa tagtattttg
    21841 taattgttct ctgttgcact actttgttca tatctgtttt cttcccactg ttttagtgtg
    21901 tttataaagt tgtagtcttt tttttttttt ttttttttat ttaatggtag tcccctgcag
    21961 gtaggtcagt atctccagta tcaaatttaa agtggaatca ggatttccaa gaaaagaagg
    22021 gagaattaga caagtgctct gtgccttcca cccaggaact gggaaataaa agcctactga
    22081 agtctgctgt ctcactcaga accaaaaaga aatcatagaa catccatcaa ctctgaacaa
    22141 cttaagagta aacaactatt acttgtgcca aaatgagcag actatataaa gatggacaaa
    22201 tatatcctga agtgtttgtc tctttactct cctgagccct ttaatcagaa agctttagct
    22261 ttcctttagc actgaagaaa acctaacagc agtgtgaact cctaacctgt aagaggacat
    22321 ccactgacag tatttctgtc agagtacaaa ttatagaatt gtctaaaaac atatgtaatt
    22381 tattcgttct atactaatag gcaccatgcc aggtaggcag tttgctttca caaatccatt
    22441 ttgctgtgtt ttacttgcat ttacgttctt tacttttgtc acaaacattt agggggaaaa
    22501 aatgaggcca gaatctgtaa tagggattcc tgataactgc ttgctttata ctctgagaat
    22561 attctaggaa attgcttata aatttgcttg aggcattata gcacaagtgc ttcagtctgt
    22621 ggaatttgtt actgctattt taggttgctg tcaattgctt atttttaagc agaacttatt
    22681 ttaagcttga caaataggaa atgtattttt aagtacaatg gaattgctat ggttctgact
    22741 actgaatttc tggtgtgttg attaaattct ttaaataaaa caggtgttag agtaatggct
    22801 tttacaagtt acttaatctt cattttcaaa aggatgagct accattaagc ttaggtttat
    22861 tatatgtatg tgtaaattgc aatatgattt actgttccaa agacaaagtc attctctaag
    22921 gacaggtctt accagtagac tggcattatg gtacatgata tgagcaaaat atacacactc
    22981 ctggttggtt gaaaacattt ccttaaatat atgtatattc cacgtattct gctgagaata
    23041 tcagtctgag gagacaccac ctacttttat cttctgatct ccacaataat attgaaattc
    23101 ctcttacagg tattacagcc ttgattttat ttaggtgtga agtatttcta ttacagggcc
    23161 aaaatctttc tctgtacata cgtgaaaact tggagagatc ttatttacag taaactaagc
    23221 aagagctttt tgacatcata t
//
