# Supplementary material for: The serine/threonine kinase 33 is present and expressed in palaeognath birds but has become a unitary pseudogene in neognaths about 100 million years ago
Source: BMC Genomics. 2015 Jul 22;16(1):543. doi: 10.1186/s12864-015-1769-9 (PMC4509753; doi:10.1186/s12864-015-1769-9)
Supplement: Additional file 3: — Contains the stk33 sequences from all birds examined in this study. [file 12864_2015_1769_MOESM3_ESM.zip › Aves stk33 sequences/Neognathae/Gallus gallus (chicken) stk33 pseudogene.gbk]

LOCUS       Gga_stk33_pseudogene             36470 bp    DNA     linear
DEFINITION  Gallus gallus serine/threonine kinase 33 (stk33) pseuodgene.
SOURCE      Gallus gallus (chicken)
  ORGANISM  Gallus gallus
            Eukaryota; Metazoa; Chordata; Craniata; Vertebrata; Euteleostomi;
            Testudines + Archosauria group; Archosauria; Dinosauria;
            Saurischia; Theropoda; Coelurosauria; Aves; Neognathae;
            Galloanserae; Galliformes; Phasianidae; Phasianinae; Gallus.
COMMENT     We downloaded the assembled contig(s)
            from the WGS project and performed a local BLASTn search with our
            genomic stk33 sequence from the African ostrich (KP072780) in order
            to identify the corresponding contig(s). We then used nucleotide
            and amino acid sequence comparison in order to identify the stk33
            exons.
            This record uses data from DDBJ/EMBL/GenBank entry AADN03004777
FEATURES             Location/Qualifiers
     source          1..36470
                     /organism="Gallus gallus"
                     /mol_type="genomic DNA"
                     /db_xref="taxon:9031"
     gene            1..36470
                     /gene="serine/threonine kinase 33"
                     /note="Exons have been identified by sequence comparison
                     with the stk33 sequence from African ostrich (Struthio
                     camelus) [KP072780]. Remnant exons contain several stop
                     codons and frameshifts within the ORF coding for stk33. 6
                     Exons have been lost due to large genomic deletions."
                     /pseudogene="unitary"
     exon            1..78
                     /gene="serine/threonine kinase 33"
                     /pseudogene="unitary"
     exon            16862..17146
                     /gene="serine/threonine kinase 33"
                     /note="frameshift and 1 stop codon within the ORF for
                     stk33"
                     /pseudogene="unitary"
     exon            18479..18576
                     /gene="serine/threonine kinase 33"
                     /note="1 stop codon within the ORF for stk33"
                     /pseudogene="unitary"
     exon            23662..23738
                     /gene="serine/threonine kinase 33"
                     /note="frameshift and 1 stop codon within the ORF for
                     stk33"
                     /pseudogene="unitary"
     exon            27662..27743
                     /gene="serine/threonine kinase 33"
                     /note="3 stop codons within the ORF for stk33"
                     /pseudogene="unitary"
     exon            28045..28130
                     /gene="serine/threonine kinase 33"
                     /note="2 stop codons within the ORF for stk33"
                     /pseudogene="unitary"
     exon            34272..34354
                     /gene="serine/threonine kinase 33"
                     /note="frameshift and 1 stop codon within the ORF for
                     stk33"
                     /pseudogene="unitary"
     exon            35339..36470
                     /gene="serine/threonine kinase 33"
                     /pseudogene="unitary"
BASE COUNT    10277 a   6690 c   7220 g  12283 t
ORIGIN      
        1 acggcgtgtc tgttttcatt atgagctgaa tttgccagaa agtacagggt ttaattttga
       61 tattaaaagt attcttaggt aacaggcaat gacatccttc tctgtttgcc catagcactc
      121 ccgtttatcc agagattaga ggaaaggtca tttaagagtt acattactga aatgcagtgt
      181 attggtgata ttaaatgccg tttgactaga tcaagccata aatatgtcct tcagctttac
      241 tgctacttta tttccctctc ccccaataat gtaatcatat tctgattata tctcagtaca
      301 aacgttcaaa ttctttgagc atatctactc cataattgtt tagatcctaa tcctatgaag
      361 cattctttac tgagaagttt tgttttatat tgttcatata aacacagaag taatgctttg
      421 caataaattt gtttcggtat tgtaagaagg aaaatataaa tgaaaagaag gccaagaaat
      481 agacttctag tcaagactga agtacacggg ttagatgcag cgttttgcta ctgtcctcat
      541 agctgctttg tggttaagat atggatgcaa tttctcagaa cgctgatatt atccttaccc
      601 aaacaactct gttaagaaaa aataatttaa tgaaaaacaa atttattttt gtaataatgg
      661 catgcaaaag gcaaacagtg agcagggtag actgcatctg gctgtcttcc aacatgggaa
      721 acgtggcaga aacgttgctc ttccaatctg cttccaagaa gcagatcctt ctcttaaaat
      781 ttgttattca ccagaaacaa ggaagatttg tagatttgca ctcctgcagc agtgattcta
      841 aacctccatc tgcaacccct agcccctaga tgccattggt gcattgcatg ttcatttggg
      901 cttaggagac gcaaggggtg ttccacatat tctgtggctt acaaagaact aggtaaaaga
      961 aagtataatt attaggcata gatagaatta gagtaaaaag ctttcaactg ctttccagga
     1021 ggacactcac agactcaggc tttgccagat ctatttccac ccaagtctct tcacagtctt
     1081 tttctgattc atctgggagg cttccttatc tgtgcattgc tcggtaaggg gtatgccatc
     1141 tgcatattat tgtaaattag aagattcatc catcgactat cttagatgag aatggctttc
     1201 ctgcaggaat ttgttaaatt gtataaattt aattctcata tcccttctgg aatattgaac
     1261 aaaactcatt ttatgactgc agggttttaa agcagaaggg gcagtaaact aatataatta
     1321 atcattgtgt cattgctaca gaataatgga ctaattctct tcctaatttc cagttactta
     1381 tcatttaaat ctcacaggga aagcaacgtc gtataaaagg gaacaaggaa cagccaatta
     1441 aaaaaagtgg gttgtttcat cctcttaagg aggtgctaca gaactgggga agctctgcct
     1501 gtgatttatt agttccgttt gctctttgag ttttcacatg cagttgatat gtttttcatg
     1561 tttgcaaagg aaaaaaaaat catgtatttc ctcatatttt gtatattgag ctttcttttt
     1621 caaagatatt caagtgtaca gagtaattgg cttgagttac aatgaaccaa acaagccacc
     1681 caaagctctt tttagctaac aaatgctgct gcttaaagtc atctgtggaa aaaataataa
     1741 taaaaaaaat cctgcaactg cagaactgga gttgtagtgt aacactttgt cctaactcag
     1801 ggccatctga actttgtact tttgttttac ttacctgctt tgaatattgc tttcacaaca
     1861 gaattcagct caaccattag aggctggtga tggtattctc acgtacattt tgcacacatc
     1921 tggttactgg ttttggtgtg agattgtggg ctctcctaag gctgggtggt tgactttgca
     1981 ggttcaggtt tggtttggag cagtgaagct aatcagtaga atcgtagaat agcttgggtt
     2041 gaaaggggca acccaagacc accaagttgc aaccctgctg ccatgggcag ggctgccagc
     2101 tgctaactac gtactagagc aaactgcact gagctccatc caatcttgct ttgaacacct
     2161 ccaatactac ttgtacctcc cacggggact gaaatctgga tgcttacaga gagagattca
     2221 ggcctcttct gctagaatta aggtaagaat atcaagagga taaaacacag tggaaggaat
     2281 gaggcactag gatgaatttg tactgagacg ctggaaaaaa aggatctctg aaaagactgg
     2341 aggctgtgag gctgtaactg agtacaggat gagctgaagt aaagacagag taggaatcca
     2401 ggggacagtg ggaggtgctt gatgggttga agagaaaaga gcttcatcac aggttagata
     2461 ggactctgtg gggtggggag tgttggtagt accataagtg cagctaattg aactgaacct
     2521 agaggagtta ccaacatgaa tctttttttc ttgaacaggt gttcagcatg aatagttact
     2581 tggaagccaa attacaacct aaaaggataa ttagcatatt tgactctact gaaatgtcat
     2641 agttttaata ttggctcgta gtggatttat gctgcttgag tagccttggt tggagttctc
     2701 tgtttttggg gggttccctc tggtagtact taaactttgt gaagagcttt ctgaaaggat
     2761 ccggggtatg gcctctctac ctgttggata ctatggagaa tctccttata tgccacgttg
     2821 cactgctaag caacccccac tctgtgcctc tgatcagagg agccctgctg tgacaagcca
     2881 ttcaggaaca aaataacgta atgggttgtg caggttttca tctagaacgg gcttcaggta
     2941 tttaaaaata tttaaaatgt tttaaagaaa atgctggaaa attcatatag aaattgccat
     3001 gcggcaatca gttcatgcca gttatgttag taaaatgaaa tgcagcaagc ttttgagttt
     3061 gatttttgtt tcagtctgtc tagagaacat ggtgtcaagt gcccattttt cttttaagaa
     3121 tagccttaaa gacttgatta ctctttgatc ctagtattgt cttgaaggta gttcaaagtt
     3181 ataaggagtt atgtatgctg tatcttaatg aaatgcttgt ctgaaattgt actgatagcc
     3241 tgctgtgaaa aaatcaattt gccatcagca aactgaatgt acttgatgct caatttagtt
     3301 cacccaagta tttcatgttc tttccctatg gtaaaacaaa agggtcctga gaattaatta
     3361 cagcactagc atctgctcgt ggcagctttg ctgatagact tcgtagaaga agatagttaa
     3421 agagtgaggg agatggagtg tgaagttttt accagtacca tttcttatgc aaatacattt
     3481 aaataacaga cctcttttcc tgtacatatt tttctttttg ctgtggacaa ctcacttgca
     3541 tataaaacca gaagatatca attgcttcaa actaatttgt gttatgccag gttgtttttt
     3601 ttttgtggaa catatttcta tacaattttt ggctgtgcaa cggagtactt gttatctcaa
     3661 tgctggtaat aatagttttt cctttaaaat aaatttccaa ctttttggag ggtcaataga
     3721 tgaatgagaa gtttgctgaa attacaggtt cctgagattc ctgactctga atacggtagt
     3781 agagtaattc cagcctgctg tgtcaagtac actgtggaac aaccttgaat gctggacaag
     3841 catattttta tgctgtgcca aatctccatt ggcagttttg tcttttttag cattaaaatg
     3901 ttagttcatg aacgtgtcgc cctaagctgc cattttattg ccttgaacat agatggaatg
     3961 taatgtgggc ataaggtgca gcacaagccc acagggtatt ggtaatttca gggttttagt
     4021 attctgtaat tttacacttc aacacgtacc caggtaaata aatctccact cacctgaggt
     4081 aggagttgga tcctggttcc actgaaagac ctcaaggtgt aaattcactt tcttggaatg
     4141 cctgagaaag tataatctcc caaacccaag agatactcat tcttaacttc tctatgattt
     4201 ctgtcatgtt gagtttgaaa cgtgttcatc catattacta tagtttggag gtaatcatct
     4261 taggtttttg taggatagtg cctcaaattt ggtattatca tgaaagatga tgatgctggt
     4321 agtggtaaca gatttattct tgtttgcact ggagaacaac ttcagttcat atcgttgtaa
     4381 taaaaaagtt cactgaagaa gaacaggtct gttgtcttcc atagcttttt acttgaaaaa
     4441 agaaaatgat gaccagaact actgagaatt ataaatgctt ctaatatttg tttcataatt
     4501 tctgataagc tgtaagcaga aatgaaaaaa tggcagatgg tactttcttg tctgcaggtg
     4561 taataagtcc tctgtgcctt cagaaaattt gcacgtggcc cattaattgc ttgtacattt
     4621 tggctgataa gtcattacca aaagaaagac aacccaaact cccattagat taagcttttt
     4681 cttcttgaag acatttggat atcctttatg atgtcattta ctaattttat tcttttctat
     4741 atatgcatac aatattatct tcaatgtttc agcttttata ttagatacaa ttcttaattt
     4801 tatctccatt aaattgccgt ataccaatgc ttttaacatt ttaactcgta aaaaagaatg
     4861 ttgaagcatt gcctggcgct ggccagatgt ggggataatt aattctgaag tgaaaaggaa
     4921 aatacttcaa ttatgtattt cttaaattaa tactcttata aaactgtggt aacatagtgt
     4981 gacattgaat gtcgacagct gcatatctta tttcttttat caactaaaac tttaagtaag
     5041 gcttgaaaga gtggattttt gctgcatatt ggtctattga aaagcatttc tgtattttct
     5101 atgtgtgctt tattagaacg ttgtgtggca taacattttt agccctatac atatatcaca
     5161 gttcttgaga gaacgtattc tttgatagcc atttgtagca agcatatacc ctaattaata
     5221 cccatttggg caaatgcttt gcatgattct tgagtatgtc tagagaaaac tcttgagact
     5281 aaaaggtggt ctaagtgaaa caaaagtaga actaatctat cagtaccctg gtaataaaag
     5341 agcacctacc taaatctcag aacttggctg cacaacttca tctttttcta tttgtaaaat
     5401 taaaaaaaaa aaatagtact accgttgtgc agaagaagag ataataaaca gcattaaagc
     5461 aaggaaataa cttttttttt tttcgaagga ctggattgat caaattcttc acacctacgt
     5521 ttgagagagt agaatttgct ggtcctcagg cacctctacc attctctatg acctttcaaa
     5581 gacaagagag agtggcttgg cagtcgtttc tgccagctgc ctcagtacac acaggtgcat
     5641 cctgtcaggg cccatgcatt tgtgtctgtt gtttgcctgc atgatttctg accagatcca
     5701 cctcgaccaa atggaagtct tcctttcccc agactctcat cttcgtgatc tgggatttct
     5761 gaggggcagc agtagcagta aaggctgaag caaagaagac attcggaatc tctgccttca
     5821 tagtgtcttc tgttatcagg acacccactt cattcagcac cacattttcc ctagtattcc
     5881 ttttctattg acatactcaa agaagccttt cttgttgtgt aagctccttg ctgtataaac
     5941 ttctttcttt taaaggctcc actgaagggg agaagaggct attatctttc ctcatgttaa
     6001 atgccaatga aatatggaat attttgctag aaatagatcc tatttaaagt gtttcagaaa
     6061 tgttcttgtg gtttattttc caaaccacat cactgtctca cctggctcct tactcgttat
     6121 ttatcccagt ggcaaaatgg gctttctttc atctctgaat ggcctttatt acttatcttt
     6181 ctgaaatcta caaaagccag atacatcaca ttgtaagttt cagcttcttt cgtagtagta
     6241 aaagcaacaa caaaaaaaac cccttccttt cttctcagtt ttcatgctag tttagttttt
     6301 ggatcaatct ttatcaaact cagactgagg tcccagtgct gctgctgctt gcttgctgct
     6361 gtacctgcct acacaaagat caaccaaatg gatttcgggt tgctgttgtt tgctgctgct
     6421 gcaggtagga aattacttta gaacaaatct ttaatgagcg atcacaacag gtgcttatgg
     6481 tttattggag gccatttgtc atagatcaat ggctcagata atgtttaggt aagaggatgc
     6541 tcttttcctc accttctttc atttatactg tgttgcttgt tgttgtttca ttttagtaag
     6601 aagacaattt catattcatt atatagcaca aatttctgaa atggtttgta tcgttactgg
     6661 aaaacttcta gaggtcttca gattgcagga gtttgaaatg actgcattaa atttcaagat
     6721 tagtacgcag tctttaaaag cgaatatagg aaggtgtgtt ggatgggcaa agtgaagtaa
     6781 ctgtaagaat taacttctac tcttgacatt tctattcagt aaatacagtt ttacaacagt
     6841 gcgtataatt catatttctc tgtttgtatt cttaaatccg gataggtttc tatcttttat
     6901 tactgttcaa attgcatgtc gatggcagta taaaaatgaa tgacatttaa tttagtacca
     6961 ctgagttttc attttcaaga aagatctaag taaaactcat gaatgtgata tattatactc
     7021 tggaggatgc tacgagtggt ttcctgcagc cttttcctct ctccagagag ccaatcttgg
     7081 gaattatagt tggtattttg aacttttttt ttgcatcaag tagttagtta gcatgtggtt
     7141 gcatgcatgc agcaatgtgc aaaatttctc tgtctttaat gtaaaagaaa atctgatatg
     7201 ttctcagacc aaggtaagga gctacagaac tagagaatat gcctgcagga aactgaaaca
     7261 agacagcaga gattcaatca gttcatcaga gaaaagcaca tttagttgct catcttattc
     7321 ctattatagt gtacttgctg cgtgactttg ctttagaatg tgacttattg ccattgaagc
     7381 aatctttgtg caatgtaaga ttaattttta attagtgctg ccttcagtgc attccttaca
     7441 aacgaagtaa aatctgcaat tacttgtaat gatatagttt attttaaaaa cataatgata
     7501 cagacattta ccgatgcaat atatgtacta ctacattctg cagagcagaa tcgttttttg
     7561 tgggggtttt tttggcaggc atttatttta gctgatattt gttttgcttt ttatctgtat
     7621 cattttaatt gacaaaattt acttatcttt tgaaattccg atcttttagc agaggtattg
     7681 aatgactgaa atgttttggt caatacaagg ctagccttac aggttaagat ggccatacgt
     7741 gtgtttatga cttcggtatt tttaagactt taatgttgaa aatactgggt attagcacac
     7801 agaatgccaa gagatttcat ccaaccatat ctaaggcaat ttgtctttta tatttgttag
     7861 ataagcggag ttggaagaat gttgaacggg atgccatgac tttgcaaatt gatttgtatc
     7921 taaacagtat aatcagtaaa cgtttgattt tacaggggat atattggtga tctaggaata
     7981 taaattctga cgtgcttttg tatagtgtct tccagttttc atttgagtat tttattattt
     8041 tttttttttt ttagtaaatg ataggccatc caagctacta atgaaaatgt agaataaaaa
     8101 tgccaccttg tgggtgaaat aaatgatgca gtagacatga ctgaaaataa cttgtttacc
     8161 aaatagatta tgtgcatttg taactcattg ctagaattgt agcttatatt tttttagaca
     8221 tttacaatta tttgctgggt ttacactcat gttttttgca caaagtatct aagcaactgc
     8281 aatttgcctc cttggcctta agagtgaaat aactgctaaa aaaatttaaa tgtaatttca
     8341 tccatgctcc taattaccat acaagtttgg catgaaattc agtgtattgt tcctaacgtg
     8401 ttaaagcaca attttgatgc agttgttcta acctgagcga acaaccaaaa ttcatggttt
     8461 tgtagttatt ccacatgtaa agatagaatg atgatgcatt tggctttctg tgctggagtt
     8521 cttgttacat acctggatta ttgtgttacg tgtattgact tatctgtttc agcttcacat
     8581 accagatttc tcatagcagc caatgtaata caataattct acagacatgg gtgccatggt
     8641 ttttcatcaa tctgttgggc aggcttttgt gttacattct ggtttttgaa gatttgttgt
     8701 tgttttatgc agttataatg atctctcatc aatgctgggg aatgcaactg agaaatgata
     8761 ttaatactta aaaaaaatat atggaccagc attctgtgtg taagtcagct catgagagct
     8821 ctcgaccaaa ggcaataatg gtgcagagct cggtgttcat gctgtagttc agccccacta
     8881 ctcatggaac tgggccgaac cagcttgtaa actgttgaca gaaaggtatc cagaaatatg
     8941 tgatgctatc cttttcaact tagtcaatgg agagtgaaat gaataaagta ctctacattt
     9001 ccactgggct atagagcaat agactagtgt caaatagata gcaggtccct agcttgaagc
     9061 agttataaac cccgtacaaa ggatagaaac aagttccacg tgaacacagc acgtaatgaa
     9121 gaggggtctt gtggctgcaa ttctattgct ttatgtggta ggctatccag atgtttcctg
     9181 gaaagaagct gcaatgtttt gattttgttt ttcatcgaac agtcatcaag ctaggtctta
     9241 ctggtagcat tctttcaaag ttttgtttaa catagttttc ttttcctttt tttcttagag
     9301 atttcatgcc taagactata ttgcatttaa atgtatcgtg tttacaacag agtctaccgg
     9361 atgttgctaa gctcaaagag cctctaaagg atgggttaaa gtttgcctgt aggtttcagg
     9421 agaattgtaa aggtaacctg tataaatact taggcagatt tcatcttttc agtgactcag
     9481 attagtcaag aactattttt tgattgcttc ctgttgtatg gacagctgga attagacagg
     9541 tgggagttct gctgtgcagc tgaacaagtc ctggctggaa attactttcc ccatgtctgg
     9601 catctccagt tatttaatag tggactgcct ttacttctag acaaatggtg gaagaacaga
     9661 ggtgtaaata tgcttgtgat aatggtcaga tgcagctttc tgggatatga ctgcacatct
     9721 tctaagcgtt gccacaacct ttggtttata acctcttcac ttattattag tctggtgttt
     9781 atgtgtattt gaacattaat gtagtgcaag aaaattgtta tttactggtt caaaatattt
     9841 tagtgcagtt atctatttct aatactctct gacagtgcct ttgttgtgag gggttggtct
     9901 ttcctatggc aacttactgt tctgaatgca gtacttttca ccctgttcag tgttagaggg
     9961 tgcacaaaac atactctgaa actcattcaa acctttaaaa cttattatgt ctggaagaga
    10021 cagatttaag attactgaga tttctggttg aagtatttca agcagaaatc catactccat
    10081 taggttttgt aacattatgt gaccttaatt ttccaggtat tttgcccttt aaattgaaga
    10141 tagtatttta atactattta agtctccaga agagccttgt aataaggtag gcttaagttg
    10201 tgaaatattt gaacgaaaag aaagatgaaa attaatttag tattatttat ttgtgcattc
    10261 atttaataaa tagcaacatg aggacatgca tcaaataatg cactggagta ggagataaaa
    10321 tattttggtg tgtttttctt cagtgaagtt gtgtgtgaat gcagtcaggc acgtttgtcg
    10381 aagggatgtc tgtcttactg tttgattatt ttaggcaaag cagttctgtg ttctttggat
    10441 ttagggtttt ggctctgaca ttgcagtgca cttcagatgg aattcagcct ggacaagagc
    10501 tatgggattg tgatcccggc tgagggggtg aagtagtgta tggaagagct gtagtgacgt
    10561 gctgagggaa aagctgaaga agccttttac aaataattac aggaaaagat aggtggaaaa
    10621 atctttcatt ttcttattaa gagaagtgtg gtcagtaacg ttacatacaa ggcatctaag
    10681 gacatcaaaa gctagcttta agcacagctc tatagcatgt tataacttga cctaaggagc
    10741 tacagcaaag gcttgtggaa gcttctgatt tttctcccct gtaatgtggt ccttgggcag
    10801 tcagacagct acgcaatatg acagattcaa agcacgttgc atttgaaaat atcaaagaaa
    10861 ttaacaatac cacaccactg agaggtacat gcactcacaa tgtatatgca atcgtgcaca
    10921 tttacgtgca tgtttgtgca aacatgtgta tcgtgatggt taccctcaga gggtttttct
    10981 aatctaaaaa ccatgtttta ttcatattca tctaaagtat caattgctgg gttttctgta
    11041 aatgtctaca atgattgtta caacttaacg tagattgcct tatttaaagg cttggattat
    11101 ttttgccagt agaaacaaaa tattatgtca ttcctgcata cttgtgtgct gataactgcc
    11161 tggcagtata tatgagtgct atgatgtcaa atggaatggc ttgcgatgtg tgtatttagt
    11221 gctgagacat ttttcagtta cagcttcagg ttgggtgttc tagctgctga gtacaggaag
    11281 gaattttaaa cacaactcag caggcaacaa ttaattacat tttgcttgcc tgagctgttg
    11341 tgttgttctt ggctgccaga catcgaggtt ttcccatgcc tttctttcat tgtttcccag
    11401 tccctcaggc ttatctgtat atctgatata gttctctgat tttctcaaac gtatcaatag
    11461 tggctattta attggatctt gctggctggt agttttggtg gagcctgaat acgttttgct
    11521 gacaggactt tcagatctga cttggaagcc tcgcaggctg cctgggatgg cttcagatta
    11581 gtggttttgt tgtggccatc taactaagtg gatcgtataa cagagtccga tgtttagttt
    11641 gtacagtgag tatgttggtt aatatctttt gatgtgggtg atagagatct gaagggtctt
    11701 tgttggatac ctggaagtgc tatgttgata ccataacaca ttagcttacg ttcagaagta
    11761 ttcagaacca ggattgttat aatcccattc attcatacta atacagactt ttccttggac
    11821 taagaagaac aaatgtgctt tcaaagcata ctatcaccgg tatcactgta gccacttcta
    11881 caatttgcag tcacactgaa gtgttacctc tactgtaatg atggtattag cagtgctatg
    11941 atctctggtg gtgttgcatg aaagcactgt gaattttaag caaaattaaa cttctacgtt
    12001 cttcacattc cctctaaaag taattgtttt ggtaaaatac agggtgagaa tgcttctgtc
    12061 tagcacttta caggcacaac acaaacttag tttttaactt tgaagaaacg atagtcttgt
    12121 gatagtcttg ttcttttaat tgaaaggaac ctttgcctgt ggaaaattaa atccttcaca
    12181 gtttgcagtt gctcctcaaa cttgtcaacc tgacagtgaa atcgtgtaat ctggtaatag
    12241 catgcctgag acttattgca ttttttgggg gcagtgatat ctgcagataa tgtgctctgt
    12301 tgagtttaat cacgttgcat ttgattctga tcccactgac ctgggtgtaa atgcagaatg
    12361 atgtcattga cttcactggc tttgccatca acatctcagc gcaaatgatt tcagaattta
    12421 tttcattgca tctatggctc tgctatagga ccttcagaag tcaccaaagg aagaaaggta
    12481 cagtgacttt tgccacctct tcacaacagc ttgctgctca gatagtgctt atctctgacc
    12541 agttgctaaa attaccctgt attggtctgt gtgctcagaa ggaatgctcg aggttgttgt
    12601 gccaagtgct catggtagtt ggcttttgat tgtcttacgg tcagtctgag atgcttcaag
    12661 gttccaacag cttgtcacta gatttgcttt gttcacagtg ttttgtgctg actttagtca
    12721 gtgtaaaccg ataacatact gtggtgtatc ggtgggtgga ctaattggac atactctaga
    12781 gtactttctg taagtggcag taaataaaat aagctactga aatgtaagat caaatcctgc
    12841 agttgatttt tccatctctg atattgtctc tgggagttct gtctccatac cagggataaa
    12901 gacattagac ttgtgcagaa cagacatgta gcttgttcac aggaggctat atgctgcaga
    12961 cgtctgtgtt tgctatgaag gctttttctt gacattggaa ccttacactt caggctccaa
    13021 ctctcctcag cagacccttt ggtgtggtag gatttttgtt tgtttttcca cttgatgaga
    13081 ctgatgagac catttaattt ggagctgagt ttgattgttg tttttttttc atcccaatga
    13141 aaaccaatgg gaatcccatg cgactgttac ttgtgctact cccatttcag tgttttaaaa
    13201 cctcaaatag gagctaccat ttaatgaaag ccagagatat ttctgctaat aactattaac
    13261 agttacttgt aacaagtaat taagtattaa ctgcagtagt ttgtgttatt tcttttaata
    13321 aattagtcct ctgtaacttc tacacatcct cagtataatt aagggataat acagtactgt
    13381 taactatagc caagaagaaa ggaggagcgt ggatagaagt tagcatgggc tgtacttctg
    13441 taccaaaaaa tatacctatt tattgcagca cgttaaataa tttaaagaag ctccttcctt
    13501 ggtttttcta aggtatgtcc atggggaagt aattgtcaat aaacatttcc aaagccctga
    13561 aggaaaggaa tatttagggc aaatggaaaa aatacttcaa gtatttcata gtcagtgcta
    13621 catcatgata cttctaggta tttaaattaa ggaagagatc ttcagattgc agtctgtcat
    13681 gtatggggag acatatcttc cttgtatggc atttgttcgg gaagggatgt gccctttgtc
    13741 ctttttgttc ccaggtgctc agctgcagga cagcccttga gtcattcctc tcaaggaatt
    13801 aaggaggtct tcaacgttgc atagtatgca gccaaatgaa tgaaggcctt ccttaccttc
    13861 tgccttattt tctttatgta gctggtccgt agtgtgattg aggtaaggag tgataatgta
    13921 tcccagcact tctggtctat ttacagacaa aaatgcatgc agtctttaaa gtaatactgt
    13981 aatgctttat gggaaagagc ctgctctgtg agtctctaag taattctcca tatgctctta
    14041 taaaattccc gcccttcttt caaggaattc acccctcagc ttggtaggca tttacttgta
    14101 atttctaggg atccccactc ctgccttcca cgtaattccc ccattgcttt ttaggattat
    14161 ttcctgtctg ctttctagta attgtcccag tgcttcacag caactttctc ccatgagttt
    14221 taacaatttc cagtgtcttt tctagaaatt cccactttga tttccaggaa tttctctata
    14281 ctatccagta attctccttg tccccttccc aggaacattc ctcctgggtt tttatgttct
    14341 ttcttgtatt ttctgaaaaa tctcccttct gggcattaat tctccagggg ctctgcaggc
    14401 tgttctctct accctctgta tttggtattt aattttatgc attttagaaa aacctccatg
    14461 tgctttccag gcattcccgc tgctttctta gagttttctt tgcgctttcc agatattttc
    14521 tcttctggta gtgcgtcctc tgctttctaa aacattttct gtgtgttttg taggagtgtt
    14581 ccacatgtct gtgggaaact acccctccac attcaggctg gatgtggcag cctggtccta
    14641 gtggttggcg accctgccca cagcagcggg ttggaactgg atgatctctg aggtactttt
    14701 caacccaggc cattctatga ttctagggtt ttatcatacg attccctgaa attaactttt
    14761 tgcattggga aataaattca tttaaactga tagtaaacac acattcctca tgaatagtta
    14821 tgtatttact aacaggatca actgtttttg tttggatatg aaggtcttct acactgagca
    14881 tttaattttt tgctagaggc aaggtttggt tctggccttt tgaaggaatg gtgcactgtc
    14941 agatgttggg caaacttata tgatgtgaaa atgcttgtag cgctttgttt ttgtaagcta
    15001 tgtgtaggca gacaccgtca tcttgctttt gcgtgcacgc attgccagct gcactgaggc
    15061 cctggccctg cctttgtgtg ttcttggtgc cactctttta catgtaaagt tgcaggagga
    15121 gaccacagta ttaatttgaa gctcttgcag tgctcatctt cctctacaaa agatttctcg
    15181 cgtattaatg ttttacagca ttaagtgtgt tatgagtggt attatctcag tttatcttat
    15241 gaggaaaatt ctagcaggag ggtggtgtaa cttctcagat cccaaaggtg gtgttatgtc
    15301 tgagagaata attaatttct gactcagatt agaagcaggt attgcaaaac tagaaatgag
    15361 ccatcagtaa ggcttaaaac ccagccttct gttagttatt tatttttaat caagtttgag
    15421 tatcgtagat gctaaaaacc atagcattga aataaaagca gattcaggat gttagattaa
    15481 gggccaagta actcctgcct ttcagcacca gaaaattggg aattcctggt gtgtgaccac
    15541 tctttattcc cgacaacgtg cccattagtg tctctgcctt gaccagtaac aactacatat
    15601 atcaatgtga gctcacattc cttttggatc ccttaccatt tgaactttgc tcaaaagcac
    15661 ttacgaatac ttcaggactg gagaagaaaa ataacttcac attgcttttt gatcacacgg
    15721 ttaattgaca gtggaaaaag aaagcaagtg tgatagggaa atgcttcgag gtgcctgaag
    15781 ctgtcgcatt aagctgcgat tctgtgtgat tctgtgtaac atttcttcct ttgctgtttc
    15841 tctctttgta tcgtacgtgt atggtactgt ccctgcttat taaaaagaag ggaaggattt
    15901 gtctgctcct tctgtatagc ttctaattgt ataaaatgca catttgtcat agataagtag
    15961 ttacaggatt tagggaagag aatttgctgg aaaaataacc ccctcccttt ttgaaaaaga
    16021 aaacaaagat tttaaaatat tttttttatg tagaacatct tcaaaagaac aaaaatacat
    16081 tctgtatcat taatcttacc ccttatttat gttagttgtc acatcttttt ttctgctaaa
    16141 tttcagagaa ttgaagattg taatagccgt atcaaatgac atgtaaaaat gtcttaggtg
    16201 gttggaaaaa gagtgctaat atcgtcagac tggaatataa ggactctctt tttagatgga
    16261 catcttttac ttgatggtat tcctagagtt aaaaatagtg aatagttctc caattaatcc
    16321 ctgatgcttt caggtattgc cttttcttgg tcttccatta tggaggaatt gagctgtggc
    16381 cttcttgcct gaaaatgttt agataagcat gctttcttga gtgcttttta gcttcctttg
    16441 aggctttatg cagtaaagta gactctactt tagagaaaag tagactttga ggaatcatgt
    16501 ggaaattcgc agctctccaa tggatttaca agagtaccca gaaacacttg ctctcattat
    16561 cagcacagtg gcagcattgc tgaagtatac attcacacgg tgctagttag aagcaaaatt
    16621 tatgttttat tttgcactga ttccacgact tctcaggttt aatgaagtat tctgaaatcc
    16681 gctaaaaata tattgtatac catttgtttt gaaggggaaa aaaaaatcta tttcagtttt
    16741 gtgctgtaga tagacaagct gaagtatcat ttctgactgt gtacttgttt ttgcaggtct
    16801 gacacccaaa ccagtatgcc atgccatcta tatccttgtc ggtgtggcta gaacacaagg
    16861 tgctggtgtt cctccggccc actcctctct caggtttgtt ccagttcttc aagtagtgga
    16921 catgttcttc tcggtctctg cttttattta atttgggcag agcctgtata agcctgaaca
    16981 gatggctgaa aacagtgagg ggaagattac aaaatgtgcc ttgcgcttgg actcaattaa
    17041 acctatcagc tttggggttt tttttgcccc cattgcaaca aagattccat gtgttgtgga
    17101 ggtgtgttag cagaggcatc cagccaagtc actggtgatg ctacagaccc tgcggacaac
    17161 ttcagaggga gacaagtccc ttcatagggg agataagcca actggaactg gactttttca
    17221 ggtctgtatt tttgaggttt gtattttaca gtaggtattt ctacatattc tacagttact
    17281 agcagtagtt tcactgaggt aaagcaagga ctgtatttcc ccaatgaatc cttctaagta
    17341 ttatgtaaca aagtaagatc tcttgtacag agaatatttc ttcaaactct tgcatgtagt
    17401 gacaacttgc catcgctttc aatggttata gaaagttctg gcttccaaga aattctggag
    17461 gtgcgatggg aattctacag cagaagcctt tcaccatttt tgagaattta ctaattggaa
    17521 gatgtgtcaa aaaaaaatta ccttaaaata ctgaacattc caaaccttta tttttaggga
    17581 gatgtagcac tgccttttta tctcaaatgg gatgagttat ataatgcttt gaaatggtgt
    17641 agcagtttgc agtgatgtcc atggtctcac tctgaagatt gccagttcat agagaaggtt
    17701 tatcttgcac acccagtagt tatgcatttt tgccaccata taaatgatgg tgaaaagtgt
    17761 actccaaagg gcctgcttat cctatgagag atcagtaagt aatggcttaa tgtatgttat
    17821 attatgttga taggccataa aatgataagt tattctaaac atttaagtct agctaactgt
    17881 aaagggaaaa ggctgaagtt aaattcatat cagatacaat gtggtaatga tttctgggga
    17941 tggacagatt gtcctatgtt cagtaaatta cttgctcagt cttttctgga tattgtttat
    18001 ttgttgactt gcctaccaag ggattgatgt atgatgtcag tcacatgcta ttgtggttta
    18061 accctagcag gcagctcagt ctcacacaaa cacttggtct ttctctccag gtgggatggg
    18121 gggagaaaat tggaaaggta aaagggtgag aactgatgga ttgaaataag gaccattcaa
    18181 taggtaaagc taaatacata gtctttgttg tgaactagta gtattagtat acgtttttaa
    18241 aaactcatgc ttgagagctg tagtactcat tgacaatatt ttgagcaggt taattgtctt
    18301 ttgctctgag ttcataaaat actaactgtg ttgtggttct gagtcatcac tgcagttgga
    18361 ccaaagccat tttatgtatt gtcattatat taaaagaacc tctaaactca gaaatcacaa
    18421 aaccattaaa ctgccttttt attaacatta gcagatgtat tttgtaatag agctgtgtaa
    18481 gcatggagat atcttaatgc taaagggcat tttacagaaa atcagacaaa gtgcatcatt
    18541 cagagtcata cttcagcagc agcacaccaa tggtaattaa attcctctgt ctcacctgta
    18601 tgttcactga tctccatgtg tttgtatatc tgacaatggt tactcattgc tattcttatc
    18661 tcttatttat ttcatagtat actacaagat agtctggtaa agaaaaagta gcatgctcta
    18721 catttatgct attttacagc tgtacttttc ttacaactcc attaactgct tccattttct
    18781 tttgtttcta tttctgcacc agctgtggat aatagcatgt atttttattt cttaacttgt
    18841 gatggctttg cattgtagca ttaatttcaa ttagtagtta aaaacacagt ctgttacaga
    18901 agtgcagttc ttctcatagg tattgcattt aggagtcagt tatcatctgc ctttccatcc
    18961 accacatgga agtgttacag ttccgtatag tacactacgg agttaaacca cccagctgta
    19021 agtttagaac tggcgggtag gataggctca aaaacacttc tggatttttt ttttgacata
    19081 gaaattaatc atctccatca cggcatgcta cctgtaggaa tccttttgtt accttttctt
    19141 tcccccatag atatatttag gattctgtaa cgcatatctg ttgagagctc tgtttattcc
    19201 ctgtagtcat ttgaaaagga ggaaatgctg gttttgaata tgaacatgaa ctgaagttac
    19261 gtaaataagt gtaaatttga taattacaca attattcctt cataatgtat agttgggaaa
    19321 gtgtgtctca tagatactga tgacatgaaa aggagcaaat ccaccaaaag catgacgtaa
    19381 ctttaagtca cgtggttttc cttgttgatg tgacagtcta ggttttcatt taggttctta
    19441 aaaagctgca atctgatttt tcagcagctt ggctttatat ttgcctatcg actgttcctc
    19501 cttgcccaca gcaatgcagt gttctccacc ataagcctgc tgttgttgtg ttgggctttc
    19561 tgacctgctc tattgacaga atgtgaagtg gtcagccagg atttacctcc tccctttgga
    19621 ggacgcttgg tttaagcttg aatgtcaagg agaaaactgt tacattaaaa taaacaacaa
    19681 tatctttcaa ggtcccttcc aacctgggtt gttctatgat atatctctgg taggtaagca
    19741 gaacagttgt atagatccat tattttctca tgagctttac cacattctcc atgcaggcaa
    19801 cccttactgt gcattctcat tctgtatgta gttattttca aactgcctta gcttaccttt
    19861 tattccaact aagttacatc cagtgaaaac atcatcttct tttgcttaag gtcaactttt
    19921 cctctgttgc tgcatgtttt tgaaataaga caatactacc tgagtcacag tacttcccct
    19981 ggttatataa agctaatttg caacttctga cacgctgcag gaactttcag gaatctccat
    20041 gtaaacaatt agattgaatt cccaaatact tcatctcaga aaatttccat ccaaacgatg
    20101 tgtatgacct ctattattat ctgatgttca aataaaagtt gaaaggcagg aaagcaggta
    20161 atgaggacac acatgagctg tccaaaaagg catgttttcc acatgagctt ttccacctat
    20221 ttaagcatta aatgccttgc atttcataat atgaagcttt ttatcccttt ccaatttata
    20281 ttgcttgcta tatttcactt cgctatctga tacatcactc ggttctgaat ttcctgaagt
    20341 tcttttcctc catggtatct accagcaatg catttcacag cttgcttgta acagactgaa
    20401 gtgaaagaga aatcctcttt ggaggaacat aattagtcct tttgacattt tgattgatga
    20461 aatactagca gtgttaaatg cgtctttaag cgagggggtt gcttgggatg aaatcacttt
    20521 ccaatttact aatcacgaca gaaacacaga gttctcaaca ctggaaggga cttagactct
    20581 tttgatttat ttctctgtcc aaagaaagga gcagctatac ttaagacatt tctgatgaat
    20641 atttgtgtaa agtgtacttt gagacctcca gtaatggata ctccctaatc ttcccaggca
    20701 gtcaattctg atgcttcatt atcctccaag aaatttttcc tcctgtctgc cctgaacctt
    20761 cagtttgaca gccagcttaa acttacacct acaggccatg atctaatcat ttttttcatt
    20821 ataagttttc acttagctca cctgcagcca cgtaattgcc agtgctgacc taagggaggt
    20881 ggtgggagcc tatgtgtgag gctgtgggaa gggtggaact gagctttgta ttttcaggct
    20941 attatttctc agtctaacca tcgttgatat gaagaacagg tagccacctt ccttctctca
    21001 gcaatctgat atcacaattc tccctttatc tcctgctctt taaaccgaat gaatggaatt
    21061 ttctcagtcc tgtcttgcat ttctgatttt tgagatttat ggtccgtttg gtatttctta
    21121 cattaaaaaa aggggtatcc aaaacacagc acagtgtctg gttgaagccc tcctggttct
    21181 gggcaagtgg aaggatggtt ttgtgaataa tatagaccct ttcctataaa atgcctataa
    21241 aatgcaggtg atgactgcct cttttccatt tatttaagga ccgagcagtc cacataaatg
    21301 aacaaggggt aggtgctggg aattgggctg gcagactatt tttcaccaag agtgttcaag
    21361 taaacttcta actcagaaaa gatggaggag tgttggcctt ggcctcctca gtaaggacag
    21421 gtgtacacaa agaaggtttc taccagagtg gctgctttac actaatcctg tctcacaggt
    21481 tatactaaaa cagttaactc ctttcagctt gtgattcgca acagtccttg aactgaggcc
    21541 taaaccaact tttctccatg tgtttgcatt ctgagcctgt ccttcaatat gcctacagtc
    21601 atttatggct tgatgttttc agatttaata agcttgttct ctctgggacc ttccaggtca
    21661 tcaattataa tgggatcata tttaggacag acacctacaa agtatccctt gatgcagcct
    21721 tccgctttgt caatgaacaa ttaatagctg ctttctgggg aacatttttg taagcatgtg
    21781 tgcattattg ctgtggtatt ttcacgtaga taatattatg aaaagagtca tgtcaaacac
    21841 tatccaaagc cctactaaaa cagatttgtg atactgtgcg ttcctccttt aaccctgatg
    21901 cctgccaacc tgtgctacaa ggacatttgc tactgacaag cacacagtaa ctgttactta
    21961 tctcctttct tttagatgct tattgtttcc agtattttcc tgggaattaa cactaatggt
    22021 atgcttgtgt aattctttga tgacagcttt ttcactttgt taggggtaga taccatggtt
    22081 acctttttca gttttcaagt gctttacctg ccttctgcaa agttcttgat ccactgatgg
    22141 ctctgaaaag tcttgtccgt gtttatagta ctctagaatg aatgttacca gtagtagcgg
    22201 atttaaaatt tccaacctaa gtacttgcta accttttgct tctctgcaaa aagctgaggt
    22261 cttgcccctt tgtcatggat attgatagtg ctatcccctg cttgcagtta acattttggt
    22321 caagattgat gtaggacgtt acgtacactc accttctgaa cataatctat caggagcatt
    22381 ctttgctgag tgcaatacca gcccatttat tcattgtctt cctattactc acgtgcttag
    22441 agtttattcc attttcagtt acatccttta ctagttactc ctcatttttt cctttctgat
    22501 tttgtcctgc tgtccatttg tttccttgtt tgttcttatt tgtacttctg ggatcgactg
    22561 tgtatacgag gatataaact tatatcatag aatcataagg gttggaaggg acctctggag
    22621 atagtcgggt ccaatataag atgttaagtt ttgctgtgat attagtaaca tactattact
    22681 tgtttaagtt gttctaaaag aagtcaattg aaaacgagat atctgggttt gtggtttttg
    22741 gccagtttgg caatacctct cttaagatct ttttttttac cagctatcaa accattccat
    22801 ttctaattac ttggcacaat aaatacatat ctaaagctca gtacctacct aaatcattaa
    22861 aaactgaaat gttaattaac tgatctttta ggtttggtgc gccagcgctg aataaaatac
    22921 tctctgccaa tctgctcttc cgttgcatga aactttttga ttttctcttc cttcctcggg
    22981 ctaaataagt catctccatt gattctggaa gtgaagatgg tagttttctt gctttcaact
    23041 tatgaccaca tctctcatga tgtaatagag aaagtatggc ctaaaccatc atctatttga
    23101 caccattgaa acagtatcag atgataaatg aatagactat aattattgaa tttttaatct
    23161 agaatataaa taaatctatt ttaatgcttt tatttttaga gtatttcagc attgattttg
    23221 ttcatcgtat gacatattcg agctaacgtg caaacagagg ttcttgtctt gcaaaaacca
    23281 tgtgctcttt tctactcctc ctatttgtgg gagaagaaag aaatttgtgg gttattttgc
    23341 agtgctgtaa gtcagtgttt tatgaatgct gcttcaatat cttcttgttg gggaaaaaca
    23401 atgctaagtt gactcatgca gctaaagtca cagtgtcacc acccccctta agtgctaaaa
    23461 gataaaagtg aggacacatc agcatgaatt gttaagctct gtacattatt catttaaaca
    23521 tctgctgttg gttcctcttt acatatggga ataaattata ccacatcagc acattctcca
    23581 tgctttttgt ttaagcattt aaaagttttt tttgtttttt tttttgtatt attaatatta
    23641 ttgtttctgc ttgggtgaca gcccccaaac ttatcagtgc ccacaactac agtcaaccag
    23701 tgtaacgttt ggagcatagg tgtctttatg tacatgctgt cagtcgcttg tcagagtaat
    23761 ttgaaatgca cagggccatt tataattcaa gtactcacaa ttttgctttg aaattaaaag
    23821 gtaaatcttt gtgccaaacc ttagcaaaag atcaggtgtt tataatctct ggtatgaaag
    23881 caaaatgcta tgcaaaagaa agtcaaactg attgttcagt attacagatt gagcgtttta
    23941 tttatgagcc aatttacaat cctgaaacaa tatgatatta gagcataatg taaaactaaa
    24001 ctgagggcct aggcctgtcc ttttcatgtg ttggcaggag ctacgtatga gagattagtt
    24061 atcgattaac agattattgg tcaaaccctc aagtggattg tacaagccat gcaatcaggg
    24121 taagggcttt tctccatgtc tgcctgcggt aactctgtaa tgggatgttc aagggctcct
    24181 tgtatgggtt atttgtgtcc tctgaatgtt tatcagtctg ctgttaggag gggaacaaat
    24241 gaaactttac atctgtaaag cacgtgcatg tgtttgtgga agtcttttgt atcctctttg
    24301 ctgagttttc tttgactttt tcccactctt tgcagtggtt gcttagtttc ttttcgatgc
    24361 aattagctca cttttcttct catgtcagca tgatgaagtg ctcagagctt tattgccttt
    24421 ctttattttt tatttctcaa atctgcgggt actttttatg ctgatagaga atgagtttta
    24481 ttgttgcgct tctcaatatt aatgtttaca tcatggtggt aggatttgcg cgccataata
    24541 taatctatta taaattgggc agtggaaatt ggatggtttg ggtggctaat aagagtccct
    24601 agcagtgcct gcaatcagca caactcacgt ctgggaactt gtaacattca gagcaggggg
    24661 ctgtgctgat tgcggctaga gctcagaact ttggcccttc ttccttaatt agcaatataa
    24721 atattattta aaattagcat tttgtaatca cggctgtgtc agaacagagt accattaatt
    24781 caccccttgt tgttttgtct aaacaagaat gaaaatacca tgtatgaatt aatggaatag
    24841 ttcacgctcc tttttatggc ttaatttgga aatagcaata caaaagccat aagatcatct
    24901 tctgatttta attctgtttt tgcaaatgac ttttcttccc accctgcgta gtgctcgtgc
    24961 tgctggcact cctctaactg gttgaaagac gctgttacag ccattattgc caccatcaca
    25021 actttgaccc ttctgggcta cagctaatgt ctccccggca atttgctagc tccctttgca
    25081 gtgcagatgg catgctccat cctagtacca agggtattat tgccacgata gcctcagtct
    25141 ctacctatat ggggagctta agccccgagg tgactcatga actctgcttt catgaatgtt
    25201 aatgcgcagg gttgcctctg cataatgggg caatgccagc gtgatggatt tttatatgta
    25261 atttaaattg aggtgtactt tatactttcc atttcatttc tattttaaca tatactagta
    25321 gaaacatata caacagtaac caacaaaaag aaaatccatt aaagtacaaa agtgtattag
    25381 cacattgatg gagtggacga gcgagagtcc tgctgcctgt catacttggg gactgtgggc
    25441 cacatgctgc tctctaatgg gaaaggggca ggggctgctt ttcctgtgca gaatgtgcta
    25501 ttggatttct cacttattct tttgagtgtg ctcagagact ccagcccctg caatggttct
    25561 ttgtgcacta aagaatctgg aatgcttaat gaattacttc ctgcactgca gcagtaagaa
    25621 acctattgcg aaagtgcagt actttttgca tttttctaaa ggtgtggaag acttctttgc
    25681 tgttttttaa gattccatct gatgcatttc acctacttaa cttgatttct tagccaaaga
    25741 tctctggttt ttgtcactgc tttagcataa ggataattta tcctgtctgt gagtaacaga
    25801 atgatgggca ttgttaccag ccaatactta cggtaccgtg tccccaaatg aaaacatttc
    25861 cccaatcttc tgttccttaa attgagttcc atgtggtttt aagtcccaag ggagaaggct
    25921 gggaaggtga acgggaaggt agaagacagc aattattaga agatattata atattagaag
    25981 tactgaagaa aatgtgctat gatattgatg ttatgattta ccttaaaatt aaaaattgaa
    26041 gccttgtagg agtaactcag agatattttt ctttgatata aagtgtcagg catccttcag
    26101 cactatgtga cagctacatt ttcagcggct acttctgtgt tttgagagta gaactaaaaa
    26161 cataatttga tgcaaagaat ttatttggtc aacttagctt ttgtttttgc ttggcaacaa
    26221 atagttgtat tgatatcttg gaagtatttg cagtgtaatt tttgtgtatc agttgtgcac
    26281 gaatgtggtg taaaatctat tagaaactta atatgtctaa tagttttgat tgaaaataca
    26341 gaccatgtga tatagttctt catttgtggt gtgattagta gagcatagat cgatatttac
    26401 tttcagagga tcataaaatc accaaggttg gaaaaaacct ccaagaccat cctgtcccac
    26461 cgtccaccta ccaccaatat ttcccactca accatgtccc ccagtacaac attaaaatgt
    26521 ttcttgagct tcttttccaa ttatattctc taataaacgt tcttagttgg tatttctgga
    26581 taacacttct ttcggttaga cagtcacaga aatcaaatag tgaagcaagt ttgaacacta
    26641 tttgtccttc tgaaagactg ttacatactt gtgtgttttt gtctgcatca cacttgcttt
    26701 gatttacttc tgcccagtgc agaaaagtcc ctcctgccct ctccctcccc ccaagtcctg
    26761 ttattagact ctgaactgag tgcatttctt aggttataag attttggaac tgagcatatc
    26821 actttttgaa cagcactaaa tttgacttta gggatgcaag caacaaactg catgaccaaa
    26881 atgaattatt atataaaaca agaataaagc agaataacag agtaaaacgg aataaaataa
    26941 ggatataaga gcacagaatt tatgtagtga ttcatatact gagttagtaa cctttgttcc
    27001 aaaatctgat ttattctgag agaagtcttt gtagcttttt tttccagttc ttgtgatggt
    27061 tataagctca gttgacactc accagtctaa aaccagggga atgggaatta acaatgcttc
    27121 ttattattga aattcagtgg ttgctggagc agaattactg aattggtgat ggggaaaaaa
    27181 tatttctaca taagaacaaa tgcaaaggta agtataatgt gcacaaagca agtacatttc
    27241 tgttgtggaa acactgcata aggtggcaac aggttagctt tcagttagcc aagtggtttg
    27301 gggtcacaga gtagcaacat agtatatttc agtttaattt tcttctagct tgtacattcg
    27361 gttgctgtgt actgttagac atttggccac tactttaaaa atccgtataa tatcaattaa
    27421 ctcttcctta cgcagaaacc tggcgactaa gagcaaatca ccttttaacc tcgtagcctt
    27481 ttcccttcca tctctttgag aggcttattt tttcagaacc agagttactt ttgtagaggt
    27541 cttctaaact ttttcctgtc ctgtgaactt ttttatttta cagcgattcc ataataggta
    27601 ttttttgcct tacaagtgaa aaacagtagg tatccattca ctcaccataa tttccttaca
    27661 ggctgtgagg tggcccacct tttgtagcaa gctgagaaga gaagctttct gacccaataa
    27721 gaaaaggaga cgtgttttga aaatcctatc tggaaaacag tgaagctggt aagtatacga
    27781 cgctcacaaa aaacaaacgc tgacagaatt gctgtgactt ccacaaatta gtagttttga
    27841 tctttttttt cttttttttt tttttttgct tttaaatggt atgcattttc tggaaagtga
    27901 aactgatgtt aaaaataaat tgatgtaaac gatattatga actggcactg caagtaaaac
    27961 attctcttct gaactaaagc actcagatga aaacgtgttg agttactgtt agcagaaatg
    28021 agatgcactg agatggtttt ttagcaaaac attaagtgag actacttctg aaagtagatc
    28081 ctgctcacca aaccacaatg aatgaattat tttataacct atgattcacg gtgagctttg
    28141 aggagatacc atttctttgc agagtcacag aatggtttga gttggaaggg acattaaagc
    28201 ccacctggtc ccaactgtct gccatgggca gggctgcccc tcaccagact gggctgccca
    28261 gggccccatc cgctgtagtc ctgaacatct ccagggatgg ggcaacacag cttctctggg
    28321 cagctgtgac agtgcctcac cgccctctga gtgaaaaatt tcctcctcag atctaaccta
    28381 aatctcccct ctttcaattt aagactgttt ccccttgtcc tatcaccatc tgcctgtgtt
    28441 aaaagtcatt ctccatcttt tttttttttc ctgttaagtc cccttcttct tgtgttacac
    28501 ctcttaagta tttggcatat agagatgctg tattacatat tttcagtagg agggaaagga
    28561 aaaaaggaaa cacactgaaa aacagaacac ttgttgggga catatcaaaa gctcccaaat
    28621 ccttcagcat tttttaggtt gcaattgatg tgttttggat aagcttagta gctagaaaat
    28681 tctcttacac tgtgttccat agctgaacca gtatttcatg gaatcataga atcatttggg
    28741 ttggaattct aggtactgtg gatgtgaatt tgcaatgctt ttattcagtt aagaagtagg
    28801 cagcagacca gttgtctcaa ctataaaatg tctacaaatg caaccccatg ttggttgcca
    28861 tggtggcaca tggtcctggt gtggctctgt ttttgaccaa catgcctgtt ttttttttaa
    28921 tactgatgga tctgttcagt gtttttttac cactaaatac atccccacct ctgttcagta
    28981 caggttttca atttattcat tatttttttt tgttttcttc atttgcaaaa attatttggt
    29041 gtaaggagct aggaacatca ggatggctgc acaaggtaat gtcaaaggtc tttctagcct
    29101 gccatcaccg ttggaggcag cggtcagtga tgttgtgtag atttctttaa cgaatgctca
    29161 ttaagatgtc ttgttatggc ctggttttca gagctactga gcacctgtgg cttccaactt
    29221 actttggtgg gagttactga ttcttatcac cactgaaaat caggacagcc atttctactt
    29281 catgctcgtg ccttcatagc ctttgtgatt ttacaatagc cagatgggga acatggaagt
    29341 gcattatcat gtagagaatt ctgcgtgtaa aaaattaacc ccttggtgct gagtgacatg
    29401 tgagcttctg cacaggagta aatgcatttg gcaccacggt ctcccaccag gaaatcccta
    29461 ccatctgtac caaaaattta tgaagtcaca agtcattctg tatgatttaa actggcatct
    29521 taaacatagg tgcagtgatt ttatattcta gaacaatact acaacactaa aaattttcat
    29581 ttaaaaattg ccatgtactt acagctatac aaatgacctc gagttcaatt caagtaagtt
    29641 gttacctctg gaggtttacg tgttgtcaga ttgagaccat atatagtttt ggccaggggc
    29701 tatgcaaagg gttgatgatt aattatttac cagtaatact aattaatgca gttctgttac
    29761 tagttttgat tattttgagc tttacaccaa ttaaaacttc tccagatgta ttttcttttt
    29821 ttttttttaa gtctactaaa aagtaaaagc aaaaaaagac atgggagtag cagagctcta
    29881 ctaagttttc aagaaaggca aatatcaaat tacctctagg cggtgtttct gcagagtctg
    29941 cagctgcacg ttacttatat actatgtgta atgttcatga aatacagaga aaattttgtt
    30001 tttcaacaga tattattgtg gatgcgtgta tttcagtttg aaactctgat ttccaaatac
    30061 tttgttaagc aaatttttaa aatactctct atttcttttt ttcccctact taataacttc
    30121 tatcattagg atcatggtat actttagccg tgtggatact ctacctcctt ttctccactt
    30181 cccactagaa gaatttagta ttagggctga ttttaacaga aggtagttct tctgtttagg
    30241 ttgtgatgtg tttttgcctc tttccctcta ttgacttctg cttttcttgg aagaggtttt
    30301 cagcttgttg gaggctggct ctgggttaga gttctctgtt cttgattttt ggtggaattt
    30361 acaggtacag aagtcacttg aatgtggggt aatcagcaac aagcatctgt gtctgtccct
    30421 gctttggaaa acatttaagt gtgtttccaa agttctgcga gaacctgaga aatgtgatcc
    30481 agtgaaggac tgaagtgcct gaagatgtgc aatggttctg aaaagaaatc agctgagagc
    30541 ccctcacttc agcaaggagg cctctcccat tctcatttcc catctcccag ctgtgtgggg
    30601 ttggacgttt ctatgtgcct gtatctctcc cccagcagtg ctgggctgtt tggagcagag
    30661 ctgcggcaat caggatgaga gtcacagagc agtcagtgct cagactcttc tgtccgcaga
    30721 cagaactaac aagttttctg acagaaggca gtgcaaagca tggctttctt ttagagactg
    30781 gcagaggtgt gactcgtgtg gcagcccagt ggtgagacag ctcagggaag gtgcaggggc
    30841 cccaggctca acctgctgta taaatttgcc tggaggcaaa ggctggagca gggcaagatc
    30901 acagcatttc tttctcttcc cttgactgga gggatggcac gcaggttggg tgacatagga
    30961 gaggatgaat ttaacgcggt gacttccgtg cttcagtaga ggaggtgttt gaaaagaaca
    31021 ataggggcta agctattctg agcacaagtg gatttaatct cacacacaca ccttaactcc
    31081 gcacaaaata gggaatttga gaccacttca atatttttgc caccagcaaa atagcaggtt
    31141 ctgttatcat ctctcaatta cataaacagc agttgcctga tgcactctga tatttttcta
    31201 gcacacaagt tcccttttgt ttatatgatc tgtagttact tgctggtttg tggctgtcct
    31261 tctcacttta ttccatctca gttaccttat gcttagattt tccatttctg tggatcagaa
    31321 tctcgtttca caattgacaa ttgtactcat gatttctctg aactaaatca gaagtattgt
    31381 ctctagcttc ttgtcctgtg tagaaacatt tggaaacaag caagatagtg actttgtttt
    31441 gccttgcctg tagttacttc gacttttgtt ttgactctta gacctctctg catgcatcaa
    31501 ggtgttgctt tgcctctgtc aacttcctca cgatagcaga gcttttctac tgtttttaga
    31561 tacgttcttc ttccatttgc tgtgtgtttc accttatttg aaggctcttc tgttgatctc
    31621 tctgatgttt taattctctc ggtggtatgc tgatggggtt ctcaacatct gataaggaat
    31681 gaagaatttg ccaattctga tgcctgctct cagcatgctg gtgctatcca gaagtttttt
    31741 tcccagtgct gtaaatgaat gtttttcccc taacgtatca cctaaaatac tccagaccaa
    31801 tgcttcaaac agctcctgga aatgatcact tcagcctgtc cttctcctta ctgctttcta
    31861 attggtagat gtactacaga ggctgacaga atgaaggtca tcaggctgaa aagtggtgta
    31921 tttctgggtg ttagatgtgc ttgtttgtgg aaaaagaata ctttgtttcc cacaaatagt
    31981 tgtatatccc tgctacagtt tgcttcttaa aaactgagca gaaaaaaaag ctgacatgga
    32041 aacaaaagaa gcagaaacaa tgcagactgt caggtggtga gctgactgtt ggcaccaggt
    32101 gcccgcgaat tacacccaac aggtgttcaa atgaggcaac atagataatt aacttaaatg
    32161 ggcccatttt cttaaaaact ccctctttta tgctgtatac aattatcttg tgcactgtga
    32221 ggcctagatc atttaaaaag gcctaagctc agcctctgat tttgcgggtg caattcactg
    32281 tgcgcaacat acttagctac ataattagtt ttgcaaaaga ggccttcagt tatgcccagt
    32341 gtaattataa ttgcagatgt aaatttgcat ctgccaaaga tgaggaggct tttaaaactg
    32401 aaaacttcct gtcaaccggt tgtgagcttt tcttccttca tcatttgcta cgtgtatgtt
    32461 catagccaat tattgcaagc aaaggaaata ttttgtaaat accagttgat gtggagtcag
    32521 aatagaaata aatatctagg atgtgaggtg aactctccac tgcacagctg ttgtgtaagt
    32581 actgtgacca gtgagaaacc attttgactc agatatcagt tctgtaacag gtaatgtctc
    32641 ctgtttgttc tcttcgagtg tatgtgcatg ggtgtagaaa tgtggcggat aaaaggatct
    32701 taagatagca atatttaatg taagcagcca tcctggcatg ctaactacag gaaaaaaaga
    32761 gaagtgattg attgttccaa aagaagaaac atctaattcc ccaattaata ctgaagtcca
    32821 gtttaacatt taggatagcc atttgatttc ttcccacgat tgcctaagat actgagtttt
    32881 ctttcatagt tcctttcttt atctttcagt tgcagtaagg aaaaaacata atgcaaatgc
    32941 tagggattct gtgttagttt tgacctctga ggctctcaga tttatcagtc acaaggtagc
    33001 ttgctgtgct gcagtctaaa ggcatgattg ttacattggg tggattctgc tttcaaagag
    33061 tctgcttggt gaagaatgag cttttgatat ggagtattaa tgcatattta ttacagctga
    33121 atattcttgt gtgaattgaa agtgaggggt ctatatacaa gaaaggattt aaatacactt
    33181 gatatgccaa aatcaaagtt ctagaaattc tgtttcatgt caccctaact ggagatactg
    33241 aaaccaccat cctttctttc aggcttcatg ggcatcaaga ttttgcctgc tgaacatgcc
    33301 cagaaacgtg aagccttgta ggcttttgct gcctttggtc tcggtctttc agaagagctt
    33361 ggtcaagcaa tactttcaga gtgtaatagg gatagaattt atattaaata gtgaaaacta
    33421 ctttttgccg gagatgagct ttgagaaggt aaaggtggtg atggtggtgc tacagatctt
    33481 tttttatggt agctcatata gctcatagac tagacgtgga gtatgagctg cactgaaggg
    33541 cccttatttc tagaagcaca ggatgtggtg tcacagtcat tattaaacaa aattgcagtc
    33601 atatcgctcc tcatctcaac atattgaagc cccagactat tttatctgtt ctcatatgta
    33661 agtgctctac cactttgatt gttttaattg ccatttactg taacttcttt aaatcctgta
    33721 tatcattctg gggatgggga gaccagaact gcatacagtg ctaaagatgc agaggcaccg
    33781 aagtcttacg tattaggaaa aggttatata tagtctgttt ttcagtacca atctcaacaa
    33841 caacgaaagt atgatgtaaa tgctagagag catttctggg atgtctccaa gatctcttgt
    33901 ctgatttttg accacagctt ccaattctga gttgagcatc atgtagacct tcagattatt
    33961 tttcccatat tgcattaact tactttatct cttccccccc cttttctgaa gtatgtttct
    34021 ctgtgttttg cagtggagga gaagtatgac ttcagctagg attaaaagta tgcttagcac
    34081 atatccagga gcttagttgt gtaagaatgt tactgccaat agacgtacag atgttttcac
    34141 ttagctggac tgttccttta ccccaaatac agcaatgctc agattcaatt cactgatgct
    34201 aattctctag ggcctttgta agcctccaag gtgtatcaac ttattacttc agcctcttca
    34261 gtattttaca gatcagtaag aaaaaagtag cacacctgct tttccaaatg taacgcatgg
    34321 aaagaagaat ctcaccccac atccaaagtt gtgagtatct tctcaagaag tgcttttgct
    34381 aacattttac tgggagattt cttaacttaa gggataaagt gatgtgtatt tgcagtctgg
    34441 ttcctttgtg tataaatact gataaaatac tgctctgcat ttaggtagga aacacaatgc
    34501 tgagggcctg ctatgctttg agatgactgc gatttggtag atacttgggc tcctacgtgt
    34561 ggatttaaga gcatgatttt aagctttaaa aacttgggac aatttcatct gctggtgcca
    34621 aatattactt cctttaacag gatcatttac aggatggtat gtttgaaagc caagaaatgg
    34681 ttgtcactat actgaaataa aaagcttaac tcttcagtag gttcagttat aaggataatt
    34741 acatcattac taaaactact gattcttatc aattaaaaaa ctgtaccatg gaacattctg
    34801 ttgttttact agccttgcct tgttttctga agagaggaat attataccaa aaatcagact
    34861 ttgtcccctg aagaccactg ataggttggc tgaattttga ccttaaagca gaccaaagaa
    34921 agagatatca gagagcacca tttttatgag agctgaaagc acgatttaga gttgtatttg
    34981 agtattgtga tgagttaata actgtggaat tgactcagaa gctttggtag tggagattag
    35041 agtcaggaaa atagtcaaat ctggttgtta aagcaaggaa gttctgtctc agaactggat
    35101 tttaaattta aaggcaagaa gcttgtctct ttgtaccata ggagagatga aaaatagcat
    35161 tataatgcag ctcttgtgtt accgtatgat attttgctga catattttta tgataataca
    35221 gtagagttac actagaaaaa tactttgtcg ttgttgcatg ctttttttca tatccgtgtt
    35281 gttcccacct tttgagtatg tttttaaaat atagccatta ttttatttac tgagctttgg
    35341 gagacctgaa caagtcctcg ccacatccaa ccctggaacc gggaagtaaa agcatgctga
    35401 agtcttctgc ctcactcaga accaaaaata aatcatagga catccatcag ctctgaataa
    35461 cttaagagta aacaactatt acgtgtgcca gaatgagcag actgtataaa gacggacgaa
    35521 tatatcctga agcgtttgtc tgttgactct cctgaaccct ttaatcagag agctttggct
    35581 ttcctttaac actgagaaac caaacagcac tgtgaactct taacctgtaa gaggacatcc
    35641 accgattgta tttttgttag agaaaaaatt atagaattgc ctaaaaaagg tatgtaattt
    35701 atttgttctg tagcaacagg caccatgcca ggtaggcagt ttgctttcac aaatccattt
    35761 tgctgtgttt tacttgcctt tactttcttt acttttgtca caaacattta gagggaaaaa
    35821 tgaggctgga atctgtaata gggattcctg ataacttgtg tgctttgcac tgtgagaata
    35881 ttctaggaaa ttgcttataa atttgctcga ggcattatag cacaagtgct tcagtctatg
    35941 gaatttgtaa ctgctgtttt aggttgctgt caattgctta tgttaaagca gaacttattt
    36001 taagcttgac aaacaggaaa tgtattttta agtacaatgg aactgctgcg gttctctcag
    36061 ctgaatttct ggtgtgttga ttaaattctt taaataaagc aggtgttaga gtaacgacct
    36121 gtgcaagtta gttactctcc attttcaaag ggatgagcta ccattaagct tttgtttatt
    36181 atatgtataa attgcaatgc gatgtactgt tccacagaca aagccattct ctatggacag
    36241 gtctcaccag taggctgcca tcgtggtacg ttatgtgagc acaaggcacg ttctcctcac
    36301 cagttctaaa ctttcccttt aatcctttgt tgaggctcat tggagtaatt ctgctgcaaa
    36361 catcagtctg aagagacgca ccagcttaag tctcttctgt tctttacgat aatcatgaag
    36421 ctcctcttag agttgtcagc aaccttgatt ttattttggt gtgaagtaat
//
