# Supplementary material for: The serine/threonine kinase 33 is present and expressed in palaeognath birds but has become a unitary pseudogene in neognaths about 100 million years ago
Source: BMC Genomics. 2015 Jul 22;16(1):543. doi: 10.1186/s12864-015-1769-9 (PMC4509753; doi:10.1186/s12864-015-1769-9)
Supplement: Additional file 3: — Contains the stk33 sequences from all birds examined in this study. [file 12864_2015_1769_MOESM3_ESM.zip › Aves stk33 sequences/Neognathae/Gavia stellata (red-throated loon) stk33 pseudogene.gbk]

LOCUS       Gst_stk33_pseudogene     56950 bp    DNA     linear 
DEFINITION  Gavia stellata serine/threonine kinase 33 (stk33) pseudogene.  
SOURCE      Gavia stellata (red-throated loon)
  ORGANISM  Gavia stellata
            Eukaryota; Metazoa; Chordata; Craniata; Vertebrata; Euteleostomi;
            Archelosauria; Archosauria; Dinosauria; Saurischia; Theropoda;
            Coelurosauria; Aves; Neognathae; Gaviiformes; Gaviidae; Gavia.
COMMENT     This record uses data from DDBJ/EMBL/GenBank entry JJRM01070332
            We downloaded the assembled contig(s)
            from the WGS project and performed a local BLASTn search with our
            genomic stk33 sequence from the African ostrich (KP072780) in order
            to identify the corresponding contig(s). We then used nucleotide
            and amino acid sequence comparison in order to identify the stk33
            exons.
FEATURES             Location/Qualifiers
     source          1..56950
                     /organism="Gavia stellata"
                     /mol_type="genomic DNA"
                     /db_xref="taxon:37040"
     Gene            1..56950
                     /gene="serine/threonine kinase 33"
                     /note="Exons have been identified by sequence comparison
                     with the stk33 sequence from African ostrich (Struthio
                     camelus) [KP072780]. Remnant exons contain several stop
                     codons and frameshifts within the ORF coding for stk33. 1
                     Exons have been lost due to large genomic deletions."
                     /pseudogene="unitary"
     Exon            1..111
                     /gene="serine/threonine kinase 33"
                     /pseudogene="unitary"
     Exon            21388..21752
                     /gene="serine/threonine kinase 33"
                     /pseudogene="unitary"
     Exon            26278..26390
                     /gene="serine/threonine kinase 33"
                     /note="frameshifts and 1 stop codon within the ORF for
                     stk33"
                     /pseudogene="unitary"
     Exon            27706..27810
                     /gene="serine/threonine kinase 33"
                     /note="1 stop codon within the ORF for stk33"
                     /pseudogene="unitary"
     Exon            29052..29191
                     /gene="serine/threonine kinase 33"
                     /note="frameshift and 3 stop codons within the ORF for
                     stk33"
                     /pseudogene="unitary"
     Exon            30212..30300
                     /gene="serine/threonine kinase 33"
                     /pseudogene="unitary"
     Exon            34150..34235
                     /gene="serine/threonine kinase 33"
                     /note="frameshift and 2 stop codons within the ORF for
                     stk33"
                     /pseudogene="unitary"
     Exon            40606..40681
                     /gene="serine/threonine kinase 33"
                     /pseudogene="unitary"
     Exon            45462..45560
                     /gene="serine/threonine kinase 33"
                     /pseudogene="unitary"
     Exon            45839..45924
                     /gene="serine/threonine kinase 33"
                     /note="2 stop codons within the ORF for stk33"
                     /pseudogene="unitary"
     Exon            51418..51655
                     /gene="serine/threonine kinase 33"
                     /note="frameshifts and 11 stop codons within the ORF for
                     stk33"
                     /pseudogene="unitary"
     Exon            54522..54605
                     /gene="serine/threonine kinase 33"
                     /pseudogene="unitary"
     Exon            55648..56950
                     /gene="serine/threonine kinase 33"
                     /note="frameshift within the ORF for stk33"
                     /pseudogene="unitary"
ORIGIN
        1 GTAGCTGAAG ACTTTGGTAT TCTCTCCTAT TTAACAGTAT TTCTGTTTTC ATTATGAACT
       61 GAATTTGTGA TAAAGTACAG GGTTTAATTT TGATATTAAA AGTATTCTTA GGTAACCTGT
      121 ATTGCCAACT TTCCCCGTTT GCCCATAATA ATTCAGTTTA TCCAGAGATT ACAGAAAAGG
      181 TCATCAGGAG TTACTTTACT GAAATACTGC GTATTAGTGA TATGAAATGC CAATTTACTA
      241 AATCAAGCCA TAAATACATC CTTCAACTTT ACTGCTACTT TTTTTCCTAT TTCCCAATAA
      301 CGTAGCTTTG TCCTGATTAT ATTGCAGTAC AAACATTCAA ATTCTTTGAT CAAATCTACT
      361 TCATAATTGT GTAGACTGTG ATCCTATAAA GCCCTTGCAT TCTGTATGTA GAAGCTTTGT
      421 CTTGTTTTGT ATTATTTATT TAAACACAGA AATAATGCTT TGCAGTCAGT TTATTTTGAT
      481 ATTCTAAAAC CAGAAAACAG TGTCCTTGTC AGGGCTAAGG CACAAAGGTT AGCCGCAGAG
      541 TCTTGCTTCT GTTGCCATAG CTGTTTTGTG GTTGAGATGT GTGTTTCATT TTCCAGAACT
      601 CTGATATTCA TAATTCTGGA GAGAAAAAGA AGTCAGCTAA TTAAAAGCAA ATATTTTGAT
      661 TTATGTAATA ATGTCTTGCA AAAGGTGTAC AAGGTAGGAT TGCATTTGGG TGTTTGCCAA
      721 CATTGAAGAT GTGGCGGAAA CATTGTTCCT CAAAAGTAAG ATACTCTTCC TAAAATACGT
      781 TATCACCAGA GACATGGAAG ATGTGGGGAT TTGTGTTGGT ATGGCAGTGA TTTTAAACCT
      841 CCATCTGCCT TCCCTAGACC CTAGTAGCCA TTCACTTATT TCATGTTCAG CAGAGTTTAA
      901 AATATTAGGT GGTTTAAAAA AGGTAAACGA AAGTATAATT ATTAGGTATA GATAGAATTA
      961 CAGTAAGAAG TTTTTGAGTG CTTTCCAGGA GGACGCACAA GCTCAGACTT GCCTGATCTG
     1021 TTTCCACCCA TGTCCCTTCA CAGTCTTTTT TTCTGATTCA TTTGGGAAGC TTCCTTATCG
     1081 GTGCACTGCT CAGTAAGGGG TATGCCATCT GCATATTATT GTAAATTAGA GGATTCATCC
     1141 ATCTACTATC TTAGATGAGT ATGGCTTTCC TGCAGGAATT TGTTAAATTG TACAAATTTA
     1201 ATTCTCATAT CCCTTCTGGA ATATTGAACA AAACTAATTT TATGACTGCA GGGTTTTAAA
     1261 GCAGAAGGGG CAGTAAACTA ATATAATTAA TCATTGTGTC ATTGCTACAG AATAATGGAC
     1321 TAATTCTCTT CCTAATTTCC AGTTACTTAT CATTTTAAAC CTCACAGGAA AAGCAGCACT
     1381 GTATAGAAAG CAACAAGGAA CAACCAATTA AGAAAAAATG TTTTGTTTCA TCATCTTAAG
     1441 CAAGTGTAAC AGAACTGAGG AAACTCTGGT TGTGATTTAT TAGTTGCATT TGTTCTTTGA
     1501 GTTTTCACAT AGAGTTAGAT ATTGCACTGA ACTGCTTCAC ATAGAAAAAA TAATGATTTT
     1561 CCCCATATTG ACATTCTGTG CATCAAATTT GCATTTTTAA AAAAACACTC AAGTATATAG
     1621 AATAATTGGC TTGAGTTAAA ATGAACAAAA CAAGCCATCT GAAACTCTTA GTTAACAATA
     1681 ATTTTTTTTA ACATCAAGTG TGAAAAAATT AAAAATTCCT GTAATTACAA AAATTCAATT
     1741 GTAATCTGAC ACACTCTCCT AATTCGGGCC ACTTAAACTA AATACTTATG TTTTACTTAC
     1801 AAGACTTCAA ATATTTACTT CATAGCGGAA TTAAACTCTG CCATTACAGG TTGATGAGTA
     1861 CATTCTTTAC CAGCTGATCA TTTTAAATGT ATCTACTACC TGTCACTAGT TTGGGTGTGA
     1921 AACTGTGGGA TCTACTAAAT CTTTGCAGGT TCAAGTTTAG ACTGGCACAA TAAAGACGAC
     1981 CAATACCTCT GATAACTCCC ACTGGGATTG GAATTTGGAT GCTTTTAGAG TGATTCAGGC
     2041 CTTTTCAGCT AGAGGCAAGG GGAGAATATC AAGAAGGTGG AAGAGAATGG AAGGGAATGA
     2101 AGCACTAGGA AAAACTGGCT CGAGATAGGT AAGGAAGGAG CTGGAAAAAA AGCATCACTG
     2161 ATAAGACTGT CTGGAGCCTG TGAAGATGCA GCTGAGTACC AGAAGAAACG AAGGAAAGGC
     2221 AGAGTGGGAA TGCAGGAGGG AACAGGAGGT GCTTGATGGG AACAGAGACT TGAGTTCTGA
     2281 CACACGTGAG AGAAGACTCC ATGGGATGGG TAGGACAGAA AGAGAGAGGG CTAGTGATAT
     2341 CTGGCAGGAG TGAACAGAGG AGGAAGATAA ATTGGTAGTT CCTGTTGCTG TGCAGAGTTC
     2401 AGCACCATTT ATGGCAGCAA GCTGGAAGGC ATTTAAAGGC TGAGCTTTCA ACTAAAAAGT
     2461 CTCATTAAGT AGAGGCTCAG TAACCCTATC AGAAATGTTA GGAGAAAAAC AGTAAACAAG
     2521 GCAGCATTTT TTCCACTGGT TTTCATATAA GTACAGCTAA TTGAACTGAA CCTAGAGGAA
     2581 GCACTGACTT GAACCCTTTT TTTTTTTTTC CCCTTGAACA GGAATTCAGC ATGAACTGTT
     2641 TGTTACTTTC AAGTTTTGTT AATTTGGAAA AACTTTAGTC ACTGCTAAAC CAAATTAGAA
     2701 CCTAACCGAA TAATTAACAT GTTTGACCCT CTACTTAAAT GTAATAAATT CATTATCAGT
     2761 GTGGGGCAAT ACTCCTTTCT GCATTCCCCA GCTCAATCCC ACATCTCGTT TACCCTGCCC
     2821 AGATTCCTTC CAGCCTTCTG CTTTGAATCA GGTGGTGCCA TAGGTTGTGG AATACCTTCC
     2881 AGTGGGATGA GTTGGAGAAC ATTGGTAGGG TTTGGTCTGT GTGAGTAGCA TTGCTCAGAG
     2941 TTCTCTTTTT CCTTATTTCT CTATTACTGC TTCCATTCTC ATGACAAACT TCATGAAGGG
     3001 TGCAGAGGAA TGACCTACCT GCCTGTCAGA CACTAGGGAG AATATTTCTC CATGTTCTGT
     3061 TGTACTGCTA AGCCAGCTGT CCTCCGTGCC TAATAGTCAG AGGAGCACTG CTGTGACAAG
     3121 CCATTTGGAA AAAAAGTAAC AGGGATTGTG TGGGTTTTCA TCTAGAACTG ACATCAGATG
     3181 TTTAAAACAT TTTAAAGAAA ATGCTGGGAA ATTAATATAG AAATTGCCAT GCAACTGTTC
     3241 ATGCCAGTTA TGTTGTTAGT AAACTTAAAT GCTGTACAAG CAAGCTTTTT GAGTTTGATT
     3301 TTTATTTTAC TCTGTCTGGA GAACATGGTG TCAAATGCCC ATTTTTTATT TTAAGAATAG
     3361 TCTTAAAAGA CTTGATTGCC CTTTGATCCT AACGTTGTGT TGAAGGTAGT TCAAAGTTAT
     3421 AAGGAGTTAT GTATGCTGTA TCTTAATGAA ATGCTTGTCT GAAATTGTAC CGATAGCCTG
     3481 CTGTGAAAAA ATCAATTTGC CATCAGCAAA CTGAATGTAC TTGATGCTCA ATTCAGTTCA
     3541 CCCAACTATT TCACGTTCTT TCCCTGTAGT AAAACAAAAG GGTCCTGAGA ATTAATTACA
     3601 GTGTTAGCAT CTGCTCATGG CAGCTTTGCT GATATACTTA GTCGGATAAG GTAGTTAAGG
     3661 CGGGAGTGAG ATGGAGTGTA AAGTATTTCC CACTACCATT TCTTATGCAA ATACTTTTTA
     3721 AAGGACAGGC CTCTCTGTTG ATTCCTGCAC ATACTTTTCT TTTTGCAGTA GAGTACCCAA
     3781 ATGTGTATAA AATCAGGAAA TACTGATCGC TTCCAAGTAA TTTGTATTAT GTCACTTTTT
     3841 CATGTTTCAT ATTTCTACAA ATATTGCTGG CTGCACAGTG GAGTATTGTT TATCTGAATA
     3901 CTGGTAATAA CATTTCTTCC TTTAAAGTAA ATTCCAAACT TTTTTGGGAT CAGTAGATGA
     3961 ATGAGAAGTT TGCTGAGATT ACAGGTTCCT CAGATTCCTG ATGTTGATTC TTGTATTAGT
     4021 GCAATTCCAA CCTGCTGTGC CAAGTACACT GTGGAGCAAC CTCGAATGCT GGACAAGCAT
     4081 ACTTTTGTGT TGTGCAAAAT CTCCTTTGAC AGTTTCGTCT TCATGAACGT TAAAAAATGT
     4141 TAGTGTGCTA ATATGCCAAT CTAAACTGAG GTTTTGTTGT GCTAAATGTA GATTGAGCTG
     4201 TAGCACAAGC CCACAAAATA TTGGTATTTT TAGGATTCTA GTATTCTATA ATTTTCTATT
     4261 TTAATGCATA TTCAGGTAAA TAAATCTCAC TCATTTGAGC TAGAAGAAGG ATCAGCTCCT
     4321 GTACTTTTTG TCTATGCTTT TTCTTTTTCA TGAAACATCA CAAGGTATAA ATTACCTCTC
     4381 TTGGAATGCC TGAGAAAACA TGATCTCTTA CACCCAAGAG ATTTTCATTA TTTGTAAATT
     4441 CTCTATAATT TCTCTCATGT TGGATTTGAA ATGTGTTCAT CCATATCACT GTATTTTGGA
     4501 GAGGATCGTC TTAGGTTTCT GTGGGAGAGT GCCTCAAATT TGGTCTTGTC ATGAACAATT
     4561 GTGATGCCAC CAATGGTAGT AGGATTAGTC CTGTTTGAAT TGGAGAACAA TTTCAGTTCA
     4621 CATAATTATA ATAAAAAACC TAAATTTGGT GAAGTAAGAA CAGGTTTATT GTCTTCAGTA
     4681 ATCTGAAAGA GGAAAAATAG AACTAGTGGG AATTCTGAAT GTTTTTAATA TTTATTGTTT
     4741 CATATTTTCT GACAAGCTGC AAGCACAAAT GGGAAAATTT TGTTTGCATG TCTGAAGGTA
     4801 TAATATATCC TCTAAGCCTT CAGAAAATTA GCATGTGGGC CATTAGTTGC TTGTGGGTTT
     4861 TGAATGATAA GTTATTATCT GAAGAAATAC AATCCAAGGT TTCATTAGAT TAAGCTTTTT
     4921 CTTCTTGAAG ACATTTGAAT ATTCTTTATG ATATCATTTG TTAATTTTAT TCTTTTCTAG
     4981 ATATATACAA AATTATCATT AATGCTTCAG CTTTTATATT GGATACAATT CTTAATTTCA
     5041 TGACCGTTAG ATTGCCATAT ACCAAATGCT TTTAACCTCT TAAGTCATAA AAGAATTGTT
     5101 GAAGAAGTGC CTGGCACTGG TCAGGTGCAG TGATAATTAA TACTGAAGTG AAAAGAAAAA
     5161 TATCTATATT ATTTCATAAA CTAATACTCT TATAAAACTG TAGTAACATA GTGTGACATT
     5221 TAATATGCAT GCCTGCATAA CTTGTTTCTT CCATCAACTA ATATTTAACT AAGGGTTGAA
     5281 AGAGTGGATC TTTGCTCCCT ATTGGCCTGG CAGTTGAAAA GCATTTCTGT ATTTTGTAGA
     5341 TATGCTTTAT TAGAACATCA CATGGCATGA AATTTAAACT CTACGCATGT ATAACAGTTT
     5401 TTGAAAGAGC CTGTGGTTTG CTACTCTTCC AGAGCAAACA CATCCTCTAA ATAATAACCA
     5461 TTTTGGTGGA TACTTTGAAT GATTCCTGAG TATGTCTAGA GATAACCCTT GAAAATAAAA
     5521 GGTGGTCTAA GCAAAATGAA AACACAACTA AACTACCAAT AACTCTGGTA ATAAAAGAAC
     5581 AGCCTATCTG GACCTCAGAA CTGGGCTGCA CACCCCCATC CTTTTCTGTT TGTCAAAATG
     5641 CACTGCAGTT ATGCAAACAG GGAGGTAACA AACAGCCTTA GAACTAAGAA ATCACTTTTT
     5701 CTAATACTGG ATTAATCATG TGCTTCATCC CCACATCTGA GGGAGAGTAG AATCTGCTAG
     5761 TTGTGTAAAA AAGTATTACT GAAATTAGCA GTTTACTGAA ATCATTGTGC TTTTCTCCCC
     5821 TCAGTTTGAA CATATTTAAT TGGCAAATGT CATAAATACA CAGTTTATAA TGGAAGAGTA
     5881 ATTTTTATTA TTTAAGTTTC TTAAACATTT AACATATAAG GACATGTTGT TAGGCAAAAT
     5941 ATTTGATCTA TTACATATAG AAAATGCTGT TGTCCTTCAG AAAATAGACT TCCTTATATT
     6001 ATTGTTTTAC GAAAATGGCT TAATATCATG AAATTTTTTA TCTATTACCT TTCTTTTCAT
     6061 CATAAGTAGT TCCCATTGTG TACATGTAGA AAGAGTACAC TTAACCTGAA AAAAAAATCT
     6121 TCATACTTTG TAATTACTTT TTAAAAATTA TTTATCATTT TATATCTATT TAGAAAGGCC
     6181 GTCTTAATTA GGAAAAAAGT CTTATATTTC TTTATAAAAA TAAGATGGTT ATTTATTAGA
     6241 ATTGCTGGTG AGAATGTTTG TGATCCCTTT AGATATGAAT AGATACTCAG GTGAATTGAA
     6301 AACTAGTAGT TTTTATGATT CTTGAATATA GTTTCAAGCA AGATATATGT TTTATATGTT
     6361 GTTTAGCAGT ATTGAGGGGA GGGAAAAATA GAAACATATT TTATCATTCT AGAATTTTAT
     6421 GGCACGTGGT AATTGTTACC TTGAAAATAG TCAGGATACA TTTTCACATA AGCTGTAAGA
     6481 CTTCCAAAAC TATTTTTTTC TATGTTAGAT TTGGTCCAGG AGGTGTACAA AATCTTGTGA
     6541 TCTTCATTCC TTGTATTTAT ATGAGAAATA ATTGTCAGAA AGAAGTACTT TTTTTGAATA
     6601 CTTCAACAAA AAAGAAATAG AAACTTTTAT GTAATGTCTT CTGTGCTTTG AATTTCATAA
     6661 GAAGGGGGTC AATTTGGTAA ATTTTTCTTT GGTGTGGGAA AAGCATTCCT GATAGCCTAA
     6721 TATTTCATAT AGCTGGGAGG AAAAATTTTA AGTTTTGTAC ACTGCTTAAT TCCTCTAGAT
     6781 GTTGGAATGT TTTCATCTGG AGAAGCAGCA TATTTTGTGT CTAACATTTC TCATTACAGA
     6841 TGCTAATTAG CAATAACTAA CAAATGATGG TGTTATGCAT TAATATCAGA AGAGCATTGA
     6901 GGCGCTCCAA GAGCAATTGG ATCCAACGCT GAGATTGGGG ATGCCTGCTC CCAGAAGCTC
     6961 TCAGCAAAAT ACCAAATGCA TAAATGGTAT TGTGACAGCA TATAGCTTTG GTTAGAGTAA
     7021 TTTATTTATA TATAATTTTA AATATGGAAA GTGAAAGAAG TAGAAGTTGT AACAGAGAAT
     7081 GGTAGGAAGG GAGAATTTAT TTAATAAATA ATATGTTGTT GCAGGAGCAC AGGATATTGA
     7141 TTGCTTCCTT CTTCCTGTGG TCCATTATAG TTGATAGTTT TGGTTAATAT TTAGTTAATT
     7201 TCTACAACAG ATGCTGTATT TGTCATGGGA TTTGAAAAAT GTTGTCTGAC CCATAGAGTA
     7261 CATTTCAGCA TGTGGATTAG ATTGTTTTGT GGATTTTTTT CGAAGTGAGC ATCGTTTGTG
     7321 TGGTTGCCTG TAACTGCATG GAATTGAACT TGATTCAGAT AGTCCCAGGT ATAAGCTCCA
     7381 ATGAAGGGGT GAGGGGACTA TTATCTTTAC CCATGTTGAC ATCAGTAAAA TATGGAATAT
     7441 TTTGCTACAA GTAGCTCTAT GTGTCAGAAA TGTTTCTGTA GTTTATTTTT CAAACCACAT
     7501 CATTGTCCTG ATTGACTCTT TACTATACTT CTTTATTTAT CTCTGTGGCA AAAAGATTTT
     7561 TTCTTTCAGC TTTGAAGGGC CTTCATTGCT TGTCTTTCCT TAATCTATGA TAGCTATATA
     7621 CCTCACATTG TAAGCCTCGC CTTTTATAGT AGTAGAAGAT ATTCAAGTCC ACCTTAAAAT
     7681 ATTTTGGGAG TTTAACTCAT GCTTGTAGTT ACAAAAAAAA AAAAAAAAAT TCAATAAAGG
     7741 TCCTCCTGTC AAAGAACACC CTCTCTCTTG ACTGTGGCTG GATACATAGG GCAATTGCAT
     7801 ACATAACAAA AATCTCATTT CTTCTGTTCT CATACTAGTC CAGCTCATAA ATTTGACAGG
     7861 TGTTTAATTT TTTTTGATAA ATTTTCATCA AGTAATTTAT ATGATTATAA ACTCAGACTA
     7921 ACGTTATTAT TTATGAGGTT ACAGGGCGGC TGCTGGTTTT TTCATGCTCC TGTACCTGCT
     7981 ACCAAAAGAC CAACCAAATG GACTTTTCAT TTGGTTTTTT GCTTGTTTTT TTGCTGCTTT
     8041 TCACTGAAAC TGTATGTTTT CATCTGCTTC CTTATCCAAG TCTGAAAAGT CTTGATTTGA
     8101 ACTTGTCTCA TTTTTCACAT GTTTTTAGCA TGTAGGTGTA GAAAAGTTAT ACGTTTTCTT
     8161 TGTGATGATT TATCTTTTAA TCTACTGTCG GCAAAGCCAG AAGTTTAGAG GGAAGGTAGG
     8221 AAATTATATT AGAACAAGTC TTAAAGAAAC CATGACAAGA GGTGCTTATA GTTTATTGGA
     8281 GGCTATTTCA TTGCCACAGG CCAATGCCTG AGATAATTAT TTGTGTGAAA GGGCACTTTT
     8341 TTCCTGCATA TCTTATTTCT CTTATACTAG TTTTTTAACT ATGGAAACAA TTTCATATTC
     8401 TTTATACAGC AGTCTGTGCA AAATTTCTGA AATAGTTCGT GTTGTTACTG AAAAACTTAT
     8461 AGGGGTCTTC AGATTGAAGA ATTTTGGAAC AAGTGCGTTA AATTCAATGG TAGGCAACCT
     8521 TTAAGAAGGA ATATAGAAAG TTGTATTGGA TGGGCAAAGC AAAGTAACTG TAAGAATTGA
     8581 CTTTTACTCT TGACATTTCT GTTCAGTAAA TACAATCTTG CAACAGTGCA TATAATTCAC
     8641 ATTCCCCTGT TTGTATTCTT AAATTCGGAA AGATTTCTGG TTTTTATGAC TTTTCAAATT
     8701 GCATGTCGAT GGCAGTATAA AAATGAATGA CATTTAATAT AGTAGCACTG AGTTTTCATT
     8761 TTCAAGAGAG ATCTAAGTAA AATGCATGAA TGTTATATAC TTGGGAAGAT CCTAGGAGTG
     8821 GTTTTCTGTA CCCTTTTTCC CCCTTCCAAT CTTTGAGAGC CAATCTTTGA AATTATATTT
     8881 GATGTTTTGA ATTTTTTTGC ATAAAGTAGT TAGCTTAGCT TGTGTTTGTG TGCATGCAAC
     8941 CATGTGTGTT CCTGTGAACT TTTTATTTAA TGTAAAAGAA AAATTGGTAC CTTCCCAGAT
     9001 CATGATAACA AAGTATGGAA TTAAGGAATA CATATATTTG ATTATGGCAG AAAACCAAAC
     9061 ACAAAAGAAC AGCGATGAAA ACAAGACAGC AGGGTTAGCA TAACTTCTAG AGAGAAAGGC
     9121 ATGTTTGATT GCTTAGCTTT TTCCTCTTCT TAATATAATT ACTTTATTTG TGACCTTGCA
     9181 TTAAAATCTG TCTTACTGTT ATCTAAGAAA TCTTTCTGTA ATTTATGATT AATTTTTAAT
     9241 TAGTGCTACC TCCAGTGCAT TTTTCACAGA CTCAGTAAAA TTTGTGATTA GTTGTAATTT
     9301 TATAATTTGT TTTAAATACA TAATGATACA GCTGTTTACC TATGTAATGT ACGTACTAGT
     9361 ATGTAACCTC ATGCAGTGCA GAATACTTTT TTGGCAGGCA CATATTTAGC TGATGTTTGA
     9421 TTTCATTTTT TAATGATAAA CTTTATATAA CTTTTAAAAT TCAGATCTTT GAGTGTAAGT
     9481 ATTGAATGAC TGAACTGTTT TGATCAGTAT CAGACAGGTG TAAGGCTAGC TTTACAGGTT
     9541 AAGCTAGCTT TATACATGTT TATAGAGTTT TCACTTTTAA AGCTTTAATA CTGAGAGTAC
     9601 CAAGTATTAG TACACAGAAT ACCAAGAGAT CTTCTGCAAT CATGTCTAAA GCAATTTGTC
     9661 TTTTATATTT AGTAGACAAA TTGAATTGGA AAAATGTTGA ACTGGATGCC ATGACTTGCA
     9721 AATTGATTCC TATCTCAGTG GTAAAATCAG TAAACGTTTG ATCTTAAAGT AAGAAATATT
     9781 GATGATTTCT GAATATAAAT TCTAACATGT CTTTGTACAG TGGCCTCCAC TTTTCATCTG
     9841 AGGTTACAGT ATTTATAAAG GATAGGTTGA TCCTATCTAG GCTATTAAAG AAGGAAAACA
     9901 TAGAATAAAG ATGCCACCTT GTGGGTGAGA TAAATGATGC AGTAGACGTG ATTCAAAATA
     9961 ACTTGTTTAC CAAATAGATT CTATGCATTT GTGACTGGTT GCTAGAATTT GAGCTTGTAT
    10021 TTTCTTAAAC ATTTGCAATT ATTTTGGGGG TTTACGTTTG GTATTTTTGT ATGAAGTATC
    10081 TAAGTAACTG CAGTTGGACC ATTCTGGTCT TAAGTGTTAA ATGACTGCTA AAAATCACAC
    10141 AATGTAATTT AATTCATGCT CCTAATCACC ACATAATTTT GGCATCAAAT TCAATGTATT
    10201 TTTCTTCATG TATTGAAGCA CAATTTTAAT GCAGTCATCC TAACCTGACT GGATAACCAG
    10261 AATTAATGGT TTTGTAGATA TTCCCTGTAT GAAAATAGAA TAGTGATGTA TTCCTATGCT
    10321 GGAATTCTTC TCACTACTTA CCCAGATTAA CATGTTACAT GTATTAATTT GTCTTTCTTA
    10381 GCTGCATGTC ATGGATTTCT TACAGCAGTC AGTGAAATAC CGGGTATCTA CAGACCTTTG
    10441 TGCTATGGTT TTAAATCACC TCTGTCTTGG ACAGGTTTAT ATACGGTGTT CTGGATTTTG
    10501 AGGACATTAT TTCAGGGTTT TTTTCCTCAT TCACTGGTAA TGACCTCTCA TAGCTGCTGT
    10561 ATATGGGTAA CACAATGGAG AGAAATGATA TCAATACTTA AAAAATATGG ACCAGCAGAC
    10621 TGTGACTGAG TCAGCTCATA AGAGCTCTCA AGTGAAGGCA GTAGTGATGC TTGGCATCCA
    10681 TGCCACAGTT CAGCCAGGTA CCAGCAATTC TCCACGCAGT TTCAGATAGA AATCTGATTT
    10741 CTGTTCCTGT CATGAAGTAT TGTGTAGTTT TCATGTATTC TGTTTGTACA GTTTCCACAG
    10801 TGTGAGAAGG GTCTGTGAAG TGCTTCAGGT GAAAGACTCC AGATAAAACC TACATTATTC
    10861 TTATTCTGGC CATTTTACCT GAATTTACTT ATCCTCTTTA TTCTTGCATG GGTTCTTGGA
    10921 GACTCATTCA TTTTTGCCTT TTGCTTTGGA AAAAGCTGTG TTTGCTGTTC ATCCCAGGTT
    10981 TATTGCATAA GAATCTCATA ACAAACTCTT CAGGATCAGT TAAGCTTGTT GTGGCATCGT
    11041 GAATCTTTGA TGTGACATTG GCATGGGGAA CACTTCCCAG TGTTAGAATT TTTTTAGAAG
    11101 TACTCCTGCA ACTACATGCT GCACAAGATC TTTTTTTCAT AAGTCATGTT GGGGAGCTTG
    11161 GAGTTGTATG ACCCACACAA CTCACAGTTT AAATGTTGTT GCCACGCAGC ATGTGCATTT
    11221 TGTTGTTGAT TGAGGGAGTA TGCACATGGA AGAGCACCTG AGTTACCCAG ATCTCAGATG
    11281 GGGCAAGAAC TAAGCTCATG GGGGTTACCA AGACTGGTGT CAGGTTGTCC TGGAAGCCAG
    11341 CTGCAAGTCA AAATCCAGCC TCTAGTGGAA TCGTCTACCC TGTGTGAGCC CTGGTACTCA
    11401 TCCACCTAGG AAACGGCCCC TTACCTTTGT TCTTTGGATT ACATGTCTTG TACTAGTCCA
    11461 CAGGGTTGTT AACTCCTAGG TGTTCAGGTT TTCTTTTAAT GAGAATGCTT TTATCATGGT
    11521 TTTTGAAGAA GATGATGATC TACAAGAAGG AAGAGGTTCA TTTTTGCAAA TAGCAAAGAT
    11581 AAGCTACATG TGCAACTGAG AATTTGCATT CATCTGCCTC CAGACAAATA CTTGCGTTCC
    11641 CATGACAATG TCTAAGCTGG AGAAGGCTGC TTCAGAGTTC CTGCCTTCTG CTTTGCCCCT
    11701 TCACATGTTC CAACATGTGC AGAGCAAGAC CCAGCCTCTC CCGAAGCATC CATTTCCATA
    11761 AAAACCTGAT GTGTGTAGTG GAAAGCAGCC ATGACACTGT CCCGTTCCCA ATGCGAAGTA
    11821 CCAAAGAATC AGGGCTTCAT GGCACATAGG AGGGAGTACT TGCCCCTCAG TTTGGCCACA
    11881 GTCTCAGTGG CCTCAGTAGT CTAACTGGCA AATGCATTTT TATTGTAGTA GCTGGTTTTT
    11941 GTGGTTTTCT GCTGTCCAAA TTTCAGAGGT ATCCAGAAAT ATATGATACA ACTCTTTTCA
    12001 ACTTAGTCAA ATAAATGAAG TACTCTACAT TTCCAGTGGA CCACAGAGTG ACAAATTTGT
    12061 GCCAAACAGG TAATAGGTCC CTAGCTTGGT GTGTTTATAA TCTCAGTGCA CAAAGGAAAA
    12121 AAATCAAGTT CTACATGAAC ACACAATGTG ATAAAGTGGG TCTTGTGACA GCACTTCTAG
    12181 TATTTCATGG AGCTGGCTAG CCAGACATTT CCTGGAAAGA GGCTGCAATG TTTTGATACT
    12241 ATTTTTCATC TTACAGTCTT CAAATGAGGT CTTATTGGTA GCATTCTTTC AAAGGTTAGT
    12301 GGATTTTTTT TTCCTTCTGC CTTAGAGATT TTATGCCTCA GACTGTACTC CATTTTGAAT
    12361 GTATCTTATG TGCATCAGTA TCTATTGGAA ACCAGGCTGC TAAGCTTGAT GAGCCTCTAA
    12421 AGGAAGGGTT AAAAAATTCC AAGCTCAGTC AGAGGGGAAA AAACCAGAAG TTGTTTAAAG
    12481 CTGCTGTCTT TAGCACAGCT TCAAATAAAA TAAATGTAGT ACTTGGTCTT CCTGCTTATT
    12541 TGAAGTATCT ATGAGTGACG TAGTGTTCCT TTGGCTTTGG ATTCAGTTCT TGCTGATTTG
    12601 TCTGTAGGTC TCAGAAGGAT TGTTAATGTA ACCTATATAA ACACCTGGGT AGATTTCCTG
    12661 TTTTCCATGA CTACCTTCGG TTCAGATTAG GCAAAGGCAA TTTCTGTCCA TTTCCTTCTG
    12721 TATGGACAAC TGGAGTAATG TGGATGGGAG TTCTGCTGTG CAGTTGAGCA AGTCATGGCT
    12781 GGCAATTACT TTCTCCATGT CTGGCATCTC AGATTATTTT GAAAAGGACT GGTTTTACTT
    12841 CTAGGCATGA GATGGAGTTA GACCTTCTTT AATTGGTAGC TGGAAAGGTA GTGGAATTCC
    12901 TGATGCCAGG TCACAGCTCT GAAACCTGCT GCTTGCTCAC ATGCTGTCAC CAGGAACTGC
    12961 TGAGCAGGCT GCAGGGGCTT TGTAGTAGCA CAGGCTCTTC CCTGCGCTGA GTAGGGCTCA
    13021 GACTGACAGA TGTGCTGTCT CCGGTCTCTC CTGGGGGCTG AATAGTAGTG TGGCTTTTCT
    13081 TGGCTGATAT TGACCATAAA AGGTCAGGTA TTTAAAAACT CTATTGCAGC ACAGTAAAAA
    13141 AAAATCCTAG TTTGAAGACG TTTTAGGCTG TTCTCTGTTA TGCTTTAAGT TAACTGGTTT
    13201 GTGTACCCTT AGGAAACAAT CAATGACATT AGAATCACCC AATAAGCCAG GTAAATACTC
    13261 TGGTAATAAC TGTCAGATGC AGCTTTTTTG TATATGATTG TGCACATCTT TCTTTTAAGT
    13321 GTGCCAAGCT CTGCCTTATA ATCCCTTGAC CTATTATTAC TGTGGTGTTT ATGTGTATTT
    13381 AAACACTAAC GTAGTGCAAG AAATTAACAT TGTATTTACT GGTTCAAAAT ATATTACTGC
    13441 AGCTATCTAT TCCTAATGTC CTGTAAGAGT GCCTTTGTTT TGAAAGATTT ATCTTTCCCA
    13501 TAGCAGCTCA GTATTTGGAA CTTAATACTT CTTTGCACCC TGCTCAGAAA TTACAGGGTA
    13561 TATGAAACAT ATTCTGAAAT TTGTTCAAAC TTTTAAAACT TATTAAGTCT AGAAGAGACA
    13621 GATTTAAGAT TACTGAGGTT TCTGGTTGAA GTACTTCAAG CAGAAATCCA TACTTCATTA
    13681 GGTTTTGTAA CATTAGGTGA CCTTAATTTT CCAGGTATTT TGCCCTTCAA ATTGAAGATA
    13741 GTATTTTAAT ACTATTTAAG CCTCTTGAAG AGCCTTGTAA TATGATATGC TTGGATTGTG
    13801 AAACATTTGA ACAAAATGAA AGATAAAGAA GTAATTTAGG ATTTCGTATT TTTTTATGTA
    13861 TATCAACATA AAGATACACA TCAAATAATA AATTGAAACA GGTGATAAAA GGGTTTTTTT
    13921 GGGGTACTTT CATCAGTGAA GTTATGTGTA CATATACTCA GCCATATTTC TTGTATGAAG
    13981 GTCTGTCTTT GCATTTGATT ATTTTAGGCA AAGCCATTCC CAGTGCTCTA AACTTAGGGA
    14041 TTTGTCTCTT ACGTTGTGGT GTACTTCAAA TAAAATTCTG TCATCTGGAC AACAACTGTA
    14101 GCATCCCATC TCAGGAGATG AAATAGAATT ACAGAGCTAT ACTGACTTGT TGGGGAAAAA
    14161 GCTGAAGGAT TATTTTTAAA AAATCTTGTA GAAAAAGATA GGGGAGAAAC AAGTTTTCTT
    14221 ATTAATAAAG GTGATATAGT CTTTCAGTAA TGTTAAATAT GAGGAAACTA ACATTATCAG
    14281 CAGCTAGCGT TGCGCGCAGC TCCATAATAT GTTAGAACTG GACCTAATAA ATTACAGCAA
    14341 TAGCTTCTGA TGTTTTACCC CCTCTAATGT AATCCTCGAG CAGTCAAATA GCTATGCAGT
    14401 ATGACAGACG CAAAACACAT CACTTTCGAA AAATCTCGAA AAAAGTCGGA ACAGTATGTA
    14461 ATTGAAGTGT AACGGCGCTT ACACTGACTG TGCCATTATA TACATTTGTA AGAAGTGTGT
    14521 CTCTTGATGG TTACCCTAGG CATACGGGTT TTTTTGTCTA AAACCACGTT TTACTTGTAT
    14581 ACACCAAAAG TGTCAATTGC TAGGTTTTCT CTAACTGTCT ACAACACTGG TTGTTACTAC
    14641 ATACTGTAAC AACTTAGCAT AGATTGCCTT ATTTAAAGAT TTTCATTATT TGCAGATAAA
    14701 ACCAAAATCT TATTTAATGA AATGTCCTTT TTTGCAGGCT TGTGCACTGA TAACTGCCTC
    14761 GCAGACTATG TGAATGTTAC AATGTCGAAC AGAATCGCCT GAGATGTAGG TATTAATACT
    14821 GAGACAATTT TCAGTCACAG CTTCAGGTTG GGTATTCTAG TTACTGAGTA TGGGAAGGAA
    14881 TTTAAAACAC AACTCAGCAG GCGACAATTA ATTACATTTT GCTTGTCTGA ACTGTTGGTT
    14941 TCTTGGTTTT GGCTGACAAA CAATGAGATT TTCCTATGTA TTTCAATTAG TTGTTTCCCA
    15001 GTCCCTTGGG CTTAGCTGTA TATTTGGTAC ATATACAGAT GTAGCGGTCA GTAGTGGCTA
    15061 CTAAATTTGG CCTTACTGTC TGGTCCAGTT TTGGTGGAGT CAGAATAAAT TCTTTTTGCT
    15121 GACAAGACTT GCAGTTCTGA TTTTTAAGCA TCGCAGGCTG CCTTGGCACT TGGTGAGTGT
    15181 GAACATTCAC CCTGTATTCC TGCCAAACTT GGAGTAGGAC AACTGTGAGT GCAGAAAGGT
    15241 AGCCAGAAAT CTTGAATCAG AGCTGTGAAA AATTAAGTCC CCTTTTGTTT GTGCTTCTGG
    15301 ACTCTATTTT GCCAAAAACT ACCAACTTGA CCTCTGCTTT GCTAAATTTT GCTAACTAGT
    15361 AACTGCAAGT AATCTAAAAA AGATTGTTCC AAGTTAATAA AGATTGTGTA TTTGCTGATT
    15421 TTTTTGTTTC AGCTAGAAAG CTGTGAAGTT TCGTGTCTAC TTTACTAATT CAGAGTAATT
    15481 AACCAAGCAT CCTAGCACTC TGAAATGCAG AGAGCAAGGA TTTAGGAAGA TTGCAGAAAG
    15541 AAAACTGCAA TCAAAATATG AAAAGTTTAA AAACATAAAC AAATTTTCAA CATTGGTGGA
    15601 GTTAAGGAAA GATCTTTGTC AGATATCTAG AAGTACTGAG TTCATATCAT AACATATCAA
    15661 CTTCATCTCT CAGAAGTTTC CTGAGCCAGA ATTTTTGTAA TCCCATTAGT CTTTATTGAG
    15721 ACAAGCTTTC TCTGAGTTTG GAAGGACGAA CCTGTTTTTA CATCTGACCA TCACTAAGAA
    15781 CTAAATAAAT TTGTGGCCAC TGTTTCTGCC ATTTGCAGAA TCACTTCACA GTGTTATGTC
    15841 AACTGTAAGG GTGGTATCCA CAGTGTTGTG ATCTCTGGTG GTGTTGCATG GTAAGCACTG
    15901 TATGGCATTC TTAAGCAAAA CCAAATTTTC ATGTTCTTCA CATTCCACTC ACAGAGAAAA
    15961 ATAATTCTTC TGTAAAGTAC AGGGCAAGAA TGTTTCTCTC TAGCATTTTA CAAGCAAAGA
    16021 ACAAAACTTA GTTTTAACTT TGAAGAAATG ACATGGTCTT GTCCTTTTAA TCGAAAGAAA
    16081 GGATCCTTTG CCTGTGAAAA TTAAATCCTC CACAGTTTGT AGCTGCTCTT CAAACTTGTC
    16141 AACCTGACAG TGAAATTGTG TAATCTGGTA ATGGCATGCC TGAGGCTTAT TGCAATTTTT
    16201 TGGGCAGTGG TATCAGCAGA CGATGTGCTC TGTTGATTTT AATCACTTAG GGTTTGATTC
    16261 TGATCCCACT GACCTGGATG TAAATGCAGA GTAACTTCAT TGACTTCACT GGAATTACCG
    16321 TAAACATCTC AGTGTAAATG AAATCCGAAT TTATTTCATT GCAATTATGG TTCCACTATA
    16381 GGATCTTCAG AAGTCACCAG AAAGGAAGGT ATGGATGACT TTTCCCATCT CTTTGTGACA
    16441 GCTTTCTTAT TCAAATAGCA TTCGTCTCTG ACCAGTTGTT AAAATTGCCT TGTATCTGTC
    16501 AGTGTGTTTG TACTGACGAC TCAAGGTCGT TGTGCTAAAT GCACATGCCA GTTGACTTTT
    16561 CATTGTCTTA CAGCCAATTT GAGTTGCTTT AAGGTTCTTG CAGCTTGTCA CTAGAATTTC
    16621 TGTTTATTCA TGAGCTTTTG TGCTGACTTT ATAGTCAGTT TGAAACTGAT ATGAATATAT
    16681 TTTAGTGTAT CTGGATGGAT GGAGTAATTG GACATGTTCT AGAATACCTT TTGGTAAGTG
    16741 GCCATAAATA AAAACCGTGG AAATGTAGGA TCTAATCCTG CAGTCATTTT TTGCACCTCT
    16801 GATACTCTTA ATGGGAGAAC TGTATACATA GCAGGGACTA AGGAATTAGG CTTGTACAGA
    16861 ACCAAAGTGT AGCTTGTTCA TGGCAGATTT TATAGCACAG ATGTCTTCAC TGGCACAGAT
    16921 GTGAATGCTT GCTATTTAGT GAAGACTTTT TCTTAACACT GGAAGCTTGC TTTTCAGACT
    16981 TGTAAGCCGA ACTCTCCACA GCAGATCCTT CAGTAGTTTT GGGTTTTGTT TTTTTTAATG
    17041 TGATAAGACC AGTTAATTTG GTGCTGAGCC TGATGTGCAT TTTTCATCCT TTATTTTACT
    17101 GACCAATGAA AATTAATGGG AATCCCATGC CTATTTGTTA CTTGTGGTTC TCAAAATCTC
    17161 CCATTTCAGT ATTTTAAAAT TTTGAATAAA AGTTGCTAAT CAATGAAGGT TAGAGATATG
    17221 TGTTAATAAC TACTGACTAT TACTCGTAAC TAGTAATTAA GTAGTAACTA GTTTCTGTTA
    17281 TCTCTGTTAA TAAATTGGTC CACTGTAACT TTAATGCATC CTCAGTGTAA TTTAGGCATA
    17341 ATACAGAAAT CCTAAACACA ACCAAAAGGA TAAGAAAGGA GGAGCATGAA AAAAGATAGT
    17401 ATGGGCTGTA TTTTTATACC AAAAAATACC TGTTTCTTGT AACATGGTAG TACGGTTTAA
    17461 CTGAACATCT GTCCTAGATT TCACTAAGGT ATGGATATGG GGAAATAATT ATCTATAAAT
    17521 ATTTCTAAAG CCCTGAAACA CTGGCATATT TAGAGCTAGA CTAACAAACT ACTTGAAGTA
    17581 TGTTCAATAG CCAAAGCTAC ATCACAGTAC TTCTAGGTGT TTAAGTTATG CTTAAGATCT
    17641 CAGTCTGTTG TGCATGGGGA GACATGTCTG CTATGAGTGG TGTTTGTTCT GCAGAAAGGG
    17701 ATGTGTCTTT GGTCCTTTTT GTTCCCAGGG CTTCAGCTGC AGGACAGCCT TGAACCATTC
    17761 CCGTCAAAGA ACTGAGGAAG TCTTCACCTT CCTTTAGCAC ATGGCCAAAC GAGGAGGTAC
    17821 GGTACACACT CTATATGGTC ACAACAGAAG AGCTGACGGA GTTTGTCCTG ACCCCCGATG
    17881 AGCCTAAATG TCATGCATGC TCTTCAGGGA GAGGGCAAGA TGTGTGCTTG GGTCTGTCAC
    17941 TGATAGGGGG GCTTGTGTTC CCCACAGCCT GCCTATGGGG CTGTGCAGGG CACAGCAGCC
    18001 GGCTGCTCGG CTCCTGAGGT TGAAAGCACT CCTACAGAAA CGCTTTGGGT GCTCTCTGAC
    18061 CATCCGTAGC TGAGCCGCCA CCAGGGCAGA CTGCACTGGA AACCGATTTG GATTGAGATG
    18121 CAAGATAACT TTTGAGGTGT ATTTTTCCTT GTACAAGTGT GGCAGTTGGG GCATGTGTGA
    18181 AAGCAGAATT TTAGGCTCGT TCAGACTTCG AGCACCTGCA ACACGCAGCA GGGAAGGTCA
    18241 CCCCTACCTT CTGCCTCATT TCCTTTGTGT ATCTGGCCCT TAGCAGCTGC AGAGTAAAGC
    18301 AAACAGATCA GTCTAGAAGA GAAAGTATCT AGAAGTGTTT GACCTAAATG ATGGCTTTAT
    18361 CTTTGTTTGT ACTGCCAAGT TATTTTTCTT ATTTTGTCAC TGCAGGAAGG GGTGATAAAG
    18421 TATCCTAGGG CTTCTAGTCT CTGCACAGAC AAAAACTGAT GCAATTGCTA AAGCTAGAGC
    18481 GTAATGCTGT GTAGGAAAGA CCTGCCTGTG TGAGTCCCTA GGAAAGTCTC CATGTGCTTT
    18541 CTAGGAATTC CTGTCTTGCT TTCTAGGAAT TCACCCCTTA GCTTTCTAGG CATTTACACT
    18601 GTACTTTCTA GGAAACCCCA CTTTCCACTT TCTAGGTATA TTTCCTCATC ACTTGCCAGG
    18661 ATTATTTCCC ACCTGCTTTC TAGGAATTTT CCTAGAAAAA AGAAGATCTG GGATGTCAGA
    18721 TTCTGATATA TAGGCCAAGT AGTTCCTACA TTTCAACATC AGAAAGATGA AAGTGGGAAT
    18781 TCCTAGTGTG TGACCATTCT TTATTCACGA CGGACACCGT GTTTATTAGT GTATCCACCT
    18841 TGACCAGTAA CAACTAAATA TATCGATGTG AGCTCACATG CCCTTTGGAT CCCTCACCAT
    18901 TGTAACTTTG ATCAAAAGCA CCTAAAAATA CTTTTGAGTT GGGAAGGAAA AATAACTTCA
    18961 GATTGCTTTC TGATCATATT GTCAATTCAC AATGGAAAAG AAAGCAAGCT GCAAATATGA
    19021 TAGGGAAGTG CTTCTAGGTG CCTAAAGCTG TCATGTAACG TTTCCTCCTC TGCTATTTCC
    19081 CTGTTTGTAT CACATGCATA TTATGTTGTA CCTATTTATT AAGAACAAAG CAAATATTTG
    19141 TCTCCTCCTC CTGTACAGCT TTTAATTCTA TAAATGTGCA TTTGTCATAG TTACCTAGAG
    19201 TGGTTAAGGC AGATAATTCA CTGCTGTAGC ATTTGAGATT TTGGGGTTTT ATTACCAAAG
    19261 AATGTCTAAC AACTATACTG TGTATTCCAG AGTACTCTCT ATTCTTGCTG TATGCTGGGT
    19321 TCATCTCAGC TACTCTCATT TTTATCTGTC TATAGGGTTG TCTGCCATGC TATCTGTTCA
    19381 TTCTGTAATT GGTTAATTAA TACTGTTGTT ATAGTTTCTA CTTTAAGTGA TTAATAAAAC
    19441 ATTGCAAAAT ACTCCGTTAG GTGCACACAG ATGTTGTGGT AGGGTTTGCC TGATGTCTTG
    19501 TCCTGTGGTA CTGACACCCA TAAGGGTCTG AGGAAGGCCA CATGACTCTC AGAAGGTGAT
    19561 TAAAGTGTTG AGAATAGGAA GTCTCAAGCA AAAGCTATTG TAGGAGGAGG GTTTTTTCTT
    19621 TTTTTTCTAT TGGCAGTAGT TTGATTTAAA GCAGCTGTAG GTCCCGCCCT CGGTTATTTA
    19681 TTTATGTATT TATTTTGAAT GAATCTTTTA GTAGTAGTAC TTTCTTGTGG CTGGACGAAG
    19741 AGTTCACAAA GATTTTCTGG AAAAGTAATC CCTCTTTTTT CTTGCATAGG CTTATCGATA
    19801 ATGTTAAAAA ATGTATCCTT CAGTTTATTG ATTTGTCAAC AGAAGATTTT ACTCAGTTCA
    19861 GAATTTTTTA AAGCAAAAAT TTTGTCCAGA AACAAAATGT AAAATAAATT CAGGATTTTA
    19921 GTCTTTTTTG TATTTTCAGA ATATCTTCAA GAGAACAAAA ATATTTCTAT GTATCATTAA
    19981 GCTTATCTCT TCTTTGTGCT AGCTATCACA TTTTTTTCCC TGGTAAGTTT CAGAGAATCA
    20041 AACACTGTAA TAATTTTATC ATATTACAGT TAAAAATTTC TTAGATGGTA GGAATAAGAG
    20101 TACTAATATT GTCAGAGACT TAAATATGGA AATAGGGTAT TAATCACATT TCATGTAAAT
    20161 TGCAGAATGT AGGCTATCAA GTGAGATTAG AAGCTATCTC TCATTACAAA AGCACTATAT
    20221 CAGAAAAGAA CATTCTCTTA AGTAGTTTTT GCCTGCATGT AAGGGTTTTG TACTATTGTT
    20281 TTCTAATAAG CCATCTGTCA TTCAAAAAGT CCTAGATCTA GAGGATAGGG AGGAACCAAA
    20341 GGGCTTAAGG ATGTTCAAAT GACATCTGAG TTTATCTCTG AGGTGTATCA GAGGTATCGG
    20401 AGCAGAGGAG ATTTTGCAGA ATGCCTACTG AAAATTTGGT CCTTGTTTTC TGCAGAAACA
    20461 CAGGCTGTAC ACTCTCAGCT TACGCCAATG TTTTCCATTT CCTTGAAATT TGGATCCTTC
    20521 TTTTATCTCA TTTGTCTATC TCGGTCTCGA AAATGCCATC ACCCTTGTAG TCTCCATAGA
    20581 CTGAAGCCCC AAATTGCCTG AGATAAGGGG TGCTGCCTTT CGCAGCTGGG CAGGGCAGAA
    20641 GCTGCTTCAG CGTGGGGAGG AGGCGCTCAG TGAGGGATGA CAAGTGTAGG CACTCAAGTC
    20701 CCTGTCCTGC AGAAGGTGAA CCAGTAACAG CAGTTAAAGG TAGTTTTCAC TGCCTCACCT
    20761 ATGCTAGCCA TCTGGAATGC AAGAACAGCT CCCTTTTATA AAGTTGAGCA TCTTCAACTT
    20821 GACAGTTTTC CAAGAGTTGA AGGTAGTTAA TAGTTCCCTA GTTAATCCCC TAGCACTTTC
    20881 AGGTATTGCT TCTTCTCAGT TCTCCACTGT GGAGGAACTT AGCTCTCGCT TCTTGCCTGA
    20941 AAATGTTTAG ATAAGCATGC TGCCTTCAGT GCTTTTTAAC TCCCTCTGAA CCTTTTCACG
    21001 CAGCTTCTTT TTTGAGGAAA GTAGACTTCA AGGAATCATG TGCAGATCAG TAGCTCTCAA
    21061 GGGGAACTAC AAGAATACCC AGAAATACTT GCTTTCATTA CCACTGTCTT GGCAGTACTG
    21121 CTGAAGTATG TCCTCACATG GTGCCAGCTA GAAGCAAAAG TTCATTTTTA TTTGACACTC
    21181 CAGATCAACA GCTTCCCAGG TTTAATGAAG TATTTTGAAA TCCTCTAAAA ATGTGTTGTA
    21241 TATAATTTGC TTTAAAGGAA AAATCTATTA TATTTTTGAA CTGTCTGGTG GAAAAAACAC
    21301 TTTTTTCCCA TCTCTGAATG CAACCAGCAA TCTGTAGATA GACAAGCTGA AGTATCATTT
    21361 TTTACTATGT TTTTTTGTTT TCTGCAGATC TGCTGACCAA ACCAGTATGC TGTGTTACGC
    21421 CATTCTACTT CCTCATCAGT GCGGCGGACA GCTGTAGTTA GAATACAAGG CTTTTGTGTT
    21481 CCACCAGCCC CCTCATGTCT CAGGTTTTAT TTTGTTTCTT CAAGTAGTGG ACACGTTCCT
    21541 GCCAGTCTCT GTGCTTTTAT TTAATTTGGA CAAAGCCTAT ATAAGACTGA ACAGATGGCT
    21601 GAAAACAGTG AGAGGAAGAC CATAAAATGT GCCATGTGCT CGGCCTTGTT TGAACCAAGC
    21661 TATGTTGTAT TTTTTTGCCT CCATTGCAAC GAAGATCCCA TGTGTTCTGG AGGTGCGTTA
    21721 GCAGAGGCAT CCAGCCAAAC AGCCAGTGAC AGAGAGGATA ACAAATTAGC CTCACCTTTT
    21781 GAGGGGTCCA GCATGTGTGG AGGAGGTAAG CAAACTGGAA TTGGACCTAT CTTTGCTATG
    21841 TATTTTTGAA GTTCATATTC AAGAGTAGAT ATTCCTTCAT ATTCTACAGT TACTGGTGCT
    21901 TGTTTCTCTG AAGTAAAGCA AGGATTATAT TTCCCAATAA ATTCTTTAAA GTATTATATA
    21961 ATAGAGTAAA ATCTCTTCTA CAGAGAATGT TTTTGAACTC TTGCACCTAA TGACAACTTG
    22021 ATGTTATTTT CAATGGTTAT AGAAAGTGCT GAGTTCCAAG AAATTCATGA AAACACAGAG
    22081 GGTTAGTTAC GTCAGGTAGG CATGACAGGA ATTTCACAGC AGAAGCTTTT CACTGTTTAA
    22141 AAGAATCCAT TCGTTGGAAG ACATGTTGAA TAAAGTAACT TAAAATGTTG AACTTCTAAA
    22201 AACCACTTAT TTTTTTAGAC ATTTAGCATT ATTGTTTTAC CTCAGGGTAA TATAATAAAT
    22261 GGGATGAATT ACATAATGTT TTGAAATGGT GTAGTGGTTT GTAGTGATAT TTATCTGGTG
    22321 ATATCATGCC TTAATTCTTA AGACTGAGTC AATTCATGCA GAAGGTTTGT CTGCGCACCC
    22381 AATAGATATA TTTTCTTACC ACTGTATAAA CTGATGAAGA AATGCATGCT CTAAAGGGCT
    22441 TGTTAGTCCT ACAAGTAGCC TAACATATGT AGATTATGTT TATAGGCTGT AAACTTATAA
    22501 ATTACTCTAA GGACTTAGAT CCGGGTAACT CTGTAGGAGG TAAGTAAAAC TCTATTAAAT
    22561 CCATGTCAGA AATAATCAGG TGATACCCAA TTAGTTAATC CATCCCATGG TCAGTGAATA
    22621 CATGCTCAGT CTTTTCTGAA TTTGGATTAT TTGTTGACTG AGCCCCTGAA GAATTGACCT
    22681 CTGAGGTCAC ATGCTTTACA GCTCTGTTGA AGAGTACTCT AAGTACAACT AACTTGATTG
    22741 TTAGAAATAC TGGAAATGCA CACATTCAGT TGAAGTTAAT GAAATTTGCA TGTTCATCAT
    22801 ATTTTGAAAA TCAAGCTTTT GTTTTAGGAG TCAGAGCTTG CATGTGGTGG GCAATTTTCT
    22861 ATTTTTCCTA CCACCCCCTG CACCCCTGAT GTCTCTTAAA TATTGTACTC TTCAGTTATA
    22921 CAATAGTGTG TAAGTGGTAA TACTATACTA AGGACAGTAG GTGAAAAAAT TTAGGCAGAA
    22981 GTTGGATTTG AAGTTGATTG TCTTTAATTT CTCCATAGTT CATTCTTATC GATGTACAGA
    23041 GTCTCTCTTC CTATCATTCC TGCAGGAGTT AACACATTGA CGGAGACATA TTTATCTTGT
    23101 ATCATAATCC CTTCTTTAAT ATTGTAGACT TTAAAATTAT TTGGTTGAAA ACTTTAAAAG
    23161 CTTTTGTTGG AGGAGTTTGT ATTATATGTA CATCTGAAAA GAAAATTGAA AAAAGCACTG
    23221 AAACTGAAAT TTCAGAGTAA AATCCATCAT TTTGGGTATT AACATAAATG GGTTCCCTTT
    23281 CAAGTAGCAT TTCTACATAT ACATTTCTTT ATATTCATAT ACATGGGTAT AAATTAACTA
    23341 TCACTATAAA ATAGTCATAT CTGAATATGC AACCAATTAT TTGCTTTGTG AATTATGTGG
    23401 AAAATGTGGT TAGTAGGCGG ACACACAAAG TCTCAGCAAG GAAGTTTGAG ATGTGTAGCC
    23461 ATAGATATTT GTGATACTGC AAAAGCAGTA CCAGATTATA TTGGATAGTC ACCTTTATTA
    23521 CCCCTAGCAA TTGAACTTGC AGTAGTTCTC TAGTTGGTTT TTTTGTTGCT GGCATCTAAA
    23581 CAGTATCCAC TTTTAGATCT CATAGGAGTT TTACAAAATA CATGAGAATG TTTGATTAAA
    23641 TGACACTCTT TTTATGTGAA ACATGCTTGG TTTTTTCAGT ATTACATTTA GGGTGTACCA
    23701 CTTTATTAAG AACATTTTTT AATATATAAA TTGTCAATTA CAGACAGTTT TTGCAATCCC
    23761 CAAGCTATAG GCATCATGGA AGGTGTTTTG GGTTTTTTTT GTTTTATTTA CCACTAGCAT
    23821 CTATACAGTG ACTATCCACT CACTGTCTCA GTATCCGAAT TGCTAGCAGA GTTGTCATTA
    23881 TCCCGGGTTG ACCAGGGAAG TCAGCGTGTA TTGGTTCGAC AGTGGATGAG GCAAGCCAAG
    23941 CATTTCTCTG TGTTTGATTT CCACCCTCTG CAGATTATTC CAGCAGCTGC CACAATTAAG
    24001 AATTTGCTTC CCCCTCCTGT TCGCTTCACA ACCTTTGTAG TACCTCTGGC AAAGACAAAG
    24061 CGTCCGACTC AGCAAAACAC TTTGGAACCA ACATAATTTC AGATACCTGA GATAAATACG
    24121 TGAATATCAC AGAATCACTA AGGTGGGAAA AGACCTGTAA GATCATCAAG TCCAACCATC
    24181 ACCCCAACAC CACCATGCCC ATTAAACCAT GTCCCACAAT GCCTTGTCCA CATGTTCCTT
    24241 TAACACCTTC AGTGATGGTG CCTCCCCCAC CTCCCTGGGC AGCCTGTTCC ACTGTTTCAC
    24301 CACTCTCTCA GTAACGAAAT TTTTCCTAAT ATCCAGCCTA AACCTCTCCT GGTGCAACTT
    24361 GAGGCCGTTT CCTCTTGTCC TATCACTTGT TACTTGGGAG AAGAGACCAA CACCCACCTC
    24421 TCTACAACCC CCTTTCAGGT AACTGTCGAG AGGGATAAGG TCTCCCCTCA GCCTCCTCTT
    24481 CTCCAGACTG AACAACCCCA GCTCCCTCAG CCGCTCCTCA TCAGACTTGT GTTCCAGACC
    24541 CCTCACCAGC TTCGTCGCCC TTCTCTGGAC ACGCTCCAGC ACCTCAATGT CAATTCGTAC
    24601 GAAACAATGG GGAGACTTCC TAGAAAGCAC ATGGAAAGTT TCCTAGAAAA CACATGGCAA
    24661 GTTTCCTAGA AAGCACATGG TAAATTCCTG GAAAGCAGAA GAGAGATTTC CTAGCAAATG
    24721 GAGGGGTTTT CCTGGAAATC ATGAGGGTAG TTCCTGGAGA GCAGTGGGGA GGGTTCCTAC
    24781 AATGCAGAGG TGGGATTTCT TAGCAAGCAT ATGGAAAACT TCCTGGAAAA AGTGAATGGA
    24841 AAATTTCCTA GAAAGCAGAG CCAGGAGGGG TTTCCTAGAA AACACATGAG AAATTCCTGG
    24901 AAATCAGTAG GGGGAATGCA TAGAAAGCAG AGGGGCATGT TTTTAGAAAG CATTTGGGTG
    24961 GTGGGAATTT GTGGAAAGCA GGTAGGAAAC TGGGAAGCCA CACTGGAATT TCCTAGGAAG
    25021 CACAAGGTAA ATTCCCAGAA AGTAGGAACA GAATTCCTAG AAAGTGGAGG GGGATTTCCT
    25081 AGAAAGCACA TAGGGGGAAC CACCTGCAGA GCATTGGGGA GACTTCCTGA AAAGGAAAGT
    25141 GGGAATGCTT AGAAAGTGGA GAGGGTATTC CTGGAAAACA CAGGGGGAAT CCTAGAAAGT
    25201 GGAAGGTAGA AAAAGGAGGA GAGCAGGGTG GGGTGTGTGG GGACAACACC TGCAAAGCCA
    25261 GAAAGCACCC AGAGAATACC TAGAAAGCCA AAGGGCGATA CTCTAGAAAG CACACTTGAA
    25321 ATTCCTAGAA AGCTGGGGTG TGAATTCCTA TAAAGCAAGG GGGGGAATTT CCAAAAATCA
    25381 TGTGCGAAAT TATGGATATG TGGAAGATTT CCTAGAAAGC TGAAGGTTAA TGCCTAGAAA
    25441 GCAGAAGGAT ATTCCTGGAA AGTAGCGGAG TGTATTCCTA GAAAGAATGA CGTAAATTCC
    25501 TACAAAGCAC ATTTTGGGGT AGGGATGTGT GCTCCTAGAA AGCAGAAGGG GAATTTCCCA
    25561 GAAATGTGGG AATTTCATGG AAAGTAAAGA GAGAAATTCC TAGGTAGGAA TGATGGAATT
    25621 CCAGGCAATC CCAAGTGATG GGGTGAGATC ATTGAGATGG GTGAGGTGAC TGAGACAGGT
    25681 TGGGTGGTGG AGTCAGGAGT TCCACCTAAC CCTGGCAGGA GTCTGGGTAC CAGCGACAAA
    25741 GTCACAGAGT ATTTGCTGTA GGTGCTGAAT TGTGTTCAGC ATGCTCTGTG TACAGGCATT
    25801 TGCACAGATA AGCAAGTTTC TGAACTTTAA TCTTACCACA AATTAGAATT TGTAACTATT
    25861 TTGTTTCTGA AGTCATGTTC ATACTTATGT TGCTGTTCTA AGTCACAACA ATGCTAGCAA
    25921 TTTTTTTGCA CACTGACCAC ATTGTTCTTA ATATTTCAGA ACTGCACCTT ACCTGTTAGT
    25981 CCTCTGGGAT TGTGGTTAGT ATGGTGATAG CTCAGGGTAC TTTGCAAAGT GAAGTAGAAA
    26041 ACTCATATTG AACTCTACAA GTTGCTGAGC TTAAAACTTA CAGTAAGCAT GCACGAAGAC
    26101 AGTCAGTAGA AAAATCTGTA AATATTTTTG TTGAAAAATC AGATTGCTTC TCTGCTATTA
    26161 AAAACAACTT TTAAACATAC AATTGCAAAG TTTAGTTTTC TTTAAATTAA TGAATAAGAA
    26221 ATATGTTAAA ACTTTTTTAA AGCTGCAAGT TTTTTTTATG ATTATCTGTT TCTTTATTAG
    26281 ATCTATTCTT TGGAAGATAA CTAGGACAAG GCAGCTTTGG GGTGGTAACT GAAGTAAAAC
    26341 ATAGGACTAT GGGCAAAAAA TGGGCCACCA ACCAAGTTAA CAGGAAAAAG GTAAATATCA
    26401 TGTAGATAGG TGATTTTCTT TAAAGTATTC TTAGCTTTCT TGTGATCTGA TGATTCTTTT
    26461 TTTCCAATTT CTGTTTGAGC ACCAAGATGT CACAATAGAA CCAGAATTTA TCTTTTCACC
    26521 TATGTAGATG TTTATTCTCA TTTTCCAGGT ATTATTTTCT GTCTTGGTCA TTGCCCCTGT
    26581 AGCAGAAACT AGAAGCAGAC GGAGTTTTTA AAATACTCAA ATTCTACTGC CTAACCTTGT
    26641 AAGTTAGGGT ACTTACCCCT TCATGAAAGA ATAATTGAAA AGATGTTTGC ATATTAAATT
    26701 TCAAACTATC CAAATCTGAT CAAAGAATAT ATGCATTTGA AAGGTGTTTC TTTTTTAAGT
    26761 ATTTATTTTA ATTTTCGAAA ATAAAGTAAG GTATAAATTA GGAACACAAA GTGTTACTTT
    26821 CACAAGTCAT TGTGAATATA GCGGTACAAC TTTATGCCAA ATGTTTTGTG GCTGCATGAT
    26881 GAATCTTGAA ACTCACAATT TACCAGGTGA AAATTCAGAT GCATTATTTT GTTCCTCTTG
    26941 ATATTCTAAA CTTTTCAAAC TGTTAAATTG GCAATAATAA ATTCTTTAAA ATTTTCGTTT
    27001 ATTTAACAAA TTAGAAAAAT ACTGTGCTTT GGTCATTGTT AGCACATGGC AGCGGTGGCA
    27061 ATACTGGGTA TGATTATGTT TAAATGGGAT ACCTTCATGT AGGGTAGATT GAATTGTTTC
    27121 ATCTCAGTGA TACCACACAA AGAACCATCA AGTTGGTGGT GGGTACTAGT ATGCTTGGTG
    27181 CTCTGTAAAA TAATTTTTTG CTCGTTTGTC TAGTTCATAC ATTTGTGAGA TCATGGGTAT
    27241 TAGCTCCACT GAGCTTGCCA GCTTCCAATG TCAATAATTC TATTTTGTTT AACTCCATTG
    27301 CCCCAACATC TTTATTTTGT GTTCATTTTA TATGCTTATT AAACATCACC TATTCTACTT
    27361 AAGTAAGGTC CTTTTTACTT TTGTTTCATC GGTACGTGAT GTGTTTGGAC AGTGTGAAAA
    27421 CAGTTGCATA CAATCACAAC CATTTTCACA CTACTCAAAC TTGTAGGCTT ACATGACATT
    27481 TCACAGAATT GTGTATTTTA AAATGTAAGA TGTTATGGGC CAAATTTATT AGATTAATGG
    27541 AAAAAATCCT GCAATACAGT AGGATTTACT TGCTAGTCAT ATTTCTGAAT GTAAGACCTA
    27601 TTAATTCCTT TAATACATCC TATAGCTTTT TTAAAAATAA ATTGCTGTTG TTGAAAAAAA
    27661 TACTATTGTT ATACTTGTAA AATGTGTTTC CCATCAATAA CTAAGGGTTC AAGTTCTGCC
    27721 ATGAAGCTAC TTGAATAGGA TGTGAGCTTC TTAAAGAGAG TGAGCTATGA TCTTATAATA
    27781 CACTTAGAAG AGATTTTTGA GACACCAAAG GTAAGATTTC ATTAATTGCT GTGCTGCTGT
    27841 CGGTAGACTG AAAAACAAAC AAAAAAGAGC CATCTCTGTT CCATGGTAAC TCATCATATA
    27901 TCTTATTTAA CAATTTTCTA ATTTGACACC AATCTTACAG CGCTTGACCA AAACATTGTG
    27961 GAAATATTTG TATTCTATTT TCTCTGAATT CCTGCTAAGC CACTGTTACT GGAAATGCAA
    28021 ACTTGCGGTT CATCAGAGGA AAAAACCTGT TTATGTCAAG GGAAATACCT GACTAAGCCT
    28081 GCTTTGTTTG CTGGTCTATG ATAGGCAGAG ACAATTACTA CAGCCTAGGT TTTCATTTCT
    28141 TCCTTCTTCC AATTCTCATA TCTTCTTTTT CTTATTTTCT TTTTTTTTTC CTATTCTATT
    28201 CAGAACTATT GCAACAATAA TTAAATACAG TCACCATGAA AATTACAGAG TTGTTTCTTT
    28261 TCTCTGCTTG TTTGCTGTAG TGGAAAAGTG TATAAGGAAA GTAGTCATCT TGTGTGGTGT
    28321 GTCCATGGCA TTTCTAACAA GGGGATACAT CAGCTGATAA GCAGTCTTTC TGTTTTTTTA
    28381 TAGGTGTCTG TTGTTTCAGT AATTGTTATA AAGCCAAAGA ATGGTGGAAA TCTTATTTTT
    28441 GAGGTTAAAT TACTACTGTT CTGCCTTTAA CTTACTGTAT TACTTGTGGA AAGGTGTTAT
    28501 CGCTGAGCTG AACAGAAAAG ATCTCAGGAC TTTCTAATGA CAGCACCATA TTATAAATAT
    28561 TGCAGTAACA CATGTAAAAT AATATTTGCT GTAAGCATAG GGGTTTTTTG GGGGGTATTG
    28621 AATTGGTCAG AAGTCTCATT TGAGTAATGT ATTATAGTTT TCATTCCTAG TTGCTGAAAA
    28681 GTTGCATTTT ATATTTTTTC AAATGTTGGT ACTTTCTTAG GCTTTCTGTA AAAGCCATTG
    28741 ATGATGCACT GAATGATAGG GGCTTTAAGC TAAATCCATA CTTAGTCCTT GTTTTGAAAT
    28801 CATACTATTT TTATACATTT TTTAAATGTA TGTGTTTTGA AAGCCTGAGA GTTTGTTGTA
    28861 GTAAGCACTG GCAATATTTG CGGCAGGACA ATTGTCTTTT GTCTTCTGTT CATAAAATAC
    28921 TAAGTGCATT GGGGTTCTAG GTCATCACTG CAGCTGGAGC ACTGCTATTA ATCATATATA
    28981 TTGTTATTAC ATTAAAAGAA ACGAAACTCA GAAATAACAA AGCCATTACA TTCCCTCTTT
    29041 ATTAATATTA ACAGATGTAT CTTGTAATGG AGCTGTGTGA GGATGGAGAA CATAAAAAAA
    29101 ATTCTTTGTA GTAAAGGACA TTTTACAGAA AATGAGACAA GGCACATGAT TCAGAGTCTT
    29161 GCTTCAGCAA CAGCGTATCT TCACAAAAAG GGTAATTAAG TTCCTCTGTC TCTCCCATAT
    29221 GTTCATTGAT TTCGAGTGTT CATACGTTTA ACAACAGCTA CTGATTGCTA GTCTTACCTA
    29281 TTATTTATTT CATAGTATAA AGATAGTCCA GTAAAGAAAA AGTAAAATAT ACATGAATGC
    29341 TTTTTTAGAG CTTTATTTTT TTACAGATGC AATAACTGCT ACCATTCTTC TTTTATTTCT
    29401 CTTTCTGTAG CAGCTGTGGA TAATAACATG TAGTATTATT TCCTAACTTG CAACTGCTTT
    29461 GCATTATAAA ATTAATTTTT TTTTAGTTGT TAAGTGTATA GTCTATTACA GGAGGTAAAA
    29521 AAGCAGAAGT GGATTGTTTC TGATACTTCT TAACAGTATG TGTTGCATTT AGGATTCAGT
    29581 AAACACCAGC ATTTTCATCT AGCACACAGA AGCATTACAG TTCTGCACAG TCCACAACAG
    29641 AGTTAACCTA TCTAGCCAAA AAATGAGAAT TGGTAGGTAA TGTAGGATTG TGAATAATTC
    29701 TGAATTTTTT TACACCGAAA TTATTAATCT CTCTGTTACA GCATATTACT TCTATAAATC
    29761 CTTCATTTAC CTTTGTTTCC ATAGAGATGT ATGGGGTTAT GGAATGGTAC CTTGTTTAGA
    29821 GCCTTGTTTC TTCTGTGTAC TCATTGGAAG GGCAGAATCA TCTACTGGTT TTGGATATGA
    29881 AATTATGTGC AAATTTGATA ATTATACAAT ATAAACCCTA CTTTTTTGTT AGATGATGTC
    29941 AGGTGATCTA CTGATATTAA AGACTGAACC AACACGAACT CTTTCCTTTG TTACAGGATT
    30001 GTGGGGAGGA ATGATATTTG AAAATTTGAA ATACTTATAG GACTCCCTGG ATGAAATGGG
    30061 GAAGATGCTT TTGGTTAGGC TTCCAGTAAT TCAGAATAAA ATGCACTGGA ATTGCTCAAA
    30121 GAAATTACTC AATCGAAAGA GTTTAAAACA TTTCTGTCAG AGTATCTTCA CTGCAACTGA
    30181 TAACATTTTA TTTCTTACTC TCTCTTGGCA GATATTGTTC ACAGAGAGCT AAAACTGGAA
    30241 AACATTTTAG TTAAAAGCAG TGACATCGAT GAAGCAAATG AAATGAAATT AAACATAAAG
    30301 GTAAGATGAC AATTGTAGCA GTTCTGCTTC AAGAACTGGT TTTAATATCC AGGTATTACT
    30361 GGGAGACCTG ACTTTGATAC CTATTAGCAG CTTCTGAAAT GAGCTACTAA ATGGTGTTAT
    30421 TAGGGAAAAA AATCATTTTG GAAGCTAAGT GCCACTGCTG AAAAAAGCTT TTTTTTTTTT
    30481 AAATCATATT TCTAGGTCAA TTAAAAAAAA ATCCTTAAAG TAACCATATC TTGTTCATCT
    30541 AGATCTACAT TAGCATAGTC CCAAGCCATT AGTTACAGGA AGCCAGCAGG TGCTGTGAAA
    30601 TGTAATTAAT TTTTAAATTA GGAATATTGT CAATTTAATG TAAATCTGTT AGTAATTTAG
    30661 GAAAAAAGCC TATTTAGACT GTGCCCTTGA TTGAAATATA AATACTTTAC AGGATCCTTT
    30721 TGATATTGAT AAATGTTTAC TACCTAAACA CAATGTACCA TATGCTTACA TCTTCCTTTT
    30781 ATTGGAAAAA AAAAAGTCTT TGATGCTTAA TAAATCATAT GCTAATTACC CATTTCTGAT
    30841 TTGCTGTTTT AGAAGTAGTT ACTGTGAAAA CATAGGCATC TTCTAAAATA ACCTTGTAAA
    30901 ACTGAATTAC TGGATCATGA ATGGACTGTC TTGGGTAGAA AAAGTCCATG TTGAGAAGTG
    30961 TTTCAGATGC TGAAGAGTGT GGACAACTTG GTAATTCATG GTGGGAGAAA TCCAGCGTGC
    31021 AGAACTCTAT TTGCTATGTT TCTTAAACTG TGTATTTTTA TATAATATTA TAGTCATGTT
    31081 AAGAACCATA ATCTTGGATT TCCCTATATC CTTCAGTTTG GGGCAGTTTA TACCTTTCTT
    31141 CCTGCAAATG CTGGAGATAG GCAAGACATT GATATAAATC TTCCGGTTTG CCAACCGGCT
    31201 TTCCACCCTT GTAGTCAGCT CACCACTTCC ATCAGTGGAA ACCATCACGG CCAGCTATTC
    31261 CTGTTTCATG GCCTTGCTTT ATATATCCAT TTGGAAGAGC AACTATCACA CTCTATCATC
    31321 TCTCCCTCAA GGTATGAGTA TCTTTCCTGG CCTCCATCTT GTGAATGAGA ATGGATCTTT
    31381 CCCCATTTTC CTTGTTCTCC TGATTTAAGA GGAGACTAAC TCCTGAATAA CTTTAATGGA
    31441 AGAGGTGGAA AACAAGGAAG CAACCCCCAA AGTTGGTATG GCTAGTGGCA ATAAAAGCAG
    31501 CTACAGGAAA GGGGAGGTCC ACCACGCAGC GTGAAATAAA CAGCTAAGAA CAACATTTAT
    31561 CTGCTTCAGA GTTTTCAGGC TTGAGGCAGC TGATGTTAAA CGTGAGGCTA AGGTTCGCAC
    31621 CCTCCTGGTT TTGGCTGTGA GAAATAGTCT TCCTGAATCT TTACGACTTT ATGGTTTGGG
    31681 GCAGGACATG CAGGGAGAAT TATGGGAAAA ATCCAGACAC AGATTCCTCC CAGTGAAAGA
    31741 ACAGAGATTC TTCCATATGA TACACTAGTA CATGGCACAA GTGTGTACTG GCCCGGGGCT
    31801 TAGATGAGAT TTTGTTTATA AGTATAGATA GACCTTCAGT TTCAAGCCAC GTGTAGGTAT
    31861 CAGGACATTC CTTCACAAAC TCAGGGATAC TGACAGCTTC AGGTTGTCTC ACAGACTTTG
    31921 AGATAAAAAG TGTAAAAATA TACTGAAGAA ATTGGCTTCT CCACATAAAT ATTACACCTG
    31981 AATAAGGTTT TACTATCAGG ATAAAACCCC ATCTATTAAA AAATATATAT AAAATCAGCA
    32041 TGTCTTTGCA CCCTTTGAAA TGCTTTCCCA CATGAGGGAT GAAGTCAAAG CCCAAGGGAT
    32101 GGGTCCTAAC AACTTCCAGT TTTCGCAGCA AAAAAGACAG AGTTTAAGTA ATTTTTTACA
    32161 AGGAAAGGTG ACTCTCCAAA AGGAAACAAT CAGGTTTCCA GTTTGCTGTT TGTGGGTATG
    32221 TGGAGTGTTA NNNNNNNNNN NNNNNNNNNN NNNNNNNTGA GTGATTTTTT TTTTATTTTT
    32281 TTCCTCTCTC ATTTTGAATA CCAGAGCTCC TCATGGTTTT GTCACATGGG AAAGGAAAGG
    32341 GAAGAAGGAA GTGAGTTTAG GTAATGATAG GCTATTCTAG GACACCCAAA ATGCCTGCAA
    32401 GGAGGTACTA GAGAACAGGA GCTGCTACCC TCACCCGCCC CCACCTCCCC ACCATTTTTT
    32461 CCCCCATTAA CAAAAAAGGT ACAGTGGCTG AATTGTAATA TCCTGGAATG CTGAAATACT
    32521 AAATTTGTGA CCAAACCTCG CTTATTTCAT CATGGTGTAC AGCATGACTC TAATATTTTA
    32581 AGTCAACTTT TCTTACATCC AGGGCTTTGA TATTGTGCTG CTTATGGCAT GACAATTATT
    32641 TGAAAGACAC AGACTTTTAC CTTTGTCTCC TCACAGGTAA CTTTTAAACA CAACCATAAT
    32701 TTGGCCCCAT TTCCCTTCAC TAATATCTCA AAAACACAGT GTTGAAAGTG GCAAGGAGGC
    32761 AGAATGCAAT AATCTTATTC CTTCATAATG TGTTAACGAA TGTAAAGTCA GGGCAGTAGT
    32821 TTTTACTCAT AGACACTGGT AAGACGAAAA GGAGCAGCTA AGTTTCTTTT CTATTGTTTT
    32881 AAACCACCAA CACTCTGAAA AAAAAACCCC CAAAACTGAA ACCAACCAAA CAAAACCAAA
    32941 CCACAACACC TAGCTTTGTG GTTAAAACTT TGCCCACTGT AAAGATGTTT TTGAGGGTTG
    33001 GGAGAGGGTG GACACACAAA CATCTGTTTC AGTGAACTCC AGGATCATAA CTGGACAAGA
    33061 GAGAAGTTTC TAAATGTGGG TATATTCTCT CTCCCTCTTA ATTTGCTCAC TCTACTTCCA
    33121 TGTAGACTAA AATTAATTTG GTTCAACTTA AACCAAATCA AAAATAACAC TCTCTGGGTT
    33181 TTAGTTAAGA TTTTCTAGTT TGTCTGGTTC ACACCAACAG AACAACAAAT AGAAAACTGT
    33241 CTCCAGAAGT GACATTTTCA TTTTGCATCC TCTTTTTCTT AAAGACCAGC TTGAGAGACA
    33301 GTGGAATCCA TATCAGTCTG ATGGACAAAC ACAAATGTAT TTGTGCAATA TAATATGAGA
    33361 CGCAAATTTC AGTGGGCCAA AGCCACTGAC CCACTGAGTG GTTGGCCCTG AAACGCTGCC
    33421 CTGAAGGCAG AGGGGAAGAT CTGCTGCTCA GCTGGGTTTG GAGCCACGCC AGGGATCATC
    33481 TGTTTCTGGT GGAGATGATG GAGGCACATT TCCAGCCTTT TGTCTTTCCT GCTGCTACAT
    33541 GTCCCGACAG CTGTGAGGAG GAATGGACCC ACCGAAAGCA TGCTGTAGCC ATCAGCTGAG
    33601 GAGTTGTCCA TGTTCATGTG ACAGCTTAGG TTTTCATTGA GGTTCTTAAC AAGCAGTACT
    33661 CCGATTTATC AACAACTGGG TTTTATTTAG CTTGACCTTC TAACTTCTCT CTCTGTCCCT
    33721 CCTTGCCCAC AGCAATGTAG CGTCTCCACC ATCAGTCTGC TGTAGTTGGG CTTTCCAACC
    33781 TGCCTTATTC ACAGAAAAGG TAAAGCGGTC AGCAGGGATT TGGCCTGTGT CCTTGGAGGA
    33841 TACTTAGTTT AATGTGAGGT TGAATGCCAA GGAAAAAGCT GTTATATCAT AAAAAACACT
    33901 TAGACAGTGG AACAAATTGC CCAGCAAAGT AATTACAGGA CAAATATTGG TGGTGTTTGT
    33961 CACAAACTTG CTTATCTTTA TGGAGAATAG GGGAGGAAGA GACTGAAGAT CATTATATGA
    34021 AAGTCTCATT TTTAATGTTT TTTCTCTGAC TTCAGCATTT TGACTATAAA CAGTAAGTTC
    34081 TGCACTCAAC AAATCATTAA AAAAGTCCAT CTTTATTGCT AGCTTTAATA CTGTTTTTTT
    34141 TTCTACTAGG TGGTTGACTT TGGTTTAGCT GTACCAACAG GCTGGTGGTA GTGAAAGCAT
    34201 GTTTCAGTCT ATCTGTGGGA CTCCTATATA CACGGGTAAG TTCAGCACTT CGTTCTTTTT
    34261 AAGAGCTACA ACTCGCTAGC TTCCTTCCAG ATCACAGAGA GTCATACAAT CTCTAAGTCC
    34321 CTTCTTTTTC TTTTTTTATT TTCTCACAGG AATTGTCATA CTAGCTTAAA CTGCCTATAT
    34381 TTCTAATCTC ATATCATTAT CTCTGAGACC CAAAGCATGA GCTTCAGAGA AAGGTGGAGC
    34441 TATAACTGAT AACAACCTTT CAGTGGGGCT CATCAGATCT TACGCCGCTG CTGTGGAATA
    34501 AATTTTCCAT CATTATAAGA ATTTACATTT CATATGCATT TGGCATTATA TAAATGTGAG
    34561 TGTTCATAGT ATCTGTTTCT GATGTGCCCA TTTTACTAAG TTATAGCTTC TATGCAGCAA
    34621 CGAATTCCAC AGATTAACAC TGTGTTTGTT CACAGTATGG TGCAACTGTT GGATCCTTGG
    34681 CAGACTGCTC ACAGTCTCTT TCGCTGTGGT CTGTCAGAGA TCAGGCCTTC TCCTGAGGAT
    34741 CTGGAGGGGT CAGGTTGCAA CAGGTATAGA TAGGTATCAG GGCAAGGCAG CTGGCAAGAT
    34801 CCTGATACTT GCTGGTGTTT TAAACATGCT TACTACTTGT TATAGATATG AAAAAACCAG
    34861 TGAATTTATG TGGCTTGTCC ATACGCACTC CGCTTTACAT GCCCTTCAGT TTCTTTTGGC
    34921 TAGTGGTGTC TGGTAAGAGT GATTCCTTAT TGTCTTTTAT TCATCTGAGA TGTCAACACT
    34981 TACTGTTAAA AATATCCAGA CTGGCTGCGA GATCGGCAAG GGACAGCTCT CTCAGCTCTT
    35041 TCTCTACTGA GCGTAGCCAG GTTCCACAGT GGTCTTGTAC CTCCAGCCAG GAAGCACACA
    35101 TCTTCTGAGC TTCTAAGGTT TTTCTGAAGG GAATGATAGA ACCATCCTTG ACCCAATAGC
    35161 TGCATAGTTT TTTCTTCCCT TCCCCCAACT TCTTGAAATG GGTCTGGGCT CTTTTGGCAG
    35221 AGTCATCTTT CACTGTTGGC TACAGACAGA GCAATATGCA GGTTTCATTT CAATTTTGTG
    35281 TATTCTGAAT TTCAATTGTG ATTCATTTTC CTTTTCTGAG TTCAACTCTA AGGAAAGGAG
    35341 GCTAAGGTAT GTGCCTTGCA AGCTCAGATT TTGTTTAAGA GCTCAGATTT TGACAGAAAA
    35401 ATGTAATCTC TTCAGCTATT TGTAGCTTTT GTTGAAAGCG TATGGAATCA CCATTTTATT
    35461 TTGGATACTG CCTGTATCAA ACAACATTAG GGATGACCTA AGATCTCTTG GAAATAATTG
    35521 TATTTCATTG AGCTGTTATT CAGTCAGCCT TCATAGGTCT TTTGAGGCAT ATGTTTCTTG
    35581 TAGGTAAGCA GAACAGCTGC ATAGGTTCTT TACATCCCCT TTTCAGGGAC AGGTGATGAG
    35641 TAGTGCTTTC TGCGTAAGGT TTCTTTTAAT AGTCATGGGC TTTACTGTCT GCCTCTACTC
    35701 GTTCAGTGGA CTAAACTGGA GATAAATGGG GCTCTGAAGA AAACAAGCAA TGATTTATTT
    35761 TAAATTAATT CTGCGGTATG TTTGTCTACA CGTGTTTCTT CTTTCTCTTG CTATTCTGGA
    35821 AGTTCAAAAC CTCTGAAATT CTTCATTGTT TAAGAACTTA AATAGTATTT AAGGTTGTGC
    35881 CGTACTTTAA GCCTGCCTTG GAAGGTTCAT GGATGCTTAA AGCCTAGACA AGGTTGACAG
    35941 GAGACGTTAC TATCCAAAGA ATCTGAAATC AAATGTGTGT GGTTTTTGTA AATTTGCCAT
    36001 TGGTGGCCAG AGGTAGTCAG AGATTCAAAG AGTTGGTTTT AATGCAAGGT AACTAATTCT
    36061 TTTCAAACTC CTTTCTGCAT AAGAGAGATG GAAGAACTCC ATACTTCTCA ACTGCCCATG
    36121 GGAAAAGAGG TACAACTGTT GCACACCAGC TGAGGACTGC TGCCAACCAC TGCTTGGGTC
    36181 AGCTGATTGA GGGGATGCTC TCACTCCACT CACTATCCAG TTCCTAAAGA AGACAGGCAA
    36241 GCAAGTCTCT ACAATGAGGA CAAACAGCCA TTCCAGCTGA TTGTACCTCT TCAGAGTGCA
    36301 AGCAGTGACA TGCTGTGTCA TGCAGGGAGT CGCCTTATAA TCAATACCTG CAGGCTGCAT
    36361 GAAATTAACT CTATGTCTAC TACAACAAAG GAAGGTAGCA GTTAGGGAAG ATTTTGATGA
    36421 GATCATAGAT GTTGCTGTAG AGGAGTCTGG GTTCTTGTCT GATGATATTC CTTGATGATG
    36481 CTATACTGTT CATTGTCAGG CACTTCTTTT CTGCTGGTTT TTTTTTTCTC TCTGCTCCCT
    36541 AGCCCATCAG GTACTCATTA CAATCTCTTA GATGATATGC AGAACTACTT CTTATTTTCT
    36601 CATGAATTTT ATCATGCCCT CCATGGAGAC AACACTCACT TTGCATTTCC ATTCTACATG
    36661 ATGTTGTCTT CAAACTGCCT CAGTCTACCT TGTATTATTG CTAAGTTAAG TTCAGTGCAA
    36721 GTAACACATT CTGTTTTTAC AAGGTCAGCT TTTTCTCTAT TGCTGGGTGT TTTTGAAGGC
    36781 AACAGTGCTG CCTGAATCAC AATACCTCCC TCTGGTTATG TAAAGCTAAT TTGTAACTTC
    36841 TGATGTACTG CAGAAATTTT TAGGAACCTC CAGCTAAACA AGGGGATTAA ATTCTAAACC
    36901 ATTTTTTTCC TAGAAAAATT CCATCCAAAC AATGTGTCTA TCCCAGTGTA TGATGCTGAT
    36961 TATTATTTGG TTTTGAAATA GAAGTTCAAA AAACCCACAA AAGCAGGTAA TTATGACATA
    37021 GCCTGTCCAA AGGACATGCT TTTCAGGGTT TTTTCTTTGC CTATTTAGGC AATGAATGCT
    37081 TTGCATTCCA TAATATAAAG ATTTGTACCC CTTTCTGATT TATACTGCAT GCTATAATAT
    37141 ACTTCACTTC ATTATCTAAT ATAGCATTCA TTTTTTAATT TTATGAAGTT CTTTTCCTCA
    37201 ATGGTATATA TACCAGCAAC ACATTTCACA GCTTGCTTAT AACAGACTGA AGAAAAAAAT
    37261 AAAATCCTTT TTTGAGGAAG ATAATTAGTC CTTATGACAT TTTGATTGAT GAAATACTAG
    37321 TAGTATTAAA TACTTCTTTA AGTGAGGGGT TTGCCTGGGA TGAAATTACT TTCCGATTTA
    37381 CTAATCATGA CAGAAACATA GAGTCTCAAC ACTGGAAGGG ACCTCGAGTC ATTTGATTTA
    37441 TTTCTCTGTC CAAAGAAAGA AGCAGCTATA CTGAAGTCAT TTCTGATGAA TATTTGTGTA
    37501 AAGTGTACTT AAAGACCTCC AGCAACAGAG ACTCCGTAAT CTTCCCAGGC ACTCTATTCT
    37561 GACGCTTCAT TATCCTCCTA GAAATTTTTC CTCCTGTCTA CCTTGAACCT TCAGTTTGAC
    37621 AATCAGCTTA AACTTATACC TACAGGCCAT GATCTAATCA CTTTTTTCAT TATAAATTTT
    37681 CAGTTAACTC ACCTGCAGCC ACATAATTGC TAGAGCTGAC CTAAGGGAGG TGGTGGGAGC
    37741 CTATGCGTGG GGCTAAAGAA AAGGGTGGAA CTGCACTTCA TATTTTCAGA TTATTAATTC
    37801 TCGCCTTATC CGTCATGGAT ATGAAGAACA GGTAGCCACC TTCCTATTTT CAGCAATCTG
    37861 ATATCACACT TCTCCCTTGG TCTCTTGTTC TTTAGACTAA ACAGGAAGAA TTTTCTCAGT
    37921 CCTGTCCTGC ATTTCTGATC TTTGTGACTG ACTTGCCATG CTCCATTTGG TACCTATTAT
    37981 GTTAAAATGG GAGTATCCAA AACAGAGCAC AGTATCTAGT TGAAGCCTCA CCAGTGCTGG
    38041 GCTGAGTGGA AGGATTGTTT TGTATGTACT GCAGACCTCA GGCTTGCCTA TAAAACGCAG
    38101 GTGGTGACTG TCTTTTTGTA CTTTATTTAA GGACTCTGAA GTCCGCACAA AAGAACAAGA
    38161 GGTAAATGCT GGGAGTCAGG CCATTGGCCT GTTTTTCACA CGGCATATTT AAACAGGCTT
    38221 CTAACCCAGA CAAGGGGAGG AATGTTGGCC TTGGCCTCCT CAGAAAGGGC AGGTGTGCAC
    38281 AATGAGTTTA GTGTTTTACG CTAATCCTGC CTCACAGAGA CGTTGTCTGG TAACACTGGA
    38341 ACTGTTAACT CATGTTCAGC TCGTGATTCA CAACAGTCCT TGAGCTGCTG CCTGACCAGT
    38401 TCTTCTTGTG TTTGCATTCT GAGCTTGTCT TTCTATATTC TTACTGTCAT TCCTGGCTTG
    38461 ATGTTGTCTT CAGATTTAAT AAGTGTGTTT TCTCTTGGAT CATCCAGGTC ATCAATTATA
    38521 ATGGTATCAT GCCTAGGGCA GACACCTACA AAACATCCCC TGATGAAGCC TTCCACTTTG
    38581 ACAATGAATA AGTTACAACT ACTTTCTGAG AAGCATTTTT TTAAAGCATG TGTGCATTGT
    38641 TCCTGTGATA TTTTAATGTA GAGAGTATTA TGAAAAAAGT TACGTGAAGC AGTATGAAAA
    38701 GCCTTACTAA AATAGAGATA TGTGACATTT AGTGTTCCTC CTCTAACCCC GAAGCCTGTC
    38761 AACCTGTGCT ACATGGAGAT TTGTTCCTGA CAGGTGCATA ATGGCTGTTA CTTACCTCTT
    38821 TGTTTTCTTC TAGGTGCTTA TTATTTCCAG TAATTTCCTG GGAATTAAAA TTAATGGGAC
    38881 GTATCTGTAA TTCTTTGATG CCAGCTTTTT CACCCTCTTA CAGATAGATA CCATGATTGC
    38941 CTTTTTCAGT TTTCAGGTAT TTTACCTGCC TTCCACTGAT AGTTCTTGAA CGACTAATAG
    39001 CTCTGAAAAG TCTTGTCAGT TTTTAAAGTA CTCTAAAATG AATTTTATCG GTTATGGCTG
    39061 ATTTTAAAAT TTCCAACCTA AGTACTTGCT AACCTTTTGC TTCTCTGTTA AAAACTGAGG
    39121 TCTTGCCCCT TTGTCATTGA TATTGATTGT GCTATCCACT GCTTGCAGTT GACATTTTGG
    39181 TTAAGATTGA TGTAAGAAGA TATTAAATAC ATTTGCCTTC TGAGCATCAT CTATCAATTG
    39241 CATTCTTGGT TGAATACAAT ACCAGCCTCT TTATTCATTG TCTTCCTACT ACTCATATAT
    39301 TTATAGATTA TTTCATTTTT AGTTACGTCC CTTGTTAGTT GCTCCTCATT TTTCCTTTCT
    39361 GATTTTGCCT CTCTGTGCTT ATATTTACCT TTTGTTCTTA CTTCCATTTT TTGTATGCTC
    39421 CCTTCTTGTG TGTGAGACTT GTAGAAATTC ATTAACCAGA TTGGTTTATT AATAAAAAAA
    39481 AATATTGTGA AGGCAATAGC AATTCCCTGA TTCAGTCATT TTTATTTTCT GTAGGATATG
    39541 TATATAAGGT TATAAACTTG TATAAGTTTG TAAGTTTTCC CAGGATGTAA TAGGATGAAT
    39601 TACTGCTGGT TTAAAATGTT CTCAAAATAA TTGATTAAAA ATGAGGTGAC ACTGTAGGTT
    39661 TTGGCCAGTT TGGCAATACT AATGGTAAGA ATCTCCTTTA AAGTCTTGTT TTACCAGTTG
    39721 TGGTATTACC AAACCATTAA GTTAACCATT TTAAGTTCCT TGACATAATA ATTAGATATC
    39781 TGAAGCTTGG TACCTACCTG AAACATAAAA AACTGAGATG ACAGTTGAAC AAGGTTTTTG
    39841 ATTTGGTGGG ACAACACCAA ATAAAGTAGT ATCTATCAAC CTCCTCTTCT GTTGTGTGAA
    39901 GGTTTTTATC TTCTGTTCCT TACTGGGGCT AAGTATGTCA TCCGCATTTA TTCTGGAAGT
    39961 GAAGACCACA GATTTTGCTG TGAACTCACA ACCACATCTC CCATGATAAA GTAGATAAAA
    40021 TATCACTAAG GTGGCCCCAA AGTAACATCT TCTTGACATA TAACTGAAAT ACTATAAAGT
    40081 GATTAGTGAA CATATTATAA TTTGTGAAGT TTTAGTCTAG GATATAAATA AATAGGTTTG
    40141 ATTTTTTTTT TATTTTAGAG TATTTTGGCA TTGATTTTGT TCATTGTATG ATGTATTCAA
    40201 GCTAATCTGT GCAAACAGAG GCTCTTGTGT TTTGCAAAAC CCCTGTGTTG TTATGTACTA
    40261 CACTTATATC TGGGAGAAAA AGAAGTTTGT ATGGTGTCTT GCAGTACTTC AAGTCAGTGT
    40321 GTAATGAATA CTGCTTTAAT AACTTATTGT GGTAGAATAC TAAGTTTAAT CATACAGCTA
    40381 ATGTCATGAT GTCACCACCC CCTTAACAAC TAAATGATAA AAGTGAGGAC GCATCAGCAT
    40441 GAATTGTTAA GGTCTGTACA TTATTCATTT AAACATCTGC TGTTGGTTCC TCTTTACATA
    40501 TGGGAATAAA TTATACCACA TCAGCACATT CTTCATGCTT TGTGTTTAAG CATTTAAAAG
    40561 TTTTTTTTTG TATTATTAAT ACTATTTTTT CTGCTTGGTT GGCAGCTCCT GAAGTTATCA
    40621 TTGCCTATGA CTACAGCCAA CAGTATGACA TTTGGAGCAT AGGTGTCATT ATGTACATGC
    40681 TGTAAGTAGC TTGTAAAAGT CATACAAAAT GTACAGACCC ATTTATAATA CAAGTTCTTA
    40741 CAATTTTGCA CTGAAATAAA AAATAAACCT GTGTGCTAAA CCTTCACAAA AGACTGAACT
    40801 GTAATTGCTT GTGCATAAAC ATTACAAATT TCTATGCAAA ATAAAGTAAA CGATACAGTT
    40861 CAGTTTTAAA AATTGAGTAT TTGATTTTTA TAATCCTGAA ATAACAGAAT ATTACAGAAT
    40921 ATTGCAGTGA AACACCATAA AACTAAACTG AGAGTTTAGG CCTCTCTTTT CCATATGTTG
    40981 TTTGGATCTA TATGATGAGA TCTATAAAAT GAGAACTGAG ATAGATAGAT CTATATGATC
    41041 TATATGAGAA CTAAGTTACT GATTTACAGA TTATTGGTCA AATCCTCAAA TAGATTGCAC
    41101 AAACCATGCA AGCAGGGTAA GGGCTTTTCT TCTCCACCTC TGCCTGTGGT AACTCTGTAA
    41161 CTGAGATGTT TGAGGGCTGC CAGGTCTCCC CATACACATT ATCTGTCCTT TGAAAGATTA
    41221 TTAGTCTGCT GTTATTAGAG GAAGAAATGG AATTTTACAT TTGTAAGAGT ACGTGCATAT
    41281 TTTTATTGAA GTCTTTCATC ATTTGTAACA TTTGTCTTAG TTACAAAATA ATAATTCCTC
    41341 TCTGAAGAAT CTTATCCTGC CTATACTAGC TAAATAATAT AAAAAGGTAC TCTGGTAATT
    41401 AAAAATAAAT TGTAGCAAAG CACATAAATT ACCATTCATA TGATGCAACT AAAATGTCAC
    41461 ATTGTACGCA GAGACTTTCT TTCTTTCATA ATGTATTTGC ATGGGTTTTT TTCCCCACTT
    41521 TCAGTCTTTT TCTTCTCTCA GTTGCCCCAG ATGATGCTTT AATGCCAATG TTTCAGAACA
    41581 TTACCACTTG CTGTTTCATT TGTTGTTGTT ACTTCTGTCC TGTGATTGTT TTACTTTTGT
    41641 TGCATACAGC TGAGTTCTTT TGTAAATTAA GACTTTGTAC ATGAGCATGC AGACACAGGA
    41701 CATAGTTTCA AAACCTCCTG TTTTCTGGAT TTTCTTTGTT TGGTTTTTCT TCCCACTTTG
    41761 TTTTGGTTCC TTGATTTCTT TTCTGTACAA TTAGCTCACT TCTCTTCTTG TGTCAGCATG
    41821 ACAAAGTGTT TGTAGCTTTA TTGCCTTTTT TTTTTTATTT CTAAAATCCA TGTGTACTTT
    41881 TTATGCTGAT ACAGAATGAG TTTTATTGTT GTACTTCATG ATATTAATGT TTGCATCATG
    41941 GTAGTAGGAT TTGCACAACA TAATACAATA GAATATATTA CAAAATGGTT GGTAGAAATT
    42001 GGATGGTTTG ACTGGCTAAT AAGAATCCAG AGCAATGTCT GCAATCAGCA CAATTCACAG
    42061 CTCAGAACTT GTAAAATTCA AAGCAGTGAA CTGTGTTGAT TGCAGCCGGA GCTTAGAACT
    42121 TCTGACCTTC TTCCTTAATT AGCAATATAA ATATTTTTTT AAATTAGCAT TTTGTAATAA
    42181 CAAGGGTGTC AGAACAAAGT AACATTAATT CACCCCTTGT TGTGTTGACT ACACAAGAAT
    42241 GAAAATATTG TGTATGAATT AATAGAATAC AATTCACACT TCTTTTTATT GCTTAATTTG
    42301 AAAATAGTAA TACAAAAGCC GTAAGATCAT CTTCTGATTT TAATTCTGTT TTTGCAAATT
    42361 ACTTTTCTTC CCACCCTGAA TAATAGCTTG TGCTCCTGGT GCTCCTTTAA TGGGCTTAAA
    42421 GATACTGTTA GAGCCATTAT TGCTGCCATC ACAACTTTGA CCCTTCTAGG CTACAGCTAA
    42481 TGCCTCCCTG GTAATTTGCT AGCTGCCCGA GCTCTTTTTG CAGTGCAGAT GGCATGCTCC
    42541 ATCTTGGTAC CAAGGGTATT ATTGCCATGA CAGGCTCAGT CTCTACCTAT ATGGGGAGCA
    42601 TAAGCCCTGA GGTGACTCAT GAACTCTGTT TTCATGAATG TTAATGCACA GGGTTGCCTC
    42661 TGCATAATGG GGCAATGCCA GCGTGATGGA TTTTTATATG TAATTTAAAC TGAGGTGTAC
    42721 TTTATGCTTT CCATTTCATT TCTATTTTAA CATATACTAA TAGAAGCATA CACAATAGTA
    42781 ACCAACAAAA AGAAAATCCA TTAAAATACA AAAGTATGGC AGCACATTGA AAGAGTAGAC
    42841 TAGCAAGAGT CCTGCTGCCT GTCACACTCC GAGAGTATGG CCCATATGCT GCTCTCTAAT
    42901 AGGAAAGGGT CAGGGGCTTC TTTCTCCTGT GCAATCTATG CTATTGGGAT TTCTTGCTCG
    42961 TTCTTCCAAG TGTGCTCAGA GACTCTGGCC CCTGCAATAG TTCTTGAAAA CCTTTGTGCA
    43021 GCTAAAGATG TCTAGGATGC CTAATAAATT ACTTCCTGCA TTGCAGCAAT AAGAAACCTA
    43081 TTAAGAAAAT GTGGTACTCT TTGCTCCTTT CTAAAGGCAC AGAAAATTTC TTCACAGATT
    43141 TTCAAGGTTC CATGTGATAC ATTTCACCTA CTTGATTTCT TTAGCTGAAG TTATCTGTTG
    43201 TCTGTCACTG CCTTAGTCTG GAGAGAATTT AGTCCTATCT GTGAATAACA GAATAACAGG
    43261 CATTGTCACC AGCCAATACT TAGAGTATTG TGTCCTGAAA TGAACGCATC CTTCCCATTT
    43321 TCTGTTTTTG AAATTGAGTT CCATGTGGAT TTAAGTCCTG AGGGAGATTG GGAAGGAGAA
    43381 CTGGATAAAA GAAAACAGCA ATTTTTGTTG AAGACATTTT GAGATTAAAA GTTTTGGGGG
    43441 AAAATGCACT AAAATATTAA TTTTGTCTTT TACCTTAAAA TTAGAAGTTA AAGCCATGTG
    43501 AATGAAACTC CAGAATATTT TACTTTTATA TAAAGTGACA GGCATCCTTC ACTAGGATGT
    43561 GACAATTGCA TTTTCAGTAG CTACTTCTGT GTTTTGGGAG TAGAACTAAA AACATAATTT
    43621 GATGCAAATA ATTTATTTGA TGAAGTTAGC TTCTCTTTGT TTTAGATGGC CACAAATAGT
    43681 TGTATTAATT TCTTGAAAGT ATTTGTTATG TAATTTTTGC ATGTCAGTTG TACATGAATA
    43741 GTATGATGTA AAATCTATTA GAAATTTAAT CTGTCTTTAT TAGTTTTGAT TGAAAACACA
    43801 GATCACATGA TATGTTTTTT CATTTGTTAT GTGATTAGTA GAACACAGAT CAATATTTAC
    43861 TTTCAAAGTA TATTCTCTAA TAAACATTTA TAGTTGATAT TTCTGGTTAA TACTTCTGTT
    43921 GGTAAACAGT AATAGTCACA GAAACCAAAT ACAGAGCAAG TTTAAACACT GGGTTTGATA
    43981 TTAACACAGG TTTTTTTAGG AATGCATTTG TTTTAGTTTC ATATATATTA CCTTTTTTTA
    44041 TTGTTACCAC ATCATTAAGT ATACAACTGG CATAAAGGAA GCAGATGATA CAGAAAGAGT
    44101 AAATTGAATT TAGACATTCA GATACCACAT TTACTCAAAT ATTTTACTCA AAATAACAAG
    44161 AAATAGATAC AGGGCAAGAA TGCAGCCAAG GTCTATTTTT ATGAACCTAT GTACTCTTAA
    44221 TACATACACT TACGGGTATG TCAATTTTTT TCTGAGATTT CTGATATCTT TGCTTTTTTA
    44281 TTATCCTATA TCTACCGATA CCTTAGTTTA GATTAGGACA AATAAGGCAA TGTTAACACT
    44341 ATGTAGCTAA AGGAGGTACA GCTTGATACC AGAACAAAAA ATGAAAAATT AAAAATTATG
    44401 TTTTGTTATG TCATAGTATT TTCTGCTTTA TGTTTTTGTT CTGAAAAATA AATCTTTTGT
    44461 AGCAGTAAAA GGATATTATA TACTTCTGTA TTTTTCTATG AATCACACTT GCTTTGATTT
    44521 ACTGCTATTC AATGAAGAAT AGCAACCTGG ACTGAGAATT GAACACATTT CATAGATAGT
    44581 AAGAGTTTGG AACTGAGTTT ATCACATTTT GAACAGCAGT ACACTTGACT TCAGGGACAC
    44641 AAACAACCAC TGTGTATGAC AAAATGAACT TCTTATATAA AATAAGGCTA CAGAATAAAA
    44701 TGTATCCACT AATTCTTATA CTAAGTCAGT GACCTGTGTT TGATCCAAAA CCTGCTTTTT
    44761 AGAAAGACAG CCGATTGGGA CTTACACGTC TAAACTGAGA GTGGTCTGGT TTGTCTTTTT
    44821 GCTGTTGTTT CAGTCCTTGT GATTGTTATT AACTCAGTGG AGTTTTAGCT CATTTGTCTA
    44881 AAAACAGAGG GGCATGAATT AATGATACAT TAATAATACA TTACTGAAAT GTAGTGGTTG
    44941 CTGGAACAGA ATTGTTGAAT TGTTTAATGG GAAATATTAC TTTGACATGA AATCAAAAGA
    45001 AATGGTAAGT ATAAAGTGTT TGCAGTAAAG AAAATTTCTG TGATGGATAT ACTGCACATG
    45061 GTGGCAACAG ATTAGCTTTC AGTTAGCCAA CTGATTTGGA TGGGTGAGTT ACAGAATAGC
    45121 AAAATACTGT ATTTTCAGTT TAATTTTTTC TAGCTTCTAC CTTCAGTTGT TGTATCTTGT
    45181 TAAACCTTTG GCTGCTACTT TAAAAATCCA TATAATATCA ATTATCTTTT CCTTATGTGG
    45241 ATACCTAGTG ACCAAGATTA AATCACGTTT TAACCTTATA ACCTTTATCC TTTAAATCTC
    45301 TGAAAGGCAC ATTTTTCAGA ACTTGAGTCA CTTTTGTAGA GTTCATCTGA AGCTTTCCCA
    45361 GTCCTGTGAA CTTTCTAATT TCACAGTGAT CCCACAATAA ATAGTTTTTG CCTCACCAGT
    45421 GAAAAATAGT AGGTATCCAT TCACCGACCC TAATTTTCTT ACACCTTTTA TAGCAAGCTT
    45481 AGAAGAAAAG CTTTTTGAAC TAATAAGAAA GGGAGACCTG TGCTTTAAAA ATCCCATCTG
    45541 GGAAACAGTA AGTGAGGCTG GTAAGTACAC AATGCTCTCA CAAAATAAAT GCTGACAGTA
    45601 TTGCAATGAA TTCCACAAAT GTAGTAGTTT TGATCTTTTT TTTTTGCTTT TAAGCAGTAT
    45661 GCGTTTTCTG AAAAGAGAAA TTGTTGTTAA AAAATAAATC GACATAAATG ATATCATGAA
    45721 CTAATTTCAT AGCATTGTAA GTAAAATATT CTCTGCTGAA TTAAAGCACT CAGTTGAAAA
    45781 TGCACCGAGT TGTTGTTAGC AGAAATGAGA TATATCAAGT TGTGGGGTTT TTTCCTAGCA
    45841 AAATAAGTAT TGATACTACT TCTGAAAGTC TATCCTGCTC ACCAAATTGC AGCTAATTAA
    45901 TTACTTGATA AGCAGTGGAT AACAGTTTTG AGGAGGTGTC ATTTCTTCAC CTTGTGTTCT
    45961 ACCTCTTACT TATTCGGTAT GTACAGATGC TGTATTGCCT CAATGGAACC CAGTAGGGTA
    46021 GAAAATTTAA CAACACACAA CCTAAGCAAT AGAACACTTG TAGGGGCCTT ATCCAAAGCT
    46081 TCCAAATCCA TTAACATGTT TTGCTTGTAA CCCATGGGCT TCTGATAAGC CCATTAACTA
    46141 GGAGAAGCTT TACACTGTGT TCCTTACCCA AACCAACTTT ACCTGATTTC CCATATGTTT
    46201 TGACATAATA TGGAAGTATG GGTTCAGGTC AGGTTTAATT AATTCTCACA ACATTCCTGT
    46261 TACTATAATA AAAGTTGTTT GGGGTTTTTT TGTTTGGTTT TGATTTTGTT TTGTTGACAT
    46321 AAATTATTTA TTTTGTATAA GGATCTAAGA ACACCAGAAT GGTCATACAA GGTGACGTCA
    46381 AAGGTCTTTC TCACTTCATC ACCAGTGGCC AAGGATAGAT GCTTAGAGGA TAGGAACAGG
    46441 AAAAGCATTC AGTACTGGAG AATGATACCA GCCTTCAGTC ACTTGTTGCT CAGGGTTTCC
    46501 TGAACCAAGA GAGAATGGTG GTAATAAAGC TCAGTTGACT TTTTTTCCCA CTGATTTGTC
    46561 CAAATATTTT TAAACTCATG TAGAAATTTA CCTGTGGCAA AGAATTCCCC AGCTTCAGTA
    46621 GGCAGACTAT GAAGGTGAGT CCCCCTTGTT GTTCTGTACC TTCTGCCTTC CACCTGCATG
    46681 TTCTCTTTGA AGCCCCCAGT TGTCTTATTT GCATTCTCCT ATGCTGCTTA TGGTTTTCAT
    46741 ATGTATTACA TATTGCAGTG TTCAAAGTGA TAGTTAAATG TTTTGCCATT TCTAGTAAAA
    46801 ACCTTAGGTT TTTAGAGGAA TATAAAGAGA AGAAACAGGA GCTTTAAGTG ACGCTATACA
    46861 GAATTCTTTA ACAAATGCTC ATTAAGATGT CCTAACACAG CCTGGTTTTC AGAACTACCG
    46921 AGCACCTGTG GCTCCCATCT TACTTCAGTG GGAGTTGCGG ATACTCAGTA CCATTGAAAA
    46981 TCAGGACACC AGTTTCTACT TCATGCTTGT GCCTTCACAG CCTTTGTGAT TTTACAATAG
    47041 CCAGATGGGG AACATGAAAG TGCATTATCA TGTAGAGAAT TGTGCGTGTA AAAAAATTAA
    47101 CCCCTTGGTG CCATGTGACA CGTGAGCTTC TGCATAGGAG TAAATGCATT TGGCACCACA
    47161 GTCTCCCACC AGGAAATCCC TGCCATCTGT ACCAAAAATT TATGAAGTCA CAAGTCATTC
    47221 TGTATGATTA AAACTGGCAT TTCAAACGTA GGTGAAGCAA TTTTATATTC CAGAACAATA
    47281 CTTTAACAAT AAAAATTTTA ATTTAAAAGC TACCATGTAC TTGTAGCTAA ACAAATGACC
    47341 TCAAGCTCAA TTCAAGTTGG TGGATCCCTC TGGAGGTTTA TGTGTTGTCA GTTTGAGACC
    47401 ATATATAGTT TTGGCTGGGG GCTATGCAAA GGGCTGATGA TTAATTATTT ACGAGAAATA
    47461 CTAATTAATG CAATTCCGTT ACTAGTTTTG ATTATTCTGA TCCTTATACC AGTTAAAACT
    47521 TTTCCAGACA CATCTAACTT TTTACATCTA CTAAAAAGTA AGAGCAAAAA AGGTGACAGG
    47581 ATAGCAGAAT ATTGTAAAGT TTCTAAGACA GACAAAGATT GTATTACCAC TGTGTGCTGT
    47641 TTCTGCATAA TCTGCAGGAG TATATTACTT ATATACTGAG TATAATATTC ATGAAATATA
    47701 GAGTAAATCT TATTTTGCAA TAAATATTTT TATGGATACA TATATTTTGA TTTCATACTG
    47761 TAATTTCCAA TTACTTTAAC CTAGAGTTTT AACCTATTTA TTTTTTTTCT TCCTAATATT
    47821 CTATATTGTA TGGACTGTGA TATATTTTAA CTATAAGAAT ACTCTACCTC CTTTTCTTCA
    47881 CTGCCCACTA GAAGAATTTG ATACGTTCTT ATGTCTGATT TAACGGAAGG TGCTGTTACC
    47941 TTTCAGGTAG TAAGGTTGGT TTTTACTTCT TTCCTCTCCT TTACTGATTT TTGATTTTCT
    48001 CAGAAGAGCT TTTGAGCACA TTGAAGGTGA GCTCTGGTTT AGAATTCTGT GTTATTGCTG
    48061 TGATTTTTGG TGAAATTTAC AAGTATGTGA GTCTGCTTGA CTGAAGAGTA AAAGCAAGAC
    48121 CCTAAATATA AGATTATGCG TACAGCATGT GAGATTTCTT GTTTCTTTTG GTGGCAAATT
    48181 GACTTTTACA AGCAAATGAA ATGACTAAAG CCCAAATTCT CTGGTGCCTG ATTTACAATC
    48241 CCAGTTCAGC AAAAAGCACA TATGTGCGTT CCTGGTCTGC AAATTATTTA GGCATGTTTC
    48301 CAAAGTTATG CGAGGACTTG AAAAATTTGA TCCAATGAAG GACTGAGATG CCTAATGATT
    48361 CTGAGAAGAA ATCTGCTTAG AGCTCTTGCC TTAACAAAGC TGCCTCTCAC TTTCCCATCT
    48421 TAAATTTTCT CAGCTATCCG GAGTTGGATC TTTTTGTGCA CCTAGACCTC CCTCCCTTGG
    48481 CAGCACTGGG CGGTTCAGAG CTGAGTTACA GATTAGGATT TAGAAACTCA CATGGCAGTC
    48541 AGTGCTTCGA CTTCTCTGCC TGCAGACAGA ACTCATGAGT TTCCTGACAG AATGCAGTAA
    48601 AAATCACAGC TTTCTTTTAG TGACTGGCAG AGATACAGCT TTTTGCGGGA CAGCCTGGTT
    48661 GTCAGACTAC TTGCTGAAGA TGCAGGAGAC CCAGGCTCGA TACACAGTGT AAACTTGCCT
    48721 AGAGGCAAAG GGTTGTGCTG GGTGAGAGCA CGGCATTGCT TTTTCTTCCC TTGACTGAAG
    48781 TGATGACATC CAGGTTGGGT GGCTTAAGAG AGGATCACTT TCTGTGATTC TGTAGAGCAG
    48841 GAATTTGACA AGGATGATAG GGGCTAAAAT ATGGACTACA CAAGTGGATT TAATACACAT
    48901 ACACCTTCAC TCTGCACAAA ATATGGAACT TGAAACCACT TCAATGTTTT TGCTACCAGC
    48961 AAAATAATGC ATTCTGCTGT CGTATCTCAA TAAAATAAAT AGCAGTTGCA CTCCATGGTA
    49021 TTTTTCTAAT ACACAAGTTC CCTTTTGTTT ATATTATCTG TAATTACTTG TTGGTTTATC
    49081 ACTATCCTTG TAAGTCTACT CCATCTTAGT TATCTCATGT TTATATTTTC CATTTCTGTG
    49141 AATTAGTCTC CTTTTTTAAT TGATGGTTGT ACTCAAGATT TCTCTGAATT AAGTCAAAAG
    49201 CTTCGTCTCT AGCTTTCTTC CATCCAGAAA AATTAAGAAA TCAGGCAAGA CGGTTGCTCC
    49261 TTTCTGCCTT GTCCATAGTT ACATCGGTTT TGTTTTTAAA CTCTAAGACC CTTCTGTATG
    49321 CATCAAGGCT TTTCTCTGGC TCTGTCAACT TTCCTCATGC TATCAGAATA ATTTTTAGTA
    49381 TTGCCAGACA TCTTTTTCTT CCACTTACTG TGTATTGTAC CTAATTTGAA GGTTGTTCTG
    49441 TTTAGTTCTA CAACATTTTA ATTGCTTCAG TGGTATGCTT ATTGGATTCT GAATGTCTGA
    49501 TAATGAATCA AGAATTTAAC AATTTTGTTT CCTGCCCTCA GTTTACTGGT GTTACCTAAA
    49561 AACTTCCCCT CCCCCCCCCA ATACTGTAAC TGAATTTTTG TTCCCTAAAA TCTAAATCTA
    49621 AAATACTTCA GACTAATGCT TTGAACAGCT CTTGAAAATG ATCACTTCAA CCTGTCCTTC
    49681 TCCTTGGTGT TTTTAAATTG GTGTACGTGC CATTGAGATT AGCAGAATAA AGGTGCTCAT
    49741 TAGGCTTGAA ATCTTGTACG TTAGATGTGT TCATGGAGAA AATACTTTAT TGTATTTTTC
    49801 ATAAGTAAGT AGTTGGATAT CTCTGCATTT TTGTCTTGAA TCCTGCTAAA GTTTTGCTTC
    49861 CTAAAAATTG AGCAGAAAAA AAGTTGAAAT GGAAACAAAA GAAACAGAAA CAACATAGTC
    49921 TGTCAGCTAG TAAACCTCCA CTCCTTTTAC CCACAGTTGG CACCAGGTGC TGGTGAATTA
    49981 AACTCAACAG GTGTTCAAAT GAGCCAACAC AGATAATCAA CTTAAATGGT CCTATTTTCT
    50041 TAAAAACTCT CAGGAAATAA ATTCCCTCTT CTCTTTTATG TGGCATACAA TTATCTGGCA
    50101 CTCTGTAAGG CCTAGATCTT TTAGAAAGGC CTAAACTCAG CCTCTGATTT TGTGGGTGCA
    50161 GTTCCCTGCA CATTACATAT TTAACTACAT AATTGTTCAC GCAAAGGAGG TAGTTAAAAT
    50221 GTGTGTCATC AGTTATGTCC ACAGTTGTCG TAATTGCAGA TGTAAATCTG CACCTGCAAG
    50281 AGATGAGGTT GTTTTGCAAA ATCAAAATTT AACCTTTCTA GTGGATATGA GTGTTCATTC
    50341 CTTGATCATT TGGTACATCT GTGTACGTAG CTATCTATTT CAAACAAAGG AAATACTTTC
    50401 TAAATACCAG TCGTCAAGTA AAAGAAAACA AATAGGAGTT TGAAGTAAGA ATTGCTAGTC
    50461 TAATAAGACG GGGGAAAGAG CTCTAAAAAA AGTCTCGTCT GTGACCTCTT TCCTCTGTTG
    50521 GATCCACTGT GTGACCTCAG AAAAAGCCAT TATAATTAAA TTTTCTGTGT TGTAGTTTAC
    50581 CAGTCTGTAC AATGCAGATA AAAAAACTAC CAGGTAACTA TATATCATTA ATTAATATTA
    50641 GAAAAAAAAA AATCCCTGCT GTTACTGAAG TGCTCTAAGA GCATCAGAAG ATTGGTAGTA
    50701 TTAATGCAAA ATATTATCCC TTAAAAATAA GTAACAGGAC AACTCTAGTT TTCAGAGTTG
    50761 TGTATAAAGT TTGATTATAA TATGCACTTG CCTTTCTCTC CAAACTTTCA GATACATAAT
    50821 TGCCAGATTT ACTGAATGGC CAAAGGAGTC AAACCAAAAT TATTTCAGAT CATTCAGTGT
    50881 GAGCTGTGGG GACAGAAGCC CGAGCAGTCT CAGAAAAATT GTTCCTTTTG GACCCATAAA
    50941 TCATTGCACT ACCCATTCCA GATGAGGCTA AGTCAAATGG GAGTGCTGTC TAGGCACCTT
    51001 CATTTGCTCA GTAATGTAAA AAAAATACTG ATGGATACAG AAACAGGGAG AAGTGAAACA
    51061 GGGGCAGTGA AATATCTTAG AGACATTCTC TAACTCTTTG TGTTTTCTTG TTGTTGCTTT
    51121 TGTAGAAAGA GCCAAAATTC TTTTGCAAAT TTTTGGGATC CATAGTTGAA GGAGTTCTGG
    51181 GGAAAAAATC ATCTGCTTCC CTCCTGACTG TAGTAAGGAG GATAGTAGCA GCAGTGCTTG
    51241 CAGGGTTGTG CTTGCAAAAG ATGACCAGCA TTTGGAAAAC ATTTTTTTTT GTGTCTGACT
    51301 GTGGCTTAAA GTGCATGGCT TAAAACAAAT AGGGCCATTA CTCTGGTGTT ATGTTTTTAA
    51361 TAATAGTTCC TAGATTTGTT GAAGTCGAAC TTTAATAAAA TTTACTGTTA TGTCTAGGGT
    51421 GAAACACATG TTGTCCAGAG ACCATGTCTT GGAGTTAATG AAGGAATGGA ATAATAATCT
    51481 AGACATTGGT GAGGTATGCA GTATAGAAGA ATGAAATAAC CTTGCTACTA CATGTCAACA
    51541 GGATGAAACC AGTGAAGCAC AAGAAAGCTC TACCAGTAGC AATAGTAACA TAGAACTTGA
    51601 TGCAGAAATT GAAACAGAGA ATGGGGGCAA CAAACCCTTC ACACCAGCAA AACAGGTAAG
    51661 GTTTACTTGT TGTAATACAC AACAAAGTAA ATGATAAGTA GAATTGAGAG TGAATTAGGA
    51721 AATGTTGAGT GTGACCTAGT GCAGAGAAAA ATTGCTGATG TCTGGTGAAA TTTTAATGTA
    51781 GTGTAAGAAT AGAAATAAAT ACTAGGATAT AAGGTGAACT CTCCAGCGCA CAGTTCTCAT
    51841 GTAAGTACTG TGCACTATAA GAAACCATTT TGATTTAAAT ACCAAGTCCA TAACAGGTAA
    51901 TGTCTCCTGT TCATTCTCTT CAAGTGCAGG GAGTATGTGT ATGTATGGGG TGGGAGGGGG
    51961 GAGGAGGAAT GCAGCAGAAA AACGTAGGAT CTTAAAATAA CGATATTTAG GGGCATTGAA
    52021 GAGGAATCTT TCACAAGACA GACAATTTTT TTGTACATAC GCTCTCTAAA TAATGTAAGT
    52081 AACCATCTTG TGATGCTATC TCCAGAGGGG GGAAAAGAAA AAAGAAAAAA AAAAGGAAAT
    52141 AATTGCTCAT AAACAACAAA TGTATAAACC CCCAATTAAT ACTGAAGTCC AAGGTTCAAC
    52201 ATTTAGGATA GCCATTTGAT TTCTTCAGAT GATTGCCCAA GATACTGAAT TTTCTTTCAT
    52261 AGTGCCTCTC TCGATCCTTC AGCTGAAGCC AGGAAAAACC ATAATGCAAA TACTAAGGAT
    52321 TCTGCATTAG CTGTGACCTC TAAGGCGCTC AGATTTATCA GTCACAAGGT AGCTTGCTGT
    52381 GCTGCAGTCT GAAAGCATCA TTGTTACGTT GGATGGTTTC TGCTTTCAAA GAGGCTACTT
    52441 AGCAAAGAAT GAGCTCTTGA TATGGAGTAA TAATGCATAT TTATTACAGC TGAATATTCT
    52501 TGTATGAACT AAAAGTGAGG GGTCTATATG CAAAAAAGGA TTTAAATACC CTTTATACGC
    52561 CAAAATAAAA GTTCTAGAAA TTCTGCTTCA TGCCACCCTC ACTGGAGATA TGGAAACTGC
    52621 TATCCTTACT TCCAGGCTCC ATGGCACCTA AGACTTTGTC TGCTGAGCGT GCCGAGAAAT
    52681 GTCTGGTCTT GGTCTTTGGC CTAGGCCCTT CTGAAGAGCT AGGTCAGGGA GTGGTTCTGG
    52741 AATGTCTTAG GGGATAGGAT TTACAAAAAA CATTGAAAAC TACTCTTTCT CAGAAACAGG
    52801 TCCTGAGGTG TTGGGGGTGG TGATGGTAGT GTTACTGCTC TTTTTTATGG CAGCCTAGGC
    52861 ATGGAATACA AGCTGCAGGA GACTTCAGAC TCCTCTGCTT TCTGAGCCCA CTGCCTGAAG
    52921 GCAGTTCCTT TCTCATGGAG GGAGGACTTT TCTGTCATTT CTTATCATTT CATATCTCCT
    52981 TTCACATCAT TCATCGCTAT CACTCAAAGA ACCCCAGCGG TCCTTCCACA GATAGAGGGC
    53041 AAATGCTGCG TTTTGGATTC CACTGTATGG ACCATATATG CTCAAATTAT TTGTGTCAAT
    53101 GCCTGTGTTG GAATTTGCTT ATATTCCCCT TCTCTTCCTC CTTCTTTCCC ACACAAGATA
    53161 AAAGGCAGGA CTTGGCACAA ATATTTTAAA TAGTGATAGG GAAAAAAATA AAACAAACAA
    53221 CATTTCCATA CCCAAAGTGC AGCACTGCTG TATGGAGATG ATTGCTCCTG CTACTAAGTC
    53281 ATCAGTTGAT CACCATGCCT AGCAGACTTA CATGAGATGC CTCCACAAGA GACCTGTTGC
    53341 CTTCCAAATC AACTAAATAG GAAGTCATAG CAAAATAGAC AAAACCCTAG AATGTAAGAA
    53401 ATGACTTACT GGGTGACATC ATCTAGGTCA GTACTCTCTC TGACGGTGAC AACAGGAAAT
    53461 GCTATTTAGG GAGAATATAC AAGCCTGGAT ATTTCCTCCC ATGTAGTACC CTGGCATCCA
    53521 GAATTATCCT TAGGGTTGTT AGAAGAGACA TCTCAAACTA ATCCTTTTAG TATTCATTAT
    53581 GGACCTGTTG TTAATGAATA TATCTGATTC CTTTTTTGAC TATGCTGATA CCATGTGCCT
    53641 CTGCAGCTGC CCATGACTGC AAGATCCAGT CATGCACTAT TTACTGAGTA AAGAAATATT
    53701 TTTGTCTTAA ACTGATCTAC TTAGTTCATC AGATGGCCCT TATTTCTAGA AGTACAGGAT
    53761 GCGGTGAATA GCTCACATTC TGTCATATCC TTCCTCAGTC ACCTTCCCAC CAAACTGAAA
    53821 AGCCCCAGAC TTTTTATTCT CTTCTCATAT CCAGCTGCTC TATCACTTTG ATTATTTTAA
    53881 TCGCCATTCT CTGTACCTTT TCTAACTCCA CCATGTCCTT GAGATGTGGA GAACAGAACC
    53941 GTGTACAGTG CTAAAGATGC AGAGGCACCA AGGTTATATA TATATCAGGA AAATGGTATG
    54001 CATTGTCGTC TTCTCAATAC CATCGCAGTA ATGTCAAATG TATTTGGCTT TCTGGATACC
    54061 ACCACTTGTC CAGCCACTGA TGCCAGACAG CCCTCAGTGA TGGCTCCAAG ATTGCTTTCC
    54121 TGAATTGTGA CTGTAACTGC CAGTTTGAGT TGAACATCAT GTGGAGCTGC TTTGGATTAT
    54181 TTTTCCCTAA GTGTATCACT TTACTTCTTT GCCCTCTCTC TGTTTTTACC TTTTTTCTTT
    54241 TTTTCTTCTT TTCTGAAGTC TGTTTCTCTG TGTTCTGCAA GGAAAAAGAA ATATGGTTTC
    54301 ACCCAAGGGT AAAAGCGTGT GTAGAGTATA TCCAGGAGCT TAGCCGTGTA AGAATTTTAG
    54361 TGATGATAAA CATACAGATG TTGTCACTTA TCTGGACTGC TCTTTTCCCC CAAATAGAGC
    54421 CATGTTCAGA ATTACGTCAT TGATGCTAGT TCTTTAGGGT TTGTTTAAGC TTCCAGAGTG
    54481 TATCAGCTGA TTGCTTCAGC CCCTTCAGTC TTGTTTCATA GATTGGCAAG AAAAAAAGTA
    54541 GCACACCTGT TTTACCAAAT GCAACACTTG GAAGGAAGAA TACAACCATC AAGACTTGCA
    54601 GTGTTGTGAG TACCTTATCA AAAGCCCTTG CTAACATTTT ATTGAAAATT TGTTTAAATT
    54661 GAGAGATAAA GTAACGTGTA ATTAAAACCC GCCTGTTTCA TATTTCCCTG GTAAAATAGT
    54721 ATTTTGCATT CAGGTAGGAA ACACAATGCA GAGGAACCAG TATTTCCCTT TGAGATGACC
    54781 AGGTTTTAGC CAGTTGGGTT TCTACCTGTA TTTTTAGGAG CATGATTTTA AGCTTTAAAA
    54841 ATATTAGACT ACTTCATATG TTAGTATGAG TATTATTTGT ATTATTTGTG TTAGCAGGAG
    54901 TATTTAGAGA ATGATACTTT TGAAAGCCAA GAAATTGTTG TCATTGTACT GAAGCAAAAT
    54961 GCTGAGCTTT TCAGTAAGTA TAAATTGTTA TTATGGTTAT TACTAAAATC ACTGATTCTT
    55021 ATCAATTAAA GATCTGTACC AAGGAATATT CAGCTGCTTT GCTACCTTTG TCTTGTTTTC
    55081 TGAAGAGATA AATCTTACAG TAAAAGTTGG ACTTTGTCCA GTGAAGACGA TTGAACCTAT
    55141 CTTGGCTGAA TTTTAACCAC GAAACAGACC ACAGAAAGAG ATACCAAAGA TATCATTTTT
    55201 ATGAGAGATG AAGATACAAT TCTCATTTTT GTAAGATGAA GATACAATTT TAAATTGTGT
    55261 TTGAATATTG TGATGAGTTA ATATCTGTGA TTTTGATTCA GAAGCCTAGT TAGTGAAGAT
    55321 AAAAATCAAG AAAATAGTCA TATACAGTTG TTAAAGCAAG AAAGTTCTGC CTCAGAAAGA
    55381 TTGGATTTAA AATTTGAAGG TAAGAAACTT GTCTCATACT TGTCTACTGT AGGAGAGATT
    55441 AAAAATTATC TGTTATAACG CAGCTCTTTT ATTTCTGCAT GACCTTATTT TTACATATTT
    55501 TATGATATCT AGTACAGCAG AGTTACACTA GAATAGTATT TTGTAATTGT TCTCTGTTGC
    55561 ACTACCTTGT TCATATCTGT GTTCTTCCCA CCTTTTTAGT GAGTTTATAA AGTTGTAGTC
    55621 TTTATTTTAA TTTTTTTTAA ATTGTAGTCT CCTGCAGGTA GGTCAGTATC TCCAGTATCA
    55681 AGTTTGAAGT GGAATCAGGA TTTCAAAAAA AAGAAGGGAG AATTGGACAA GTGCTCGGTG
    55741 CCTTCCACCC AGGAACTGGG AAATAAAAGC CTACTGAAGG CTGCTGTCTC ACTCAGAACC
    55801 AAAAAGAAAT CATAGGACAT CCATCAACTC TGAACAACTT AAGAGTAAAC AACTATTACT
    55861 TGTGCAAAAA TGAGCAGACT GTATAAAGAT GGACAAATAT ATCCTGAAGT GTTTGTCTCT
    55921 TTCCTGAACC CTTTAATCAG AAAGCTTTAG CTTTCCTTTA GCCCTGAAGA AAATCTAACA
    55981 GCAGTGTGAA CTCCTAACCT GTAAGAGGAC ATTCACTGAT AGTATTTTTA TCAGAGTACA
    56041 AACTACAGAA TTGTCTAAAA ATGTATGTAA TTTATTTGTT CTATACTAAT AGGCACCATG
    56101 CCAGGTAGGC AGTTTGCTTT CGCAAATCCA TTTTGCTGTG TTTTGCTTGC ATTCTCTTTC
    56161 TTTACTTTTG TCAGAAACAT TTAGGGGGGA AAAAAAGAGG CCAGAACCTG TAATAGGGAT
    56221 TCCTAATAAC TGCATGCTTT ACACTCTGAG AATATTCTAG GAAATTGCTT ATACATTTGC
    56281 TTGAGGCATT ATAGCACAAG TGCTTAAGTC TATGGAATTT GTTACTGCTA TTTTAGGTTG
    56341 CTGTCAATTG CTTATTTTTA AGCAGAACTT ATTTTAAGCT TGACAAATAG GAAATGTATT
    56401 TTTAAGTACA ATGGAATTGC TATGGTTCTC ACTACTGAAT TTCTGGTGTG TTGATTAAAT
    56461 TCTTTAAATA AAACAGGTGT TAGAGTAATG GCTTTTACAA GTTAATTAAT CTTCATTTTC
    56521 AAAAGGATGA GCTACCATTA AGCTTAGGTT TATTATATGT ATGTGTAAAT TGCAATGTGA
    56581 TTTACTGTTC CAAAGACAAG GCCATTCTCT AAGGACAGGT CTTACCAGTA GACTGGCATT
    56641 ATGGTGTATG ATATAAGCAA AATATACACA CTCATGGTTG GTTCAAAACA TTTCCTTAAA
    56701 TAGATGTATG TTCTGTGTTA TGGCTTATTT AAGCAATTCT GCTGAGAATA TCAGTCTGAG
    56761 GAGACACCAC CTACTTAAAT ATCTTCTGAT CTCCATAATA ATCTTGAAAT TCCTCTTAAA
    56821 GGCATTGCAC CCTTGATTTT ATTTAGGTAT GAAGTTTTTC TATTACAGGC CAAAATCTCT
    56881 CTGTACATAC ATGAAAACTT GGAGAGATCT TATTTACAGT AAACTAAGTA AGAACTTTTT
    56941 GACATCATAT
//
