# Supplementary material for: The serine/threonine kinase 33 is present and expressed in palaeognath birds but has become a unitary pseudogene in neognaths about 100 million years ago
Source: BMC Genomics. 2015 Jul 22;16(1):543. doi: 10.1186/s12864-015-1769-9 (PMC4509753; doi:10.1186/s12864-015-1769-9)
Supplement: Additional file 3: — Contains the stk33 sequences from all birds examined in this study. [file 12864_2015_1769_MOESM3_ESM.zip › Aves stk33 sequences/Neognathae/Geospiza fortis (medium ground-finch) stk33 pseuodgene.gbk]

LOCUS       Gfo_stk33_pseudogene     42085 bp    DNA     linear   
DEFINITION  Geospiza fortis serine/threonine kinase 33 (stk33) pseudogene.
SOURCE      Geospiza fortis (medium ground-finch)
  ORGANISM  Geospiza fortis
            Eukaryota; Metazoa; Chordata; Craniata; Vertebrata; Euteleostomi;
            Testudines + Archosauria group; Archosauria; Dinosauria;
            Saurischia; Theropoda; Coelurosauria; Aves; Neognathae;
            Passeriformes; Passeroidea; Fringillidae; Emberizinae; Thraupini;
            Geospiza.
COMMENT     This record uses data from DDBJ/EMBL/GenBank entries AKZB01053715,
            AKZB01053716 and AKZB01053717.
            We downloaded the assembled contig(s)
            from the WGS project and performed a local BLASTn search with our
            genomic stk33 sequence from the African ostrich (KP072780) in order
            to identify the corresponding contig(s). We then used nucleotide
            and amino acid sequence comparison in order to identify the stk33
            exons.
FEATURES             Location/Qualifiers
     Source          1..42085
                     /organism="Geospiza fortis"
                     /mol_type="genomic DNA"
                     /db_xref="taxon:48883"
     gene            1..42085
                     /gene="serine/threonine kinase 33"
                     /note="Exons have been identified by sequence comparison
                     with the stk33 sequence from African ostrich (Struthio
                     camelus) [KP072780]. Remnant exons contain several stop
                     codons and frameshifts within the ORF coding for stk33. 5
                     Exons have been lost due to large genomic deletions."
                     /pseudogene="unitary"
     Exon            1..91
                     /gene="serine/threonine kinase 33"
                     /pseudogene="unitary"
     Exon            18199..18540
                     /gene="serine/threonine kinase 33"
                     /note="3 stop codons within the ORF for stk33"
                     /pseudogene="unitary"
     Exon            21110..21216
                     /gene="serine/threonine kinase 33"
                     /note="frameshifts and 1 stop codon within the ORF for
                     stk33"
                     /pseudogene="unitary"
     Exon            22233..22369
                     /gene="serine/threonine kinase 33"
                     /note="1 stop codon within the ORF for stk33"
                     /pseudogene="unitary"
     Exon            23401..23489
                     /gene="serine/threonine kinase 33"
                     /note="1 stop codon within the ORF for stk33"
                     /pseudogene="unitary"
     Exon            28606..28681
                     /gene="serine/threonine kinase 33"
                     /note="frameshifts within the ORF for stk33"
                     /pseudogene="unitary"
     Exon            33291..33390
                     /gene="serine/threonine kinase 33"
                     /note="frameshifts and 2 stop codons within the ORF for
                     stk33"
                     /pseudogene="unitary"
     Exon            33664..33746
                     /gene="serine/threonine kinase 33"
                     /pseudogene="unitary"
     Exon            40781..42085
                     /gene="serine/threonine kinase 33"
                     /note="1 stop codon within the ORF for stk33"
                     /pseudogene="unitary"
ORIGIN
        1 CTGAAGATTT TGGTATTCTC TCATATTTAA CAGTCTGTCT GTTTTCGTTA TGACTTGAAT
       61 TTTCAATAAA GTACAGGGTT TAATTTTGAT AAAATTATTA TCGGGTAATG TGCATTGCTG
      121 GCTTTCTCTG TTTGCCCAGA ATAATCCAGT TTATCCAGAT ATTGCAGAAG AGGTCATCTA
      181 AGAGTTACTT GACTGAAGCA CAGCATGTTG GCAATATGAA ATGACACTTT CTTAAATCAA
      241 GACATAATTA AGTCCTTTTA CTTTACTGTT ACTTTCCCCC CTCTTTCCCA ATAATGTAGC
      301 AATGTCCTGA TTATATGGCA GTACAAACAT TCAGATTCCT TGATCAAATC TTCTCCATAA
      361 TTGTACAGAC CTTGATCCTA CAAGGCCTTT GCATTCTTCA CACAGAAGCT TTGTTTTGCT
      421 TTGTATTATT CATTTAAAGA AGGTTTGCAG TCAGTTTATT TTGATACTCT GAAACCAGTA
      481 AGCAGTGTCC ATGTCAGGGC TAAGGCACAA AGGTTAGCTG CTGAGTCTGG CTCTCTTGCA
      541 TAGCTCTTCT GGGATTAAGA TATATACTTA GTGTTCCAGA TCTCTGATAT TATTCATAAT
      601 TATTGAGGGA AAAAAGGGTC AATTAATGAA AAGCAAAAAA TTTTTAAATT ATGTACCATT
      661 ACATCATGCA AAAGACGTGC AGTGAGAAGG TAGGATTGCA TCTGAGTGTT TCCCAGCATT
      721 GAAAATGTGG CAGATGCGTT ATTCCTCAAA AGTAATATGC TCTTCCTGAA ATGCATTATT
      781 TACCAGAAAC ATGGGAGTTT GGGGATTTGA GTTGGTGTGG TGGTGATTTT AATTCACCAT
      841 CTGCCTCCCT AGACCCTAAT AGCCTTTCAT TTATTTCATA TTCACTAGGG CATAGAAAAT
      901 GCTCAGGGTG TCCAAAATAT TATGTGGTTT AAAAAGAACC AGAGAAAAGA AATTATAACT
      961 ATTAACTATA GGGGGAATTA CAGTGAAAAG TTTTTGAGTG CTTTCCAGGA GGATGCAAAA
     1021 GCTCAGACTT GCCTGATCTA TTTCCACCTA TGTCCTTTCA CAGTCTTTTT CTGTGCCATT
     1081 TGGGAAGCTT CCTTATCTGC ACATTGCTCT GTAAGGGGTA GGTGTGCCAT CTGCATATTA
     1141 TTGTAAATTA GAGGATCCAT CCATCTACTA TCTTAGATGA GCATGGCTTT CCTGCAGGAC
     1201 TTTGTTAAAT TGTGTAAATT TAATTTTCAT ATCCCTTCTG GAATATTGAA CAAAACTAAT
     1261 TTTATGACTG TAGGGTTTGA AAGCAGAAGG GGCAGTAAGT TAATATAATT AATCATTGTG
     1321 TCATTGCTGC AGAATAATGG ACTAATTCTC TTCCTAATTT CCAGTTACTT ATCATTTGAA
     1381 ATCTCTCAGG GAAAACAGCA CTGTGTAGAA AGAACGAGGA ACAACCAATT AAAGTAAGTG
     1441 TTTTGTTTCA TCATCTTAAG CAACTGTAAC AGAGCTGCGG AAACTCTGGT TGTGATTTAT
     1501 TAGCTGCATT TTTTGACGTT TTTACATACA GCTAGATATT TGCCCGAACT GCTTCATATG
     1561 GAAAAAGTAA TGAATTTCCC CATTTTGCCA TATTTTTGCG CATCAGATTT GCATTTTTAA
     1621 AAAACAGTCA AGTACACAGA ATAATTAGCT TGAGCTAAAA TGAACCAAAC AAACCATCTA
     1681 AAACTCTTTG TTAAAAATTT TAGATATTTT TATGCCAACT CTGAAAAATT AAACTCCGCT
     1741 GCAATTATAA ATCAACAGTG ATCTGCCAGC AGGTCCTAAT TTGGGCCTCT TAAACGAAAT
     1801 ACTTATGTTT TGCTTACAGG ACTGTTTCAA ATATTTATTT TACAGCTGAT CATTTTAAAT
     1861 GTACCTACTC CCTGTCACTC ATTTTGGTGT GGGATTGTGG GATCTACTAA ATCTTTGCAG
     1921 GTTCAGGTTT AAACTGGCAC AACGAGGATG ACCAATATCT CTGATATACC CCCCCCCGGG
     1981 TTTGGAATCT AGATGATTTT AGAGAGAATA CCAAGAAGGT GAATGAGAAC AAATAGGAAC
     2041 GAAGCACTGG GAAATACTGG ATCAGAGATA GAGCTAAGGG AGGAGCTGGA GAGAAAAAGC
     2101 ATCCCAGGAA TGACTGTGTG GAGCCCACAA AGATGCAGCA GAGTGCCAGA TGAGGTGATG
     2161 GAAGGTCAGA GTGAGAATGG AAGAGGGAAT AGGAAGTTTT GGCATGTGTG AGATAAGGCT
     2221 CCATGGGATG AGTAGGACAG GATGTGAATT GAAAAGAAAG ATGTTTTGGC AGCTTCTGTT
     2281 GCTGTATAGA GTTCAGCATC ATTTCTGGCA GCAAGCTGGA AAGCATTTAC AGGCTGAGCT
     2341 TTCAACTAAA AATTCTCATT AAGTAGAGGC CCAGTAACCC TGTCTAAAGG GTTAAAGCAA
     2401 AAACACCAAA CAAGGCAGCA TTTCCCTCAC TGTTTTTTAA GTAAGTACAG CTAATTGAAC
     2461 TGAACTTGGA GGAAATACTA ACTTGAACTT TTTTATTTTC TTTCCTTGAA CAGGAACTCA
     2521 GCATGAGCTG TTTGTTAGTT TCAAGTTTTA CTAATTTGGA ACANNNNNNN NNNNNAACTG
     2581 TCTAAGCAGA TGTAAAAATT CAGGATCAGT TTGTAGCAAT TCTGTTTTCT GCATTTTTTG
     2641 TTTTCACTTA TACTGCCCAG ATTTCTCCCA GGCTCCTGCT TTGAATCAGA TGATGCTGTA
     2701 GATTGTAGAC CTTGTGGTGG GGTGTGTTGG AGAGAATTCA TATTGGGGTT TAGACTGTGT
     2761 GAATAGCATT GCTCAGAATC CCCTTTTTTT CCTAATATTG CTTGATAGCT GCTTCCATCC
     2821 TCACAACAAG CTTCAGGAAG GGTGCAGAGG AATGACCTAC CTGCCTGCCA GGCACTAGGG
     2881 AGAATATCTC TCCATGTTGT GCTGTGCTGC AAAGTCAGCT GTCCTCACTG CCTAATTGTC
     2941 AGATGAGCAC TGCTGCAGCA AACCACTTGG AAAAAACAGG TATTGTGTGG GTTTTCATCT
     3001 AAAGCTGACA TCAGGTGTTT TAAGAAAAAA GCTGAGAGGT TCATATAGAA ATTGCCATGC
     3061 AAGAGTTCAT GCCAGTTATG TTAGCCAACT TAAATGCTGC ACAAGCAAGC TTTTGGAGTT
     3121 TGATTTTTTG CTTTCCTCTG TCTGGAGAAC ATGGTGTCAA GCACCCATTT TTTATTTTAA
     3181 GCATAGTCTC AAAGACTTGA TTGTTCTTTG ATCCTAGTGC TGTGCTGAAG GTAGTTCAAA
     3241 GTTATAAGGA GTTATGTATG CTGTGTCTTA ATGAAATGCT TGTCTGAAAT TGAACTGATA
     3301 GCCTGCTGTG AAAAAATCAA TTTGCCATCA GCAACTGAAT GTACTTGATG CTCAATTTAG
     3361 TTCACCCAAC TATTTCACGT TTGTTCCCTG TAGTAAAACA AAAGGGTCCT GAGAATTAAT
     3421 TACAGTGTTA GCATCTGCTC ATGGCAGCTT TGCTGATACA CTTGGTGGAA TAAGATACTT
     3481 AAGGCAGGAG GGAGATGGAG TGTAAAGTTT TTCCCACTGC CATTTCTTAT GCAAATATCT
     3541 TTTAAAGGAT AGGCTCCTCT GGTGTTTCCT GTACTTTTTC TTTTAGCATT AGAGCACTCA
     3601 GTTGTGTTTA AAACTAGCAA ATGCTAATTG CTTCCAGATA ATTTGTGTTA TGTCACTTTT
     3661 TCATAGTTCA TATTTCCATA ACTATTGCTG GGTGCTCAGT GGAGTATTGT TTATCTGAAG
     3721 GTTTGGAATA GCATTTCTTA GTTTAAGGTA AATCCCAAAC ATTTTGGGGG ATCAGTAGAT
     3781 GAATGAGAAG TTGCTGAAGT TGCAGGTTCC TGAGATTCCC AGTGTTGGAT CTCATGTTAG
     3841 TAATTCCAAC CTGCTGTGCC AAGCACACTG TGGAGCAGCC ATGAATGCTG GACAAGAATA
     3901 CTTTTGTCTT GTGCAAAGTC TCCTTTAACA GCTGCACCTT TTTTAACATT AAAAGTTGTC
     3961 AGTGTTCTCA CATGCCAACC TAAACTGAGG TTTTACTGTG CTGAACATAG AAGCTGAGCT
     4021 GAAACACAAG CACAAAAAAT ATCAGTAACT TTAGGATTTT GATATTTGAT AATTTTAAGT
     4081 CATATTCAAG TAAATAAATA TTGGTCACTT GGTCTAGGAG ATGGGTCAGG TCTCATACTT
     4141 TTTGCCTGGG CTTTTTTATT TTATTTGTTT TGCTGAACCA TCACAAGGTA TAAATTATCT
     4201 TTCTTGGAAT GCCTAAGAAA ACATGATCTC TGAAATCCAA GAGATTTTCA TTATTTGTAA
     4261 GTTGACTGTA AGTTCTGTCA TGTCAGATTT GAAATGTGTT CATCCACATC ACTGTATTTT
     4321 GGAGAGGATC ATCTTAGATT TCTGTGAGAG GGTGCTTGAA ATTTAATCTT GTCCTGCAGG
     4381 ACTGTGATGC CTGTAATGGT GGTAGAGTTG TCCTGTTTGT ATTGGAGAAT GGTTTCACTT
     4441 AATGAATATA TAATAAACCC CCTAAATTTG GTGAAGTAAG ACCAGGTTCA TTTCAATTGT
     4501 CTGTCCATTA GGTTGCCATG TACCAAATGC TTTTAACTCC TTAACTCATA AGAAGATTGT
     4561 TGACGCAGTG CCTGACACTG GTCAGGTGTT AATTACTGGT AATTAATGCT AAAGTGAAAA
     4621 GAAAAAGATG TAAATTAAAT ATTTAATAAA TTAATACTCT TATAAAACTG CAGTAACGTA
     4681 GTGTGCCATT TAAATGCACA CCTGCATATC TTGTTTGTTC TATCCTCTAG AATTTTAACT
     4741 GAGGGTTCAA AGAGTTTTTC TCAGCAATGG AAGAGCATTT CTGTATTTTG CAGATATGCT
     4801 TTGTTAGAAC ATCACATGGC ATGAAATTTA AACTCTGCAT GTAGAACAGT TTTTGAAAGA
     4861 ACATTTGCTG CTCCTCCAGA GTGAACACAT CCTCTAAATA ATTATTTTTG TATCTATTTA
     4921 GCAAGGCCAT CCTAATCAGG AAAAATGTCA TATATCTTTA TAAAAATAAG GTGGGTATTC
     4981 ATTAAAAGTG CTGCTGAGAA TGACTGTGAT CTCTTTAGAC AAGAGCAGAC AGGTGAATTG
     5041 AGAACTAATG GTTTTTATGA TTCTTGAATA TAGTTCTTAT CAAGGAATGT GCTTCATATG
     5101 TTTGGCAATA TTGAGGGGAC AGAAAAGAAG AAACCTGTTC TATCATTCTA TAATTTTTAC
     5161 AGTACATGGT AGTTGTTACC TTGATAATAC ATTTTACATT TTTACATAAG CTGTAAGACT
     5221 TCCAAAGCAA TTTTTTCTAT GTTAGCTTTG GTCCACAAGG TGAGCAGAAT CTTCTGGTCT
     5281 CCATTCCTTG CATGAGAAGT AATTGCCCAA AAGGAGTGGT TTTCTTTTTT ATACTTCAAC
     5341 AAAACAGAAA AGGGAATTTG TATGTGCTTT CAATTTGCTA GGAAGGGAAA CAATTAATTT
     5401 TTTTTTCTTT TTTTTTTTAG GTGTGGGAAA AGTGTTCCTC ATAGCCTAAT ATGTAATACA
     5461 GTTGGGAGGA AAACTGTAGG TTTTGTACAC CACTTAATTT CTCTAGACAT TGAAATGTCT
     5521 TCACCTGGAG AAGCAGCCTA TTTTGTGTCA AGCATTTTTC ATTAGAGGTA CTAATTAGCA
     5581 ACAGATAACA AATGATGCTG TTATGCATTA ATGCTCAGAA GTACATGCAG GATGGATGGA
     5641 TCCACATTGG ACCCATCGCT GAAATTGGGG ACACCTGCTC TCAGAGCTCT GGGCAAGATG
     5701 CCAACTGCAG AAATGATATT GAAACAGAAT ATATTGAGTA TTTAATATAG TTTTAAACAG
     5761 ATATTTTCTG GATTTTTTCG AAATAAGCAT CCTTTGTGTG GTTGCCTGCC CTGCTTGGAA
     5821 TTGGACTTGA TCATTCAGAT TGTGCCAGGT AGAAGCTACA GTGGAAGGGT GAGGAGAGTA
     5881 TTGTCTTTAT CCTGTTTTGT ATCACTAAAA TATAGAATAT TTTGTTACAC TCCTGTTTAA
     5941 CATAGATCAG TTTTCAAGCC AGATAATTGC CCTTACTACA CTTGTTTATC TCTGTGGCAA
     6001 AGGACCTTTC CTTCAGCTTT AAAGGGTCTT CATTACTTAT CTTTCCTTGA TTTGTGATAG
     6061 CTACATGCAT CACATTGCAA CCTTCACCTT CATTTATGGT GGCAGAACGG TTTGAAGTCC
     6121 ACCTTAAAAT ACTCAGGAGG TGAACTCGTG TGTAGCTAAG AAAAATAAAT TCAATAAGCC
     6181 CTTCTTTCAA ATAACTCCCT CTCTGTTGAC CATGGTAGGA CATATGGGGC ATATGCACAC
     6241 ATAACAAAAC TTTCTTTCTT CTGTTCTCAT TTTAGTCCAG CTCATACATT TGCCAGATAT
     6301 TGATTTTCCC CCTAAATTTT CCTAAAATAA TCAATTACAA AATCAAGCTA AAGTTACTAT
     6361 TTATGATGTT ACAACACAGC TGATAATTTT TTCATGCTCC TGTATGTACC AGGAAACCAA
     6421 CCAAATGGAC TTTTTGTTTG TGAGATGTTT TCATTTTGGT GTTTCCATGT TTGTTGGCTG
     6481 CTTTGCACTG AAACAATGTT TTCCTCTGCT TCCTTAGCCA AGGCAGAAAA GTCTTAATTT
     6541 GAACTTGTCT AATTTCTCAT GTTTTTAGCA AGTAGGTATA GAAAGGTTAC AATTGGATTT
     6601 TTTAAATGAT TTCTCTTTTC ATGTATTATC TGCAAACCAG AAGTTTGGAG GGAAGGTAGG
     6661 GAATTATATC AGAACAAGTC TTTAATGAGC TGTCACAACA GGCACATATA TTTTATTGGA
     6721 GGCTATTCCA TTGCCACAGC CCAATGCCTA CTAAGATAAA TATTTATGTA AGAGGATGGT
     6781 TTTTACCTGC ATATCTTATT TCCCTTATAT TAGTTTTTTA ACAATGGAAA CCACTCCATA
     6841 TTCTTTGTAC AGAAGTCTAT GCAAAAATTC TGCAATAGAT TGTGTTGTAA CTGAAAAACT
     6901 TTTAGGGGCC TTCCAGCTGA AGAAGTTTGG AAGAAGTGCA TTAAATTTGA TGGCAGGCAA
     6961 ACTTTAAGGA GGAATATAGA CAGTTGTATT GGATGGGAAA AGTAAAGTAA CAGTAAGAAT
     7021 TAACTTTTAC TCATGGCATC TCTCTTCAGT GAATAACTAT CTTACAACAA AGCATGTGAT
     7081 TCACATGCCT CTGTTTGTAT TCTTAAATTT TGATAGATTT CTGCACTTTA TGACTGTTCA
     7141 AACTGCATGT TGATGGCAGT GAAAATGAGT GTTGTCTAAT TTAGTACCAC TGAGCTTTCA
     7201 TTTTTCAAGG AATATCTTTA GTAAAAATAC ACCAATGTGG AATACTCTGG AAGATCCTAG
     7261 GAACAGTTTT CTGTACCCTT TTCCCCCTTT CCAATCCTTG AGAGCCAGTC TTTTAGATTA
     7321 TAGATGTTAT TTTGAGATTT TTGCATAAAG TAAATAGCTG AGCATATGTT TCTGTGCACT
     7381 CAACCACGTG TTCCTGGGAG CTTTTAGATT TAATGTAAAA GAGAAATTGG TACCTACCCA
     7441 GTTCATGATA ACAAAGTATG GAATTAGGGA ATACATATAT TTGATTGTGA CAGAAAAGCG
     7501 AACACAAAAG AACAGCATTG AAAAGATGAC AGCAGGGTTA ACATAACTTC TGGGGAGAAA
     7561 GGCATATTTG GTTGCTTACC TTTTCCTTCT ACTTAATAGA ATTACCTCAT TTGTGACTTT
     7621 GCATTAAATT CTGCCTTACT GTCACGTAGA AAAATAATGT TTAATTAGTG TTACCTTTAG
     7681 TGCATTTCAG AGACCCATTG AAATCTGTAA TTACTTGCAA TTTTATAATT CATTTTAAGT
     7741 ACATAATGAC ATAGCTGTTT ACCTATGTAA TCTATGTACT GGTATGTGAC TTCATGCAGC
     7801 ATAGAATGCC TTTTTTTTTT TGACAGGCCT ATGTTTAGCT GATGATTTAA TTTTTTAATG
     7861 ATAAACCTTA GATAGCTTTT AAAATTGAGA TTTTTGTGTG TAAGTACTGA GTGACTGAAC
     7921 TATTTTGATT GGTATCAGAC AGGTTTAAGG CTGGCTTTAC ATTTAAAGCT AGCTTTATAT
     7981 ATGTTATAGA GTTTTCATTA TGAAAGCTTT AATACTGACA ATACCAAGTA TCAGTACACA
     8041 GAATACCAAG AGATTTTTCT GCAATCATGT CTAAAGCACT TTCTCTTTTA TGTTTACTAT
     8101 GGGAAAAGTG TTGAACTGGA TGCCTTGACT TGCAAATTGA TCTCCATCTC AGTAGTAAAA
     8161 TCAGTAAACT TTTGATGTGA AAGGAAGAAA TATTGATGAT TTCTGAATAT AAATTCTAGC
     8221 AAGTCTTGGT ACAGTGGCCT CCACTTTCCA TCTGAGGTCA CAGCACCTTT TGTAAAGGAT
     8281 AGCTTGATCC TCTCTAGGCT ATTAACAAAG GAAATGTAGA ATAAAGATGC CACCTTGTGG
     8341 GTGAACTAAA TGATGCAGTA GATGGTTCAA AATGTTTAAC AAACAGATTC TATGCATTTC
     8401 TGACTGGCTG CTGGAAATTT AGTTTATTTT TTTTAAACAT TTAGATTTAT TTTTGGAGTT
     8461 TATGTTCGTG AATTTTTTAT GATGTATCTA AGTAACAACA GTTGGACCAT TCTGGAATAG
     8521 GTGTTAAATG ACTGCTAAAA ATCATGCTTG TAGTCACCAC ATAATTTTGG CATCAAATTC
     8581 AATGCATTGT TCCTAATGTA TTAAAGCACA ATTTTAATGC TGTCTGCCTG ACCTGATTGA
     8641 CAAAAAAACC CAAAAAACCA AAACCAACCA AACAAACAAA ACCAACACCC AAAAACCCAA
     8701 AAAACCAACC AAACAAAAAA GGGAAGATTT TGCAGATATT CCCTGTATGA AAACAAAATG
     8761 GTGATGCATT CTGGTTCCTG TGCTGGAATT CTCAATACAT ACCAAGATTA ACACATTATG
     8821 TGTGCTAATT TGTCATTCTT AACTGTGTGC CATGGGATTT CTTGCAGCAT TCAATGAAAT
     8881 ACCAGGTGTC TACAGATCTT GGTGCCATGG TTTTGAATCA CCTTTGCCTT GGGCAGGTTT
     8941 ATATAGAATG CTCTGGATTT TTAGGACTTT ATTACAGTGT TTTTTGACCC ATTCAGTGGT
     9001 AATGGCCTCT CACAGCTGCT CTATATGGGG AACACAATTG AGAGAAATGG TACTAAAACC
     9061 TCTATTCTTG TATAGATTTC TGGAGATTCA CTAATTTTGG ATTTTGCTTT GGAAGATGCA
     9121 TGTTTGCTGT GCACCTCAGG TGTCTTGCAT AAGAATTTTA TAAACTCTTC AGGGTCACCC
     9181 AAGCTTGTTT GTGGCATTGT GAATCTTTGA TGTGACACTG GTGTACGAAA CACTTTCTGC
     9241 TTATCTAAGT TAATTATGAG CACCATCGTG TTCCTTTGGC TTTGGGTTTA TTTCTTCCTG
     9301 GTTTGTCTGC AGGTTTTAGG AGGATTGTCA AGGTAACTGA TGTAAATATC TTGGTAGGAT
     9361 TCTTCTTTTC TATGAAATTT GGTTCAGATT AGGCAAAGGC AACTCCTGTC CCCTCCCTTT
     9421 TTCATGGACA ATTGGATTAA TGCAGGTGGG GTCTCTGCTG TGCAGATGAG CAAGTCATCA
     9481 CTGGCAATTA ATTTCGCCAC ATCTGGCATC TCAGATTAAT TTATAAAGGT ATGGTTTTAC
     9541 TACTAGCCAA GAGTTAGAGA TAGATCTTTG GTAGCTGGAA TGGTAGAGGA ATTCCTGACA
     9601 CCTGGCCACA GCTCTGAAAT CTGCTTCTTG CTGGTGCGCT GCCCCCATGA GCTGCTGAGA
     9661 AGGCTGTGGG AGGCTGAAGT AGCACAGTCT TCCCTGTGAG CTCTGCTGTC TCAGGGTTCT
     9721 CCTGGGGGCT GAATAGCAGT GTGGTGGCTT TTCTTGGCTG ATGCTGACCA CAAGAGGTCA
     9781 GGTGTTAAAA AAAATAATCT ATTATAGCAC ACTGTAAAAT ACTCCTAGCC TGAAGATGTT
     9841 TTAGGCTGTT CTGTGCTATG CTGTGAGTTA TCTTCATTGG GCACCCTTAG GAAATAATCA
     9901 ATGACATCAG AATCACCCAA GAAGTGAAGC AATAAGTGTC AGATGCAGAT TAATTTTTGT
     9961 GTATGGTTGT GCAAAACTTT TAAGCATGCC AAGTTTTCAT AGCCCCACAC CCCATTATTT
    10021 CAGTGGTGTT TATGTATATT TAAACACTAG TGCAAGAAAT TAGCATCATG TTTGCTGATT
    10081 CAAAATCTAT TCCTGCACCT GTCTAATGTC CTATAAGAGT GCATTTGATT TGAATGATTT
    10141 TTCTCTTCTA TGGCAGCTGA GTATTCTGAA CTTCATGCTT TGTGCCCTGC TCAGAAATTA
    10201 TAGGGTATAC AAAAACTATG CCCTGAAAAA AAAAAAATAT ACCCTGAAAT TCATTCAAAC
    10261 ATTTAAAACT TATTATGTCT AGCAGAGACA GATTTAAGAT TACTGAGGTT TCTGGTTGAA
    10321 GTACTCCAAG CAGAAATCCA TACTCCATTA GGTTCTGAAA CATTATGTGA CCTTAATTTT
    10381 CCACATATTT TGCCCTTCAA GTTGAAGATA GTATTTTAAT ACTATTGAAG TCTCCTGAAG
    10441 AGCCTTGTAA TATGATAGGC TTAAGTTGTG AAACATTTAA GCAAAATGAA TGATAAAAAA
    10501 GTAATTTAGG ATTTTGTATT TTTTAAAATG CGTAGCAACG TAAAGATATG CATAAAATAA
    10561 CACATTGAAA TAGGTGATAA AATTTTCATA TTTTGGTGCA TTTTCCAGTG AAATTATGTG
    10621 TACAGACAAT CAACCATATT TCTTGTATGA AGGTCTTTCT TTGCATTTGA CTATTTTAGG
    10681 CAGAGGCATT TCCAGTGATA TGAACCTAGG GATTTGTCTT TTATGTTGTG GTGTACTTCA
    10741 CATAAAATTG TACCTGCAGA GCAGATGTAG GATCACATCT CAGGAGATGT AAGATAATTT
    10801 CAGAACTAAA CTTACTTTGT GGGGGAAAAA AAAGAAGAAT TAGATTTGAA AAAAAAGAAG
    10861 AATTAAATTA AAAAAAAAAC TCCTACAGAA AAAGTTAGGG GATAAATTTG TTTTCCTATT
    10921 AATAGATGCT ATGTTTTCTT GCAGCAATAT TAAATAAAAG AAAATGAAAA TTATCAGCAG
    10981 CTGGTGGCAT GCCCAGCTCC ATGAGATGTT AGAAGTGTAC CTAATAAATG ACAGCAATGG
    11041 CTTCTGATAT TTTATCCCCT CTAACATAAT CCTTGAGTGC TCCCATGGCT ATGAAGTATG
    11101 ACAGAGACAA AATACATCAA TGCCAAAAAC CTGGAAAAAA GGAAGAGTAT GTAATTGAAC
    11161 TATAATGACA CTTATGCTGG GTGTGAAATT ATATCATTCA TGTGTATATT TGTGTATTTT
    11221 GTAAGTGTGT ATCTCAATGG TTACCCTAAA TTTTGGTAGT TTGGGGTTTT TTTCTGGCCT
    11281 AAAATTCATG TTTTATTCAT ATACACCAAA AAAATGTTAA TGGCAGGGTT TTCTGTAACT
    11341 GTACAACACA GGTTGTTATT ATATTCTGTA ACAACTTAGT GTAGGTTGTC TTACCTAAAG
    11401 ATTTTCATTA ATTTGCTTAA AATATTATTG GATGGACCAT CCTTTTCACA GGCCTGTGTG
    11461 CCGATAGCTG CCTAGCAGAT TCCACAATGT CACAATGTGG GTCTCAGCAC TGAGACATTT
    11521 TTCAACCACA GCTTTAGGTT GGGCATTCTA GTTACTGAGC ACAGGAAGGA ATGTAAAACA
    11581 TAACCCAGCA GGCAACCATT AATTGCATTT TACTTGTCTG AGCTGCTGTT GGCCTGCTCC
    11641 AGGCTGCCAA ACACTGAGCT TTTCCCACGG ATTTCATTAG GTGTTGCCCA GTCCTGGGGG
    11701 TTTGCTGCCT CTTTGGGATC CTTCTCTGAG AGCTGCAAGT GCAGTGGTTG GTGGTGGCTA
    11761 CTGAATTGGG TCTCAGTGGC TGGTCCAGTT TTGGTGAAGT CAGAATAAAT TCCTTTTGCT
    11821 GACAAGACTG CCAGTTCTGG TTTCCAAGCA TTACAGGCTG CCTTGGCACT TGGTGAGTGT
    11881 GAACATTCAC CCTGTATTTC TGCCAAACAA GGAGTAGGAC AACTATGAGT GCAGAAAGGC
    11941 AGCCAGGAAT CTTGAATCAG AGCTGTGAAA AATTATGTCC CCTTTAGTGT GTGCTTGTGG
    12001 GTTTTATTTT GCCAAAAACG GCAAACTTGA CCTCTGATTT GCTAAATTTT ACTAACTAGC
    12061 AACTGCAAGC AGTCTAAAAA AGGCTGTTTC AAATGATTCA AGATTGTATA TTTGTTGACT
    12121 TTTTTGTTTC ATCTAGAAAG CTGTGAAGTT TTGTGTCTAC TTTACTAGGA GTAATTAGCC
    12181 CAGCATTCTG AAATGCACAG AGTGAAGGGA GGAACTTTGG AAGATTGTGG AAAGGAAATT
    12241 GCCATCAGAA TATGAAAAGG TTAAAAACTT ATACAAATTT CCAGTATTGG TGGGGTTAAA
    12301 GAAAGATCTT AGTCCGATTT CTAGAAGTAC CAAGTATACA CCATAACACA TCCACTTACT
    12361 ACTTAGAGTT TTCTTGCGTC ATAATTTTTG TAATCCCATT AGTCCTCATT GAGAGAACAA
    12421 GCTTCAATCT GATGCTGGAA GGATGAATCA ATTTATATCT TTGAATTTAT ATCTTGCTCT
    12481 TAAAAAGAAT AAAATAAACC TGTGGCCTCT GTTTCTGTCA TTTGCAGAAT CTCTTCACAG
    12541 TGTTATGTCA CTTGTAATTG TAATCTTGTA ATCTCTGTGG TTCTGCATGG CAAACACTCT
    12601 GTGGCATTCT CAAACAAAAT CCAGCTTTCA TGCTCTACAC ATTCCAGTCA GATAAAGATG
    12661 TTTTATCTCG TAAAATATTG GGCAAGAATG TTTCTATCTA TCATTTTACA AGAGAAGAAC
    12721 AAAACTAAGC TTTATCTTTG AAGAAACAAC ATGATATTAT CCTTTTAATA GAAAGAAGAG
    12781 ATCCTTTGCC TGTGAAAATT AAATCCTTCA CAGTTTGTAG TTGCTCTTAA AACTCCTCAG
    12841 CCTGACAGTA AAATTGTGTA ATCTGATAAT AGCATGCCTG AGGCTTGTTG TGATTTTTTG
    12901 GGCAGTAGTA TTAGCAGATG CTGTGCTCTG TTGATTTTAG TCACTTAGGG TTTGATCCTG
    12961 ATTCCACTGA CCTGAGTGTA AATGTAGTGT GATTACTCTG ACTTCACTGG AATTACCATA
    13021 CAGACTTTGG GGTAACTGAA ATCCGCATTT ATTTAATCAC ACTTGTAGTT CTGCTGTGGG
    13081 CTTTTCAGAA GTCACTAAAG AAAGAAAGGC ACAGGTGACT TTTCTCATCT CTTTGTGACA
    13141 GCTTTCTTAA TTCAAAGAGT GTTTGCTGCT GACCAGTTGT TAGAATTGCC ATGTATCTGT
    13201 CTGTGTGTTT GTACTGACGA CTCAAGGTCT CCGTGCTAAA TGCACACACT GGGTGACTTT
    13261 CCCTTGTCTT ACAGCCAGTT TGAGTTGCTT TAAGATTCCT GTGCCTTGTC ACTAGAATTT
    13321 CTCTTTATTC ATGAACCTTC TCACTGACTT TACAGGCAGT TTGATATGAA TATATTTGAG
    13381 TGTCTGTGGT TGGATGCAGT AATTTGACAT GTTCTAGAAG CGGTAAGTGG TTGGTGTTGG
    13441 TAGGTGGCCA TAAATAAAAA CTAGCGAAAT GTAGATCTAA TCCTGCAGTC ATTTTCCCCC
    13501 CTCTGATGCT GTCAATGGGA GATCTGTCTT TGTAACAGGG ACTAAGGCAT CAGGATTGTA
    13561 CAGAACAGAA ATTGTAACTT CTTCACGGCA GATTTTATAG CACAGATGTC TTCAGTGGCA
    13621 CAGACGTGAA TGTTTCCTAT TTAGTGAAGG CTTTTTCTTA ACTCTGGAGG CTTTTCAGAC
    13681 TGGCAAACCA AACTCTCCAC AGCAGACCCT TCAGGTTTTT TCCTTATAAT ATAATAAGGG
    13741 TAGTAAATTT AATGCTGAGC CTCATGTACT TTTTTCCTCC TTTATTTTAC TAACCAAAGA
    13801 AATTTAACAA GAATCTTGTG CCCCTTTGTT TCTTGTGGTT CTCAAAATCT CCCATTTCAG
    13861 TATTTTAAAA CTCCAAGTAA AAGATGCTAA TGGATGAAGG TGTTAGAGAT ATCTGTATTA
    13921 ATACTACTGA CTGCTACTCA TAACTGGTGA TTAAGTAGTA ACCAGTTCAT TATTATAATC
    13981 CCTGATAATA AACTGGTTCA CTATATCTTT TATGCATCCT CAGGGTAGTT TAGGGATAAC
    14041 ACAGAAATGC TGAACAAAAT CAAGAGGAGA AAAAAAGGGA GGAGAATGCT GCTTTTTTCT
    14101 GGTACAAGGG AGGCTGTTTG GGGGCACATG TGAAAGCAGG ATTTTAGCTG TGTCCAGGCT
    14161 TGGAGATCCT GCAACACACC GAGAGGAAGG TCACTGCTGA CTTCTGCCTC CTCTCCTTTG
    14221 TGATTCTGAT CTCAGTGGCC GCAGAAGAAA GCAAATATGT TGTTCTAGGA GAGAAGGTCT
    14281 CCAGAAGTGT CTGACCTAAG CCATGGCTTT CTCTTGGCTT GGACTACCAA GTTCTTGTTC
    14341 CAGTTTTGTC ACTGAGGGCA CGGCTGACCC AGTACTCCAG TGCTTCTGTT CCCTGCTCAG
    14401 GTAAAATCTG ATGCAAGTGT TAAAGGGCTG TAGTGCTGCA TAGGACTCTG GGAATCTCTA
    14461 GGAAAGTGTT CATGTGCTTT TTAGGAATTC CTAGCCTGCT TTTAGGAATT CATCTCTGTT
    14521 TTCCACTGTG CCCATATTTG CACTGTGCTT TCTAGGAAAT GACAGCTTCT GCTTTCTACT
    14581 TACATTTCCT CATCAATTTC CAGGATTATT TCTCCACATT CTTTTGTGGT TTTGGTTTTT
    14641 TCCCCCCTTT GCTGTATTAT GATAATTTAC CCTCAATTTA CAGGAATTTC TTATGTGCCT
    14701 TCTGGAAATT TCCTCTTTCA TTTCCAGGAA TTTATCTCGA TTTTCAGGAA TTCTCTGTGT
    14761 CTGCTTGTTA TGAATTTGAC CTCCCATGTT TTGTGAATTT TCTTTGTGCT CTCTGAGGAA
    14821 TCTCCCCTCT AGGCAGGTAT CTTCCATAGA TTTTTGCTCT GTGCTTTGTA GGAATTTACT
    14881 TTGCATATTC TAGAAAATTT TCCTAGTGCT TTCAAGGAAT TCCTCTCTGC CTTCTAGAAA
    14941 TTTTCTCTGT GCTTCCTAGA TATTTTCTCC CGCAAATTCA AGAAATTTAC CCTCTGCTTT
    15001 CTAAGACATT CTATATGTAT TTTGTAGAAA TTTTACACAG GTTTTGGAGG AATAAACCCT
    15061 TTTCTTTCTA AGAATTTCTC ACAGGCTTCC TTGGATTTCA CCTTTCAATT TCTGGGAATT
    15121 ACATCCTTCT CATTTAAACT GAGGGTACAA ACATACTACT TACACATGGT TATGTATTAA
    15181 TTTATTAACT AGTAGGATCA ACTATTTATA TGGTTTATAT CTCAGGCCTT TTGTGTTGAC
    15241 CCTTTACTTT ATGCAATCTG CAATGAGATC CTGACTGTTT TTTTCTTTTC TAGGTGCTGC
    15301 TCTTTTGTAA GTAAAATTGT AGGATGAGGC CTCAGTGTGC ATTCACAGCT CTTGCAGTAC
    15361 TTGTCTTCCT GTACCAATCA TTTGCCATGT AATAATATTT TAGAACATTA ATTGTGATAA
    15421 CTGATGTTAT CGTAATTTAA CAGATAAGGA AAATTGTAGC AGGAGGGTGA TGTAACTTCT
    15481 CAGCTCCCAA AGGAGCTTAG AGAAGATTTA ATTTCTATCT CATTTTAGAA GCAGATATGC
    15541 CAAAAGTAGA AGAGAACAAT CAGAAAGAGT TGAACCCCGG GTTTCTGGTT TGCTTTTGTT
    15601 TTTTTAAATC AAGTTCAGGT ATTGCAGATG CTAAAAATCA CGGAGGAGTT GAAACAAAAG
    15661 AAGGTCTAGA ATGTCAGATT CTGATATATT GGCCATGTAG CTCTCACTTT CCAGCACCAG
    15721 CAAGTTCAAA ATGGGAGTTC CCATTTCCCA GTTTTTATCC CTGATGGACA CCGTGTCTCT
    15781 TGGCATGTCC ACCTTGACCA GCAACAGCTA CATGCATCTA TGTGAGCCCT CAGTTTCTCG
    15841 GATCACTCAC AGCTTTAACT CTGGTCAAAA GCACCTACAG ATACCTGTGG GTTGGGAAAA
    15901 AAAATAAGTT CAAATTGCTC TTTGGTCACA TTGTCAATTC ACAAAGAAAA AGAAAGCAGA
    15961 GTGTAAGTGT AATAGGGAAA TGCCTCTAGG TGCTGAAAGC TGTCACATAC AATTCCTCCT
    16021 CTCTTTCCGT GTTTGTGTCA CATGATATCA AAAATAGACA GGTATTAATC TGCTCCTCCT
    16081 GTACAGCTTT AAGTTGTATA AAATGTACTT TTATCATAGT TACCTTGAGT GGTTAAGGCA
    16141 GATAATTCAC TGCTGGAGTG TTTGGGATTT TTATCTATCC ATGGGGTAGT CTGCCTCGCC
    16201 ATTTTCTCAT TCTTTAATTG GTTAATTAAA TATGTTATAG CTTCTAGTTT CAGACATTAA
    16261 TAAAATCTTG TAAAATAATC TGTTATGTAC ACAGAGATGA GTTGGGCTTT GCCTGGTGTC
    16321 TTGCCCTATG GTTCTGACAC CCACAAGGGT CTGAGAAAGA CCACATGACT CTCATGAGGG
    16381 GATTAAAACA TCACGAATAG AAAATCTTAA TCAAAAGCTA ATGTAAAATC TGTATTTTTC
    16441 TTTTTTCTTT TTAATTTTTT TTAATATTGG CAGTAATCTG GATTAAAAGA GCTGTAGGCC
    16501 CCCCGCTTCA TTTATTGCTT TCTTGATTTA TTTATTTTGA ACTTGTAGTA TTTTCTTGTG
    16561 CCTAGACAAA GGGTTTGCAA AGGTGTTGTG AAAAAGTTAT TTCTCCTTTT TCTTGAATTG
    16621 TCATATTGAT AATATTAAAG AGAAAAACCC ATATCCTTTA TTGATTTATC AACAGAAGAC
    16681 TTTACTCCAG TCAGAATTTT TTAATACAAA AATTTTGTTC AGAAGCAAAA TGCAAGATAA
    16741 ATTTAGGATT TTAGCCCTTT TTTAATGTTT TCAGAACATC TTCAAGAGAA CAAAAAGATT
    16801 TCTACATATC ATTAAGCTTA TCTCCTTTTT GTGTTAGTTA TCACATTTTT TCCCTGGTAC
    16861 ATTTCCGAGA ATCAAGAGCT GTAATAACTT TATCATATTA CAGTTAAAAA TTTCTTAGAT
    16921 AGTAGGATAG TAAGAGTATT AATATTGTCA GAGACTTAAA TATGGAAATA GGGTATTAAT
    16981 CACGTTTCAT GTAAATTGCA AAACGTAGGC TATTGAGTGA GATTAGAAGT TATCTCATGA
    17041 TAAAAGCACT CTATCAGAAA AGAACATTCT CTTAAGTAGT TTTTGTCTCC GTGTAAGTGT
    17101 TTTGTACTAT TGTTTTCTAA TAAGTCATCT GTCATTCAAA TAGAAAAGTC CTAGGTCTGG
    17161 GAAATGAGGG GCTAGGATGG AACCAAAGGG CTTAAGGATG TTCAAATGAC ATCTGAGATT
    17221 ATCTCTGAGG TGCATCAGAG GCAATGGAGC AGAGGAGATT TTGCAGGATG CCAGCTGAAA
    17281 ACCTACTCCT TGTTTTCTGT GGGAATGCAG GCTGTGTGCT CTCAGCTTAA GCCAATGTTC
    17341 TCCGTTTTCT TGCAGCCTGG ATCCTTCTTT GAGCTCACTG ATGTCTGCCT GTCTGGAATG
    17401 CCAACACCCT CCTGTCTCCA GAGACTGAAG CCCCCTTTGC CAGAGATGAG CAGTGCTGCT
    17461 CTTGTCACCG CTTGGGGCAG CAGCTCCTCA GCATGGGGAG CGGGTGCTTG CTGAGGGATG
    17521 ATCCCAAATT TCAGCCTTCT GATCCCTGTC CTGCAGGACT TGAGCAAGTT GGAGGCAGTG
    17581 TCCTGTGCCT CACTTGCAGT AGCCATTTGC AATGGTAGGA TGAGTCTGTT TTATAAAGGT
    17641 GGGTAGCTTG ATGGTATTCC AAGAGTTAAA GGCTTGTTAA TCCCTCAACA CTCGCAGAGG
    17701 TTGCTTCTGT TGTCTGCTGT GGAGGAGCTG AGCTCTGGCC TTCTTGCCTG GAAATGTTTA
    17761 GCTAAACTTT CCTCCTTTGG TGCATTTTAA CTCCCTCTGA GCCTTTTTGT GCAGCTTATT
    17821 GTTTGAGAAA AGTAGACTTT GAGGAATCAT GTGTAAATCA GCTTTCCAGG GAAATTGCAA
    17881 GAGTACCCAA AGATCCTTGC TTTTGTTATC CCTGTTTTGG CAGCTCTGCT GAAGGATGTC
    17941 CTCGCATGAT GCCTGTTGGA AGCAAAAGTT CATTTTTATT GGATGCTCCA GATCAACAGC
    18001 TTCCCAGGTT TATTGAAATA TTTTTAAATC CTCTGAAAAT GTGTTGTGTA CCATTTGCTT
    18061 TGAAGGAGGA ATCTATTATA GTTTTGTACT GTCTGGTGGA AAAAATGTTT GCTTTTTCCA
    18121 TTTCTGAATG CACCCAGAGA TTCTGTAGCT AAAAAAGCTG AAGTATCATT TTTGACTGTG
    18181 TGTTTTTTGT TTTTGCAGAT CTGCTGTCCA AACCAGCATG CTGTGTTATC CCAATCCAGC
    18241 GCCTTGTCAG GGTGGCAGAC AGCTGTGGTT AGAATACAAG GCTTTTGTGT TCCACCCACC
    18301 CCCTCAGCTC TCAGGTTTTA TTCCACTTCT TTGAGCAGTG GACACATTCC TGCCAGTCTC
    18361 AGTGTTTTAA TTTAATTTGG GCACAGACTA TATAAAATTG AACAGATGTC TGAAAGCAGT
    18421 GGAGAGAAGA CCATAAAATG AACCACTTGC TCAGCTCCGT TTGAACCAAG CAATGCTGTA
    18481 TTTTTTTTTT GTCCCCATTG CCACAAAAGT CACACGTGAC TTGGAGGTGT GTGACAAGAG
    18541 GATCCAGCGT GGGCAGAGGA GGTAAGGAGA CTGGAATTGA AACTAATTTT CTTTGCTATG
    18601 TATTTTTGAG GTTTGTTTTC AAGACTGGGT GTTTCTTCGT CCTCTACAGT TACCAGTACT
    18661 CATTCCTCTA AAGTAAAGAT TATATTTCCC AATCAATTAA AAAAAATAAA AAAAAGTAAA
    18721 ATCTCTNNNN NNNNNNAGAA ATTCCTGGAA ACACAGGGTG GCAGTTCCAT CCAGTAGGCA
    18781 GGCCAGGAAT TCCACAGCAC AAAATTTCAC TGCCTAAAAG AATCCATTCA TCAGAAAATA
    18841 GGTTGAAGAA ATTAACCTGA AATACTGAAC TTTAAAAAAT GCTTTATTTT TGAAGACGTT
    18901 TAACAGTATT TTTTTATCTC AAGGTAATGT AAAAAAATAA GATTAATTAC ATAATTTTTG
    18961 AAAAGTTGTC ATGATTGTGA CATGACAGTG ATATTCATAT ATGATATCAT GCCTTAAGAT
    19021 TGAGCCAATT TTCGCAGAAG GTTTATCTGC ATAAATGTCT CCAGTAGACA TATTTTCTTA
    19081 CCCCTGTCTA AACTGATGAA GAAATTCATG CTCTAAAGGA CTTATTAATC CTACAAATAG
    19141 CCTAACAAAC ATTAGATTAA GTTTACAGGC TTTAAAGGTG TTGTGTTTTG AAAATAAAGC
    19201 TTTTGTTTCA GGAGTCAGAT TTTGCATGTG ATGGACAATT CTCTGGTTTT TTCCCCACCC
    19261 ACTTGCACCT GATGTCTTTC AATTGTGGTA CCCTTTAGAT GTAGAAAAGT GTGTATATGG
    19321 TAGTACCATT ATAAAGGTGG CAGGTGAAAA AGTTGAAACG GAAGCTGGAT TTGAAGTTGG
    19381 TTGTCTTTAA TTTCTCAGTA GTTCACTGTC GTTGATGTAC AGTCTATTTT CTTATCATTC
    19441 CTGAAGTAGT TAATATTGAT GGAGACATAT TTATCCTGTA TCAGACTCTT CTCTTTCATA
    19501 CTGAACACTT TAAAATTGTT CAATTGAAGA CTTTAAAAGC TTTTGTTGGA GGAGTTTGTT
    19561 ACATGTACAC CTGAAAAGAA AATTGAAAAA AGCATTGAAA CTGAAATCTC AGAATTAAAT
    19621 GCATCATCTT GGAAAGCAGC ATAAATGGTT CCACTATCCA GCAGCACTTC TACATATGCA
    19681 TTTCTTTATA TTCATATACA TGGCTATAAA GTAACTGCCA CCTTGACTTA GAATATCTGA
    19741 ATATGCAACC AATTATTTGC CTTTGTGACT TATGTGGTAA ATGTGAGTAG GAGGAGGACA
    19801 TGCAAAGTCT CAGGAAGGAA AATGAAGACG TGTAGCCATA GATGTTGGTC ACTACTGCAA
    19861 AAGCAGTATC AAATTATATT GGATATTCAG CCCCAGCAAT TGAAAATGTC ATATCTCTCT
    19921 AGATGTGTTA CTGGCATCTA AACACTATCC ACTTTTAGAT CTCCCAGAAG TTTTATGAAA
    19981 ATGCATGAGA AAGTTTCCTT AAATTACACT CTTTTCAAAG AAAATATGCC TGGGAGGCTT
    20041 TGAGGTTTTT CAGTATTTTA TTCAGGAACT GCCACTTCAT TAAGAACAGT TTTTAATGTG
    20101 TACATTCTCA GTTATGGGCA GTTTTTGCAA TTCCCACGCC ACAGGCATAA TGGAAGGTGG
    20161 CTTTGTTTCT TGTTTTTTTT GTTTTATTTA CCAATAGCAT TTACACAGTA ACTACCATCT
    20221 CACTTTGTCT AATTTCCTAG AGAGCACCTG TGGAATTTCT GGAAATCAGT AGGAAAATGC
    20281 ATGGAAAGCA GTTGGGAAAC TGGGAAGACA CTGGGAAATT TTCTAGGAAG CACTTAGTAA
    20341 ATTCCTGAAA GTTGGGACAG AATTCCTAGA AAACAAAGGG AGATTTTCAA AAAAAACACA
    20401 TGGGGGAAGA TTCCTGCAGA GAAAGGGGAA ATTTCCTGAA AAACCAAGTG GTACAGCCTA
    20461 GAAAGTGGAA GGTAGTAAAA GGAGGAAAGC AGGCAAAGTG AATACTTTCA ACAACACACT
    20521 TAAAATTTCT AGGAAGTTGG CTGTGGATTC CCCAAAAGTG CACAAGGAAG TCTTATAAAG
    20581 CAAAGGGGAA TTCCCAAAAA TCTTGTGCAA AGCTATGGGC ATGGGGAAAA TTGTGGCAAG
    20641 TGTGGAATAT GTGGAAAATT TCCCAGAAAG CTGGGGATAT TCCTTGAAAG CAATGGAATG
    20701 CACTCCTGCA AAGAATGACG TAAATTCCTA TGATTTGGGG TGTGGATGGG CACTCCTAGG
    20761 AAGCAGAAGG GGAATTTTCC AGAAATCGTG TGGGAATTTG ATGGAAAACG GAGAGGAATT
    20821 CCAGGCAATG ACAGGTGGCA GCTCATGATA CTTTTCAAAG TGAAGCAGAA AACTTGTATC
    20881 AAACTCTGCA AGCTGCTGAT CCTAAGCCTT ACAGCAAATA TGCATGAAGA CTGAAACATA
    20941 TTGAGTAGAA AATACTGCAA ATATTTTTGT TGGAAAAATC AGATTGCTTC TCTGATAGTG
    21001 AAAACATTTT TTGAACATAT GTTTGCAAGG TTCAGATTAG TGTATATTAA TGAATAATCA
    21061 ATATAGTAAG TTTTTTAATA GTAATTTTTA TTATTGTCTG TTTTTTGATG GAATTCATCC
    21121 ATTTGGAAGG AAACTAGAAG GTGGCAGCCT TGGGATGATA ATTGAAGTGA AACACAAGAC
    21181 TGTCAAGAAA TAAGCCATTA AAAAACTTCA GGAAAAGAGT AAGTAGATAT GTGATATTCT
    21241 TTAAATTATT CCTAGCTTTC TTACTATCTG ATGATTCTCC TCTTCCAGTA TCTGTTTGAG
    21301 CACCAGGTCA TATTTGATAC AGAATTTCTC TTTTCAGTTA TGGAGTTGTT TATTTTAATT
    21361 TTTCAGGTAG ATCTTTGTGT CTCATTCATT GCCCTTGTGG AAGAAACCTA AAGCAGCATA
    21421 AGTTTTGAAA ACATTCAAAC TCTTGTGTCA ATCTGTGTAA TTCAGGGCTC TTATTCTTTC
    21481 ATGAAAGTAT AATTGAGAAT ATATTTGCAT GTTAGTTTGC AAAGTAACCA AATATCTTCG
    21541 AAGGATATAA GCAATTTTTT CTTAGGTATT TATTTGAGTT TTTATCAATA AGGTATGGTA
    21601 AAAATAAGGA ACAAAAAAAG TGTTCCATGC ACAAATCAGT ATGAATACCA CAGTGAAAAT
    21661 TTTTGCCTAA AGTTTTGTGG CTGACCTGAC AGATAAGATT TCAGGACTTT ATAATGGCAG
    21721 CAGGTATTAT AAACACTGCA GTAGGATGTG TAAAACAATA TTTGCTGTTG ACTGCATGTG
    21781 TAAGATTTTT TTCTTGGGAT ATTGAATTGT TTGGAATCTT ATTTGATTGA AATATTACAG
    21841 TTTTAATTCC TAGTTGCTGA AAAGTTACAT TTTACTTTGT TTCAAGGGTT GGTAATCAGG
    21901 CTTTCTAAAA GCCATTTTTA AAGCATTAAA TGGAAGAGGC TTTAAGCTAA ATCCATACTT
    21961 AGCCCTTCAT TTAAAATCAC TGTAATTTTG TACATTTTAA AAATGCATAT GTTTTGAAAG
    22021 CTTGAGAGTT TGTTGTGGTA AACACAATAT TGACAATATT TGTGGCTGGT CGATTGTCCT
    22081 TTGCCCTCTG TCCATAAAAT ACTAAGTGCA TTGGGGTTCT AGGTCATCTC TACAGCTGGA
    22141 GCATTGCAAT TAATTATATA CTGTTATTAC ATTAGAAGAA ACTAAACTCA GAGAGAAAAA
    22201 AATAATTACA TTCTCCCTTT TATTAATATT AGCAGACATA GCTTGTACTG GAGCTGTGTG
    22261 AGGATGGAGA ACTAAAAAAA ATGCTTTGTG GTAAACGGCA TTTTGCAGAA AATGAGACAG
    22321 GACACATCAT TCAAAGCCTT GCTTCAGCAA TAACGTTTCT GCACAAAAAC TATAATTACA
    22381 TTCCTCTGTT TCTCCCATAT GTTCACTGAT TTTGAGTGTT CATACACTTA AAAACAGTTA
    22441 CTGATTGATA TTTTATCTAT TATTTATTTC ATAGGATAAA AATAATCCAG TAAAGAAGAA
    22501 GTAAAATATA CTACATGAAT GCATTTTTAG AACTTTATTT TTCTTACAGA TGCAATATGT
    22561 GCTGCCATTT TCTTTTACTT CTCTTTCTGC ACCAGCTGTG GCAATAACTG TGTTATTATT
    22621 TCTAAGCTTG CAACTGCTTT GCATTATAAC TTTAACTTAG TCCAGTTGTT ATATGCACAG
    22681 CGTATTACAG GAAGTAAAAA AGCAGAAGTG GATTGCTCCT GATACCTCCT CACAGCATAT
    22741 GTTACATTTA AGGTTCAGTG AACATCATCA GCATTTTCAT CCACCACACA GAACCACTGC
    22801 AATTCTGCAC AGTCCACAAC AGAATTAACC TATCCAGCTA AAACTTTAGA TTTTGTAGAT
    22861 GGTGAAGGAC TTGGAATTCT TGAAGGTTTT TGCAAAGAAA TGATTAAACT CTTTGTTACA
    22921 ATATAGTACT TTTAGGAACC CTTCCTTTAC CTCTTTTTCC AGACATTTAT ATGGCATTAT
    22981 GGAATGGTGC CTTTTATAAG GCCTTGTTTC ATCTGGGCCC TCATCAAAAG AGCAAAAACC
    23041 CTTGACTGGT TTGGTATGTA AAAATGAATT TCACGTATGA AAATATGGGC AAATTTGGTA
    23101 AATGCACTCT ACTTTTTTTT TTTGTTAGAT AATGCCAGAT GATCTGATTT TAAAAGACTA
    23161 AACCATTATG TACTTTACCT TTCTTACAGG ATTGTGGTGA GGAATAATAT TTCAAAATTT
    23221 GAAATTCTTG TATGACTTCC TGGAAGAAGT GAGGAGGATG TTTTTTGTTA GGCTGCCACT
    23281 AGTTTAGAAT AAAATGCATG GGAACTGCTC ATAGGAATTA ATCAAAAGAT TTTAAAATGT
    23341 TTCTGTCAGA ATATGTTCAC TGTAACTGAT AATATTTTAT TTCTTACTCT CTCTTGGCAG
    23401 GTATTTTTTG CAGAGATCTA AAAGTGGAAA ACATTTTTGT TAAAAGCAAT GACATCAATG
    23461 AAGTAAATGA AGTGGAATTA AACATAAAGG TAAGATGAAA ATTGTAGCAG TTTGGCTTCA
    23521 AGAACCATTT TTAATATCCA GGTATTACTG GGAGACCTGA CTTTGATACC TATTAGTATG
    23581 TTTTGAAATG AGTTACTAAA TGGTGTTATT ATGGAAAAAA AATCATTTGG AAGCTAAGAG
    23641 CCACTGAAAA GAGTTGAAAA GAGTATTTTT TTAAATGATA AGTAAATTTC TTGGTCAATT
    23701 AAAAAAAAAA TCCTTACCTT GTTCATGCAG ATCTACATTT GCATAGTCCC GAGCCATTAG
    23761 TTACAGGAAG CCAGCAGATG CTGCGAAATG TAATTAATAT TTAAATTAGG AATGTTTTAA
    23821 ATTTAAAGTA AATCTGTTAG TAATTCAGAA AAAAAGCCTA TTTGATTGAA ATACAAGTAT
    23881 ATTATAGGAT TCTCTTGATA TTAATAAATA TTTGCTACCT AAACACAATG TTCCATATGC
    23941 TTACCTCTTC TTTTGTATTG AAGAAGATAG TCTTTGATGT TTTATAAATC ATGTGTTAAT
    24001 TGCACATCAT TAATTTACTG TTTAGTAGTA GCCACTGTTG AAATGTAGGC ATCATCTTAT
    24061 ACAACTGAAT TGTTGGATTA GGAATTTACC ATCTGGGATA GAAGACTCCA GGATGAGAGA
    24121 CATTTTAGAT ACTGAAGTGG GCAACTCAGT AATTTATAAT GGATAAATCC AGACTGCAAA
    24181 ACTGTTTTCT GTTTCTTAGC TCTGTGTATT TATATATAAT CTCATGGTCA TTTTAAGAAG
    24241 CGTATTCGTG TATTTCTCTG TACCCTTCAG TTTAGGGCAG TGTATGCCTT TCTTCCTGAA
    24301 AATGCCAGAG GTAGGTAAGG CATTGATAAA TTTTGTGTCT TTTCCACGGG TTTGCCATCC
    24361 TTTTAGTCTA TTCACCACTT CCATCAATAG AAACCACCAT GGCCAGCTGT TCTTTTTTCA
    24421 TGGCCTTGCT TTATGTACCC ATTTGGAACA GCAACTAGCA CACTTTGTCA TCTCTCCTGC
    24481 AAGGTGCAAG TATTTTTTCT ATGTTCCATC CTGTGAATGA GGTCAGATCT TTCCTCACTT
    24541 TGCTTGTTCC TCTCATTTTA GAGGAGAACA ACTCCTGATG ACTTTAATGG GAGAAGTGGA
    24601 AAACACAGAA CCAAGTCTCA AAGCTGGTGT GGCCAGCAGC AATTAAAGTG ACTACAGGAA
    24661 AGTAGAGGTC CATCACACAA TGTGATATTA AAAAAAACCC AGCTAAAACA AACATTTAAG
    24721 TACTTTAGAC TTTCAGGCTT GAGGCAGCTA ATGTTCCATG TCAGGCTAAG GTTCACACCC
    24781 TCCTATTTTT TGGCTGTGAG AAAGTCTTCC TGGATTTTTA TGATTTTCTG GTTTTGGGCA
    24841 GGGTATGCAG ACAGAATGAT GGGACAAATC CAGACGTGGC TTGCTCCTGG TGAGAGAGGT
    24901 TCTTCCATAT GGCACACGAG TACACGACAC AGGTGCATAC TGGCCTGGGG CTGAGATGAA
    24961 ATTTTGTTAA TATGTATAGA AAAACCTTCT TTTTCTAGCC ACCTCTCAGT ATCAGGACAT
    25021 TCCTTCCTGA ACTCACAGAT ACTGATCTCT TCAGATGTAT GTATTGTCTC ACAGACTTTG
    25081 ATATGAAAAG TAAAACATAT AAAGTATGCT GAAGAATTTA ACTTCTCCAT GTATTACACT
    25141 TGAATAAGGC TTTACAAACA GGATAAAACC CTATCTTGTT AAAAAAAAAT TAGCCTTTTT
    25201 TCACACCTTT TGAAATATGC TCTTCATGGA CAGTTGATGA GTAGTACATT TTTGGTTAAG
    25261 ACTTCTTTTA ACTCTGTATC ACTCTGGTGG TAACCTCTCT CTGGTGACAT AGAGCTAATT
    25321 TGTGACTTCT GATGTGCTGA AGAAAAATAT AAGAATCTCC AGCTAAACAG TGGGAATAAA
    25381 TAATAACTAA TTTTTTTTAG ACAATTTCCA TCCCAAAAAT GTGACTACCC AAGAGTATGG
    25441 GACTGATTAA TATTTGATGG TGAAATGGAA GCTGAAAAAC CCCCAACACC ACAAAAGCAA
    25501 GTAATGATGA TGTAGCCTGC CCAATTTACA TGCTTTTCAG GGCTTTTCCC TTGTCTATTT
    25561 AGGCAATGAA AACTTTGCAT TCCGTAACAT AAAGATTTGT AACCTTTTCT GATTTATGCT
    25621 GCATGCTGTA ACATACTTCA CTCCATTATT CAACATAGCA TTCATTTTTT AAATTCTGTG
    25681 GAGTCTTTTC CTCAACAGTT TATACCAGCA AATTTTACAG CTTGCTCATT ACAAACCGAA
    25741 GTAAAAAAGA ATTCCTTTTT TGGGGAAGAT AATTAGTTCT TCCAACATTC TGATTTATTA
    25801 AATACTAGTA GCATTAAATA TTCTTTAAGT GAGGGGGCTG TACAGGATAG TTTCCAATTG
    25861 ACCAATCATG ACAGAAACAT AGAGTCTCAT CACTGCAAGG GGCCTTGAGT GGTTTGATTT
    25921 ATTTCTCTGT CCAAAGGAAG AAGCAGCTGT ACCGAGGTCA TTTCTGATGA ATACTTGTGC
    25981 AAAGTGCGCT TAAAGACCAC CAGTAATGGA GACTCCATAA TCTTCCCAGG CACTCTATTC
    26041 TGATGCTTCA TTATCCTCCT AGAAATTTTT CCTGCTGTCT GCCCTGAACC TTCAGTTTGA
    26101 CAATCAGCTT AAACTTATAC CTGCAGGCCA TGATCTAATC ACTTTTTTCA TTATAAAGTT
    26161 TCAGTTAACT CACCTGCAGC CACGTAATTG CTCTTGCTGA CCTAAGGGAG GTGGTGGAAT
    26221 ATTGTGCATG GGAAAAGGAA AAGGGTGCAA CTGCAACTCA CATTTTCAGA CTATTATGTC
    26281 CTCCCCCATC CAGTACAGAT ATCAAGAACA GGTAGGCATC CTCCTATTGC CAGCAATCTG
    26341 TTATTTCACT TCTCTCTCAG TCTCTTGTTC CTTAAAGAGG ACAGACAACT GCAAAACATG
    26401 CCTTGACACA GCCTTCCACT TTGACAACAT ACAAGTTACA CTTGTTTTCT GAGAAGCATT
    26461 TTTTATGGAC CTGTGCATTG CTTTTGTGAT ATTTTAATGT ATTAAATTAT TACATTAAAC
    26521 ACAATAATTT GGATTACAAA ATAATTTAAG GGAAACGGTA TCAAAATCCT TACTAAAATA
    26581 GAAATGTGGG ACATTTTATG TTCCTCTTGT AACCCCAAAT CTTGTCAGCC TGTGCTGCGT
    26641 GGAGATTTGC TCCTGACAGG TTCATAATAG CTGTTACTCA CCTCTTTGTT CTCTTCCAGG
    26701 TGCCTTTTAA TTCCAGTATT TTCCTGGGAG TTAATGGGAT ACTTCTATAA TTCTTTGATG
    26761 CCAGCTTTTT ACTCTCTTAC AGATAGATAC CTGAAAATAC AGTTTTCAAG TATTTTATCT
    26821 GCCTTCCACT AATGGTTCTT GAAGAGCTAA TAGCTCTGAA AAGTCTTGTC ACTTTTAAAG
    26881 TACTGCAGAA TGAATTTTAT CAGTTATGGC TGATTTTAAA ATTTCCAACC CAAGTACCTG
    26941 CTAACTTTTC TCTGCTCTGT AAAAGACTGA GGTCTTGCCC CTTTGTCATT GATATTGATT
    27001 GTACTATCTA CTGCTTGCAC TTGACATTTT GGTTAAAATT GATGCAAGAA GACATTAAAT
    27061 ACATTTGCCT TCTAAGCGTC ATCAATCAGT TGTGTTCTTG GTTGAATACA GCACCAATGT
    27121 CTTTATTCAC TGTCTTCCCA CCCCTCATAC TCTTGTAGAT GATTTCATTT TGAGTTACAT
    27181 CCCTTGCCCA GTTGCTCCTC ATTTTTTCTT TCAGATTTTG CCCCTCTATG CTTTGGTTTT
    27241 CCTTTTGGTC TTATTTTCAT TTTTTGTATC CTCCCTTGTT CTGTGTGAGA CTCATGGGTA
    27301 TTCAAAATTT AATCAGACTG GTTTAGTAAT GAAGAAAAAG TTATTATTTC TGTTCTGTGA
    27361 TTTTGTTTTG CTTTTGTTGC TTACATCTGA GTTCTTTTAT AACCTAAGAA TTCGTAGATG
    27421 GACATGTGGA TACAGACATA GTTTCACAAC CTCCTCTTTT CTGGATTTTC TTAGTTTGAT
    27481 TTTTCTATTC ACTTTATTTT CAGGAAAATA CTAACTTCCT GAGTTGGTAA TTTTATTTTG
    27541 TGTAGGATGT GTATTTAAGG ATATAAATGT GTGTAATTTT GTAAGTTTTC CCAGTGTGTT
    27601 AATAGCATGA TTTACTGATA GTTTAAAAAG TTGTCAAAGT GATTGATTAA AAATGAGTGC
    27661 CTGCAGCAGG TTTGGCCAGT TTGACAATAT TCTTGGTTAG AATTTCCTTT AAAATCATAT
    27721 TTACCATTTG TGGTATTATA AAACTATTAA GTTAACAATT TCAAGATCCT TGTCATAATA
    27781 ATTAGATATT TGAAGCTTGG TGCATACCTA AGACATAAAA AAATATGAGA TCACAGTTCA
    27841 ACAGGCTTTT TTGATTTGGT GGGACAACAC CAAGAAAAAT ACTCACTGTT GATCTCCCCT
    27901 TCCATTGTGT GAAGGTTCTT ATATTTTGTT CCTTACTGGG ACCAAGTATG TCACCTCCTT
    27961 TGATTCTGGA ATTAAAACCC ATAAATCTGG CTCTGAACTC AACCACAAGT CCCATGATGC
    28021 AGCAGATAAA ATCTCACTGA GATGGCCCAA ACCAGGGTCT TACTGACATG GACTGAAATA
    28081 ATATAAAGTG AGTCGTGAAT AGGTTCTAAT TTGTGAATTT TAATCTAGGA CTGAAATAGA
    28141 AGGTTTGAAA ATTTTTATTT GAGAGTATTT TGGCACAGAT TTTGTTAATC ATCTGATAAG
    28201 AACAAGAAAA CAGAGACTTC ATGTTTTGCA AAAACCCTGT GTTCTTATGT GCTATCCTTA
    28261 TGTCTGGTAG AAAACGAAGT TCATGGGGTG TCTTGCAGTA CTTTAAGTCA GTGTGTTATG
    28321 AATGCTGCTT TAATAACTTA CTGTGGAGAA GAAGAGTACT AAGTTTAATC ACACTGCTAA
    28381 TGTCACAATG TCACCACCCC CTTAACAGCT AAATGATAAA AGTGAGGACA CATCAGCATG
    28441 AATTGTTAAG GCCTGTACAT TATTCATTTT AACATCTGCT GTTGGTTCCT CTTTACATAT
    28501 GGGAATAAAT TATACCACAT CAGCACATTC TTCATGCTTT GTGTTTAAGC ATTTAAAGGT
    28561 TTTTTTTTTC TATTATTAAT ACTATTTTTT CTGCTTGGTT GGCAGCCCAT GAAGTTATCA
    28621 GTGCCTGTGA CTACAGCCAA CAGTGTGACA TTTGGAGCAC AGGTGTCATT ATGTACATGC
    28681 TGTAAGTAGC TTGTAAAAGT AATATAAAAT GTACAGACCC ATTTATAATA CAAGTACTTA
    28741 CAATTTTGCA CTGAAATAAA AAATAAGCCT ATGTGCTAAA TCTTCAAAAA GAGTGAACTT
    28801 TTATAATTGC TTGTATGTAA GCAATAAAAA TTTCTATGCA AAATGAGGTA AAAGATAGAG
    28861 TTCAGTATTA AAAACTGAGT ATTTCATTTA TGGACCACTA AACAGTCTGG AAATAACAGA
    28921 ATATTGCAGT GAAACACCAT ATAATCAAAC TGAGAGTTTA GACCTCTCTT TTTCATTGTT
    28981 GTGAGGCTCT ATAAATGAGG ATGGAATAGT TGATTTACTG ATTATTGGTA AAGTTCTGAC
    29041 ATGGATTGCA CAAACTGTGC AATCAGGGTA AAGGCTTTTC TTGTCTACCT CTGACTGTGG
    29101 TAACTCTGGA ACTGAGATGT TCCAGGGCTG CCAGGACTCC CTGTACAGCT AAACTGTGTG
    29161 TCTTGGAAGT TTATTAGTTT GCTAGTATAA GAGAAAGAAA TGAAACTTTA CATTTGTAAG
    29221 ACTACATGGA TATTTATATT GAAGTCTTTA ATAATTTAGA AGATTTGTCT TGGCTACAAA
    29281 GTAATTACTC CTCTCTGAAA AATCTTAACC CACCTATACT AGCTAAAAGA TATGAAAAGG
    29341 TACTCCAGTA ATTGAAAATG AATTCTTGTA AAGGATGTAC ATTACTGTGC ATATGATGCA
    29401 ACCAAAATGT CACATTTTTT TCAGGGATGT TTTTCTGTCA TAGTGCATTT GCATGCTTTT
    29461 TCTCCCCACT TTGTGTTTTT CTTCTTTCAG TTGCCACCGA TAAGGCTTTG ATGCCAATGT
    29521 TTTAGAGCAC CACAACCATG ATTACATTGG TTATTATTTC TGTTCTGTGA TTGTTTTGCT
    29581 TCTGTTGCAT ACATCTGGGT TCTTTTACTA CCTAAGACTT TGTACATGGA CATGTGGATA
    29641 CAGACACAGT TTCACCACCT CCTCTGTTCT GGATTTTCTT AGTTTGATTT TTCTTTTCAC
    29701 TTTATTTTTG TACCTCAGCT TCTTTTCTGT ACAATTAGCT CACTTTTCTT CTTGTGACAG
    29761 CACAATGAAC TGCTCATGGC TTTATTGCCT TTATTTTTAT TCATTTTTTT GTTGCTAAAA
    29821 TCCATGTGCA CAATTTATGC TGGTACAGAT TGAGTTTTAT TGTACTTAAT GATATTAATG
    29881 TCTGCATCAT AGCGCTAGGA TTTGTAAAAC ATAGTAGAGT ATATTACAAA ATGTTTGGTA
    29941 GAACTGGGGT GGTTTGACTG GCTAATAAGA ATCCAGAGCT GTGCCTGCAA TCAGCACAAC
    30001 TCATAGCTCA GAACTTGTAA AATTCAGAGC AGTGAACTGT GTTGATTGCA GCTGGAGCTT
    30061 AGAACTTCTG ACCTTCTTCC TTAATTAGCA ATATAAATAT TTCTTAAAAT TAGCATTTTG
    30121 TAATCACAAC AGTGTCAGAA CAAAGTAGCA TTAATTCACC CCTTGTTGTG TTGACTACCC
    30181 AAGAATGAAA ACACCGTGTA TAAATTAATA GAATGCAATT CACACTCCTT TTTATTGCTT
    30241 AATTTGAAAA CAGTAATACA AAAGCCATAA GATCATCTTC TGATTTTAAT TCTGCTTTTG
    30301 CAAATTGCTT TTCTTCCCAC CCTGAATAAT GGCTTGTGCT CCTGGCGCTC CTCTAATGGG
    30361 CTTAAGGATA CTGTTAGAGG CATTATTGCC ACCAGTGTCA CTTTGACCCT TCCTGGCTCC
    30421 AGCTAATGCT TCCCTGCTAA ATCCCTGGCT GCCCTGGCTC CCTTGTCCAT GCAGATGGCA
    30481 TATTCCATCT TGGTGCCAGG GCTGTTACTG CCACCACAGG CTGTGTCTGC ACCTAGATGG
    30541 GGACACAAGC TCTGAGGTGA CTCTAGAACT CTGTTCATGC ACAGTTTTCT CTGCACAGCG
    30601 TGGTAAGGCC AGCCTGGTGG ATTTTTATGT GCAATCTAAG GTGTATTCTA CGCTTCCCAT
    30661 TTAATTTCTA TCTTAACACA TACTGATAGA AGCATCCACA ATAGTAACCA GCAAAAAGAA
    30721 AATCCATTAA AATACAAAAG TGTGCCAGCA CATTGAAGGA TTAGAGCAGC AAGAGTTCTG
    30781 CTGCCTGTCA CGCTCCCAGA GGGTGGCCTG TGTGCTGCTG TCTAATAGGA AAGGGTCAGG
    30841 GGATTCTTTT TCCTGGGCAA TCTGCACTAT TGGATTTCTT CCTCATTCTT CCAGGTGTGC
    30901 TCTGGCCCCC ACAGTAGTTC TCAAAAACCT TTGTGCAGCT GAAGAAACCT GGGATGCCTA
    30961 ATAAATTACT TCCTGCATTA CAGCAATAAG AAACCTATTA AGAAAGCGTG GTAATTCTTG
    31021 CTCCTTTCTA AAGGCACAGA AAATTTCTTC ACAGATTTTC GAGGTGCCAT GTGATATGTT
    31081 TCACCTACTT AACTAGATTT CTTCAGCTGA AGTTATCTGT TGTCTGTCAC TGCCTTAGTC
    31141 TGGAGAGAAT TTAGCCCTAT CTATGCATAG CAGAATAATG GGCATTGTCA CCAGCCAATA
    31201 CTTAGGGTAT CATGTCCTGA AATGAATGCA TTCTGCCCCT CTTCTGTTCC TTAAATTGAG
    31261 TTCCATGTGG ATTTAAGTCC TGAGGGAGGT TGGGAAGGAT AAAAGAAAAC CTCTATTTTT
    31321 GTCAAAGACA TTTTGAGATT AAAAGTTTTG GAGAAAATGC ACCAAAATAT TAATTTTATG
    31381 TTTTACATTA AAAATTAAAA CCACGTGAAT GAAACAGTGT TTTGCTTTGA TATAAAGTGA
    31441 CAGGCATCCT TCACCAGGAT GTGACAACTA CATTTTTCAG TACTGACTTC TGCGTTTTGG
    31501 GAATTGGACT AAAAAATTAT TTGTTGCAAA TAATTTATTT GATGAAGTTA GCTTCTTTTT
    31561 TTGTTTGTTT TTTGTTTGTT TTAAATGGTC ACAAAAAGGA GTGTTAGTTT CTCAAAAGTA
    31621 TTTGCTATAT AATTCTTGCA AGTCAGTTGT GCATGTATAG TATGATGTAA AATCTATTAG
    31681 GAGTTTAATC TTTGTTAGTT TTGATTGCAA ACACAGACCA CATGATATGA TTTTCCATTC
    31741 CATGTGATTA TTAAAATAGA TCAATACTTA CTTTCAAAGT ATATTCTCTA ATAATCATTT
    31801 AAAGTTGATG TTTCTGGTTA ATACTCGTGC TGGTACATAG TCGCAGAAAC CCAATACCAA
    31861 GTGTCTGATA TTGAAACTTC TTTTTTTATA GGAATACATT TGTTTTTCGT TTAATACAGG
    31921 TTTCCTTTTT TCTTATTTAA TGGTTTCCAC ATCGTTAAGA ATACGGTCAG TGTAAAGGAA
    31981 GCAGATGACA CAGAAAGATT AAATTGAAGA TCCAGATACC ACGTTTATTC AAATATTTTA
    32041 CTCAACAGAA ATTAGATACA GGACAAGAAT GCAGCTTAGG TATATTTTTA TGAACACGGG
    32101 TACTCTTAAT ATAGACACTT ATGGTAGGTT TTCACATTTT TCTGATGTGT CTTTTTTATT
    32161 ACCATATTTC TGCCGATAAA TAACATTTGA TGAGGCCAAA CAAGTCAACA GTCACACTAC
    32221 ATAGGTAAAG GAGATACATC TAAATAGCAG AACAAAGAGT GAAGGATTGA AAATTATGCT
    32281 TTGTTTCTCC CAGTATTTCT GCTTTATTTA TTTGTTCTGA AAAATATGTC TTTTGGAGCA
    32341 GTAAAATTAT ATTATAGACC TCTGTCATTT TTCTATGAAT CAGAGTTGCT TTAATTTACT
    32401 CTTATTCTAT GAAGAATAGC ATCCTAGACT GAGAATTGAA GACATTTCAT AGATTTTAAG
    32461 AATTTAGAGC TGAGTTCTGA ACATCAGTAC AGTTGACTTT AGGGATACAA GTACCTACTA
    32521 TATATGACTA ATTTGACTGA TATATAAAAA TCTACAGAAT AAAAGCCTAC AGAATAAAAG
    32581 TATCCAGTAA TTCTTGTAAT GCATCCACGA TTTGTTTGAG CTAAACTCTG TTACTAGAAA
    32641 GACAGCTCAC TGGGACTCCA ATGCCCAAAT TGAGAGTGGT CTGTTTTGTC TTGTGGCTGT
    32701 TGTTTCAGTT CTTGTGACTG TTATTAACCC ACTAGTCTAA AAACATTGGC CCATGAATTA
    32761 CTGATGGTTT TTATTACTGC AATGTAGTGG TTGTTAGTAC AGACTTGTTG AATTGTTTGA
    32821 TGGGAGATAT TACTTGGACA TGGAATAGAA AGAAATGATA AGTACCCAGT GTGTGCAGTA
    32881 AATATTATTT CTGAGATAGA AACACTGCAC ACAATGGCAG GAAGTTAACC AAGGGATTTG
    32941 GGTGGGTGAA TTAGGGAGTA AAATACTCTG TGTGTTCAGT TTAATATTTC CTAGCTGGTA
    33001 CTTCAGTTGT TTCTTAGTCA ACCTTTGGCT ACTACTTAAA AAATCCATAC AATAGCAATT
    33061 ACCTTTTACC TCTGTGGATA CCTAGTCACA AAGATTAAAT CACCTCTTAA CCTCATAGCC
    33121 TTTTTCCTTT AAATCTCTCT GAGAGACACA TTTTTAGAAC TTGAGTCACT TTTGTAGAGC
    33181 TCTCTGAAGT TTTCCCAGTC CTGCCAACTT TTTGATTTCG GAGTGATCCA TAATACACAG
    33241 TTTTTTGTGA AAAATAGCAG GTATTCATTC ACTGACCCTA ATTTTCTTGT ACCTTTTCTA
    33301 TAAAAGGCTT GGAAGAAAAG CTTTTAAAAT AATAAGAAGA GAAGATCTCT GCTTTGAAAA
    33361 ATTTGGTCTG GGAAATAGTT ACCAAGGCTG GTAAGTACAC AATGCTCTCA CAGAATAAGT
    33421 GTTGACTACA TTGCAATGAA TTCCACAATT ACAGTAGTTG TGATATTTTT CTTAGCTTTT
    33481 AAGTAGTACA TGTTTTCTGA AAAGCAAAAT TGATGTTTAA AATAAATTGA CATAAATGAT
    33541 ATTGTGAACA AATTTCATAG CACTGTAAGA AGAAAGGTCT CTGCTGTATT AAAGCACTCA
    33601 GTTGAAAATG TGTCTTGTTG TTAGTAGAAA TGAGAGGTTT AAAGTTGTGG TTTTCATTCC
    33661 TAGAAAAAAG AGTTTTGAAA CTACTTCTGA AAGTTGATGC TGTTCCCCAA ATGACAGCTA
    33721 ATGAATTGCT TGATAACCAG TGGATAGCTG AATTTTGAAG AGATGCAATT TCTTTCCCTT
    33781 GTATTGTACC TCTCACTTTT ATGGTATGTA AAGTTGCTGT ATTGCCACAG TGGAATCCAG
    33841 TAGGTTGGAA AATTTAAACA AATGCTGTCT AAGCATCATA ACACTTGTTA GGGGTCTGAT
    33901 CCAAAGCTCT CAAATCCATC AGCATGTTTT GCTTGTATCC CATGGGCTTC TGATAAACCT
    33961 GTTAACTAAG AGAATCTTTA CACTGTATTC CTTGCCCAAA CCAACTTTAC CTGGTTTCCC
    34021 ATAGGTTTTG ACATAATATG AAAATATGGG TTTGGGTCAG GTTTGATTAA TTCAGTGATA
    34081 AAACTTTTTT TTCCTTTTCT TTTTTTGATT AAAAAAAAAA AAAGAAAGAA AGAACTTTGA
    34141 GCTACAGGGC CATTCTGAAG GCAAATGAAA TGTAGTGCTG GAAGGGAAGC TGGGAGCTCC
    34201 CAGCTTGCTG GCTGGGCTGC AGATCTTGTC ACTGTGAGAA TACTGAACTT TCAGCTGTCT
    34261 CATGGAGCAC TTGTGCTATT TTGTAGTTGA AATTAAAGGA GAGAGAATGG ACATAGCTGC
    34321 TACTTAAAGA TAACCCATGA TAACAAACCC TAATTTCTTC CCTAGCTGGC TTCTGTACCA
    34381 TTTAGAAACA GAAATGCCTG TGAATCACTG CAAAGTATTC TGCTATGTGG GAGGATAAAT
    34441 AGCTCTCTCT CTATTCAAGA TGGAGCACTG GTTTTGCTTC ACACCTTCCT CTACAAAAGA
    34501 GCCATTCTGG ACTAGCCTGC AGCTTTCTTC CTTCCTGCTA ATTGAGTAGA GCTGAACAGG
    34561 AAGCTTTTTT TTCCCAAGGT TTCATTGCAT TCTTGTGTGT GGGAGAATAG CCACAACCAA
    34621 ATGTGTAACT CTACAATGGC CTAGAAAATG AGGCAATTTT CATCCAGCTC TGCCATACTA
    34681 TGAGTACCAC ACTGTCTTTG CTTCATGAAA ATGAAGATAT GGAAAACTGC CACCCATGTG
    34741 ATTTCATGAC TTCTCACCAT GTTTATTCAT GGAGCTTGAT ACTAATTTCT ATATGAACAT
    34801 CATTGCACGT AACAAGACTT TCTTATAGTT CATAGTAAAC CATTCCTTCT CTCCATACTA
    34861 CACAACATTT CAGACACAGT AGATTTTAAT TTGCAATAAT TTTCTTCTTT TATGAGTTAG
    34921 GTAGTAGACT GGCTATCTTA TCTGCAGAAT ACATACAAAT GCAACCCTGT ATTGGTTGGT
    34981 TTCCATTTGC ACTGAAATTG GTTGATTGGT TTCCATTTGC GCTTCCACAG TAAATGTGCA
    35041 ACAACTTTTA GCATTGGTTT CAGAACTATA TTTTAGATTT TTTCATCAAG TTTGAATGGT
    35101 TTCTAAATGT TGAGGTGTGG TTATCATAGG CTGATGACAG AATTCCCTCA TGCCAGGAAT
    35161 GCACTTTGAG GCCTACAGAC ATCCTTGGGT CAGAAACCAT CAGAAATGAG CTCTGGAAAT
    35221 ACACTGGAGC CATTTGTACC TCTAGCTAAT CTACTTCTAA CAGTTTTAAC TACTTCCTTA
    35281 AGGGAAAATT TTCTGGATGA GACAGTGCTT CAGACAGTGA TTTTGGCTTC ATGCTTCAGC
    35341 CTTTCCTGTA GGTGATCACC TAGTGTTGTC TATTACTCAA CCCTCTGTGC CTCACACCAG
    35401 GCACCAAAAA GGACTGTCAT GGTTTAACCC CAACTGGCAC CTAAGCACCA CACACCAACT
    35461 CACTCCTAAA TAAAAAATTA CTCCTCAGTT TCAGTAGGCA GGTGATGAAG GAGAGTCTTC
    35521 TCCTGCTCCA TACTTTCTAC ATTCCATCTG CACGTTCTAT CCAAAGAGCC TAGTTGCTTT
    35581 ACTGGCATTC TGGTTTTCAC ATATATTACA TATTGCAGCC CTAAATGTTT TTCTGTTTCT
    35641 AGTGAGAACT CTAGGCTTTT AGAGGAGCAT AAAAATAAGA AATGGGGACT TCAAGTGACA
    35701 CTTAAGTGAA AAGTCTCACT ATGCCAAATT ATTAAAGAAG TGCTCCTGAA ATTATCCTAT
    35761 AAGGACCTTG GTTTCAGACT TATGGAACAC CTGTGGCTCC CTCCTTACTT CAGCAGGAGT
    35821 TGCACATACC CAGGACCATT GAAAACCAGG ACACCAGTTT CTACTTCAAG CTTGTGCCTT
    35881 CACAGCCTCT GTGATTTTAC AATAGCCAGA TGGGGAACAT GAAAGTGCAT TATCATGTAG
    35941 AGAATTCTGT GTGTAAAAAA ATTAACCCCT TGGAGCCATG TGACACATGA GCTTCTTCAC
    36001 AGGAGAAAAA TGCATTTGGC ACCACAGTCT CCCACCAGGA AATCCCTACC ATCTGTACCA
    36061 AAAATTTATG AAGTCACAAG TCATTCTCTA TGATTAAAAC TGGCATTTCA AACATAGGTG
    36121 CAGCAATTTC ATATTCCAGA ACAATACTTT AACAATAAAA ACTTTAATTT AAAAGTTGCC
    36181 GTGTTCTTGC AGCTAAACAA ATCACCTCAA GCTCAATTCA AGTTCGTGGA TACCTCTGGA
    36241 GGTTTATGTG TTGTCAGTTT GAGACCATAT AGAGTTTTGG CCGGGGGCTA TGCAAAGGGT
    36301 TGATGATTAA TTATTTACCA GAAATAGTAA TTAATGCAGT CCTGTTACTA GTTTTGATTA
    36361 TGCTGATCTC TGTACCAGTT AAAACTTTTC CAGACACGTT TAACTTCTTA CATGTGCTGA
    36421 AAAGTAAGAG CCAAATAGAT GACAGGATAG CAGAATATTT TTAAGTTTCT AAGAAACATG
    36481 AAGAGTGTAT TACCACTAAA TGGTATTTCT ACATTATCTG CACAGAACAT TACATATACA
    36541 GTGAGTATAA TATTTGTGAA ACATAGAGTA AATCTAATTT TGCAATAAAT ATCTTTGTGG
    36601 ATACATATGC TTTAATTTGA TATTATAATT TCCAATTATT TTAACTTACA TTCAAGAAAT
    36661 AATCTCTATT CCATTTCCTA CCTATGTATT GTATGGATGG TGATATATTT TAACTATAAG
    36721 AATATTCTAT CTCATTTTGT TCACTTCTCA CCCTGAGAAT TTGATATTTT CTTAGCTGTG
    36781 GTTTGATAGA AGGTGGTGTT TCCCTTCAGA TAGTGGGGTG GTTTAGTTTT TTTTTATTCT
    36841 TCTCCTGTGT TGATTTTTAT TTCTATCAAA AGAACTTTTG AGCATATTGA TTGTGAGCTC
    36901 TGATTTAGAA TTCTGTATTA TTGCTGTGAT TTTTGGTGAA ATTTACAGGT ATGTGAGTAT
    36961 GCTTGACTGA AGAGGAAAAT CAAGACCCTA ACATATAAAA CTTATGTGCA CACCATGTGA
    37021 GATTTTTGTT TCTTTTCAGA TTGATTTTTA CAAGGAAGAA AAATGCCTAA AGCTCAGATC
    37081 CTCTTGTGTC TGAATTGCAA CTCTAGTTCA GCAAAATGCC TGTGTATCTG TTCTGCAAAT
    37141 TATTTAAACA CATTTCCAAA AGTATGTGAG GACTTGAAAA ATTTGACTCA ATTTGATCCT
    37201 TAGGAGATCC CTAAGAATGC CTAACAATTC TGAGAAGAAA TCTGCTTAGA GCGCTCACAT
    37261 CCCCATCTTA AATTTTCTCA GCTGTCTGGA TTTGGATCTT TTTGTGCACT TGCACCTCTA
    37321 TACCCTGGCA GTTCTGGGCA GTTTGGAGCA GAGTCAATTT ATTGTTTTTA TTTCCATAGT
    37381 TACATTAGGC TTGCTTTTAG ACTCTGAGAC TTCTCTACGC ATCAAGATTT TTCTCTGTCT
    37441 CTCTTGGCTT TCCAATAGCC AGGGGTTTTT ATTATTTTCA GGCATCTTTT CTTCCATTTA
    37501 CTGAGTATCA TAACTAATTT GCAGGTTTTT CTGTTTACCT CTACAGCATT TTAGTCAGTG
    37561 GAATTATTAA TGTATTCTCA AGGTACAATT ATCATAAATC AAGAATTTCC CAGTTCTGTT
    37621 TCCTGCTCTT GGTGTTAGCT AATTTTTTTC CCCCTGAATT GATAACTGAA TTATTGTCCC
    37681 CTAAGATATC TATTTAAAAT ATTCCAGACT AATGCACTGA ACAATTCTTG CAAATGATCA
    37741 CTTCAACCAG TCCTTCTCCT TGGTGTTTTA AAATTGGTGT ATATGTCAGT GAGACAAACA
    37801 GAATATGGAT GCTCATCAGG CTTCAACCTT TGTATGTTAC ATGTGTTCAT TGGGAAAATA
    37861 CTTTATTGCA TTCTCCAAGA GTAGCTGGTT ATCTCTGTAT TTTTATCTTG AATCCTGCTA
    37921 TAGTTCGCTT ACTAAAAATT GAGTAGGAAA AAGAAAAGTT GAAATTAAAA AAAAAGAAAC
    37981 ATAAACAACA TAATCTGTCA ATTAGTGACC CCCAGGCCTG TTACCCACAG TTGGCACCAG
    38041 GTGCTGGTGA ATTAAACCCA ACAGGTGTTC AAATGAGCCA ACACAGATAA TTAACTTAAA
    38101 TGGTCCCATT TTCTTAAAAA CTGTAATGAA ATAAACCCCC TCTTCTCTTT CACAGGGTAT
    38161 ACAATTATCT GGCACTTTGT AAGGCCTAGC TCTTTTAAAA AGGCCTAATC TCAGCCTCTG
    38221 ATTTTGTGGG TGAAATTCAC TGCACACTGC ACATTTAACT ACATAATTGT TCATGCAAAG
    38281 GAGGTAGTTA AAATGTGCGT CATCAGCTAT GCCCACAGTT GTCATAACTG CAGATGTAAA
    38341 TCAGCTTGTG CAGCAAATGA GGTTGTTATG CACAGTACAA ACCCACCTTT CTAATGGCTG
    38401 GGAGTGTCTA TGCCTTGGTC ATTTGCTACA TAAGTGACTT TGCTCTCTGT TTCAAACAAA
    38461 AGAAATGCTT TCTAAATACC AGTCCTCATG TAACACAATA CAAATAGTTT GAAATGAGAA
    38521 TTGTCAGTTT AATGAGATGG ATGAAAGAGC CTTAGAAACT GTCTCATCTG TGACCTCTTT
    38581 CCTCTGCTTG ATCCACTGTG TGACCTCAGA AAAATAACTA TTTTTCCTGT GTTGCAGTTT
    38641 ACTAGTCTGT ACAGTCTAGA TAAACTACCT AGTAAATATA TCTTGTTAAT TAATATTAGA
    38701 AAAATATATC CCTGCTGTTA GTGAAGTGCT CAAAGAGTGC CAGAAGATTA ATAATATTAA
    38761 TGCCAAATAT TATCTCTTAA AAATAAGTAA CAAGACAGAT CTAGTTTTCA GAGTTGTGTA
    38821 TAAACTTTGC ATAGAGCATG TGCTTGCCTT TCTTTCCAAA TTTTCAGATA TTTGCCAGCT
    38881 TTACTGAATA GCCAAGGTAA TAAAAGCAAA ATAATTTCAG CTCATTCAGT GTGATCTGAG
    38941 AAGCCAGATG TCTGATCCGT TTAAAAAGAA TTGTTCCTTC AGAATCCATG GGCTGTTGCA
    39001 CTACCTATTA TGGATTAGGC TCAATAAAAT GGGAGTGTTT TCTATGCACA ATTATTTGCT
    39061 TAGTAACCTA AAGAAACATG GATAGGTACG GAAAGAGGGA GAAGCAGGGA TAGTGGAAAA
    39121 TCTCGGCCAT CCTCTGACTC TTTGGGTTTT CTTTTTATTT TTGCAGAAAA AGCTAAAATT
    39181 CCTTTCCCAA AAGCACTGAA AAGAACTCTT TCTCAGAAAT GATCCCTGAG GAAGAAGAGA
    39241 TGGTGATGGT TCTTTTAAGT AGCAAGTCAT ATCAAAATAG AAAAAACCCT AGAAGGTAAG
    39301 AAATTACTTA TGGGGTGAGA TCATCTATGT CAGTGCTCTC TCTGACAATG ATGACAGGAA
    39361 ATCCTATTTA GGGAGAATAT TCAAGCCTGG CTATTTCTCC CCATGTAACA CCAAGCCTGG
    39421 ATACTTCCTT TCATTTAGTA CCCTAGTATT CAGAATGATC CTTAAGGTTG TGAGAAGACA
    39481 CATTCCAACA TAATCCTGTT AGCATTCATC ATGGCCCTGC TGTCTATGAA TATCTCTGGT
    39541 TCCTTGTTGA ATATGCTGAT GCCATCTGCC TCTGCAGCTG CCCATGGCTG TAAGATCCAG
    39601 AAATGCACTG TTTAATGAGT AAATAAATAT TTTTGTCTTT TCTGTTTTAA AATTCTCTTC
    39661 CACTCTATTC ATCAGATGGC CCTTATTTCC AGGAGTACAG GATGTGGCAG AAAAGCTCCC
    39721 ATTCACTACT AAGTAAAATC TCAATCATAT TCCTCCTTAG TCACCTTCTC ACCGAAGTGG
    39781 TGACTCCAAG ATTGCTTTCC TGACTGGTGA CTCTAACTGC CAGTTGGATC ATCCTGAGCA
    39841 TCAGGAACAC CTGCTTTGGA TTACTTTTCC TTAAGTGTAC CATTTTATTT TTTTTCCCTC
    39901 TCTTGTTTGA ACCAGTATTT TCATTGGAGG TGTCCAGGGC ATTAAGAAAC TTGAGTTTCT
    39961 AACTGTGTAT TTAGGAGTGG GATTTTCACC TTTTAAAATA CCAGACTGCT TTCCTTCTTA
    40021 GCACTGAATA TTATTTGTGT TAGCGGGAGT TTTCAGAGAA TGACACTTTG GAAAGTCAAG
    40081 AAATTGGCAT TGTACTGAGG AAAAAGGCTT ATCTTCTCAA CAAGTATAAA TCATTATTAT
    40141 GACTATTACT TAAATCACTG ATTCTTATCA GTTAAAGATC TGTACCAAGG AATATTCAGC
    40201 TGTTTTGCTA GCTTTGGCTT GTTGTCTGAA GAGATAAATC TAATGGCAAA AAGTTGAACT
    40261 TCATCCCATG GAGACCACTG ATCCTGTCTT GGTTGAATTT TAACCACAAA AGAGACCAGA
    40321 GACCAAAGAA TATATTTTTT GTGAGAGATG AAGATACAAG TCTTCATCTC TTGTTTTTAT
    40381 AATATGAAGA TACCATTTTC TTGTGTGTTT GAATATTGTG ATGAAGTAAT ATCTGTCATT
    40441 TTGATTAAGA AGCCTAGTTA ATGAAAATTA AAATCAAGAA AAAGGTCGTT TACATTTGTT
    40501 AAAGCAAAAA AAGTCTTGTC TCAAAGATTG GATTTAAAAT TTAAAGAGAA GAAGCTTGTC
    40561 TCTGTGTACT GTAGGAGAGA TTTAAAGTTA TCTGTTATAA TTGTTTTATT TCTTCATGAT
    40621 CTTAGTTTTG CATATTTTAT GATATATATA TTAGAGTAGA ATTACATTAG AATATTATTT
    40681 TGTAATTGTT CTCTGTTATG ATTCTTTGTT CATATCTGTA TTCTTCCTAC CTGTTTCATG
    40741 TATTTATAAC ATTGTAGTCT TTATTTTTTT AAAATTGTAC TCCCCTAAAG GTAGATCAGT
    40801 ATCTCTTGCA TAAAGTTCAG AGCAGAAACA ATATTTCCAA GGAGAGAAGG GTGAATTTGA
    40861 CATGTTCTTG GTGTCTTCCA CCCAGAAACT GGGAAATGAA AGCCTCCTGA AGTCTGCTGT
    40921 CTCTCTCACA GTCAGACAGA AATCATAGGA CATCCATCGA CTTTGAACAA CTCAAGAGTA
    40981 AACAACTATT ACTGCTGCCA AAATGAGCAA ACTATATAAA GATGGACAAA TGTATCCTGA
    41041 AGTGTTTTAT CTCTTTACTT CTCTGAACCC TTTAATCAGA AAGCTTTAGC TTTCCTTTAG
    41101 CACTGAAGAA AATCTTACAG CAGTGTGAAC TTCTAACCTA TAAGAGGACA GCCACTGATT
    41161 GTATTTTTGT CAGAGTACAA ATTATGGAAT TGTCTAAAAT ATATGTAATT TATTTGTTCT
    41221 GCACTAATAG AACACCATAC CAGGTAGGCA ATTTTCTTTC ACAAATCCAT TTTTTTGTGT
    41281 TTTACTTGCT TTTACTTTCT TTACTTTTGT TACAAACACT GGGGGTAGGG GGACCTCTGT
    41341 GTGATGAGGC CAGAATCTGC AATAAGGATT CCTGATAGCT GCATGCTTCA CACTCAGAGA
    41401 ATATTCTAGG AAATTGCTTA TAAATTTGCT TGAGGCATTT TAACACAAGT GCTTCAGTCT
    41461 ATGGAATTTG TTACTGCTAT TTTAGGTTGC TTTCAATTGC TTATTTTTGA GCAGAACTTA
    41521 TATTAAAATG CACAAATAAG AGAAGTTCTT TAAAACACAA TAGAATTCTA GGGTTTTTGC
    41581 TACTGAAATT CCGGTGTGTT GATTAAACTC CAAATAAAAC AGGTGTTAGA GTAATGGCCT
    41641 TTACAAGTTA ATTAATCTTC ATTTTCAAAG GATGAGCTAC CATTTGGCTT GGGTTTGTTA
    41701 TACATAAGTG TAAATTACAG TGTGATTTAC TGTTCTAAAG AAAAAGCCAC TCTCTAAGGA
    41761 CAGGTCTTGC CAATAAACTG GCATTGTGGC ACATGGTGTG AGCAAATTAT GCACAATTTT
    41821 GGTTGAAAAC ATTTCCTTAA ATATAAGTAC AATCTGTTTT ATTGCTTATT CAAGAGATTG
    41881 TGCTGAGAAT ATCAGTTTGA GGAAATACCA CCTATTTAAA TATCTTCTAA TCGCCAAACT
    41941 AATATTGAAA TTCCTCTTAC AGTCATTACA GCCTTGATTT TATTTAATTG TGAAGTATTT
    42001 CTATTACAGG GCCAAAATCT TTACTGTACA TATGTGAACA CTTGGAGAGG TTTTATTTAC
    42061 GGTAAACTAA GAAAGAGCTT TTTGA
//
