# Supplementary material for: The serine/threonine kinase 33 is present and expressed in palaeognath birds but has become a unitary pseudogene in neognaths about 100 million years ago
Source: BMC Genomics. 2015 Jul 22;16(1):543. doi: 10.1186/s12864-015-1769-9 (PMC4509753; doi:10.1186/s12864-015-1769-9)
Supplement: Additional file 3: — Contains the stk33 sequences from all birds examined in this study. [file 12864_2015_1769_MOESM3_ESM.zip › Aves stk33 sequences/Neognathae/Haliaeetus leucocephalus (bald eagle) stk33 pseudogene.gbk]

LOCUS       Hle_stk33_pseudogene            36422 bp    DNA     linear
DEFINITION  Haliaeetus leucocephalus serine/threonine kinase 33 (stk33)
            pseudogene.
SOURCE      Haliaeetus leucocephalus (bald eagle)
  ORGANISM  Haliaeetus leucocephalus
            Eukaryota; Metazoa; Chordata; Craniata; Vertebrata; Euteleostomi;
            Archelosauria; Archosauria; Dinosauria; Saurischia; Theropoda;
            Coelurosauria; Aves; Neognathae; Falconiformes; Accipitridae;
            Accipitrinae; Haliaeetus.
COMMENT     We downloaded the assembled contig(s)
            from the WGS project and performed a local BLASTn search with our
            genomic stk33 sequence from the African ostrich (KP072780) in order
            to identify the corresponding contig(s). We then used nucleotide
            and amino acid sequence comparison in order to identify the stk33
            exons.
            This record uses data from DDBJ/EMBL/GenBank entry JPRR01007334
FEATURES             Location/Qualifiers
     source          1..36422
                     /organism="Haliaeetus leucocephalus"
                     /mol_type="genomic DNA"
                     /db_xref="taxon:52644"
     gene            1..36422
                     /gene="serine/threonine kinase 33"
                     /note="Exons have been identified by sequence comparison
                     with the stk33 sequence from African ostrich (Struthio
                     camelus) [KP072780]. Remnant exons contain several stop
                     codons and frameshifts within the ORF coding for stk33. 5
                     Exons have been lost due to large genomic deletions."
                     /pseudogene="unitary"
     exon            1..358
                     /gene="serine/threonine kinase 33"
                     /note="1 stop codon within the ORF for stk33"
                     /pseudogene="unitary"
     exon            4433..4544
                     /gene="serine/threonine kinase 33"
                     /note="frameshift and 1 stop codon within the ORF for
                     stk33"
                     /pseudogene="unitary"
     exon            6762..6896
                     /gene="serine/threonine kinase 33"
                     /pseudogene="unitary"
     exon            7926..8014
                     /gene="serine/threonine kinase 33"
                     /pseudogene="unitary"
     exon            11814..11898
                     /gene="serine/threonine kinase 33"
                     /pseudogene="unitary"
     exon            18569..18644
                     /gene="serine/threonine kinase 33"
                     /pseudogene="unitary"
     exon            23349..23404
                     /gene="serine/threonine kinase 33"
                     /note="frameshifts and 2 stop codons within the ORF for
                     stk33"
                     /pseudogene="unitary"
     exon            complement(28269..28354)
                     /note="exon inverted"
     exon            30916..31161
                     /gene="serine/threonine kinase 33"
                     /note="frameshifts and 9 stop codons within the ORF for
                     stk33"
                     /pseudogene="unitary"
     exon            34015..34098
                     /gene="serine/threonine kinase 33"
                     /pseudogene="unitary"
     exon            35125..36422
                     /gene="serine/threonine kinase 33"
                     /note="frameshift and 1 stop codon within the ORF for
                     stk33"
                     /pseudogene="unitary"
BASE COUNT    10973 a   6621 c   6935 g  11893 t
ORIGIN      
        1 atctgctgtc caaaccagta tgctgtgtta tgccagtcta cttccttatc agtgtggcag
       61 acagctgcag ttagaataca aggcttttgt gttccaccag tcccctcatc actcaggttt
      121 tattccattt cttcaagtag tggacatgtt cctgccactc tctgctttta tttaatccgg
      181 gcagagccca gactgaacag atgtctgaaa acagtgaagg gaagactata aaatgtacca
      241 tgtcctcagc ctcctttgaa ccaagcaatg ttgtattttt ttgccccctt tgcgacagtg
      301 accacatgtg ttttggagat gcgttagcag cggcatccag ctaagcagcc attgacagag
      361 aggataacaa atagcctcac cttttgaagg atccagcagg tgtagaggag gtaagcaaac
      421 tggaattgga cctatattcc tttgctatgt atttctgagg tgtattttca agagtaggta
      481 tttcttcata ttctgctgtt actagtgctc ctttctctga agtaaagcaa ggattatatt
      541 tcccaatgaa ttttttaaag tattatatta cagtgtaaaa tctcttccac agagaatgtt
      601 tttgaactct tgtacctaat gacaacttga tgttactttc aatggtcata gaagtgctgt
      661 tttccaagaa actcatgaaa acacggagtg gtggttatgc caagttggca tgacaggaat
      721 tccacagcag aagcttttca ctgtttaaaa ggatccattc attggaagat gtgttgaaca
      781 aattaactta aaatagtgac ttttaaaaaa ctttattttt tttagacaca ttcagcatca
      841 ttgttttacc tcaaggtaat ataataaaga gcatgaatta catagtggtt agtagtgatg
      901 ttcatctggt gatatcatgc cttaattctt cagattgagt caattcatgc agaaggtttg
      961 tctgcacacc cggtagatat attttcttac cactgtatta actgatgaag aaatgcatgc
     1021 tctaaagggc ttattagtcc tacaagtagc ctaacatatg tcagattatg cttataggct
     1081 ttaaagttat aactcagtct aaggatttag gtctgggtaa ctgtgtaggg aaaacaataa
     1141 agttaaagaa gtaagtaaaa ctctgttaaa tccatgtcag caataatcag gtgataccca
     1201 attagttaat ccatcccatg gtcagtgaat acatgctcag tcttttctga atttggatta
     1261 tttgttgact caacccctga ggaattgacc tctgaggtca catgctttat agctctgttg
     1321 aatagtattc tgagtacagc tacttgatag aaatactagg aatgcacaca ttcagttgaa
     1381 gttaatgaaa gttgcatgtt catcgtattt tgaaaatcaa gcttttgttt taggagtcag
     1441 agtttgcatg tggtgggcaa ttttctgttt ttcctaccac ccacttgtac ccctgatgtc
     1501 tttcaaatat ggtactcttc agctatataa tagggtgtaa atggtaatac tatactaatg
     1561 ataggatgtg aaaaaattta gacagaagtt ggatttgaag ttgattgtct ttaatttctc
     1621 tgtagttcac tcttattgat gtacagagtc tcttatcatt cctgcagtag ttaacacatt
     1681 gatggagaca tatttatctt ttatcataat cccttcttta atattgtagg cttcaaaatt
     1741 gttcagttga aaactttaaa agctttcgtt ggaggagttt gtattagatg tacatctgaa
     1801 aagaaaatca aaaaaagcac tgaaactgaa atttcagaat aaaatccatg attttggata
     1861 ttaacataaa tgggttccct ttcaagtagc atttctacat atacgtttct ttatattcat
     1921 atatatgggt ataaggtaac tatcattcta aattagtcat atctcgatat acaaacaatt
     1981 atttgctttt gtgaattatg tggaaaatgt ggttagtggg aggacacaca aagtctcaac
     2041 aaggaagtta gagatgtcta gccatagatg tttgtcacta ctgcaagagc agtatcagat
     2101 tatattggat agtcaccctt attagcccta gcaatagaac atagctctct agttgactat
     2161 ttggttgctg gcatttaaac agtatccact tttagatctc gtagaaggtt tatgaaaatg
     2221 cataagaaag tttgattaaa tgacactctt tttatgggaa acatgcttgt ttttttcagt
     2281 attacattca gggagtgcca ctttattaag aacagttttt aatatgtaaa ttctcaactg
     2341 cagactgttt ttgcaactcc caaaccacag gtgtcatgga aggtgggttg ggtgggtttt
     2401 tttgtttaat ttaccactag catttataca gtgactatcc actcactgtc ttggtatctg
     2461 aattgctatc agagtcatcg ttatcccagg ctgaccagag aagtcagtgg gtatttgttt
     2521 gacagcgggt gaggcaagcc aagcatttct ctgtgtttga ttttcatcct ctgcagatta
     2581 ttccatcagc tgctgcaact taagaatttg cttcccgccc cattcccttc acaacctttg
     2641 tagtacccct ggcaaagaca aagcatccta ctcagcaaaa cgttttggaa ccaacatagt
     2701 ttcagatacc tgaggtaaat atgtgaaaaa taaaggggaa aattcctgca aaacaatggg
     2761 gagacttcct acaaagcaca tggaaagttt cctagaaagc acaaggtaaa ttcctggaaa
     2821 gcagaagaga gatttcctag aaaatggagg ggatttcctg gaaagcatga gggtagttcc
     2881 tggagagcag tggggagggt tcctacaaag tagaggtggg atttcttagt aagtttatga
     2941 agaacttcct ggaaagaagt gaatggaaaa tttcctagaa agcaaaagga ggtctacaca
     3001 gtcaagaggg ctttcctaga aagcacatgg ggaaatctct ggaaatcagt aggggaatgc
     3061 atagaaatca gagtggggga gttgttagaa agcatttggg tggtgagaat tcatggaaag
     3121 caggtgggaa actgggaagc cgtaggggaa tttttgagga agcacaaggt aaattcctgg
     3181 aaagtaggga cagatttcct agaaaccaca tggtgggggg aaatacctgc agagcaatgg
     3241 ggagatttcc tgaaaaggaa agtgggaatg cctagaaagt gaagagggta ctcctggaaa
     3301 gcacaggtgg aatcctagaa agtggaaggt agaaaaagga ggagagcagg gtggggtgtg
     3361 cagggagacc acctgcaaag gtagaaaaca cccagagaat tcctaggaag ccaaagtgga
     3421 tattctaaaa agcacccttg aagttcctag aaagctgggc tgtgaactcc cagaaagcac
     3481 acaagcaagt cttacaaagc aaaaggggaa ttcccagaaa tcatatgcaa agttataggc
     3541 atgtggaaaa tttcctagaa agctgaagtt aatgcctaga aagcagaagg atattccttg
     3601 aaagcagtgg agtgcattcc tagagagaat gaggtaaatt cctacaaagc acattgtggg
     3661 gtggcgatgg gcactcctag aaagtggaag gggaatttcc cagaaagcat gtgggaattt
     3721 catggaaaat aaagtgagga attcctagat agcaataacg gaattccagg caatggcagg
     3781 tggtgggggg agaccattga gatgggtgag gtgactgaga caggttgggt ggtggagtca
     3841 ggtgttctgc ctaaccctgg taggggtctg ggtgccagtg gcagagtcat ggaacgtttg
     3901 ctgtgcacac tgaattgtgg tcaacatgct ctggtgtacg ggcatttgca cagataagca
     3961 aatttctgaa ctttaatctt atcacaggtt agaatttata agtactttgt ttccaaagtc
     4021 atgtttgtac tcatgttgct gttctaagtc aaaactatgc tagcaatttc tttgtaaact
     4081 aaccacattg ttcttaatat ttcaaaattg caccttacct gttactcctc tgggaccgtg
     4141 gttagtatgg tgttatctca tagtactttg caaagtgaag tagaaaattc atacttaact
     4201 ctacaagttg ctggtcttaa aacttatggt aagcatgcat gaagactgaa ccatattcag
     4261 tagaaaaatc tgtaaatatt tttgttgaaa aatcagattg cttctctgct attaaaaaca
     4321 tcttttaacc atttgattgc aaagtttagt ttactttaga gtcatggaaa ataaatatgt
     4381 taaaactttt ttaaagctgc agttattttt ttatgattat ctgtttcttc atgaaagcta
     4441 tccttttgga aggaaccaag gacaaggcag ctttcgggtg gtaattgaag taaaacacca
     4501 ctaccagcaa aaaatggtct gtcaaaaaag ttaacaggaa aacggtaaat agcatgtagg
     4561 tggatgattt tctttaaaat attcttaact ttcttatgac ctgatgattc tttgtttcca
     4621 atctctgagc accaagatgt catattagtt ccagaatttc tcttttcagc tatgtagata
     4681 tttattctca tttttcaggt attattctgt gtcctagtca ttgcctctgt agcagaaact
     4741 agaaggagga taagttttta aaatactcag attttaatgt ccagccatgt aacttagggt
     4801 tcttattcct tcatgaaaga atagttgaaa agatgtttgc gcattagatt ccaaactaac
     4861 caaatctgat caaagaatat atgcaattga aaggtggtgc ttttttaaac atttatttta
     4921 atttttaaga agcaagtaag gtataaatta gggacgcaaa gtgttacatc cacaagtcag
     4981 tatgaatata gtggtacaac tttatgccta aagttttgcg gctgcatgat gattcctgaa
     5041 actcacaatt taccaggtga aaattcagat acattatttt attcctcttg atattctgga
     5101 cttttcaaac tgctaaattg gcaataataa attattttaa atttttgttt atttaacagg
     5161 ttagaaagat actgcacttt ggtcattgtt agcacatggc agctgtcgca atgctgggta
     5221 tggttatgtg taaatgggat accctcatgt agggtagatt gaattgtttc atctcattga
     5281 taccacacca aaatccgtca tgttattggt gggtactggg gtgcttgctg ctctgtaaaa
     5341 taattttttg ctcatttggt cttgttcata tatttgtgag atcatgggta ttagctccac
     5401 tgagcttgcc ggctttaaat gtgaatgatt acattttgtg taactccatt gcccggacat
     5461 ctttattttg tgttcatttt agatgcttat taaacatcac ctagtctatt taagtaaagt
     5521 cttttttatt tttgtttcat aggtgcatgg tgtgtttgga taggtcagat ttcattaatt
     5581 gctgcactag agtcagtaga ttgaaaaaca aaagaacaat ctctgttcca tggtaactga
     5641 tcatatatct tatttaacaa ttttgtcatt tgacacaaat cttacagctc ttgaccaaaa
     5701 cattgtggaa atatttatgt tttattttcc tctaaattcc tgctaagcca ctgttgccag
     5761 aaatataaac tagctgttca acagaggaca aaaccagttt atgtcaaggg aaatacctga
     5821 ctaagccttc tctgataggc agagacaatt actacagcct aagttttaat ttcttccttc
     5881 ttccaattct catctccgcc ccccccgcct ttttcccccc ccttccctgt tctattcaga
     5941 aatagtacaa tagttaaata cagttaccat gaaaattaca gggttgtttc ttcctgtgct
     6001 tgtttgctgt agtgctctat aaggaaagtg gtcctcttgt gtgcccatag catttctaac
     6061 aaggggaaac atcagcctgt aagcactttc cattttttat acgtctgttg tttcagaaat
     6121 tgttataaag ccaaagaatg gtggaaatct tatttctgag gttaaattac tactattctg
     6181 tctttaactt actgtattgc ttgttggaaa gatgttattg ctgagctgaa cagaaaagat
     6241 ctcaggactt tataatgaca gcaccatatt ataaatattg cagtaacaca tgtaaaataa
     6301 tatttgctgt tagctgtaag tgcaggtttt ttctcaggct attgaattgg tcagaagcct
     6361 catttgagta aagtattata gttttctttc tgctgaaaag ttgcatttta tattttttca
     6421 aatgttggtg ctttctgtga aagccattga taatggattg aatggaagag gctttaagct
     6481 aaatccatac ttagtccttg ttttgaaatc atactggttt catacatttt tttaaatgta
     6541 tatgttttga aagcttgaga gtttgttgta gtgaacactg gcaatatttg tagcaggtca
     6601 attgtctttc accttctgtt cataaaatac taagtgcact ggggttctag gtcaccactg
     6661 cagctggagc actgctatta attatatata ttgttattac actgaaagaa actaaactca
     6721 gaactaacaa aatcattaca ttctctatta atagtaggaa atgtatcttg taatggagct
     6781 gtgtgaggat ggaggactta aaaaaattct ttgtagtaaa ggacatttta gagaaaatga
     6841 gacaaggcaa ttcattcaga gtcttgcttc agcaatagca tatcttcaca aaaacggtaa
     6901 ttaagttcct ttgtctcttc catacgttca ttgatttcaa gtgttcatac atttaacaac
     6961 agttactgat tgctattctt atctattatt tatttcatag gataaaaata gtccggtaaa
     7021 gaaaaagtaa aatatatgaa tgctttttta gaactttatt tttcttacag atgtagtaac
     7081 tgctaccatt tttcttttat ttctctttct gtaccagcta tggtaataac atgtattatt
     7141 atttcctaac ttgtaactgc tttgcattgt aacattaact tagtttagtt gttaagtgta
     7201 tagtctatta caggaggtaa aaaggcagaa gtggattgtt tctgatactt cttagcagca
     7261 tgtgttgcat ttaggattcg gtaaacatca gcattttcat ctaccacaca aaagcattac
     7321 aattctgcac agtccacaac agggttaacc tatcgagcca aaaatttaga attggtagat
     7381 ggtgtaagat tgtgaataag ttttttacac agaaatgatt aatcactctg ttacagcata
     7441 ctacttttag gaatccttca tttgcctttt tttccataga gatatgtggg gttatggaat
     7501 ggtgccgtgt tcagagcctt gtttcttctg tgtactcatt ggaagggcaa aaacttctgc
     7561 tggttttgga tatgaaaatg aactgcaggt atgaaaatat gtgcaaatct gataattata
     7621 cagtaaaccc ccttcttttt tgttagatgt tgccaggtga tctactaaca ctaaagactg
     7681 aaccagtatg aactttttcc tttattacag gattgtgggg aggaatgaga tttgaaaatt
     7741 tgaaatactt atatgactcc ctggatgaaa tgggaaacat gcttttgttt aggcttccgg
     7801 tagtacagag taaaatgcac tggaactgct caaagaaatt actcaatcaa aagagtttaa
     7861 aacatttctg tcagaatatc ttcactgcaa ctgataacat tttatttcct actctctctt
     7921 ggcagatatt gttcacagcg atctaaaact ggaaaacatt ttagttaaaa gcagtgacat
     7981 cggtgaagca aatgaaatga aattaaatat aaaggtaaga cgacagttgt agcagttctg
     8041 cttcaagaac ctgttttaat atccaggtat tactgggaga cctgactttg atacctatta
     8101 acagcttttg aaatgagctg ctaaatggtg ttattggggg gaaaaaaatc attttggaag
     8161 ctaagtgcca ttgctgaaaa aggcttgcct tttttttttt ttttttaaat gataagcata
     8221 tttctaggtc aatttaaaat aaaaatcctt aaagtaaccc taccttgctc atctagatct
     8281 atattagcat tgtcccaagc cattagttac aggaagccag caggtgctgt gagatataat
     8341 taaattttaa atcaggcata ttgtcaattt attgttagta atttaggaaa aaagcctatt
     8401 tagactgtgc cttgattgaa atacaaatat gttataggat tctttttata ttaataaata
     8461 tttactacct aaacacaata tgccataagt ttacatcttt ttattgaaaa aatagtcttt
     8521 gatgcttaat aaatcatata ctagttatcc attgcttatt tgctgttttt agtagttact
     8581 gtgaaaatgt aggcatcttc taaaataacg tagtacaact gaattattgg atcatgaatg
     8641 tactatcttg ggtagaaaat tccatgttga gaagcatttc agacactgaa gtgtggacaa
     8701 ctcagtaatt tatggtggga gaaatccagg gtgcagaact ctgttatgtt tcttggaacc
     8761 tatgtatttt ggtatattat tatagtcatt ttaagaagca taattttgga tttccctata
     8821 tccttcagtt tggggcaatt tgtacctttc ttcctgcaaa tgttagagct aggtaagaca
     8881 ttgatacaaa tcttctggtt tgtcaacagg ttttccatcc ttggagtcag ttcactactt
     8941 ccatcagtag aaaccatgat ggccagctat tctcatttca tggccttgct ttatatatcc
     9001 atttggaaca gcaactatca cattctatca tatcacccag gtgcaagcat ttttcctggc
     9061 ctccatcctg tgaatgagaa cagatctttc cccattttcc ttgttctcct cattttagcg
     9121 gagagtaact cctgaataac ttcaatggaa gaagcggaaa gcaaggaagc aaaccccaaa
     9181 gctggtatgg ctagtagcaa taaaagcagc tacaggaaag aggaggtcca tcacacagca
     9241 tgaaatagat aaacagctaa acccaatatt tttctgcttc agagttttca gacttgaggc
     9301 agatgatgtt aaatgtgagg ctaaggttcg caccctcctg gttttggcgg tgagaaatac
     9361 tcttcccgaa tcttcacgat tttctggttt tgggcaggac gtgcagggag aattatggga
     9421 gaaatccaga cacagattcc tcctggtgaa agaacagaga ttcttccgta tgatacacta
     9481 gtacatggca taggtgcata ctggcatggg gtttagatga aattttgttt ataagtatag
     9541 atagaccttc agtttcaagc caccttcagg tatcaggaca ttccttccca aactcagaaa
     9601 tactgacaac ttcagatata tgtattgcct catgagcttt gagataaaaa gtataaaaat
     9661 atactgaaga aactggcttc tccacacaag tattacacct gaataaggtt ttactatcag
     9721 gataaaaccc tatctgttaa aaaaaaaaaa gaaaaaaaaa aaaggaaatg ctttcccaca
     9781 tgaaggatga agtcaaagcc ccagggatgg gtcctaactg cttccagttt ttgcagcaaa
     9841 aaaggcagag tttaagtatt ttttagtaaa gaaaggtgac cctcagaaag caaacaatcg
     9901 ggtttccagt ttgctttttg tgggtgtgtg tagtattatg cctgtatgga agatgctgtg
     9961 agtgatttat ttattttttt ctctcattct gaatatcgga gttccttatg gttttgtcac
    10021 atgagaaagg aaagggaaga agcaaatgag cttgtaatga cagcctgttc taggacatcc
    10081 aaaatggctg caagggggta ctagaaaata ggagctgcta cacccccccc cccccctttt
    10141 tcccatatcc tgagattctg aaatagtaaa tttgtgacta aacctcactt atttcatcac
    10201 ggtgtacagc atgactctaa tattttaagt caacttctct tacatccagg acttggatac
    10261 tgtgccgctt atggtatgac aattatttga aagacacaga cttttagctt tgtctcctta
    10321 caggtaactt ttagagggaa ccataatttg gccccattta atttcacaga tatctcaaac
    10381 actcggtgct taaagaggag gcagaatgca atgatcttat tcttttgtaa tgtgttaacc
    10441 aacataaact tggtgaagta gttttccttc atagatacca gtaaaatgaa aaggagcagc
    10501 taacttgttt gggttttttt tggttttttt tgtacaccct acccccgccc aaaccataaa
    10561 atgaaaacaa accacaaccc cactataaag ttgggttttt tttgtttttt tttgtttttt
    10621 tcttttttag ggtttggaga gggtggacat aacaacatct gtttcaggga attccaggat
    10681 tataactgca caagaggaaa gtttctagat ggggttatat cctctctctt ccttaatttg
    10741 ctcactctac ttccatatag aataaaattc attttaaacc aaatcaaaag taacactctc
    10801 tggttttatt aagattttct agccttcacc ttttggttga atgttggagc tggtggtgta
    10861 ctctgatgtc tgcttcagac cagcagaaca acagatagaa aactgcctcc aggaagtgaa
    10921 attttcattt tgcatcctct ttttcttaaa gaccagcttg agagacagtg gaatccatat
    10981 cagtctaatg gacaagcaca aatgcatttg tgcagtataa catggggtgc aaatttttgt
    11041 gggccgaagg tgctgaccca ctgagtggct ggccctgaaa cgctgccctg aaggcggagg
    11101 gggaaggtct gctgctcagc tgggtctgag ccatgccaaa gatcgcctct ttctggtgga
    11161 gacgatggag atgcatttcc agccatttgt ctttcctgct gctacatgtg cccacagctg
    11221 tgaggaggag tggacccact gagagcatgc tgtaaccatc agctgaggag ttgtccatgt
    11281 tcatctcaca atctaggttt tcatttaggt tcttaacaag cagcactctg attcatcagc
    11341 aacttggttt tgtttatctt gaccttctaa cttctgtttc tgtcgctcct tgcccacagc
    11401 aatgtagtgt ctccaccatc aatttgctgt agctgggctt tccaacctgc tttattcaca
    11461 gagaatgtaa agtggtcagc acagatttgc cccgtgtccc tggaggatac ttagtttagt
    11521 gtgactttca atgtcaagga aaaaaatgtt atattaaaaa acacttaagt ggtggaacaa
    11581 attgcccagc aaagtaatta caggacaaac gttactggtg tttggcacaa acttgcttat
    11641 ctttatggaa gaatagagga ggaagaaact gaagatcatt atatgaaact ctcattttta
    11701 ctgttttttc tgactttatc attttgactc caaacagtaa gttctgcact tgataaaagc
    11761 actaagaagt ccatctttat tgctactttt aacattgtat ttttttctac taggtggctg
    11821 acttcacttt agctgtacaa aaacctggtg gtagtgagag catgtttcat tctatctgtg
    11881 ggactcctat atatatgggt aagttcagcg ctttggtctt ttcaagagct acaactctct
    11941 agattccttc cagatcacaa agagtcgtag gatctttaag cccttctttt tcttcttttc
    12001 ttttctcaca ggaattgttg tactagctta aactgctttt atttctaatc tcatataatt
    12061 atctcagaga cccaaagcat caacttcaga gaaaggtgca gctgtaactg ataacaacct
    12121 tttagtgggg ctcatcagat ctaatgcaac tgctgtggaa taaattgtcc atcattataa
    12181 gaacccacat ttcatataca ttttgtgtta tataaatgta aatgtttagt atctgtttct
    12241 gatgtgtgtc gtgttttacc cccagccagc aactaagcac cacgcagccg ctcactccct
    12301 ccccccccat ccagtgggat gggggagaaa atcgggaaag gaagtaaaac tcctgggttg
    12361 agataagaat ggtttaatag aacagaaaag aagaaactaa taatgataac actaatcaaa
    12421 tgacaacagc aataataaaa ggattgaaat gtacaaatga tgcgcagggc aattgctcac
    12481 cacctgccga tcgacaccca gttagtcccc gagcggcgat tccccgcccc cacttcccag
    12541 ttcctatact ggatgtgatg tcccatggta tggaataccc tgttggccag tttgggtcag
    12601 ctgccctggc tgtgtcctgt cccaacttct tgtgcccctc cagctttctt gctggctggg
    12661 gatgagaagc tgaaaaatcc ttgactatag tctaaacact gcttagcaac aactgcaaac
    12721 atcagtgtta tcaacattct tcgcatactg aactcaaaac atagcactgt accagctact
    12781 aggaagacaa tcaactctat cccagctgaa accaggacaa tgtgtccatt ttactaactt
    12841 atagcttcta cgtagcagtg aattccacag attaatactg tgttcgcagt gtggtgcaac
    12901 tgttggatcc ttggcagacc attcacactg tgtgtctctc tttctctctc tgtggtctgt
    12961 cagagatcag gtcttctcct gaggatctgg aggggacagg ttgcaacagg tatcgacagg
    13021 tatcagggca aggcagctgg caaaatcctg gtactttctg gtgttttaaa catgcttact
    13081 acttgttata tatatgaaaa aaatagtgaa tttgtgcggc ttcctcaaac gcttatccat
    13141 atgtactcta ctctacatgc cattccattt tttctggcta gtggtgtcta gtaggagcaa
    13201 tcccttattg tctttattca tctaagatgt caacacttac tgttaaaaat atgtagactg
    13261 gcggaagatc tgcaagggtc agctctctca actctttctc tgctgatggt agctgggttc
    13321 cacaggggcc ttatacctcc agccaggaag tgcatgtctt ctgagatttt tctgaaggga
    13381 atgatagaac catccttgac ccaatagcgg cataattttt tctccccttc ccccaccttc
    13441 ttgaaatggg tctgggcttg tttggcagag tcatcttcca ctattggcta caggcagagc
    13501 aatatacagg tttcatttaa agtttgtgta ttctgatttt cagttacaat tcactttcct
    13561 tttttgagtt ctacactaag gaaaggaagc taaggtacat gccttgcaaa ctcagatttt
    13621 gtcctacaga aaaatgtcat ctcttcagat atttgtagct tttgttgaaa ggatatggaa
    13681 tcaccatttt aatttggatg ctacttctat caaacaacat tagagatgac ctaagatctc
    13741 ctggaaataa ttttatttca ttgtgctgtt attcagtcag ccttcagagg tcttttgagg
    13801 cacatatttc tggtaggtaa gtggaacagc tgcataggtt atttacatct ccttttcagg
    13861 gacaggtgat gagtagtgct tttttggtaa ggtttctttt gatagtcatg gtctttattg
    13921 tctgcttcta ctggttcagc gaactggagt ggagataaat ggggctctaa agaaaacaag
    13981 caatgattta ttttaaaaca gctctggggc atgtttgcct acacatgttc tttctttctc
    14041 ttgctattct ggaagttcaa aacctctgaa attcttcatg ggttaagaac ttgaatagta
    14101 tttaaagttg tgccatcctt taagacagcc ttggaaagtt catggatact taaagcctag
    14161 acgaagctga caggagacat ttctgaccaa agaatctgaa atcaagtgcg tgtggttttt
    14221 gcaaatgtgc cactggtggg cagaggtaat cggagattca aagagccggt tttaatgcaa
    14281 ggtaaccaat tcttttcaaa ctcccttctg cataagagag acagaataac tccatacttc
    14341 tcaactactc acaggaaaag aggtacaaca gttgcacacc agctgagggc tgctgccaat
    14401 cactgcttgg gtcagctgat tgaggggatg ctctcactcc acttgctacc cagttcctaa
    14461 aggagacaag caggttccta cagcgaggac aaacagctat tcccgctgat tgtacctctt
    14521 cagagtgaaa gcagtgacaa actgtgtcat gcagggggtc actttataat cgatgcctac
    14581 aggctgcatg aaattaactc tatgtctact acaacaaaag aaggtaggag tttgggaaga
    14641 tttttatcag atcttagatg ttgctgtaga ggagtctggg gagtgatgat atgccttgat
    14701 gatgttgtac ttgttcattg tcaggccctt cttttctgct gttttttttc tctctgctcc
    14761 cttagctcat caggtactca ttacaatctc ttagatgata tacagaacta atttcttctt
    14821 attttctcgt aagctttatc atgccctcca tgcagacaac tttgcatttc cattctacat
    14881 gaagttgcct tcaaactgcc tcagtctact ttatattatt gctaagttca gtgcaactaa
    14941 catattccgt tgttacaagg tcagcttttt ctctgttgct gggtgttttt gaagccaaca
    15001 gtgctacctg aatcacagta ccttcctctc attacataaa tttgtcttat ttgtgacttc
    15061 tgatgtgctg tggaaactta ggaatctcca gctaaacaat gaggttaaat tctaaaccag
    15121 ttttttctta gaaaatttcc atccaagcaa tgcatctatc cacgtgtatg acactgataa
    15181 ttatttgatg ttgaaatgga agttgaaaaa aaccatgaaa acgggtaatt atgacatagc
    15241 ctgtccaaag ggcatgcttt tctttgggtt ttttctttgc ctatttaggc aatgaatgct
    15301 ttgcattcca taatataaag atttgtaccc cttcctgatt tatactgcgt gctataatat
    15361 acttcacttc attatccaat atagcattca tttttcaatt ctgtgaagtt cttttcctca
    15421 atggtatata ccagcaatgc atttcacagc ttgcttataa caaactgaag caaaaaagaa
    15481 atcctttttg gaggaagata attagtcctt ctgacatttt gattgatgaa atactagtaa
    15541 tattaaatac ttctttaagc gagggggttg catgggatga aattactttc tgatttacta
    15601 atcatgacag aagcatagag tctcaacact ggaagggact ttgagtcatt tgatttattt
    15661 ctgtgtctaa agaaagaagc aactatactt aagtaatttc tgatgaatat ttgtgtaaag
    15721 tgtacttgaa gacttccagt aatggagact ccataatctt cccaggcact ctattctggt
    15781 gcttcattat ccccctagaa atttttcctc ctgtctgccc caaaccttca gtttcacaat
    15841 cagcttaaac ttatacctac aggccatgac ctaatcactt ttttcattat gaattttcag
    15901 ttaactcacc tgcagccaca taattgctag agctgactta cgggaggtgg tgggagccta
    15961 tgtgtgggac taaggaaaag ggtggaattg cacttcatat tttcagacta ttatttctca
    16021 cccgatccat atgaagaaca ggtagccacc ttcctatttt cagcagtctg ataccatgct
    16081 tctcccttgg tctcttgttc tttagactaa acaggatgaa ttttctcagt cctgtcctgc
    16141 atttcctatc tcagtgattg actctccatg ctccatttat gcaacctatt atgtcaaaat
    16201 gggagtatcc aaaactgagg acaatatcta gttgaagcct caccagtgct gggctgaggg
    16261 gaaggattgt ttcatatgta ctgcagacct taggcttgcg tataaagcac agttaacgac
    16321 tgtttttgta atttatttaa ggactctcaa ctccacataa aagaacaaga ggtaagggct
    16381 ggtaatcagg ccattggcct gtttttcacc tgccatattt aaataggctc ctagcccaga
    16441 caaggggagg agcgttggtc ttggcctcct cagaaagggc aggtgtgcac aaagagaatt
    16501 tgtaccggac tggcagtttt atgctaatcc tgtcttgcag aggcattgtc cagtaacact
    16561 ggaactgtta actcgtgttc agcttgtggt tcacaacagt ccagttcttc tctgtttgca
    16621 tcctgagctt gtctttcaat atacttacag tcactcctgg cttgatgttg tcttcagatt
    16681 taataagagt gttctctctt ggatcatcca tgtcatcaat tataaaggta tcatgcctag
    16741 gacagacacc tacaaaactt tccttgacac agccttccac ttggacaatg aacaagttac
    16801 agctactttc tgagaagcaa tttttataag catgtgtgca ttgttcctgt gataatttaa
    16861 tgtaggcagt attatgaaaa aagttatgtg aaacagtatc aaaagcctta ctaaaatagc
    16921 aatatgtgat attcagtgtt cctcctctaa ccccgaagac tatcaacctg tgcttcatgg
    16981 agatttattc ctgacaggtg cataatggct gttacttacc tctttgtttt cttctaggtg
    17041 ctttttattt ccactatttt cctgggaatt aaaattaatg ggtcgcatct gtaattcttt
    17101 ggtgccagct tttccaccct tttaagaata gataccatga ttgcctttta tcagttttca
    17161 agtattttac ctgccttcca ctaatagttc ttgaaccact aatagctctg aaaagtcttg
    17221 tcagttttaa aagtactcta gaatgaattt tatcggttac agctgatttt aaaatttcca
    17281 ccctgagtac ttgctaacct tttgcttctc tgtaaaaaac tgaggtcttg cccctttgtc
    17341 attgatattg attgtgctat ccactgcttg cagttgacat tttggttaag attgatgtaa
    17401 gaagacatta aatacatttg ccttctgagc atcatctatc aattgcattc ttggttgaat
    17461 ataataacag cctccttatt cattgtcttc ctactactca tatacttata gattatttca
    17521 tttttagtta cgtccctttc tggttgcttc tcatttttac tttctgattt tgcccctcaa
    17581 cgcttatgtt ttccttttgt tcttatttcc atcttttgta tgctcccttc ttgtgcgtga
    17641 gacttgtgga aatttacaat ttaaccagac tggtttatta aaaaaaaaaa aaagtaacac
    17701 ctgtttccca attcagttat tttattttgt gtaggatatg tatataaaga tataaactta
    17761 tgtaagtttg taagttttcc caggatgtta atagcatgaa ttgctgcttg tttaaaatgt
    17821 tctcaaaacg attgattaaa aatgagatga cactgtaggt tttggccagt ttggcaatat
    17881 taacagtaag aagtcttgtt ttaccagtaa aaaaagtaaa gttcttggca agaagtcttg
    17941 ttctaccagt tatggtatta tcaagccact aagttaacca ttttaagttc cttgacataa
    18001 taattagata tctgaagctt ggtacctacc taaaacataa aacactgaga tgacagttaa
    18061 acaagctttt ttatttggtg ggacaacacc aaataaaata gcctctgtga atctcctctt
    18121 ctgttgtgtg aaggttttta tcttctgttc cttactgggg ctaagtatgt cacctccatt
    18181 gattctggaa gtgaaaacca tagatcttgg tgtgaactca caaccacatc tctcggttca
    18241 tatggtgtct tgcagtactt taagtcagtg tgttatgaat gctactttaa taacttattg
    18301 tggggaaaaa gaatactaag tttaatcata cagctaatgt cacaatgtca ccaccccctt
    18361 aacagctaag tgataaaagt gaggacacat cagcatgaat tgttaaggtc tgtacattat
    18421 tcatttaaac atctgctgtt ggttcctctt tacatatggg aataaattat accacaacag
    18481 cacattcttc attctttgtg tttaagcatt taaaagtttg gttttttttt ttctattatt
    18541 aatattattt tttctgcttg gttggcagcc cctgaagtta tcagtgccta tgactacagc
    18601 caacagtgtg acatttggag cataggtgtc attatgtaca tgctgtaagt agcttgtaaa
    18661 agtaatataa aatgtacaga cccatttata atacaagtac ttacaatttt gcactgaaat
    18721 aaaaaataaa gctgtgctaa gccttcacaa aaactgaact cttataattg cttgtatgta
    18781 aacataacaa atttctatgc aaaataaagt aaaagatacg gtttagtgtt aaaaattaag
    18841 tatttgattt atcaactact ttgtaatcct gaaacaacag actattacag gaatttgcag
    18901 tgaaacaccg taaaactaaa ctgagaattt aggcctctct tctgcatatg ttggcttgat
    18961 ctatagatga aaactaagtt attgatttac agattattgt gaaatcctca aagggtttgc
    19021 acaaacagtg cagtcaggct aaggcttctc ttctccaccc ctgcctgtgg tcactctgta
    19081 actgagatgt tccagggctg ccaggtctcc ctctacaggt tatctctgtc ctttggaagt
    19141 tcattagtct gctgttatta gaggaagaaa tgaaatttta catttataag agtacatgca
    19201 tatttttatt gaggtctttc attgtttata acatttgtct tagttacaaa ataataattc
    19261 ctctctgaaa aatcttatcc tgcctgtact cgctaaataa cataaaaagg tacgccagta
    19321 attaaaaata aattgcagca aagcacataa attactgttc atatgatgca actaaaatgt
    19381 cacatagtat gcatggtttt tgcgtggctt ttccccccac ttttcagtct ttttcttctc
    19441 tcatatgccc ccagatgatg ctttaatgcc aatgttttag aacattacca cttgctgttt
    19501 catttgttgt tattatttct gtcctgtgat tattttacct ttgttgcata cagctgagtt
    19561 cttttataac ttaagacttt gtacttgagt gtgcagacac aggcacacag tttcattaac
    19621 ctcctctttt ctggattttc tttgtttggt ttttctttcc actttgtttt ggttcctcag
    19681 tttcttttct atacaattag ctcactttcc tccttgtgtc agcatgacaa agtgttcata
    19741 tctttattgc cttttttttt atttctaaaa tccacacgta ccttttatgc tgatacagaa
    19801 tgagttttat tgttgtactt catgatatta atgtttgcat cacactacta ggattcgcac
    19861 accataatac aacaggatat agtataaaat ggttggtaga aattggatgg tttgactggc
    19921 taataagaat ccagagcagt gcctgcaatc agcacaattc acagctcaga acttgtaaaa
    19981 ttcagagcag tgaactgtgt tgattgcagc tgtggcttag aacttctgac cttcttcctt
    20041 aattagcaat ataaatattt tttaaaatta gcattttgta atcacaacaa tgtcagaaca
    20101 aagtaacatt aattcacccc ttgttgtgtt gactatacaa gaatgaaaat actgtgtgtg
    20161 aattaataga atacaattca cgctcctttt tattgcttaa tttgaaaata gtaatacaaa
    20221 agccataaga tcatcttctg attttaattc tggttttgca aattactttt cttcccaccc
    20281 tgaataatag cttgtgctcc tggtgctcct ctaatgggct taaagatact cttaagccat
    20341 tattgctacc atcacaactt tgacccttct aggctacagc taatgcctcc ttggtaattc
    20401 gctagctgcc agagctcttt ttgcagtgca gatggcatgc tccatcttgg taccaagggt
    20461 attattgcca cgacaggcgc agtctctacc tatatgggga gcataagccc tgaggtgact
    20521 catgaactct gttttcatga atgttaatgc acagggttgc ctctgcataa tggggcaatg
    20581 ctggtgtgat ggatttttat atgtaattta aactgaggtg tactttatac tttccatttc
    20641 atttctattt tcacatatac taatagaagc atgcacaata gtaaccaaca gaaagaaaat
    20701 ccattaaaat acagaagtat gtcagcacat tgaaagagta gactagcgag agtcctgctg
    20761 cctgtcacac tccgagagca cggcccgtat gctgctcgct aataggaaag ggtccggggc
    20821 ttctttttcc tctgcaatct acactactgg gtttcctgct cattcttcca agtgtgctca
    20881 gagactctgg cccttgcaat agttctcaaa aacctttgtg caacgaaaga ggtctaggat
    20941 gcctaataaa ttacttcctg cattgcagca ctaagaaacc tattaagaaa atgtggtagt
    21001 ttttgctcct ttctaaaggc acagaaaatt tcttcacaga ttttcaaggt tccatgtgat
    21061 gcgtttcacc tatttaactt gatttcttta gctgaagtta tctgttgtct gtcactgcct
    21121 tagtctggag agaatttagt cctatctgtg cataacagaa taatgggcat tgtcaccagc
    21181 caatacttcc agtatcgtgt cctgaaatga atgcattctt ccctttttct gttctttaag
    21241 ttgaattcca tgtggatttc agtcctaagg gagattagca aggagaattg gaggataaaa
    21301 gaaaacagca gtttttgttg aagacatgtt gagattaaaa gtttggggaa aaatgcacta
    21361 aaatattaat tttatgtttt accttaaaat taaaaattaa agccatgtga atgaaactcc
    21421 agtgtatttt actttgatac aaagtgacag gcatccttca ctaggatttg acaattacat
    21481 tttcagtagc tacttctgtg ttttgggagt agaactaaac cataatttga tgcaaatcat
    21541 ttatttgatg aagttagctt cttttttgtt ttaaatggcc acaaagaggt gtattaattt
    21601 tttgaaagta tttgctatgg aatttttgca tgtcagtagt gcatgaatag tatgatgtaa
    21661 aatctattag aaatttaatc tgtctttatt agctttgatt gaaaacacag atcacatgat
    21721 atggtttttc attcattatg tgattagtag aacacagatc aatatttact ttcaaatata
    21781 ttccctaata aacaattaca gttgatgttt ctggttaata cttctgttgg caaacagtaa
    21841 tagtcacaga aaccaaatgc aaagcaagtt taaacactgg gtttgatatt aacacaattt
    21901 ttttaggaat acggttgttt tagtttcata tataccacct tttttaattg ttaccgcatc
    21961 attaagaatg caactggcat aaaggaagca gatgatacag aaagagtgaa ctgaatttac
    22021 agacatttag ataccacatt tactcaaata ttttattcaa aataacaaga aatggataca
    22081 gggcaagaat gcagccaagg tgtgttttta tgaccctatg tactctcaat atgtacgctt
    22141 atgggtatgt cttaaaaatt ttctgacatt tctgatatct ttgctttttt attatcctat
    22201 ttctactgat accttagttt aggtgaggcc aaataaggca attttcacac tctgtagcca
    22261 aaggagatac ggcatgatac cagaacaaaa agtgaaaaat taaaaatgat gttttgtttt
    22321 gtcacagtat tttctgcttt atgtttttgt tctgaaaaac acatcttttg tagcagtaaa
    22381 aggatattat acacttctat atttttcagt gaatcacact tgctttaatt tactgttatt
    22441 caatgaagaa tagcacctta gagtgacaat tgaacatatt tcatagatag taagaatttg
    22501 gaactgagtt tatcacattt tgaacagcag tacacttgac ttcagggaca cacgcaacca
    22561 ctgtgtatga ttaaactgac ttcttatata aaataaggct acatatctag taattcttat
    22621 actgagtcaa tgacctgtgt ttgattcaaa acctgttttt tagaaagatg gctgattggg
    22681 acttaaaagc ctaaattgag agcggtctgt tttgtcttgt tgttgttgtt tcacttcttg
    22741 tgattgttat taactctgtg gagttttagc tcactagtct aaaaacagtg gggcgtgaat
    22801 taatgatggt ttttattact gaaatttagt ggttgctaag acagaattgt ttaattgaaa
    22861 atattacttt gccatgaaat caaaagaaat gtgaagcata aagtgtttgc agtaatcaga
    22921 atttctgtgg tggaaatatt gcacatggtg gcaacaggtt agctttcagt aagtcaagtg
    22981 atttggatgc gtgagttaca gaatagcaaa atactacgtt ttcagtttaa ttttttctag
    23041 cttctacttc agttgttgta tcttgttaaa cctttggctg ctactttaaa aatccatata
    23101 atatcaatta tcttttcctt atgtggatac ctagtgacca agattaaatc acattttaac
    23161 ctcataacct ttttcctttt aaatctctct gacacacatt tttcagaact taaggcactt
    23221 ttgtagagtt cttctgaagc tttcccagtc ctgccaactt tttgatttca cagtgatccc
    23281 ataatacata gtttttgcct caccagtgaa aaatagtagg tatccgttca ctgaccctaa
    23341 ttttcttaca ccttttatag caaacttaga agaaaagctt tttgaactaa taagaaaggg
    23401 agactgatcc acagaaatgg aaaatcaaaa cataagataa ctgaggtgga ataaacttac
    23461 aaggacagtg ataaacccac aagtaattac agataatata aacaaaaagg aacttgtgta
    23521 ttagaaaaat atcatggagt gcaactgtta tttattttat tgagatatga cagcagaacg
    23581 cattattttg ctggcagcaa aaatgttgaa gtggtttcaa gttccatatt ttgtgcagag
    23641 tgaaggtgta tgtgtattaa gtgcacttgt gtaatacata ttttagccct tatcaatctt
    23701 gtcaaatgcc tgctctgcag aatcacagaa agtgatcctc tcgcaagcca tccaacctga
    23761 atgtcatcac ttcagttgag ggaagaaaaa gcaatgtcgt gctctcaccc ggcagaagcc
    23821 tttccctcta ggcaagcgta tattgtatat tgagcctggg tctcctgctt cttcagcgag
    23881 tagtctgacc acaaggctgc tgcacaaaaa ggttgtatct ctgccagtta ctaaaagaaa
    23941 gccatgattt tttactgcat tctgtcggga aactgtctgg tttggctgta actcagctct
    24001 gaactgccca gcgctgccaa ggaaaggagg tctagttgca caaaaagatc caactccata
    24061 tagctgagaa aatttaagat gggaaagtga gaggctgctt tgttaaagca agagctctaa
    24121 gcagatttct tctcagaatt attaggcatc cttaggcttc tcagtccttc gttggatcaa
    24181 atttttcaag tcctcacata actttggaaa cacccttaag taatttgcag aacaggaatg
    24241 cacatatatg ctttttgctg aactggggtt gtaagtcggg catgagagga tttggacttt
    24301 cggcatttcg tttgcttgta aaagtcaatc tgcccccaca agaaacaaat ctcacacgct
    24361 gtatgcataa aagtttacat ttaggttctt gcttttactc ttcaagcata ttcatgtacc
    24421 tgtaaatttc accaaaaatc acagcaataa cacagaattc taaaccagag ctcaccttca
    24481 atgtgctcaa aagctcttcc aagaaagcca aaaatcagta gaggagagga aagaagaaaa
    24541 aaaccccaac ccaaaaactc actgcctgaa aggaaacact accttccatt aaatcagacc
    24601 taagaaaaga tgaaattctc ctagtgggaa gtgaagaaaa tgaggtagag tattcttata
    24661 gttaaaatat atcacaatcc atacaatata taatatgagg tagaaaaaaa aaaaggggat
    24721 agagcatatt ttaaaaatct aggttaaagt aattggaaat tacagtacca aacaagtata
    24781 tgtgtatcca taaaaatatt tattgcaaaa taagatttac cctctatttc atgaaaatta
    24841 tcctcagtat ataagtaata tactcctgca gattatgcag aaacaacaca aagtggtaat
    24901 ataatctttg tgtttcttag aaacttaaaa atatactgcc atcctgtcat cttgtttgct
    24961 cttacttttt agcagatgta aaaagttaat gtgtctggaa aagttttaac tggtataaaa
    25021 atcagcataa tcaaaactag tagcagaact gcattaatta gtatttctgg taaataatta
    25081 attgtcaccc ctttgcatag cccccggcca aaactatata tggtctcaaa ctgacaacac
    25141 atgaacctcc agaggtatcc actaacttga attgagcttg aggtcatttg tttagctata
    25201 agtacatggt aacttttaaa ttaaaatttt tattgttaaa gtattgttcc agaatataaa
    25261 attgctgcac ctatgtttga aatgccactt ttaatcatac agaatgactt gtgacttcat
    25321 aaatttttgg tacagatggt agggatttcc tggtgggaga ctgtggtgcc aaatgcattt
    25381 aatcctatgc agaagctcaa gtgtcacatg gcaccaaggg gttaattttt ttacacgcag
    25441 aattctctac atgataatgc actttcatgt tccccatctg gctattgtaa aatcacaaag
    25501 actgtgaaag cacaagcatg aagtagaaac tggtgtcctg attttcagtg gtactgagta
    25561 tctgcagctc ccgctgaagt aaggtgggag ccacaggtgc tcagtagttc caaaccccag
    25621 gccgtattag gacatcttaa tgagcatttg ttaaagaatt ctgcctagtg tcacttatca
    25681 ctttaagtcc ctgtttcttc tctttatact cctctaaaaa cctaaggttt ttactagaaa
    25741 tggaaaaaca tttaactacc acttcaaaca ctgcaatacg taatacctat gtaaactata
    25801 agcagcagag gagaatgcag ataagacaag gggggccttc agctggaaca tgcggatgga
    25861 agatagaagg tacagaacca caagggacac tctccttcac agtctgccta ctgaagctgg
    25921 ggaattcttt gccacaagga aatttttata ggagttttaa aatatttgga caaattagta
    25981 gaaaaaaagt gaactgagct ttattaccac cactctcttt aggttcagga aaccctgggc
    26041 aacaaatgac tgaaggctgg tacagtattc cagtactgaa tgcttttcct gttcttattc
    26101 tctaagcatc tatccttggc caccggtggt gatgtgagaa agacctttga tgttaccttg
    26161 tatgaccatt ctggtgttct tagctcctta tacaaaataa ataatttatg taaatgaaag
    26221 aaaaatgtta gtaaataaat aaataattag gaagtgtcag tactgaacag agatggggat
    26281 gtatttagta gtgaaagtgc taaacagggc catcactagt caagaaagca ggcatattag
    26341 ttgaaactgt ttttcaagaa attcagcaga accacactag gacactgggc accgcacatg
    26401 cacagtactg agcccgtgga gcaagttcaa ccaagtactg tctgcaaata gagcagttgc
    26461 acaccgtgtt cacacacagc agatccaaag catctcgtgt tggagctact gctcacaggc
    26521 aggtggctgc caaaggctcc ttcaggactg gagacatagc aacccaagcc ttaaaaaggc
    26581 actgaaagtc agctcgtgtg aacataaaga tattcaagag accaacatgc cgctttgcag
    26641 ttctactata atagaaaaca ctggctggtc acatacagga aaggttggag catgaaggca
    26701 agatcattgt ctggagcact gtctcatcca ggaagttttc ccttaggaag cagcttaaaa
    26761 ctgccaggag tagatcagct ggaggaacaa gtggattcag tgcatttcca gagctcattt
    26821 ctgatggtat ttatttctga ccgaataaca tctgcagaag ctgtaaataa cagcagactt
    26881 cagagcgagc tccctggcat gagggaattc tgtcattagt ctatggtggc catctttcaa
    26941 catttagaaa ctttcacact tgatcaaaaa aaccctaaaa tatagttctg cattgaaact
    27001 taaaggtgtt gcacatttac tgtgaaagtg caaatggaag acaactaata tgaatttgca
    27061 gatattttgt agttaagata accagtctgc tacctacttc ttaaatgaag aacagcattg
    27121 taaattaaaa tctactgtgc ctgaaatgtt gtatagcatg gagagaagga atggtttact
    27181 ataactatag gaaggtcttg ttacatgcga ttaagttatc atatggaatt tagtctcaaa
    27241 cttcacaaat atacatggtg aaaagtcgta aaatcacaca gattgtagtt tttcatatct
    27301 tcagtttcat gaagcaagga cagtatggta cttatagtat ggcagggcag aactggatga
    27361 aaattgtctc aattttcaga ccattgtaga gttacacgct tgcttgtggc tattcttccc
    27421 cacacaagaa tgcactgaaa ctttgaaaaa aagcttcttg ttcagctata ctcacttagc
    27481 aggaaagaag aaagatatat gctagtccag aatggttctt ttgaagatga agatgtgagg
    27541 caaaactagt ggtccatttt gaatagagct agctatttat cctcccacat accagaatat
    27601 ttttcaatga ttcacaggca tttctctttc tacatggcat tgaagccagc tacgaaagaa
    27661 attagggttt gctatcatca gcgttatctt taagtagcag atatatataa caagtccctc
    27721 tgctttaatg tcaactacaa aatactgcaa ctgtttcctc agacagatga aagttcagtg
    27781 ttctcacaat ggtgtctgca gcccagccag gaagctggga gctcacaggt tccatttcca
    27841 gcactacaat tcacttgcct tcagaatggc cagatttccc tgtagctcaa tattctgttt
    27901 ttaaatttaa aaaaacccaa accccaactt ttattatagt aacagcaatg ttgtgagaat
    27961 taattaaacc tgacctgaac ccatacttcc atattatgtc aaaacgtatg ggaaatcagg
    28021 taatgttggt ttgggtaagg aacatagggt aaagcttctc ctagttaacg ggcttatcag
    28081 aagggcaaaa tgtgttaatg gatttgggag ctttggataa ggcccctaca agtgttctgt
    28141 tgcttaggtt gtggtttttt aaattttcca ccctactggg tttcactgag gcaatacagc
    28201 atctttatgt accaaataag taagaggtag aacacagggt gaagaaatga tacctcctca
    28261 aaactcactg ttttccactg gttaacaagt aattcattgg ctgtgatttg gtgagcagga
    28321 tcaactttca gaagtcgtct caatacttgt tttgctagga aaaaacccaa cttgatacat
    28381 ctcatttctg ccacaactcg atacattgtc aaccgagtgc tttaattcag cagagattat
    28441 attacttaca atgctatgaa attagttcac agtatcattt atgtcaattt atttttaaac
    28501 atcaattttg attttcagaa aaggcatact acttaaaagc aaaaaaaaga tcaaaactat
    28561 tacatttgtg gaattcattg caatacggcc agcgtttatt ttgtgagagc attgtgtgct
    28621 taccagactc actgttttcc agaccagatt tttagagcac tcctttttta attgatggtt
    28681 gtactcaaga tttttctaaa ctaaatcaaa aacattgtct ctaggtttct tctgtataga
    28741 aaaatcaaga aaccaggcaa gacagttgct cctttttgcc ttgtccgtgg ttacattggt
    28801 ttagttttta aactgcaaga cagaccttcc tgtatgcatc aaggcttttc cctggttctg
    28861 tcaactttcc tcatggtatc agaagcattt ttagtatttc caggcatctt gttcttccat
    28921 ttactgtgta ccatacctaa tttgaaggtt cttctgtttg cctctacaac attttaattg
    28981 tttcagtgga atgcttattg gattctggat gtctcaaaat gaatcaagaa tttaacagtt
    29041 ctgtttcctg ctctcagttt tctggcatta cctaatcccc cccactcccc catcccccat
    29101 acggtaactg aatttttgtg ccctaaaatc tgaatctaaa atactccagg ctaatgcttt
    29161 gaacagctct tgaaagtgac cacttcagcc tgtccttctc cttggtgttt ttgaattggt
    29221 gtatgtgcca ctgagattaa cagagtaaag gtgctcatca ggcttgaaac tttgggttag
    29281 atgtgatcat ggagacaata ctttgttgta tttttctata agtagttgga tatctctgca
    29341 tttttgcctt gaatcctgct aaagtttgct tcctaaaaac tgagcagaaa aaaaagttga
    29401 aatgaaaaca aaagaaacaa catagtcttt caattagtaa acctccactc cttttacccg
    29461 cagttggcac caggtgctag tgaactaaac ccaacaggtg ttcaaataag ccaacacaga
    29521 taattaactt gaatgttctt attttcttaa aaactgtcag gaaataaact ccctcttctc
    29581 tcttatatgg tatacaatta tctggcactc tgtaaggcct agatctttta aaaaggccta
    29641 aactcagcct ctgattttgt gggtgcaatt cactgcacac tacatattta actacataat
    29701 tgttcatgca aaagaggtag ttaaaatgtg tgtcatcagt tatgcctgca gttgtcataa
    29761 atgcagatgt aaatctgtat ctgcaacaga tgaggtggtt ttttaaaatt gaaacttacc
    29821 tttctaatgg atgagtggtt tatgccttga tcatttagca catacatgta catagctatc
    29881 tatttcaaac aaaggaaata cttcctaaat acaagtcttc aggtaaaaga aaacaaatag
    29941 gagtttgaaa taagaattac tagtctaata agatgaggga aagagctcta aaaaaaggtc
    30001 tcgtctatca tctctttcct ctgttggatc cactgtgtga cctcagaaaa agccattata
    30061 attatatttt ctgtattaca gtttaccagt ctgtacagtg cagataaaaa actacctagt
    30121 aactatatat cgttaattaa tattacaaaa aagtatccct gctgttagtg aagttctcta
    30181 agagcatcag aagattggta gtattactgc aaaatattat cccttaaaaa taaataacag
    30241 gacaactcta gttttctgag ttgtggataa actttgcata tagtatgcac ttgcctttct
    30301 ctttaaactt tcagatacat aattgccagc tttactgaat ggccaaagga gtcaaaccaa
    30361 aattatgtcg gatcattcag tgtgagctga gaagacagaa gcctgagcag tttaaggaaa
    30421 attgttcgtt ctggatggtt gcactaccca ttccggatta ggctaagtaa aatgggagtg
    30481 ttgtctaggc acattcattt gcttggtaac ataaagaaat actgatggat acagaaacag
    30541 ggaggagcag gggcagtgga aaatctcaga gccattctct aacactttgg gttttctttt
    30601 tattactttt gtagaaagag ctaaaattcc tctgcaaatt tttgagatcc atagttgaag
    30661 gagttctggg gaaaagatca tcttcttccc tcctgtaatg acaatagtag tagtagtagt
    30721 aatgcttgca gggttgtgct tgcaaaagag atgaccggca tttggaaaac attttttttt
    30781 ttttttttgt atctggctgt ggattgatgt gcagggctta aaataaatag ggctgttact
    30841 ctgatggttt gttttaaata atagttccta gatttgttga agtcaaactt taataaaatt
    30901 tactgttaca tctagggtga aacacatgtt atccagagat catgtcttaa caaaggaatt
    30961 aaagaaggaa tggaataata atctagacat tggtgaggaa tgcaatatac aaggagaatc
    31021 aagtaaccct gctactacat gtcaacagga tgaaaccagt gaagcacaag aaagctctac
    31081 cagtaacaat ggtaacatag aacttggtgc agaaattgaa atggagaatg gggcaacaaa
    31141 tactccacac cagcaaaaca ggtaaggttt actttgttgt aaaatacagc aaagtaaatt
    31201 ataagaagaa ttgagagtga attaggaaat gttgagtgtg acctagtgca gagaaaaatt
    31261 gctgatatct gttgaaacat tttaatgtag tgtaagaata gaaataaata ctaggatata
    31321 aggtgaactt actgggatac aaggtgtact ctccaccaca cagttatcat gtaagtactg
    31381 tgtactgtaa gaaactgttt tgacttagat accaagtccg tagcaggtca tgtctcctgt
    31441 tcattctcct caggtgtaca gggtatgtgt acatgtggga tgggagggtg gtggcagaaa
    31501 aatgtaggat cttaagatag caatttttag gggcattgaa gaggaatctt tcataagaca
    31561 gccactttta ttgtacatac gctctctaaa taatgtaagt agccatcttg tgatgctatg
    31621 tccagaggtg aaaaaaaaaa agaaaaaaag gaaaataatt gttcgtaaac aacaaatgta
    31681 taagccctca attaatactg aagtccaaag tttaacattt aggatagtaa tttgatttct
    31741 tcagatgatt gcccaagata ctggactttc tttcatagtg cctctcttga tccttcagct
    31801 gaagcaagga aaaaacataa tacaaatgct aaggattttg cattagctgt gacctctaag
    31861 gctctcagat ttatcagtca catggtagct tgctgtgcta cagtcggaaa gcatcattaa
    31921 tatattggct ggtttctgct ttcaaagagg ctacttggca aagaatgagc tgttgatatg
    31981 gagtaacaaa gcatatttat tacagctgaa tattcttgtg tgaattagaa gcgaggggtc
    32041 gatatgcaaa aaaggattta aatacacctt atatgccaaa atcaaagttc tagaaattct
    32101 gcttcatgcc accctaactg gagatatgga aactgccatc cttagtccca ggctccatgg
    32161 gcatgaagga ctttgtctgc tgagcatgcc cagaaatatc tggtctttgt cttcagccta
    32221 ggcccttttg aagagctagg tcagggagtg tttctggggc atcataggtt tataaaaaac
    32281 attgaaaact actctctctc ataaatgggc cctgaggaat tagaggtggt gatggtagtg
    32341 ctactgctct tttttatgct agcctaggca tggagtacga gctgcaggag acttcagttt
    32401 cctcttcttt ctgagcatgc tgcctgcagg aagttccttt ctcagggagg actttaattt
    32461 cttataattt catttctcct ttcacatcat acatcactat cactcaaaga accctcacac
    32521 ttccacagat agaggacaaa tgctgtgttt tggattccac tgtatggacc atgtatgcac
    32581 aaattacttg tggtagtgcc tgtgttggaa tttgcttata tttcccttct cttcctcctc
    32641 ctttcctacg caagataata gatagaactt gccacaaata ttttaaatag tgatagaggt
    32701 aaaaaacaac ccagcctttc catacccaaa gtgcacactg atgtatggag atgactgctc
    32761 ctgctactaa gttggccgtt gatcaccatg cctagcagac ttacatggga tgcctcccca
    32821 agagacctgt ttccttccaa atcaactaaa taggaagtca tagcaaaata gacaaaaccc
    32881 tagaatgtga gaaattactt actgcatgag atcatctagc tcagtactct gacagtgaca
    32941 acaggaaatg ctatttaggg agaatataca aacctggcta tttcctccca tgtagtaccc
    33001 tggcacccag aattgtcctt agggttgtta gaaggtacat cccaacataa tccttctagt
    33061 attcattatg gacctgtcgt caatgaatat gtctgattgc tttttgaata tgctgatacc
    33121 atctgcctct gcagctcccc atggctgcaa gatccagaaa tgcactattt accgagtaaa
    33181 gaaatatttt tttattttgt tttacactga tcggttcgtc agatggccct tatttctaga
    33241 agtacagggt gtggcgaaca gctcgcattc attattaatt aaaacctcag tcatatccct
    33301 cctcagtcac cttctcacca aactggaaag tcccccactt tttaatctct tctcatatac
    33361 gggtgctcta tcgctttgat tattgcaatt gccattctct gtaccttttc taactccatt
    33421 gtgtccttct tgagatgtgg agaccagaac tgtgtacagt gctaaagatg cagaggcacc
    33481 aagactttat atattaggaa actggtatgt attgtcatcg tctcaatacc atctcagcaa
    33541 ggtcaaatgt atttggcttt ctggatacca ctgcttgtcc agccactgat gccagacagc
    33601 cctcagtgat ggctccaagg ttgctttcct gagttgtgac tgtaactgcc agtttgagtt
    33661 gagcatcatg tagacctgct ttgaattatt tttccttaag tgtatcattt tactcccccc
    33721 cccctttttt ttcctttttt cttcttcttt tctgaagtct gtttctctgt gttctgcaaa
    33781 ggaaaagaaa tatggctttg cccaagggta aatgtgtgca tagaacattt ccaggagttt
    33841 agctgtgtaa gaattttgct gatgataaag atgttgtcac ttatctggac tgctcttttc
    33901 ccccaaatag agccatgttc agaattactt cattgatgct agttctctag ggctttttta
    33961 agcctccgaa gtgtatcagc tgattgcttc agccccttca gtcttgtttc acagattgga
    34021 aagaaaaaaa gtagcacacc tgttgtacca aatgcaacac ttggaaagaa gaatataacc
    34081 ctcaagtctt acagtgttgt gaatacctta tcaagtgccc ttgctaatat tttattgaaa
    34141 gtttgtttaa atggagcaat aaagtaatta gagaccagct gtttcatatt tccctggtaa
    34201 aatactattt tgcattccgg taggaaacac tatgcagagg cgctagtatt tccctttgag
    34261 atgaccagag tttagacact tggggttcta actgtatatt taggagtgtg attttaagct
    34321 ttaaaaatat cagactactt catctgttag tactgaatat tatgtgtgtt atcaggagca
    34381 tttagagaat gatatttttg aaagtcaaga aattgttgtc attgtactga agcaaaaggc
    34441 ttagtttttc agtaggtata aatgattaca gtgagtatta ctaaaatcac tggttcctat
    34501 caattaaaga tctgtaccaa ggaatattca gctgttttcc tagctttgtc ctgttttctg
    34561 atgagatgaa tcttagagta aaagttggac tttgtccagt ggagacaatt gatcctatct
    34621 tgtctgaatt ttaaccgtga aacagactag aaagagcaaa gagcatcatt tttgtgagag
    34681 gtgaagatac aattcttcat ctctcacttt tataatatga agataccatt ttaaattgtg
    34741 attgaatatt gcgatgaatt aatgtgtgtg attttgattt ggaagcctag ttagcgaaga
    34801 ttaaaatcaa gaaaatagtt gtatacagtt cttaaagcaa gaaagttctg tctcagaaag
    34861 attggatttg aaatttaaag gtaagaagct tgtctttatg tactgtagga gatattatta
    34921 attatctgtt ataatgcagc tctttttttc tgtatgatct tatttttaca tattttatga
    34981 tatatagtac agtagagtta cactagagta gtgttttgtc actgttctgt attgcactac
    35041 tttgttcata tctgtgttct tcccaccttt ttagtgtgtt tataaagttg tagtctttat
    35101 ttattttttt tttttgaatt gtagtcccct gcaggtagat ccagtatctc cagtatcaaa
    35161 ttcaaagtgg aatcaggatt gccaagaaaa agagaattgg acaagtcctt ggtgccttcc
    35221 acccaggaac tgggaaataa aagcctactg aagtctgccg tctcactcag aaccaaaaag
    35281 taatcatagg acatccatca actctgaaca gcttaagagt aaacaactat tacttgtgcc
    35341 aaaatgagca gactatataa agatggacaa atatatcctg aagtgtttgc ctctttactc
    35401 tcctgaaccc tttaatcaga aagctttagc tttcctttag cactgaagaa aatctaacag
    35461 cagtgtgaac tcctaacctg taagaggaca tccactgata gtatttttgt cagagtacaa
    35521 attatagaat tgtctaaaat gtatgtaatt tatttgctct atactaatag gcatcatgcc
    35581 aggcaggcag tttgctttca caaatccatt ttgctgtgtt ttacttgcat ttactttctt
    35641 tacttttgtc acaaatattt agggggaaaa aatgaggcca gaatctgtaa tagggattcc
    35701 tgataactgc atgctttaca ttctgagaat attctaggaa attgcttata aatttgcttg
    35761 aggcattata gcacaagtgc ttctgtctat ggaatttgtt actgctattt taggttgctg
    35821 tcaattgctt atttttaagc agaacttatt ttaagcttga agaataggaa atgtattttt
    35881 aagtacaatg gaattgctat ggttctcagt actgaatttc tggtgtgttg attaaattct
    35941 ttaaataaaa caggtgttgg agtaatggtc tttacaagtt aattaatctt cattttcaaa
    36001 aggatgagct accattaagc ttaggtttat tatacatatg tgtaaattac aatgtgattt
    36061 actgttccaa agacaaagcc attctctaag gataggtctt tccagtagac tggcattgtg
    36121 gtacatgatg tgagcaaaat atacacaccc ttggttggtt gaaaacattt ccgtaactat
    36181 atgtacattc tgtcttatgg cttattcaag caattctgct gagaatatca gtctgaggag
    36241 acaccaccta cttaaatatc ttctgatctc cacaataatc ttgaaattct tcttacagtc
    36301 attacagcct tgattttatt taggtgtgaa gtatttctat tacagggcca aaatctttct
    36361 ctgcacatat gtgaaaactt ggagagatct tatttacagt aaactgagta agagcttttt
    36421 ga
//
