# Supplementary material for: The serine/threonine kinase 33 is present and expressed in palaeognath birds but has become a unitary pseudogene in neognaths about 100 million years ago
Source: BMC Genomics. 2015 Jul 22;16(1):543. doi: 10.1186/s12864-015-1769-9 (PMC4509753; doi:10.1186/s12864-015-1769-9)
Supplement: Additional file 3: — Contains the stk33 sequences from all birds examined in this study. [file 12864_2015_1769_MOESM3_ESM.zip › Aves stk33 sequences/Neognathae/Manacus vitellinus (golden-collared manakin) stk33 pseudogene.gbk]

LOCUS       Mvi_stk33_pseudogene     42976 bp    DNA     linear   
DEFINITION  Manacus vitellinus serine/threonine kinase 33 (stk33) pseudogene.
SOURCE      Manacus vitellinus (golden-collared manakin)
  ORGANISM  Manacus vitellinus
            Eukaryota; Metazoa; Chordata; Craniata; Vertebrata; Euteleostomi;
            Archelosauria; Archosauria; Dinosauria; Saurischia; Theropoda;
            Coelurosauria; Aves; Neognathae; Passeriformes; Pipridae; Manacus.
COMMENT     This record uses data from DDBJ/EMBL/GenBank entry JMFM02041149 and 
	    JMFM02041150
            We downloaded the assembled contig(s)
            from the WGS project and performed a local BLASTn search with our
            genomic stk33 sequence from the African ostrich (KP072780) in order
            to identify the corresponding contig(s). We then used nucleotide
            and amino acid sequence comparison in order to identify the stk33
            exons.
FEATURES             Location/Qualifiers
     Source          1..42976
                     /organism="Manacus vitellinus"
                     /mol_type="genomic DNA"
                     /db_xref="taxon:328815"
     Exon            1..54
                     /gene="serine/threonine kinase 33"
                     /pseudogene="unitary"
     Gene            1..42976
                     /gene="serine/threonine kinase 33"
                     /note="Exons have been identified by sequence comparison
                     with the stk33 sequence from African ostrich (Struthio
                     camelus) [KP072780]. Remnant exons contain several stop
                     codons and frameshifts within the ORF coding for stk33. 6
                     Exons have been lost due to large genomic deletions."
                     /pseudogene="unitary"
     Exon            20158..20523
                     /gene="serine/threonine kinase 33"
                     /note="frameshift within the ORF for stk33"
                     /pseudogene="unitary"
     Exon            22980..23118
                     /gene="serine/threonine kinase 33"
                     /pseudogene="unitary"
     Exon            24120..24208
                     /gene="serine/threonine kinase 33"
                     /pseudogene="unitary"
     Exon            30998..31073
                     /gene="serine/threonine kinase 33"
                     /pseudogene="unitary"
     Exon            35828..35923
                     /gene="serine/threonine kinase 33"
                     /note="frameshift within the ORF for stk33"
                     /pseudogene="unitary"
     Exon            36200..36285
                     /gene="serine/threonine kinase 33"
                     /note="1 stop codon within the ORF for stk33"
                     /pseudogene="unitary"
     Exon            41714..42976
                     /gene="serine/threonine kinase 33"
                     /note="frameshift and 3 stop codons within the ORF for
                     stk33"
                     /pseudogene="unitary"
ORIGIN
        1 TCTGTTTTCA TTATGAACTG AATTTGCAAT AAAGTACAGG GTTTAATTTT GATAAAATTA
       61 TTATTGGGTA ATGCACATTG CTAACTTTCT CTGTTTGCCC GTAATAATCC AGTTTATCCA
      121 GAGATGGCAG AAAAGGTCAT CTAAGAGTTA CTTTACTGAA ATACAACATG TTGGTGATAC
      181 GAAATGCCAA TTTACTAAAC CAAGACATAA ATAAGTCCTT TAACTTTTCT GCTACTTTTC
      241 CCCTCTTTCC CAATAACATC CTGATTATAT TGCAGTACAA ACATTCAAAT TCTTTGATCA
      301 AATCTACTTC AGAATTGTGA AGACCCTGAT CCTTGTATAC TTTGTATAGA AGCTTTGTTT
      361 TGTTTCCTGT TATTCTTTTA AAGAAATGAT GCTTTGCAGT CAGTTTATTT TGATATTCTA
      421 AAACCAGTAA ACAGTGGTCA TGTCAGGGCA TGAAGGGTAA CAGTTGAGTC TGGCTATGTT
      481 GCCATAGCTG TTTTAGGGCT AAGATATGCA CATAATGTTA CAGATCGTGA TATCACCATT
      541 CTGGAGAGAA AAAAAAAATC AGGTAATTAA AAGCAAAGAT TTTGAATTAT GTAGTAATGT
      601 CATGCAAAAG ACACGAATTG AGAAGGCAGG ATTGCATCTG AGTGTTTTCC AGCATTGAAA
      661 ATGTGGCGGA AACATTGTTC CTCAAAAGTG ATACACTCTT CCTAAAGTGC ATTATTTACC
      721 AGGAACACAG GAGTTGTGGG CATCTGAGTT GGTGTTGCAG TGATTTTAAA TCACTATCTG
      781 CCTTCCTAGA CCCTAATAGC CTTTAGTTTA TTTCCTATTC CCTAGGGCCT AGAAAATGCT
      841 TCAGGTGTTT AAAATACTAC ATAGTAAAAA AAACCCCAAA AACCACAAAC CAACAACCAA
      901 ACAAATAAAA GAAAATATAA TTATTAGGTA AAGGTAGAAT TACAGCGAAA AATTTTTGAG
      961 TGCTTTCCAG GAGGGCACAC AAGCTCAGAC TTGCCTGATC TATATCCACC TATGTCTCTT
     1021 CAGAAGCTCT TTATCCGAAT CATTTGGGAA GTTTCCTTAT CTGCACACTG CTCTGTAAGG
     1081 GGTAGGTATG CCATCTGCAT ATTATTGTAA ATTAGAGAAT CCATCCATCT ACTATCCTAG
     1141 ATGAGTGTGG CTTTCCTGCA GGAATTTGTT AAATTATATA AATTTAATTC TCATATTCCT
     1201 TCTGGAATAT TGAACAAAAC TAATTTTATG ACTGCAGGGC TTGAAAGCAG AAGGGGCAGT
     1261 AAGCTAATAT AATTAATCAT TGTGTCATTG CTACAGAATA ATGGACTAAT TCACTTCCTA
     1321 ATTTCCAGTT ACTTATCATT TTAAATCTCA CAGGGAAAAC AGCACTGTAT AGAAAGATCA
     1381 AGGAACAACC AATTAAAGTA AGTGTTTTGT TTCATCATCT TAAGCAAGTG TAACTGAGGA
     1441 AACTCTGGTC CCCATTTATT AGTTACATTT GTTCTTTGAG TTTTCACATA CAGTTAGATA
     1501 TTTCACTGAC CTGCTTCATA TGGAAAAAAT AGTGAATTTC CCCATATTGA CATATTTTGT
     1561 GCATCATATT TGCATTTTTA AAAACCACTT ACATACGCAG AATAATTGAC TTGAGTTAAA
     1621 ATGAACAACA CAAGCCATCT AAAACATGTT AAAAAATTAG AGGTTTTTTA GTGTCAACTG
     1681 CAAAACGATT AAAAAAACCC TGCATTTGCA AAAATTCAAT TGTAATCTGA CATTGGCTGC
     1741 CAAACAAGGC AGCGTTTTTC CACTCTTTTT TATATAAGTA CAGCTAATCG AACTGAACCT
     1801 AGAGGAAATA CTGACTTGAA CCATTTTTCT TCCCCTGAAC AGGAATTCAG TTACTGTTTG
     1861 TTACTTTTAA ATTTTGTAAA TCTGGAAAAA TTTTAATCGC TGCTGAANNN NNNNNNNNNN
     1921 NNNNNNNNNN NNNNNNNNNN NNNNNNNNNN NNNNNNNNNN NNNNNNNNNN NNNNNNNNNN
     1981 NNNNNNNNNN NNATTCCTGT TTTCTGCATT CCCAAGTTCG ACCCCACTTT TCATTTATCC
     2041 TGTCCAGCTT CCTTCCAGCT GCCTGCTTTG AATCAGGTGG TGCTGTAGGT TGTAGAAGAC
     2101 CTTTCAGTAG GATGAGTTGA AGAAAATTGG TGGGGTTTAG ACCCTGTGAA CAGCATTGCT
     2161 TAGCCTTCCA TCCTCACGAC AAACTTCAGG AAGGGCTCAG AGGAATGACC TACCAGCCTG
     2221 TCAGACACTA GGAAGAATGC TTCTCTATGT TCTGTTGTGC TGCTAAACCA GCTGTCCTCT
     2281 GTGCCTAATT GTCAGAGGAG CACTGCTGTG ACAAGCCATT TGGAAAAAAA CTAACAGGGA
     2341 TTGTGTGGGT TTCCATCTAG AACTGGCATC AGGTGTTTAA AAAATTTTGA AGAAAAAACT
     2401 GAGAAGTTCA TATGGAAACT GCCATACAAC ATTTCATGCC AGTTATGTTG TTAGCAGACT
     2461 TAAATGTTGT ACTAGCGAGC TTTTGGAGTT TGATTTTTAT TTTTCTCTGT CTGCAGAACA
     2521 TGGTGCCAAA CATCCATTTT TTATTTTAAG AATAGTCTCA AAGGCTTGAT TGTTCTTTGA
     2581 TCCTAATACT GTGTTGAAGG TAGTTCAAAG TTATGAGGAG TTATGTATGC TGTGTCTTAA
     2641 TGAAATGCTT GTCTGAAATT GTACTGATAG CCTGCTGTGA AAAAATCAAT TTGCCATCAG
     2701 CAACTGAATG TACTTGATGC TCAATTTAGT TCACCCAACT ATTTCACGTT CTTTCCCCAT
     2761 AGTAAAACAA AAGGGTCCTG AGAATTAATT ACAGAGTTAG CATCTGCTCG CGGCAGCTTT
     2821 GCTGATGTAC TTAGTAGAAT AAGATGGTTA AGGCAGGAGT GAGATGGAGT GTAAAGTTTT
     2881 TCCCACTGCC ATTTCTTATG CAAATATCTT TCAAAGGACA GGCCTCTCTG GTGATTCCTG
     2941 TACTTTTTCT TTTTGTGGTA GAGCACTCAG TTGTGTATAA GCCCAGCAAA TACTAATTGC
     3001 TTCCAAATAA TTTGTGTTAC ATCACTTTTT TCGTGGTTCA TATTTCTGTA GATATTGCTG
     3061 CCTGCACAGT GGAGTATTGT TTATCTGAAT ACTGGTGATA ACATCTCACT TTAAAGTAAA
     3121 ACCCGAACTT TTTTTTTGGA TCAGTAGATG AATGAGAAGC TGCTGAGATT ACAGGTTCCT
     3181 GAGATTCCTT ATGTTGAACC TCCTATTAGT GTAATTCCAA CCTGCTGTAC CAAGCACACT
     3241 GTGGAGCAAC CTTGAATGTC AGATAAGCAT ACTTTTGTTT GTGCAAAATC TCCTTTGATA
     3301 GTTTCATCTT TATTAATGTT ACAAATTTCC AGTGTGCTCA CATGCCAGTC TAAACTGAGG
     3361 TTTTATTATT CTAAACATAG ACTGAGCTGC AGCACAACCT CACAAAATAT TAGTAACTTT
     3421 CAGATTTTAG TATACAAAAA TTTTGTATTT TAATGCATAT TCAAGTAAAT GAATCTCAGT
     3481 CACTTGATCT AGAAGAAGAA AAAAAAAACC TAGGCCTTTT TTTTTTTTAA TTGAAACATC
     3541 ACAAGGTATA AATTGCCTTT CTTGGAATGC CTGAGAAAAC ATGATCTCTC ATATCTAAGA
     3601 GATTGTCATT ATTTGTAAGT TATCTGTAAG TTCTGTCGCA TTGGATTTGA AATGTGTTCA
     3661 TAAAAATCAC TGTATTTTGG AGAGGATCAT CTTAGATTTC TGTTAGAGAG TGCTTGAAAT
     3721 TCAATCTTGT CATGAATGAT TGCAGAGGCA GTGATGGTGG TAGGGTTAGT CCTGTTTGCA
     3781 TTGGAGAACC ATTTCAGTTC ACGTAATTAT AATAAACCCC CTAAGTTTGG TGAAGTAAGA
     3841 ACAGATTCAT TGTCTTCAGT ACTTTGAAAG AGGAAAGTTA TGACCAGGAC TATTGGGAAT
     3901 TTAAAATGGT TTTAATACTT ATTGTTTCAT ATTTTCTGAC AAGCTGCAAG CACAAATGGG
     3961 AGAATTGTGT TTGCCTGTCT GAAGGTGTAA TACACTCTGT AAGCTTTCAG AAAATTTTCA
     4021 TGTGGCCTGT TAGTTGCTTC TGAGTTTTGA AAGGTAGGTC AATATCCAAA GAAATACAAC
     4081 TCAAGCTTTC ATTAGATTAA GCTTTTTCTT CTTGAAGACA TTTGAATATT CTTTAATATA
     4141 TCATTTGCTA ATTTCAATCT TTTATATTAT ATACACACAG ACAGTAATGC TTCAGCTTTT
     4201 ATGTTGGATA AAATTTTTAA TTTTATGTCC ATTAGGTTGC CATGTACCAA ATGCTTTTAA
     4261 TTTCTTATCT CATACAAACA TTGTTGAAGC AGTGCCTGGT GCTGGTCAGG TGCAGTGTTA
     4321 ATTAACACAG AAGTAAAAAA AAAAATAATA AATTAAATAT TTCATAAATT AATAGTCTTA
     4381 TAAAACTATA GTACCATAGT GTGACATTTA ATACGCACAC CCGCGTATCT TGTTTCTTCT
     4441 ATCCTCTAAA ATTTTAACTA GGGGTTGCAA GAGTTGTTCT TTGCTCCCCA TTGGCTCAGC
     4501 AATAAAAGAA CATTTCTGTA ATTCGTAGAT ATGCTTTATT AGAACATCAA ATGGCATGAA
     4561 ATTTAAACTC TCTACATGTA TAGGAGTTTT TGAAAGAACA TTTGCTACTC TTCTGGAGAG
     4621 AACACATCCT CTAGATAATG ACCATTTTGG TAAATACTTT GAGTGACTCC TGAGAATGTC
     4681 TAGACAAACC CTTGAAAATA AAAGGTGGTG TAAAACAAAA TGAAAACACA ACTAAACTAT
     4741 CATAATAACC CTGTCTGGGC CTCAGAACTG GGCTGTACAC CCCCATCCTT TTCTGATTGT
     4801 CAAAGACACA CTGCAGCTCT GTGAACAGGG AGGTAACAAA CAGCCTTAAA ACCAAGAAAT
     4861 CACTTTTTCT AAAACCTGGA CTGATCGTGT GCTTCATCTG CAAGTCTGGA AGTGAATAGA
     4921 ATCTGCTATT TACGTAGGGG AGTATTACTG AAATTAGCAG TTTACTGAAA TTATTGTGCT
     4981 TTTCTCCCCT CAGTTTGAAC ATATTTAATT GGCAAATGTC ATAAATACAC ACTTTATGGT
     5041 GGAATAGTAA TTTTTGTTAC TCAAGCTTCT TGAACATTTA ATGTGTCTGT TGTCAGCAAA
     5101 ATATTTTATC TACTATATAA AGAAAATGCC ATTGTCCTTC AGAAAATGCT TACAACACTA
     5161 TTATTTTATG AAAATGGCTT AATATCATGA AGTGATTTAG CTATTATATT TCTTCTCATC
     5221 ATATAAGTTG TTCCCATTGT GTACCTGTAG AAAGAGTATG TTAAACTTGA AAAAATGCTT
     5281 CACTGTAATT CCCTTTTAAA AAAATATTTA TCGCTTTGTA TCTGCTTAGA AAAGCCATCT
     5341 TAATTAGGAA AAAAGTCATA TTTGTTTATA AAAATAAGAT GGTAATTTAT TAAAATTGCT
     5401 GCTGAGAACT GTGATCTCTT TAGATATCAA CAGATACTCA GGTGAATTGA AAACTAGTGG
     5461 TTTTTATGAT TCCTGAATGT AGTTCCAATT GAGGCATATG TTTTGCATGT TGCTTGGCAG
     5521 TATTGAGGGG AGGGAAAAAT GGAAACCTGT TTTATCATTC TATAATTTTT ATAGTACATG
     5581 ATAGTTGTTA TCTTGAATAA ACATGATACA TATTCACATG AACTGGAAGA CTTCCAAACT
     5641 GATTTTGTCC TATGTTAGTT TTGGTCCATG AGGTGTGCAA AATCTTCTGA TCTCCATTCC
     5701 TTGCATTTGG GTGAGAAGTA GTTGTCAGAA AGAAGTACTT TTTTTGAATA CTTCAACAAA
     5761 ACAGAAATGG AAAGTTGTAT GTGCTTTCAA TTCGATAAGG AGTGAAACAA TTTAGTGAAT
     5821 TGTTTTTTTT TTTTGGTGTG GGAAAAGTAT TCATGATAGC CTGATATTTC ATACAGTTGG
     5881 GAGGAAAAAC TGTAAGTTCT GTACATCACT TAATTTCTCT AGACATTGAA ATATTTTCAC
     5941 CTAGAGAAGC AACATATTTT GTGTCTAGCA TTTTTCATTA GAGATGCTAA TTAGCAATAG
     6001 CTAACAAATG ATGCTGTTAT GCATTAATGC TCAGAAGTGC ATCCAGGAGC TCCAAGAACA
     6061 ATTGGATCCA TTACTGAAAT TGGGGACTGA TTGTCCTCTC AGAGCTCTTA GAGCTCTCAG
     6121 CAAAATACCA AATGCATAAA TGTTATTGAA ACAGCACATA GAGAGTAATT TATTTTTATG
     6181 TAGTTTTAAA TATGTGCCAT GGTTTAACCC CAGCTGGCAA CTCAGCCCCA CACAGCCCCT
     6241 CAGTTCCCCA CAGTGGGATG GGGGAGAGGA TCAGAAGGGC AGAAGTCAGA AAACTTGTGG
     6301 GCATGACATC AGATGGTATG GGATGTCCCT TGAGTCAGTT GTTCCAGCCA TGACCCTCCC
     6361 CTTCCCTCCT TGTGCACCCT CAGTTTCCTT GCTGGTGGTG TGGAGTGAGA GACAGAATAG
     6421 GTTTTGACTC TGTGTGAGTG AAATAATAAT AATAACAAAA ATATCCCTGA ATTATCAACC
     6481 CTGCTTCCAG CACAAATCCA AAACACAGCC CCATACCTGC TACTATGAAG AAAATTAATT
     6541 CTACCCCAAT CAAAAGCAGC ACAATATAAA AAGTGAAAGG AGTAGAAGTT GTAACAGAGA
     6601 GGGGTAGGAA GGAAGATTTT GTTTAACAAT TTGTTATTGC AGTAGCATGG GATACTGATT
     6661 GCTTCCTTCT TCCTGTGGTC CATTATAGTT TTGGTTAATT TAGTTAATTT CTACAATAGA
     6721 TACTCTATTT GTTGTGGGAT TTGAAAAATG TTATGTGACC TATAGTGTAT ATTTTGGCAT
     6781 GTGGATTAGT CTGATTTGTG GGTTTTTTTG AACTAAACAT CCTTTGTGTG GTTGCCTGCA
     6841 CTGCATGGAA CTGGGCTTGA TAACTCACAC AGTCCCAGGT ACAAGCTCCA ATGAAGGGTT
     6901 GAGGGGACTA TTGTCTTTAC CCTTGTTTGA TGTCAGTAAA ATACGGAACA TTTTGCTACA
     6961 TTAACTCCTA TTTAACATAG GTCAGCTTTC AAACCAAATC ATTGCTCTGA TTGACTCCTT
     7021 ACTATGCTTG TTTGTCTCTG GCAAAAAGAT TTTTCCTTCA GGTTTGAAAG GCCTTCATTT
     7081 CTTGTCTTCC CTTAATTTAT GATAGCTAGA TACCTCACAC TGTAAGCCTT GCCTTTTTTT
     7141 ATAGTATCAG AAAGTCTTCA AGTCCATTCA GGAATTGAAC TCCTGTGTGT AGTTCAAACA
     7201 AAAAAAAATT AAATTCAATA GAAGTCCTTC TTTCAAATAA CCCACTCTCT GTTGACCGTG
     7261 GCTGGACAAA TGGGCCAGTT GCAAACATAA CAATATTCTC CTTTCTTCTG TCCTCATACT
     7321 AGTCCAGCTC ATACATTTGA CAGACATTAT TTTTTTTCTA AATTTTCTTA AAGTAATTGA
     7381 TTGTAAACTC AGACTACAGT CATTATTTAT GAGGTTAGAG TATGGCTGCT GATTTTTTCA
     7441 TGCTCCTGTA CCTACTAGAA GACCAATCAA ATGGACTTTT CATTTGTGGG TTTTTTGTTG
     7501 TTGTTGTTTA CTTGTTTGTT GGCTGCATTG TGCTGAAACA ATATGTTTTC ATCTGCTTCC
     7561 TTACCCAAGG CTGAAAAGTC TTGATTTGAA CTTGTTTAAT TTCTCACATG TTTTTAGTGT
     7621 GTAGGTATAG TAAGGTTATA GGGTTTGGTT TTTTTAGATG ATTTCTCTTT TCATCTACTG
     7681 TCTGCCAAAC CAAAGTTTTA GAGGGAAGAT GGGAAGTTAT ATTAGAACAA GGCTTTAATA
     7741 AATTATCATG AGAGGTACAT ACAGTTTATT GGAGGCTATT CCATTGCACA GCCCAATGTC
     7801 CAAGATAATT ATTTATGTAA GAGGGTGTGC TTTTCACTTG CATATCTTAT TTCACTTATA
     7861 CTAGTTTTTT TAACTACAGA AGCAAGGTCA TATTTTTTAT ATAGCAATCT GTGCAAAATT
     7921 TCTGAAATAG TTTGTGTTGT AACTGAAAAA CTCTTAGGGA TCTTCAGATT TAAGAAGTTT
     7981 GGAACAAGTA CATTAAATTT AATGGTAGGA AATCTTTAAG AAGGAATATA GACAGTTGTG
     8041 TTGGATGGGC AAAGTAAAAT AACTGTAAGA ATTTTTACTC TTGACATTTC CATTCAGTAA
     8101 ATAACGATCT TACAACAGTG CATATAATTC ACATTCCCCT GTTTGTATTC TTAAATTTTG
     8161 GTAGATTTCT GGGCTTTATG ACTGTTCAAA TTGCATGTTG ATGGCAGTAA AAATGAATGA
     8221 TATTTAATTT AATGCCACTG AGTTTTCATT TTCAAGACAA ATCTGAAGTA AAATGCACAA
     8281 ATGTGCTATA ATTTGGAAGA TCTTAGGAGC AGTTTTCTGT ACCCTTTTCC CATGTTCCAA
     8341 ACTTTGAGAA CCAATCTTTG AGCTTATAGA TGTTATTTTG AAATTTTTTT TGCATCGAGT
     8401 AGATAGCTGA GCATGTGTTT GTGTGCATGT AACCATGTGT GTTCCTGGGA ACTTTTTCGT
     8461 TTAACAAAAA AGAGAAATTG GTACCTCCCC AATTCATGAT AACAAAGTAT GGAATGAAGG
     8521 AATACATACA TTTGATTATG GCAGAAAACC AAAGACAAAA GAACAGCAGT GAAAACAAGC
     8581 CAGCAGGGTT AACATAACTT TTAGGGAGAA AGGCATGTTT GGTTGCTTAC TTTTTTCCTC
     8641 TTCCTAATAT AATTACTTAA TTTATGACTT TGCATTAAAA TGTGCCTTAC TGTTATGTGG
     8701 GAAATTGCTT TTTAATTAGT GCCACCTTGA GTGCATTTTC ACAGATACAG TAAAATCTCT
     8761 AATTACTTGT AATTTTATAA TTTATCCTAA ATACATAATG ATATAGCTGT TTACCTATGT
     8821 AATATACATA TTAGTATGTA GCTTCATGCA GCACAAAATA CTCTTTTTTG GCAGGCACAT
     8881 ATTTAGCTGA TGCTTGATTT AATTTCTTAA TGGTAAACCT TAGGTAAGTT TTAAAATTCA
     8941 GATCTTTGTG TGTAAGTATT GAATGACTGA AGAGTTTTGA TTAGTGTCAG ACAGGTGTAA
     9001 GGCTGGCTTT ACATGTTTAA GCTAGCTTTA TACATGTCAT AGAGTTTTCA TTTTTAAAGC
     9061 TTTAGTACTG AGAATACCAA GTATCAGTAC ACAGATTACC AAGAGATTTT CTGCAATCGT
     9121 GTCTAAAGCA CTTTGTCTTT TATATTTACT AAGTAAATTG AACGGGAAAA GTGTCAAACT
     9181 GGATGCCATG GCTTGCAAAT TGATTCCCAC CTCAGTGGTA AAATCAGTAA ACGTTTGATC
     9241 TGAAAGGAGC AAGTATTGAT GATTTCTGAA GATAAATTCT AACATGTCTT TGTACAGTGG
     9301 CCTCCACTTT TCATCTGAGG TCCCAGCAGT TTTTGTAAAG GAGAGGTTGG TCCTATCTGG
     9361 GCTGTTAAAG AAAGTAAAGG TAGAATAAAG ATGCCACCTT GTGGGTGAAA TGAATGATGC
     9421 AGCAGATTAT TCAAAGTAAT CTGTATACCG AATAGGTTAT ATGCATTTGT GACTGGTTGC
     9481 TAGAATCTGA GCTTGTGTTT TGTTAAACAT TTATAATTAT TTCTGGAGGT TGCATTTGAG
     9541 AATTTCGTAT GAAGTATCTG AGTAATTGCA GTTGGACCAT TCTGGTGTTA AGTGTTAAAT
     9601 GACTGCTAAA AATAATATGG TATGATTTTG TTCATGCTCC TAATCACCAC ATAATTCTCA
     9661 CATCAGATTC AATGTATCGT TCATAATGTC TTAAAGCACA ATTTTAATAC TGTCAATGTG
     9721 ACCTAGCTGG GTAACAAAAA ATAATGGTTT TGTAGATATT CCCTTATCTT CACTCTTTGG
     9781 ATTACCTGTC TTGTGCTTGT CCACAGGGTT GTTAACTCCT AAGTGTTCAG ATTTTCTTTT
     9841 AATGGGAACA CTTTTATTAT GGTTTTTGAA GAAGATGATC TATGAGGAGT AAAAGGTTTA
     9901 TTTTTGCAAC TGAGAATTGG CATTCATCTG CCTCCACACA AGTACTTAGC TCCTTGTCTA
     9961 AGTTGGAGTA GGCTGCTTTG AAGCTCCTTC CTTCAGCTTT GCTCCTTGAA ATGCTCCAAC
    10021 ACGTGCAGAG CAAGATCCAG CCTCTCCCAA AGCATCCATT TCCATAAAAA CCTGGTGAAT
    10081 GTGCTCACTG GAAAACAGCC ATGACACAGC CAGCTCCTGA TGTGACTCAC CACAGAATCA
    10141 AGGCTTCATG GGGCACAGCA GGGACTACTT GACCCTTGAT TTGGCCACAC GCTCAGTGAC
    10201 CTCAGTAATC TAACTGTTAA ATGCATTTTT ATTGTAGTAG CTGGTTTTTG TGGTTTTCTG
    10261 TTGTCCAAAT TTCAGAGATA GAAATTTTTA GATATAAATT TAGATAGAAT ATTTTTAGAT
    10321 ATAAAAAATA TATAACACTA TTCTTTTCAA ATTAAATAAA GTACTCTGCA TTTCCAGTAG
    10381 ACCCCAGAGT AATAGACCTG TGCCAAACAA GTAATAGTTC CCCAGCTTGA TTTATTAGTA
    10441 GTCTCAGTGA ACAAAGGCAA AAATCAAGTT CTACATGAAC ACATTTTGTG GGAGTCCTGT
    10501 GACAGCAAGT GGGGTCTTGT GACAGCACTT CTACTATTTG ATGAAGATGG TTAGACAGAC
    10561 ATTTCCTAGG AAAAGGCTGC AATGTTCTGA TATTATTTTT CATCCTCCAG TCTTCAAATG
    10621 AGGTCTTATT GGTAGCATTC TTAGGGATTT TATGCCTAAG ATGTACTCAT ATAAAATGTA
    10681 TCACGTGTAC ATCACTTTCT ATTGGAAACC AGGTTGCTAA ACTTGATGAG CATCCAACGG
    10741 ACGGGTTAAA AAATTCTAAA CTCAGTCAGG GGGAGAGAAA CCACAGTAGT TGTTTAAAGC
    10801 TGTTTTCTTC ATCATGGCTT CGACTAAAAG ATGTGTGGTA CTTGGTCTTT CTGCTAATTG
    10861 AGGTGCCTAT GAGCAACATA GTGTTCCTTT GGCTTTGGAT TCAGTTCTTG CTGGTTTGTC
    10921 TGTAGGTTTC AGGAGGATTG TTAATGTAAC TTGTGTAAAT ACCTGGGTAG GATTCTTGTT
    10981 TTCTATGATT AATTTTGGTT GAGATTAGGC AATTTCTGTC CTCTTCCTTT TGTATTGTTT
    11041 TTGGTTTGGT GCAGTTAAGT AGTCATGGCT GGAAGCTATT TTCTCTGTAT CTCCGGTTAT
    11101 GTTATAAAGG CATGGTTTTG CTACTAGCCA AGAGATAGAG TTAGACCTTT CATTTGGTAG
    11161 CTGGAAAGGC AGAGGAATTC CTGATACTGG GTCACAACTC TGAAGTCTGC TACTTGCTCA
    11221 CCTGTTGCCA CCAGGAGCTG CTGAGCAGGC TGCAGGGGGT TGTAGTAATG CAGGCTCTTC
    11281 TTCCCTGTGC TGACCACACT GTCAGCAGTG CTGTCTCTGG GCTCTGCTGG AGACTGAATA
    11341 GTAGTGTGGA GGCTTTTCTT GGCTGATGCT GACCATAAGA AGTCAGGTAT TAAAAATAAT
    11401 CTATTGCAAC ATACTGAAAA AAAATTCCTA GCCTGAAGAT GTTTGAGGTT GTTCTCTGCT
    11461 ATGCTTGGAG CTATCTGCTT TGTGTACCCT TAGGAAATAA TCAATGACAT TAGAATCATC
    11521 CAAGAAGACA ACTAAGTACT CTGATAATAA GTGTCAGATG CAGCTGGGGT TTTTTTTGTG
    11581 TATGGTTGTG TGCATCTTTT AAGCATGCTA AACTCTGCTT GATAAGCCCC TGACCTGTTA
    11641 TTGCTATGCT GTTTATGTAT ATTTAAACAC TAATGTAGTG CAAGAAATTA TCATCATATT
    11701 TACTGGTTCA AAATCTATTA CTGCAGCTGT CTATTCCTAG TGTCCTGTAA GAGTGCTTTT
    11761 GTTTTGAAAG ATTTCTCTTT CTTATGGCAG CTGAGTTCTG TTCTTAATGC TTTGCACCCT
    11821 GCTCAGAAAT TACAGGGTAC ACGAAACGTA CTCTGAAATT CATTCAAACT TTTAAAACTT
    11881 ATTATGTCTA GCAGAGACAG ATTTAAGATT ACTGAGGTTT CTGGTTGAAA TACTCCAAGC
    11941 AGAAATCCAT ACTCCATTAG TTTCTGAAAC ATTATGTGAC CTTAATTTTC CAGGTATTTT
    12001 GCCCTTCAAA TTGAAGATAG TATTTTAATA CTATTTAAGT CTCCTGAAGA GCCTTGTAAT
    12061 ATGATAGGCT TAAGTTGTGA AACATTCGAA CAAAATGAAA GATAAAAAAG TAATTTAGGA
    12121 TTTTGTATTT TTTTAAAAAT ATATAGCAAC ATAAAGATAT GCATCAAATA ATACATTGAA
    12181 ATAGGTGATA GAAATTGCAT ATTTTGGGTA CATTTATCAG TGAAATTATG TGTACATGCA
    12241 GTCAACCATA TTTCTTATGT GAAGGTCTTC CTTTGCATTT GACTTTTTAA GGGAAAGCCA
    12301 TTTCCAGTGT CTTGAACCTA GGGATTTGTG TCTTACATTG TGGTGTACTT AAAATAAAAT
    12361 TCTACCTGGC AAGCAGATGT AGAATCACAT ATCAGGAGAT GAAATAGAAT TTCAGAGATG
    12421 ACTTGATGGG GAAAAAAATG AAGAATCATT TTAAAAAAAT CTTATGGAAA AAGTTAGGGG
    12481 AGAAACTTGT TTTCTTATTA ATAAAAGTGA TACTGTCTTT CAGCAATGTT GTGAGGAAAC
    12541 AAAAATGATC AGCAGACAGT GTTATGTCCA GCTCCACAAT ATGTTAGAAC TAGACCTAAA
    12601 AAATTACAAC AATAGCTTCT GATGTTTTTA TCTGCTCTAG CATAATCCTT CAACACTCAC
    12661 AGAGCTATGC AGTATGACAG ATGCAAAACA CATCACTGCT GAAAAATTTC AGAAAAACGA
    12721 GGAGCAGTAT GTAATTGAAC TGTAATGGCA CTTACGCTGG ATGTGAAATT ATATATACTC
    12781 ACATGTATAT TTGTATATTT TGTAAGTGGG TGTCTCGATG GTTACTCGAG GCTTTGATGC
    12841 AGTTTTTATT TTGGTCTAAA ATTCATGTTT TATTCATATG CAACAAAAAA GTGTCAATTG
    12901 CAGGGTTTTC TGTAACTATC TGCGACCCTG GTTGTTACTA TATATTGTAA CAACTTAGCA
    12961 TAGATTGCCT TAGTTAAAGA TATTCATTAT TTTGCTGAAA AACCCCTAAA TATTATTTAA
    13021 TGGAACGTCC TTTTTACAGG CCTGTGTGCT GATAACTGCC TAACAGATTA TACGAATGTT
    13081 ATGATGTCAA ACAGAACAGC CTGAGTTGTG GGTCTCAATA CTGAGACATT TTTCAGTCAC
    13141 AGCTTCAGAC TGGGTATTCT AGTCACTGAA CACGGGAAGG AATGTAAAAC ACAACTCAGC
    13201 AGGCAACCAT TAATTGCATT TTGCTTGTCT GAACTGTTGT TTTCTTGTTC TAGGCTGCCA
    13261 AACACTGAGA TTTTCCCATG TATTTCGTTA GTTGTTTCCC AGACCCAGTG GCTTAGCTGT
    13321 GTGTTTGGTA TCCTTCTCCG ATAGTTTCAA AGGCAGTGGT TAGTAGTGGC TACTAAATTG
    13381 GATCTTACTG GCTGGTCCCA TTTGGTAAAG TCAGAATAAA CTCCTTTTGC AAACAAGACT
    13441 TCCAGTTCTG GCTTTTAAGC ATTGCAGGCT GCCTTGGCAC TTGGTGAGTG TGAACATGCA
    13501 CCCTGTATTT CTGCCAAGCG TGGAGTAGGA CAACTGTGGG AGCAGAGAGG CAGCCAGAAA
    13561 TCTTGAATCA GAGCTGTGAA AAAATGAGTC CCCTTTTGTC TGTGCTTCTG GGTTTTATTT
    13621 TGCCAAAAAC TACCAACTTG ACCTCTGATT TGCTGTGTTT TACTAACTAG CAACTGCAAG
    13681 TAATCTAAAA AAGGTTGTTC CAAATTATTC AAGATTGCAT ATTTGCTGAT TATTTTGTTT
    13741 CATCTAGAAA GCTGTGAGGT TTTGTGTCTG CTTTATCAAC TCAGACTAAT TAACTGAGCA
    13801 TCCCAGCATT TTGAAATACA CAGAGCAAGG ATTTAGAAAG ATTGTGGAAA GGAAAATGCA
    13861 ATCAAATATG AAAGGGTTAA AAAAATTTCC AGTGTTGGTG GAGTTAAGGA AAGATCTTTG
    13921 CCAGATCTCT AGAAGTACCG AATATATACC ATAACACATC CACTTACTAC ACCTCTTAGA
    13981 AGTGTCACAT GGCAGAATTT TGATAATCCC ATTAGTCTTT ATGGAGACAA CAAGCTTCAG
    14041 TCTGATTTTG CAAGGATGAA TTTTTTTATA TCTTGTTGTC ACTAAGGACT AAATAAATTT
    14101 GTGGCCACTG TTTCTGCCGT TTGCAGAATC CCTTCACTGT GTTATGTCAA TTGTAATGGT
    14161 GACATGTAAT TATCTACAGT CTTGTGATCT CTGGTGCTGC TGCATGGCAA GAACTGTATG
    14221 GCATTCTTTA AATGAAATCA GACTTTCCTG TTTTTCACAT TCCAGTCACA GCTAAAAAAT
    14281 TTTTTATCTG GTAAAATACA GGGCAAAAAT GTTTCTGCCT ATCTTTTTAC AAAAGAAGAA
    14341 CAAACCAAAG TTTTAACTTT GAAGAAATGG CATGATCTTG CCTTTTAATT GAAAGAAAGG
    14401 ATCCTTTGCC TATGAAAATT AAATCTTCCA CAATGTGTAG TTACTTTTCA AACTCCTCAA
    14461 CCTGACAGTG AAATCATGTA ATCTGATAAT AGCGTGCCTG AGGCTTATTG TGATTTTTTG
    14521 GGCAGTGGTA TCAGCAGATG ATGTGCTCTG TTGGTTTCAG TCACTTAGGG TTTGATTCTG
    14581 ATCCCACTGA CCTGAGTGTA AATGCAGAGT GACTTCCCTG ACTTTCCTGG GATTATCATA
    14641 GACATCTTGG TATAATTGAA ATCCGCATTT ATTTTATTGC CTTTATGGTT TCGCTACAGG
    14701 GTTTTCAGAA GTCACTATAG AAAGAAAGGT ATGGATGACT TTTCCTGTCT CTTTGTGACA
    14761 GCTTTCTTAA TTCAAATGGT GTTTGTTACT GACCAGTTGT TAAAATTGTC ATGTATCTGT
    14821 CTGTGTGTTT GTACTGATGA CTCAAGGTCG TTGTGCTAAA TGCACACGCT GGTTGACTTT
    14881 TCGTTGTCTT ACAGACAGTT TGAATTGCTT TAGGGTTCCT GTGCCTTGTC ACTAGAATTT
    14941 CTCTTTATTC ATGAGCCTTT GCACTGACTT TATAGTCAGT TTGAAACTGA TATGAATATG
    15001 TTTGAGTGTC TGTGGTTGGA TGGAGTAATT GGGCATATTC TAGAAGTGGT AAGTGGTTGG
    15061 TGTTTGTAAG TGGCCATAAA TAAAAACTAT TGAAATGTAG GATCTAATCC TGCAGTCATT
    15121 TTTCCTCTCT GATGCTGTCA ATGGGAGATC TGTCTTCATA GCAGGGACTA AGGCATCAGG
    15181 ATTGCACAGA ACAGAAAATG TATCTTGTTC ACAGCAGATT TTATAGCACA GATGTCTTCA
    15241 GAGGCACAGA CATGAATGTT TCCTATTTAG TGAAGACTTT TTCTTAACTC TGGAGGCTTG
    15301 CTTTTCAGAC TGGTAAGCCA AACTCTCCAC AGCAGACCCT TCAGTAGTGT TTTGTATTGG
    15361 TTTTTAATAA GACTACTTAA TTTGATGCTG AGTCTATATG TGCTTTTATC CTCCCAATCA
    15421 ATGAAAATTA ATGGGAATTC TGTGCTTCTT TGTTGCTTGT GGATTTCAAA ATCTTCCATT
    15481 TCAGCCTTTT AAATTTTCAA ATAAAAGATG CTAATTGATG AAGGTGTCAG AGATATCTCT
    15541 GTTAATTACT GACTGCTAGT AATAGCTGAT GACTAAGTAG TAACCAGTTT ATCTCTGTTA
    15601 TGTCTGTTAA TAAATTGGTC CACTGTATCT TTTATGCATC CACGGTGTAA TTTAGGTATA
    15661 ACACAGAAAT GTTAAACAAA ATCACTAGGA AAAGAAAAGA GGAACATGAA AAAAGTGAAT
    15721 ATGGGCAGTA TTTTTATACA AAAAAATACC TGTTAGATGA AATACGGTAG TAAGATTTAA
    15781 TTGAACATCT GTCCTAGATT TCATTAAGGT GTGGATATGG GGAAATAATT ATCTATGAGT
    15841 ATTTCTAAAG CCCTGAAATG CTGGCATATT TAGACTTAGA TCAACAAAAC ATTTGACATA
    15901 TCTTTGTGGT CAGTGGTGCA TCTCTACAAG TGTCTGACCT AAGTGTTGGC TTTATTTTCA
    15961 CTTGGACTGT CAAGTTACTG TTCTTATTCT ATCACTGAGG GTAGGTGTGA CACAATATTC
    16021 CAGCACTTCT GCTCTCTGCT CAGGCAAAAT CTGTTAAAGC TGGGCTGTAG TGCTGCACAG
    16081 GACAGACCTG GCTCTGTGAG TCTCTAGGAA AGCATCCATG TGCTTTCCAG GAATTCCAGA
    16141 CCTGCTTTCT AGGAATTCAC CCCTCAGCTT TCCTGGCATT TGCACTGTTC TTTCTAGGAA
    16201 ACCTCACCTT CTGCTTTCTG GTTATTTTCC TCATCGCTTT TCAGGATTAT TTCCCCACCT
    16261 GTTTCTTAGG ATTTTTCCCT GTTCTGCATA GTAATTTACC TCCAATTTAC AGGAATTGCT
    16321 TATGTGCCCT CTAGAAATTC CCTCTTTTAT TTACTGCAAT TTCTCTCTCT TTTCCAGTAA
    16381 TTCTTCGTGT CTGCTTCCTA GGAATTTTAC CTCCAATGTT TTGGAAATTG TCTTTATGCT
    16441 TTCTGGGAAA TCTCCTCTCC AGGTGGGAAT CCTGTGTAGA TTTTTGCTTT GTGCTTTGTA
    16501 CTTTTTAGGA ATTTACCTTG TGTGTTCTAG AAAATCTTCT TTGTGCTTTC AGGGAATTCC
    16561 TCTCTTTCTT TTAAAAATTT TCTCTGTGCT GCCCAGATGT TTTCTCCTGT AAATTCAAGG
    16621 AATTTCCCCT CTGCTTTCTA AGACATTTCC TATGTACTTT GTACAAATAT TCCATATGTT
    16681 TTTGAAGACT AAACAAAATA AACCTTTTCT TTCTAGGAGT TTCTCTCAAG CTTTCTTGGA
    16741 ATTCAGCTTT CGTTTTCTGG GAACTACATT CTTTTCATTT AAGCTGAAGG TAAAAACGTA
    16801 CTTCTCGCAA ATCATTATGT ATTAATTTAT TAACTAGTAG GATCAACTAT TTATATAATT
    16861 TATATTTGAG GCCTTTTGTG ATGAGCCTTT AATTTTTGCA AGCAGGTAGG ATTAATTCTA
    16921 GCCTTGCTTT CTAAAGAATA GTGCTCTGTC AGATTTTGGA AAAATGTAAA TAACATGAAA
    16981 AGATGTTCAG TGCTTTAATA GAGATGTTTA TAGTAAGCCA TGTGTAGGCA GAGACTGTTG
    17041 TCTTGCTCTT ATATGACACA TTGCCACCAG TAATGAGGTC CTGGCCTTGC TCTTCTTGGT
    17101 CTTGGTGCTG CTCTTTATAA GTAAAATTGC AGGACGAGGC CTCTGTGTGT ATTCACAGCT
    17161 CTTGCAGCAC TTGTCTTCCT GTACAAATTT TTTGTCCATG TATTAGTATT TTACAACCTT
    17221 AACTGTGATA AGTGACATTA TATTAATTTA GTAAATAAGG AAAATTGTAA GAGAGGGGTG
    17281 ATGTAACTTC TCAGGTCTCA AAGGAGTTGC TATGTCAAAA AGAGGATTTA ATTCCTGGCT
    17341 CAGTTTAGAA GCAGATATGC CAAAATTAGA AGGAAGCAAT CAGTAAGGCT TGAACCCCAG
    17401 AATTCTGGTT TGCTTTGTAT TTTAATCGAG TTCAGGTATT GCAGATGCTA AAAATCATAG
    17461 AGGAATTGAA ATATAAGAAG ATCTGGGATG TTAGATTCTA ATGCATTGAG CACATAACTC
    17521 CTGCCTTTCA ACACCAGAAA GTTGAAAGTG GGAATTCCTA GTGTGACCCT ATTTTGTTCA
    17581 GGATGGGCAC CATGTCTACC AGCACATCTG CCTTGATCTG CAACAACTAA ATATATCGAT
    17641 GTGAGCTTGC GTTCCCCTTG GATCTCTCAC CGTTTTAACT TTGGTCAAAA GCACCTAAAA
    17701 ATACTTTTGG CTTGGGAAAG AAAAATACCT TCAAATCGTT CTTTGGTCAC ATTGTCAATC
    17761 CACAATGAAA GAAGAGACCA AACTGCAAAC GTGACAGGGA AACGCTTCCA GGGCCCTAAA
    17821 GCTGTCATGT AGCAGTTCCC CCTCTGCTAT TTCCCTAACT GGATCACATG CATATGATAT
    17881 TGTCCCTGTC TATTAAAAAA AAATAAAGCA GGTATTCATC TGCTCCTCTG TACAGCTTTT
    17941 AATTGTATAC AGTGTGCATT TATCATAGTT ACCTAGAGAT AATTTACTGC CGGAGCATCT
    18001 GAGGTTTTGG ATATTTATTA CCGAAGGATA TCTAACAACT GTAGTGTGAA TTCCAGAGTA
    18061 CTTGTTCTTC TTGTTATTTG CTGGATTCCT CTCAGCCACT CTCCTTTTTA TCTATCTATG
    18121 GGGCTGTCTG CCAAACTATT TTTTTGTTCT TTAATTGGTT AATTAAGTCT GTTGTTATAG
    18181 TTTCTGGTTT AGGTGATTAA TAAAACCTTG CAAAATAATC TGTTAGGTGC ACAGAGATGC
    18241 AGTAGCCAGA TGTCTTGTCC TTGTACTGAC ACCTGCAAAG GTCTGAGAAA GGCCACATGA
    18301 GGTGATTAAA GTATTGAGAA TAAGAATTCT TAATCAAAAG CTAATGTAGA AATGGGATTT
    18361 TTGTTTCTTT CTTTTTTCTT TTTTTTTTTC TGTTGGCAGT AGTTTGATTT AAAACAGCTG
    18421 TAGGTCCCTC CCTTATTTAC TGCTTTGTTT ATTTATTTAT TTTGAACAGC AGTATTTTCT
    18481 TGTGTTTAGA TGAAGGGTTC ACAAAGGTTT TCTAAAAAAG TTATCTCTCC TTTTTCTTGA
    18541 ATAATTTATT CATTATTCTA TGGATAATAT TAAAAAGAAA ACCCCATAAT CTTCAGTTTA
    18601 TTGATTTGTC AACAGAAACC CCTTACTTAG GTCAGCATTT TTAATGCAAA AATTTCATCC
    18661 TGAAGCAAAA TGTAAAGAAA TTCAGGATTT TAGCCTTTTT TTATATTTTC AGAACATCTT
    18721 CAAGAGAATA AATGTATTTC CTTGTATCAT TAAGCTTGTC TCTTTTTTGT GCTACTTATC
    18781 CCCTTTTTTT TTTCCTGATA AGTTTCAGAG ATTCAAGAGT TGCAATAACT TTATGATATT
    18841 ACAGTTAAAA ATTTCTTAGA TGGTAGGACT AAGAGTATTA ATATTGTCAG AGACTTAAAT
    18901 ATGGAAATAA GGTATTAATC ACGTTTCATG TAAATTGCAG AATGTCAGCT AACGAGTGAG
    18961 ATTAGAAGTT ATCTCATGAT AAAAGCACTA TATCAGAAAA GAACATTCTC TTAAGTAGTT
    19021 TTTGTCTGCA TGTAAGTATT TTGTACTATT GTTTTCTAAT AAGTCATCTG TCATTCAAAT
    19081 ACTAGATCTG GGAAGTGAGG GGATAGGATG GAACCAAAGG GCTTAAGGAT GTTCAAATGA
    19141 CATCTGAGAT TATCTCTGAG GTGCATCAGA GGTAATGGAG CAGAGGAGAT TCTGCAGAAT
    19201 GCCTGCTGAA AATCTGGTCC TTGTTTCCTG CAGAAACTCA GGTTGTATGC TCCCAGCTTA
    19261 AGCCAATGTT TTCCATTTTC TTGAAATTTG GATCCTTCTT TTAGCACATT TATGTCTCTC
    19321 TGTATCTAAA ATGCCAACAC CCTTGTAGCC TCCAGAGACT GAAGCCCCAA GCTGCCTGAG
    19381 GTGAGGGATG TTGCCTTTCA CAGCTGCACA GGGCAGCAGC TGCTTCAGTG TGGGGAGTAG
    19441 GTGCTTGGTG AGGGATGATC CCAGGTTTCA GGCACTCTGA TCCCTGTCCT GCAGGAATTG
    19501 AGCCATTATC AGCAGTTGAA GGTAGTTTTC AGTGCCTTGC TCACCCCAAC CATCTTGCAA
    19561 TGTAAGAACA AGACCCTTTT ATAAAGCAGG GCATGTTCCA CTCAATGATT TTCCAGGAGT
    19621 TAAAGGCTAT TTTAATCCCC TAATGCTTTC AGGTGTTGCC TCTTCTCAGT TCCCCACTGT
    19681 GGAGGAATAG AGCTCTAGCC TTCCTGCCTG AAAATGTTGA CCTAATCTTG CCTTCTTCAC
    19741 TGCATTTTAA CTCATTCTGA GCCTTTTTGT GCAGCTTCTT TTTTGAGAAA AGTAGACTTG
    19801 AGGAATCATG TGCAAATCAG TTCTCCAGGG GTATTACAAG AGCGCCCAGA AATCCTTGCT
    19861 TTTGTTATCC CTGCCTTGGC AGCACTGCTG AAGGATGTCC TCATGTGGTG CCAGTTAGAA
    19921 GCAAAAGTTC ATTTTTATTG GATGCTCCAG ATCAGCAATT TCCCAGATTA AATGATGTAT
    19981 TTTGAAAACA TCTAAAAATG TGTTGCATAC CATTTGCTTT GAGGGAAAAA TCTATTATAG
    20041 TTTTGTGCTG TCTGGTGGAA AAAATGTTTG ATTTTTTTTC ATCTCTGAAT TCAACAAGCA
    20101 TTCTGTAGCT AGACAAGCTG AAGTATTGTT TTTGACTATG TTTTTTTGTT TTTGCAGATC
    20161 TGCTGTCCAA ACTAGCATGC TGTGTTATGC CAATCTAGTC CATTGTTAGC TTGACAGACA
    20221 GCTGTAGTTA GAATACAAGG CTTTTGTGTT CCACCTACCC TCTCATCTCT CAGTTTTTAT
    20281 TTCATTTCTT CAAGCAATGA ACACATTCCT GCCAGTCTTA GTGTTTTTAT TTAATTTGGG
    20341 CAGAGCCTGT ATAAACTGAA CAGATGTCTG AAAGCAGTGA AGGAAAGACT GAAAAATGCA
    20401 CCACGTGCTT ATCTTCATTT GAACCAAGCA ATGCTGCATT TTTTTGCCCC CATTACAAAA
    20461 AGCATCACAA ATTATTTTGG AGGTGCATGA GCAGAGGCAT CGAGCCAAGC AGACAGTGGC
    20521 AGAGAGGATA ACAAATAGCT TCCCCTTTTG AAAGATCCAG CATGGGTACA GAAGGTAAGC
    20581 AAACTGGAAT TGGACCGATC TTTCTTTGCC ATGTATTTTT GAGGTGTGTT TTCCAGAGTA
    20641 GACATTTCTT CATGTTCTAG GGTTACTAGT GCTCATTTCT CTGAAGTAAA GCAAGAAATT
    20701 TCCAAAAAAT TCCTGAAAAC ACAGAATGGT AGTTCCACCC ATTAGGCATG CCAGGAATTC
    20761 CACAGTGCAA ACTTTTCACT GCTTTAAAAG AATCCATTCA TTAGAAGACA CGTCGAACAA
    20821 ATTGACTTGA AATAGTGAAC ATTTAAAAAC CATTTATTGT TGAAGACATC GAACGGCATT
    20881 TTTTCATCTC AAGTTAATGT AACAAATGCA ACAAATTACA TAATGTTTTG ATATGTTGTT
    20941 ATGGTTTCTA GTGATATTCA TCTGTGATAT CACACCTTAA TTCTTGAGAA TGAGTCAATT
    21001 CATGCAGAAG GTTTGTCTGT GCACCCAGCA GATATATTTC CTTACCACTG TCTAAACTGA
    21061 TGAAGAAATG CATGCTCTAA AGGACTTATT AGTCCTACAA ATAGCCTAAC ATATATTAGG
    21121 TTATGTTTAT AGGCTTCAAA GGTATAAATT AGTCTAAGGA TTTAGGTCTG GGTAACTGCG
    21181 TAGGGAAAAC AGTAAAGTGA AAGTAGTAAG TAAAAGTCTA TAAAACCCAT GTCAGCAGTA
    21241 ATCAGGTGAT ACTCCATTCA TCTGTCCCAT GGTCAGTGAA TACATTCTCA GCCTTTTCCG
    21301 AATTTGGGTT ATTTCTTGAC TCAGCCCCTG AGAAAATGAC TTCTGAGGTC ACATGCTCAC
    21361 AGTCTATAGA ACAGTACAAC TAACTTGATA GAAATGCTAG GAATTTGCAC ATTCAGTTAA
    21421 TAAAATTTCT TGTTCATCAT ATTTTGGAAA TAAAGCCTTT GTTTTAGGAG TCAGAATTTG
    21481 CATCTGGTTG GCAATTTTCT GATTTTCCTA CCATCCACTT GTACCCTGAT GTCTTTAAAT
    21541 ATGGAACTCT TCAGCTGTAG AATAGTTTGT AAGTGGTAAT ACTATATTAA AGATAGCAGG
    21601 TAAAAAAATT GAGACTGAAG TTGGATTTGA AGTTGATTGT CTTTAATTTC TCTGTAGTTA
    21661 ATTCTCATTG ATGTACAGAG TCTCTTATCA CTCCTGCAGT AGTTAACACA ATGATGGAGA
    21721 CATATTTATC CTGTATCATA ATCCCTTCTT TAATATCAAA GGCTTTAAAA TTATTCAGTT
    21781 GAAAACTTTA AAAACTATTG TTGGAGTTTG TATTACAAGT ACATCTGAAA AGAAAATTGA
    21841 AAAAAGCACT GAAACTGAAA TTTCAGAATA AAATGTATCA TTTTAGATAG TAATATAAAT
    21901 GGGTCCCCTT TCAAGTATAT TCTACATATA CATTTATATA CATGTATATT CCACATATAC
    21961 ATTTCTTTAT ATTCATATAC ATGGGTATAA AGTAGCTATC ATCCTAAATG AGAAATATCT
    22021 GATTATACAA CCAATTATTT GCCTGTGATT TGTTGTTGAG AGTAGGACAC ACAAAGTCTC
    22081 AAGAAGGAAG CTGGGGATGT GTAGCCATAG ATGTTGGTCA CTTCTACAAA AGCAGCATCA
    22141 AATTATGTTG GATAGTCATC CCTAGCAATT GAAGATGTTG TGGCTCTCTA GACGGCTATT
    22201 TCGTTACTGT TATTTAAACA GTATCCACTT TTAGATTTCC TAGGAGTTTT CTGAAAAGGC
    22261 TTGAGAAAGT TTGATTAAAT GACACTCTTC TCAGAGGAAA TATGCTTGGG AGATTGTGTG
    22321 TTTTCTTTCA GTATTATATT CAGGAACTGC CACTTCATTA AGAACAGTTT TTAATGTGTA
    22381 TTTTTTTTAA AATTCTCACT TTTGGACAGT TTTTGCAATT CCCAAGTCGT AGGCATCATG
    22441 GAAGGTTAGG TTCTTTTGTT TGGTTGGTGT TTTTTTCTGG TGTTTTTTTT TTTTTCTTTG
    22501 TTTTATTTAG CAGTAGCATT TACACAGTGA CTACCCACCC CTGTCTCTGC ATCTGCACTG
    22561 ATAGCAGAGT CTTTATTGCC CCAAACTGAC CAGAGAAGTC AGTGGCTTGT TGAAAAGTTG
    22621 CATTTTACTC TTTTTCAAGG GTTGGTACTT TCTTAGACTT TCTAAAAGCC ATTGATAATG
    22681 CATTGAATGG AAGAGGCTTT AAGCTAAATC CATACTTAGT CCTTGTTTTG AAACCACAGT
    22741 ATTTCTATAT ATTTTAAAAA TGTTTTGAAA ACTTGAGAGT TTGTTGCAGT AAACACTGTC
    22801 AATATTTGTG GCAGGTCAAC TGTCCTTTGC CTTCTGTTCA TGAAATACTA AGTGCATTAG
    22861 GCTTCTTGGT CATCACTAAA GCTGGAGCAT TGCTATTAAA TATATATATT GTTATTACAT
    22921 TAGAAGAAAC TAAACTCAGA GAGAACAAAA TCATTACATT CTCTCTTTAT TAATATTAGC
    22981 AGATGTATCT TGTAATGGAG CCGTGTGAGG AGGGAGAACA TAAAAAAATG CTTTGTAGTA
    23041 AAGGACATTT TACAGAAAAT GAGAAAGGGC ACATCATTCA AAGCCTTGCT TCAGCAATAG
    23101 CATATCTTCA CAAAAACTGT AATTATGTTC CTCTCTTTCT CCCATATGTT CATTGATTTT
    23161 GAGTGTTCAT ACATTTAACA ACAGTTACTG ATTGATATTT TATCTATTAT TTATCTTACA
    23221 GGATAAAAAT AGACCGGTAA AGAAAAAGTC AAATACACTA CATGAACGCT TTCTTAGAAC
    23281 TTTTTTTTCT TACAGATACA GCAACTGCTA CCATTTTCTT TTATTTCTCT TTTTGTACCA
    23341 GCTATGACAA TAACTATTAT TATTTCCCAC CTAGCAACTG CTTTACATTA TAACTTTAAC
    23401 TTAGTTCAGG TGTTAAGTGT ATAGTCTATT AGAGGAGGTA AAAATACAGG AGTGGGTTGT
    23461 TCCTGATTCT TCCTAACAGC ATGTTTTGCA TTTAAGGTTC AGTAAACATC AGCATTTTCA
    23521 TCCACCACCC AGAAGCACTA CAATTCTGCA CAGTCCACAA CAGCCAAAAA TTTAGATTTT
    23581 GTAGATGGTG TAGGATTGTG AATAATCCTG GAGTTTTTTT GCAGAGAAAT TATTAATCTC
    23641 TTTGTTACAA TACGCTCCTC CTAGGAACCC TTCATTTACC TGTTTTTCCA CACAGATATA
    23701 TGGGGTTATG GAATGGTGCC TTTTTTAAAG CCTTGTTTCT TCTGTGTATT CACTGAAAGA
    23761 GCAAAAACTT TGACTGGTTA GGGATATAAA AATGGACTTC ATGTATGAAA GTATGTGCAA
    23821 ATTTGGTAAA TATGCACCCT ACTTTTTTGT TAGATGATGC CAGATGATCT ATGGATATTT
    23881 AAGATAGAAC CAGTATGAAC TTTATCCTTT CTTACAGGAC TGTGGTGAGA AATAAGATTT
    23941 CAAAATTTGA AATTCTTATA TGACTCCTTG GGAAGAATGG TTTTGGTGAG GTTTCCACTA
    24001 GTTTAGAGTA CAATGCACTG AAGCTGCACA AAGGAATTAA TCAAAAGAGT TTAAAATATT
    24061 TCTGTCAGGA GATATTCACT GCAACTGATA ACATTTTATT TCTTACTCTC TCTTGGCAGA
    24121 TATTGTTCAC AGAGATCTAA AACTGGAAAA CATTTTTGTT AAAAGCAGTG ACATCGATGA
    24181 AGTAAATGAA GTGAAATTAA ATATAAAGGT AAGACGACAA TTGTCGCAGT TCTGCTTCAA
    24241 GAACAGGTTT TAATATCCAG GTATTACTGG GAGACTTGAC TTTGATACCT ATTAGTAGCT
    24301 TTTGAAATGA GTTACTAAAT GGTGTTATTA GGGGAAAAAA ATCATTTGGA AGCTAAGTGC
    24361 TACTGTTGAA AAGAGTCTTC TTTTTTTTAA ATGTAAAGTA TATTTCTCGG TCAATTAGAA
    24421 AAAAGAAATC CTTAAAGTAA CCATACCTTG TGCATCCAGA TCTGCATTAA CATAGTCCCA
    24481 AGCCATTAGT TGCAGGAAGC CAGCAGATGC TGCGAGATGT AATTAATATT TAAATTAGGA
    24541 ATATTATAAA TTTAATGTAA ATCTGTTAGT AATTTAGAAA AATTATGTAG ATTGTGCCTT
    24601 GATTGAAACA CTAGTGTATT ATAGGATTCT TTTGATATTA ATAAATATTC AATACCTAAA
    24661 CACAATGTTC CGTATGCTTA CATCTTTTTT ATTGAAGAAA ATAGCCTTTG ATGCTTAATA
    24721 AATCATGTGC TAATTATCCA TCACTAATTT TAGTAGTAGT TACTCTGAAA ATGTTGACAT
    24781 CTTGTAAAAT AACCTTGTAC AACTGAATTT TTGCATCATG AATTTACTAC CTGGGGTAGA
    24841 AGACTCCAGG TTGAGAAGCA TTTTAGACAC TAAAGAGTGG ACAACTCAGT AATAATGGTG
    24901 GGAGAAATTG GGCTGCAAAG CTCTGTTTTC TGTTTCTTAG ACCTCTGTAT TTTTATATAA
    24961 TGTCATGCTC ATTTTAAGAA ACATAATTTT GGATTTTTTT GTGTCCTTCA GTTTGGGGCA
    25021 GTTTGTACCT TTCTTCTTGC AAATGCTAGA GGTACATAAG ACATAAATCT GGTTTGTCAG
    25081 CAGGTTTTCC ATCTTTGTAG TCAACTCATT ACTTCCATCA GTAGACCCCT CGTAGCCAGC
    25141 TGTTCTTATT TCATGGCCTT GTTTTATATA TCCATTTGGA ACAGCAACTA GCACGCTCCC
    25201 TCCTCTCTCC TAAAAGGTGC AAACATTTTT CCTGGCTTCC ATTCTGTGAA TGAGGACAGA
    25261 TTTTTCCTCA CTTTCCTTAT TCTCCTCATT TTGGAGGAGA ATAACTCCTG AATAACTGTA
    25321 ATGGAGGAAG CAGAAAACAA GAACCAAACT CAAAAACTGG TATGGCCAGC AGCAATGAAA
    25381 GCAGCTGCAG GAAAGGAGAG GTCTGTCACA GAGTGTGACA CAGCTAAAAC CAACATTTAA
    25441 CTGCTTCAGA GCTTTCAGGC TTGAGGCAGC TGATGTTAAA CCACAGGCTA GGGTTCACAC
    25501 CCTCCTGGTT TTGGCTGTGA GAAACAGTCT TCCTGAATCT TTATGTTCTT CTGGTTTTGG
    25561 GCAGGATATG CTGGCAGAAT TATGGGAGAA ATCCAGACAT AGCTTGCTCC TGGTGAAAGA
    25621 ACAGAGTTTC TTCCATATGG TACAGTAGTA CATGGCACAG GTGCATTCTG GCAAGGAGTT
    25681 TAGACAAAAT TTTGCTAATA AGTGTAGATA GACCTTCTGT TTCAAGCCAT CTCTCAGTAT
    25741 CAGGACATTC CTTCCTGAAC TCAGATACTG ACAACTTCAG ATATATGTAT TATCCCACAG
    25801 ACTTTGATAT AGAAAGTATA AAATATAAAA GTATACTGAA GAATTTGGCT TCTGCACATA
    25861 AGTATTACAC CTGAGTAAGG TTTTTCCACC AGGATAAACC CCTATCTATT AAAAAAAGAA
    25921 AATATTCATC AGCATTTCTC TATACCCTTT GAAATGTCCC TCTTTAGGGA TAATTGATGA
    25981 GTAGTGCCTT TTTGGTAAGG CTTCTTTTAG CAGTCATGGG CATTATTTCC TTGCTCTTCT
    26041 AGTTCAGTAA ACTGGAGCAG AGACAAATGG GGCTCTGAAG AAAACAAGCA ATGATTTACT
    26101 TTAAATCAAC TCTGGTGTAT ATTTGCCTAT ACATGTTCCT TTTTTCTGTT GCTATTCTGG
    26161 AAGTTCAAAC CCTCTGAAAT TCTTCATTGG TTAGAACTTG AATAGTGTTT AATGTTGTGC
    26221 CATCCTTTAA GAATGCCTTG GAAGGTTCAT GTATACTTAA GGTTCAGACA AAGCTGACAG
    26281 GAGACATTAC AGATCAAAGA ATCTGGAATC AAGTGCTTGT GGGTTTTGCA AACATGCCCT
    26341 TTTTTGCCAG AGGTAATCAG AGATTCAAAG AGCTGGTTTT AATGGAAGGT AACTAGTTAT
    26401 TTTCAAACTC CCTTCTGCAT AAGATAGGCA GAACAATTTC ATACTACTCA AATGGTCATG
    26461 GGAACAGATG TACACCTGCT GCCCAGAAGC TGAGGACCGC TGCCAGTCCA TGCTTGGATC
    26521 AGCTGATTAG GGGATGAACT CACCCCACTC ACTGTCCAAT TCCTAGAGGA AAAAAGCAAA
    26581 CAGGTCCTCA CAGTGAGGAC AGCCAGTTAT CCCAGGTGAT TGTACATCTG CAGAGAGCAA
    26641 ACAGTGTGTC ATGCAAGGGA GTCACTTTAT AATCTATACC TTACAGGCTG CATGGAATCA
    26701 CCTTTCTACT ATAGCAAAAG AAGGGAGCAG TTACGGAAAA ATTTAATCAG ATCTTAGATG
    26761 TTGCTGTAGC AAAGTCTGGG ATCATGTCTG CTGATATTCC TTGATGATGC CATACTGTTT
    26821 GTTGTCAGGC CCTTCCTTTC GGCTCTTTTC TTTCTTCTCT GCTTCCCTAG TCCATCAGGA
    26881 ACTCATTATG AGTTCTAAGA CGATATGAGG AACTAATTTT TTCTTATTTT CTCATGAGCT
    26941 TTTATCATGC TCTCCATGCA GACAACACTA ACTCTGCATT TTCATCCTAC CTGATGCTAT
    27001 CTTCAAACCA CCTTAGTCTA CCTTATATTG GTGTTAAGTC AAGTTCAGTG CAAGTAACAT
    27061 ATTCTGCTAT TATGAGGTCC ACTTTGTTTC TGGGGGTTCT TAAAACCAAC AGTGCTACCT
    27121 GAATCGTGGT ACCTCTCTCT GGTTACATAA AGCTAATTTG TGACTTTGAT GTTCTGCAGA
    27181 AAATTTTAGG AATCTCCATC TAAACAGTGG GGAATAAATA ATAAACTACT TTTTCTTAGA
    27241 CAATTTCCAT CCAAAAAATG TGCCTATCCC AGTGTATAGG ACTTATTAAT ATCAGATGTA
    27301 GAAAATTTTA GGAATCTCCA TATAAACAGT GGGAAATAAA TAATAAACTA CTTTTTCTTA
    27361 GACGATTTCC ATCCAAAAAA ATGTACCTAT GCCAGTGTAT AGGACTTATT AATATCAGAT
    27421 GTTGAAATGG AAGTTGAAAA AAAACCCACA AAAGCAGATA ATTATGACAT AGTCTGTCCA
    27481 AAGGACTTCT TTTTTTCTTC TATTTAGGCA ATGAATTCTT TGCATTCTAT AATATAAAAA
    27541 TTTGTAGCCC TTTCTGATTT ATGCTGCATG CTATAGTATA TTTAACTCCA TTACCCAATA
    27601 CAGCATTCAT TTGTTTTTAA TTTTGTGAAG TCTTTTCCTC AGTGGTTTGT ACCAGCAATT
    27661 CATTTCACTT GCAGAACACA AAACAAAAGC AAAAAAAAAA AAAAATCCTT TTTGGAGGAA
    27721 GATAATTAGT CCTTCCAACA ATTTGATTGA TTAAATACTA GCAGTATTAA ATACTCTTTA
    27781 AGTGAGGGGG TTGTGTAGGA TGAAATCACT TTCCAATTTA CTAATCACGA CAGAAACACA
    27841 GAGCCTCATC ACTGTGAGTG ATCTTCAATC ATTTGATTTA TTTCACTGTC CAGAGAAAGA
    27901 AGCAGCTATA CTGAAGTCAT TTCTGATGAA TATTTGTGTG TACTTAAAGA CCTCCAGTAC
    27961 AGGAGACTCC GTAATCTTCC CAGGCACTCT ATTCTGATGC TTCATTATCC TCCTAGAAAT
    28021 TTTTCCTCCT GTCTGCCCTG AACCTTCAGT TTGACAATCA GCTTAAGCTT ATACCTTCAG
    28081 GCCATGATCT AATCACTTTT TTCATTATAA ATTTTCGGTT AACTCACCTG CAGCCACATA
    28141 ATTGCTAGAG TTGACCTAAG GGAGGTGGTG GGAGCCTGTG CAAGGAAAAG GCTGGAACTG
    28201 TGGCTCACAT TTTCAGACTC TTATTGCTCT CCCTATCCAT CACGGATACG AAGAACAGGT
    28261 AGGCACCTTC CTATTTCCAG CAATCTGTTA TTACACTTCT CCCTTGGTCT CTTAGACTAA
    28321 GGAGGATGAA TTTTCTCAGT CCTGTCCTTC ATTTCCAATT TTAGTGATTG ACTCGCCATG
    28381 CTCCACTCGT TACCTTTTAT GTCAAAACGA GAGTATCCAA AACTGAGTGC AATATTTAGT
    28441 TGAAGCCTTA TCAGTCCTGG GCTGAGTGGA TGGATTGCTG TGTGTGTGTT GCATCCTTAG
    28501 GCTTGCACAT AAAACACAGG TAATGGCTGC GTTTTTGTAA TTTATTTAAG GATTCTGAAG
    28561 CCCATGTAAA AGAGCAAAGT TGGCCCTTGT CCTGTTTTTT TTTCATCTGG CATATTTAAA
    28621 CAGGCTTCTA ACCCAGAGAA GGGGAAGAGT ATTGGCCCTG TTCTCCTCAG AAGGGGCAGG
    28681 TGTGCACAAA GACATTTTGT AGCAAGGTGG TGATTTTAAA CTAATCCTGC TTCACAGAGT
    28741 CATTGTCTGG AAACACTGGA ACTGTTAATT CATGTTCAGC TCAGTCCTTG GGCTGGTGCC
    28801 TGACCAGCTC TTCACCTTTG CATTCTGAAC TTGGCTTTCA ATATACTTAC GGTCATCCCT
    28861 GGCTTGTTAT TGTCTTCAGA TTTAATAAGT ATGCTCTCTC TTGGATCATC CAGGTCATCC
    28921 ATTAAAATGG TATCATGCCT AGGACAGACA GCTACAAAAC TTGCCTTGGC ACAGCCTTCC
    28981 ACTTTGACAA CAAACCAGTT ACAACACTTC CTGAGAAGCA TTTTTTATGA ACATGTGTGC
    29041 ATTGCTCCTG TGATATTTTA ATGTATTAAA TTATTACACT AAACCCAGTA ATTTGGATTA
    29101 CAAAAACATT AAGTGAAACA GTATCAGAAG CCTTACTAAA AAAGAGATGT GTGATATTTT
    29161 GTGTTCCTCC TCTAACCCTG AATCCTGTCA ACCTGCGCTG CATGGAGTTT TGCTCCTGAC
    29221 AGGTACATAA TGTCTGTTAC TTACCCCTTT GTTTTCTCTG GTGCTTATTA ATTCCAGTAT
    29281 TTTCCTGGGA ATTAAAATTA ATGGGAGACT TCTATAATTC TTTGATGCCA GCCTTTCTAC
    29341 TCTCTTACAG ATTGATACAA TAATGATTGC CCTTTTCAGC TTTCAAGTAT TTTATCTGCC
    29401 TTCTACTAAT GGTTCTTGAA CCACTAATAG CTCTGAAAAG TCTTGTCACT TTTAAAGTAC
    29461 TCTAGAATGA ATTTTATTGG TTATGGCTGA TTTTAAAATT TCCAACTCAA GTACTTGCTA
    29521 ACCTTTTGCT TCTCTGTAAA AGACTGAGGT CTTACCCCTT TGTCATTGAT ATTGATTGTG
    29581 CTACCCACTG CTTGCACTTG ACATTTTGGT TAAAATTGAT GTAAGAAGAC ATTAAATACA
    29641 TTTGCCTTCT AAGCATCATC TATCAATTGC ATTCTTGGTT GAGTACGTCT TTATTCATTG
    29701 TCTTCCTACT ACTCATGTGA TGATTTCATT TTTAGTTACA TCCCTTGCTT GTTGCTCCTT
    29761 TCTGATTTTG CTCCTCTATG TTTGTTTCCC TTTTGTTCTT ATTTCCATAT TTTGTATCCT
    29821 TCCTTCTTCT GTGTGAGACT CATGAAAATT CAAAATTTAT TCAGACTGGT TTATAAATAA
    29881 GAAAAATCAT GAAAGCAATA TCAACTTCCT GATTCAGTAA TTTTATTTTG TGCAGGATGT
    29941 GTATATAAGG ATAGAAATTT ATATAAGTTT GTAAATTTTC CTGGAATATT AATAGCATGA
    30001 ATTGCTGCTG GTTTAATATG TAATCAAAAG GACTGATTAA AAATGAGACC AGTAAGTTGA
    30061 CCAGTTTGGC AATATTAATG GTAAGAATCT CCTGAAGGAG ATCTTATTTT ACCAGTTGTG
    30121 GTGTTATCAA ACCATAAACT AACTGTTTCA AGATCCTTGG CATAATAACT AGATATTTGA
    30181 AGCTTCGTGC CTACCTAAAA CATAAAAACC CCAGAGATCA CAGTTAAACA AGCTTTTTGA
    30241 TTTGGTAGGA CACCACCAAA TAAAATATTC ACTGTCACTC TCCCCTTCTA TTGTGTGAAG
    30301 GTTTTTATCT TTTGTTCCTT ACTGGGGCTA AGTATGTCAC CTCCATTGAT TCTGGAAGTG
    30361 AAACCATAGA CCTTGCTGTG AACTCACAAC CACATTCCCC ATGATACAGT AGATAAAATA
    30421 TCACTGAGAT AGTCCCAAAG TAGCATCTTT CTGACATGTG ACTGAAATAA TATAAAATGA
    30481 TTAGTTGAAT AGGTTATAAT TTTTGAATTT TTAATCTAGG ATATAAATAA ATGGGTTTGA
    30541 AAATTTTTAT TTTAGAATAT TTTGGCGTAA ATTTTGTTCA TCATATGATG TGTTCAAGCA
    30601 AACAGAGGCT TTGTGTTTTG CAAAAACCCT ATGTACTTAT GCACTACCCT TATGTCTGGG
    30661 AGAAAACCAA GTTTGTGTGA TGTCTTGCAG TACTTTAAGG CAGTATGTTA TGAATACTGC
    30721 TTTAATAACT TACTGTGGAG AAAAAGAGTA CTAAATTTAA TCATACAGCT AATATCACAG
    30781 TGTCACCACC CCCTTAACAG CTAAATGATA AAAGTGAGGA CACATCAGCA TGAATTGTTA
    30841 AGGTCTGTAC ATTATTCATT TAAACATCTG CTGTTGGTTC CTCTTTACAT ATGGGAATAA
    30901 ATTATACCAC ATCAGCACAT TCTTCATGCT TTGTATTTAA GCATTTAAAA GTTTTTTTTT
    30961 TCTATTATTA ATACTATTTT TTCTGCTTGG TTGGTAGCCC CTGAAGTTAT CAGTGCCTAT
    31021 GACTACAGCC AACAGTGTGA CATTTGGAGC ATAGGTGTCA TTATGTACAT GCTGTAAGTA
    31081 GCTTGTAAAA GTAATATAAA ATGTACAGAC CCATTTATAA TACAAGTACC TACAATTTTG
    31141 CACTGAAATA AAAAATAAAC CTGCATGCTA AATCTTCACA AAAGACTGAA CTCTTATAAT
    31201 TGTTTGTATG TAAACAATGA AAAATTCTAT GCAAAGTAAA GTAAAATATA CAGTTCAGTA
    31261 TTAAAAATTG AGTACTTGAT TTATGGACCA CTTAATAATC CTGAAATAAC AGCATATTAC
    31321 AGAATACTGC AGTGAAACAC CATAAAACCA AACTGATAGT TTAGGCTTCC ATTTTTCATT
    31381 GTTGGATGGG TCTATATATG AGAACTAAGT AATTGATTTA CAGATTATTG GTCAAACCCT
    31441 GAAATGGATT GCATGTACTG TGTGATCAGG GCAAAGGCTT TTCCTCTCCA CCTCTGCCTG
    31501 TGGTAACTGA GATGCTCGAG GGCTGCCTGG TCTCCCTGTA CGGGTTACCT GAGGCCTCTG
    31561 AAAGTTTATT AGCTTGCTGT TAGAGGAAGA AATGAAATTT TACATTTGTA AGTGTACACA
    31621 CATGTTTTTA ATCAAGCACT TAATCATTTA TAACATTTGT CTTAATCATG GAATAAGAAT
    31681 TCCTCTCTGA AAAACCTTAA CCTGCCCATA CTAGCTAAAT AATATAAAAA GGCACCCCAT
    31741 TAATTAAAAA TAAATTGTTG CAGAGTACAT AAATTACTGT GCATATGATG CAACTAAAAT
    31801 GTCACATTTT ATTCAGGGAC TTTTTTCTCT CATAATGCAT TTTTCTCTTT TTTCTCTCCA
    31861 CTTTGTGAAT TTCTTCTCTC AATTGCCCCC AGATGATGCT TTAATGCCCA GGTTATAGAA
    31921 CACTATCATC ACCATTTCGG TCATTATTAT TTCTGTTCTG TGATTGTTTT GCTTTTCTTG
    31981 CACATAGCTG AGTTCTTTTA TAACTTAAGA CTGCACATGG ACATGTGGAC ACAGACCCAA
    32041 TTTCATAACC TTCTCTTTTC TGGACTGTCT TTGTTTGTTT TTTTTTTTCC ACTTTGTTTT
    32101 GATTCCTCAG TTTCTTTTCC ATAAAATTAG CTCACTTTTC TTCTTGTGTC GGCATTATGA
    32161 GGTGTTCATA GCTTTATTGT TGCTATTTTA ATTTTATTTT TTTTATTTCT AAAATCCATG
    32221 TGTACTATTT ATGCTGATAC AGAATGAGTT TTATTGTTGT ACTTCAGGAT ATTAATGTTT
    32281 GCATCATGGT AGTAGAATTT GTACAACATA ATACAATAGA ATATATCATA AAATGTTTGG
    32341 TAGAACTGGG GTGGTTTGAC TGGCTAATAA GAATCCAGAG CAATGCCTGC AATCAGCACA
    32401 ATTCACAGCT CAGAACTTGT AAAATTCAGA GCAGTGAACT GTGTTGATTG CAGCCAGAGC
    32461 TTAGAACTTC TGACCTTCTT CCTTAATTAG CAATATAAAT ATTTCTTAAA ATTAGCATTT
    32521 TGTAATCACA ACAGTGTCAG AACAAAGTAA CATTAATTCA CCCCTTGTTG TGTTGACTAC
    32581 CCAAGAATGA AAACACCGTG TATGAATTAA TAGAATGCAA TTCACACTCC TTTTTATTGC
    32641 TTAATTTGAA GACAGTAATA CAAAAGCCAT AAGATCATCT TCTGATTTTA ATTCTGTTCT
    32701 TGCAAATTGC TTTTCTTCCC ACCCCTGAAT AATAGCTTGT GCTCCTGGTG ATCCTCTAAT
    32761 GGGCTTAAAG ATACTGTTAG AGCCATTATT GTTACCATCA CAACTTTGAC CCTTCCTGGC
    32821 TCCAGCTAAT GCCTCCCTGG TAATTTCCTG GCTGCCAGGG CTCTCTTTGC AGTGCACATG
    32881 GCATGCTCCA TCTTGGTACC AAGGGTATTA TTGCCATGAC AGGCTCAGCC TCTGCCTATA
    32941 TGGGGAGCAC AGGCCCCGAG GTGACTCATG AACTCTGTTT CCATGAATGT TAATGCACAG
    33001 GGTTGCCTCT GCATAACGGG GCGATGCCGC TGTAATGGAT TTTTATGTGT AATTTAAACC
    33061 GAGGTGTGCT TTACACTTTC CATTTCATTT CTATTCTAAC ATGCGCTAAT AGAAGCAAAC
    33121 ACAATAGTAA CCAACAAAAA GAAAATCCGT TAAAATACAA AAGTATGTCA GCACATTGAA
    33181 AGGGTAGAGC AGCAAGAGTC CTGCTGACGA GAGGACGGCC CATGTGCTGC TCTCTAATAG
    33241 GAAAGGGTCA GGGGCTTCTT TTTCCTGTGC AATCTGCACT ATTGGATTTC TTGCTCATTC
    33301 TTCCAAGAGT GTTCAGAGGC TCTGGGCCCC GCAACAGTTC TTGAAAACCT TTGTGCAACT
    33361 GAAAAAGCCC AGGATGTCTA ATAAATTACT TCCTGCATCA CAGCAATAGG AAACCTATTA
    33421 AGAAAATGTG GTAATTCTCG CTCCTTTCTA AAGGCACAGA AAATTTCTTC ACAGATTTTT
    33481 GAGGTGCCAT GTGATGTGTT TCACCTACTT AACTTGATTT CTTCAGCTGA AGTTATCTGT
    33541 TGTCTGTCAC TGCCTTAGCC TGGAGAGAAT TTAGTCCTAT CTGTGCATAG CAGAATAGAG
    33601 GGCATTGTCA CCAGCTGATA CTTATGGTAT CGTGTTCTGA AATGAATGCA TTCTGCCCCT
    33661 TTTCTGTTCT TTAAATTGAG TTCCATGTGG ATTTAAGTCC TGAGAGAGAT TGGGAAGGAG
    33721 AATTGGAGGA TAAAAGAAAA CAGCAACTTT TGTTGAAGAC TTTTTGAAAT TTAAAAGTTT
    33781 TGGGGGAAAT GCACTAAAAT ATTAATTTTA TGTTTTACCT TAAAAATTAA AGCCACGTGA
    33841 ATGAAACAAC ACAGTATTTT ACTTTGATAT AAAGTGACAG GCATCCTTCA CTAGGATGTG
    33901 ACAATTACAT TTTTCAGTAG CTACTTCTGT GTTCTGGGAA TAGAACTAAA AACATTATTT
    33961 ACTGCAAATA ATTTATTTGA TGAAGTTAAC TTCTTGTTTT TGGTCTCAAA TGATCACAAT
    34021 TAGGTGTATT AGTTTCTCAA AACTATTTTC TATGTAATTT TTGCAAGTCA GTTGTGTATG
    34081 AAAAGTATGA TGTAAAATCT ATTAGAAATT TAATCTGTCT TTATAAGTTT GGATTGAAAA
    34141 CACAGGTCAC ATGATACGGT TTTTCATTCT ATGTGATTAG TAAAATACAG ATCAATATTT
    34201 ACTTTCAAAA CATATTTTGT AATAAACATT TGGAGTTGAT ATTTCTGGTT AATACTTCTG
    34261 TTGGTACATA GTCATAGAAA CCAAATACCA GCAAGTCTGA TAGTAAATAC CACTGTCTGA
    34321 TGCTAAAACC ATATTTTAGG AATGCATTTG GTTTTAGTTT AACATATATT TCCTTTTTTT
    34381 TTTTTTATTG TTACCACATC ATTAAGAATA CAACTTGTGT AAAGGAAACA GATGATACAG
    34441 AGTGACTAAA TTGTGAATGT ACTGACATTC AGATACCACA TTTATTCAAA TGTTTTACTC
    34501 AAAATAATAA AAAATAAATA CGTGAAAAGA ATGCAACCAA GGTATATTTT TGTGAACATA
    34561 TATACTCTTA ATACGGATGC TTATGTGTAA GTCTTAACAT TTTCCTGACA TTTTATATAT
    34621 TTTCTTTTTT ATTATCCTAT TTCTACTGAC AACTTATTTT GGATAAGGCC AAACAAGGCA
    34681 ACATTCACAC AATGTAGGTA AAGAAGATAC AACTAGACAA CAGAACAAAG AATGAAGAAT
    34741 TAAAAATGAT ATTTTGTTTT CTCCGAGTAC TTTTGGATTT ATTTTTTCTT CTGAAAAATA
    34801 CTTCTTTTGT GGCAGTAAAA GATATTATAC ACTTCTATAA TTTTCTATGA ATCAGAGTTG
    34861 CTTTAATTTA CTGTTACTCA ATGAAGAATA GCAGCTTATA CTGAGAATTG AACACATTTC
    34921 ATAGATTGTA AGCATTTGGA ATTGGGTTTT GAATATCAGT CCCCTTGACT TTAGGGACAC
    34981 AAGCAACTGC TATGTATGAC TAAACTGACT TATAGAAAAA GGTCTACAGA ATAAAAGTAT
    35041 CTAGTAATTC TTATACTGAG TCTATGACCT GTGTTTGAAC TAAAACTTGT TTTTTAAAAA
    35101 GACAACTGAT GGAGACTTCA ATGTGTAAAT TGAGAGTGGT CTGTTTTGTC ACGTTGCTGT
    35161 TGTTTCAGTT TTTGTGATTG TTATTAAGTC ACTAAAAACA GTGAGTTCGT GAGACTAAAA
    35221 CAGTGGTCCA TGAATTAATG ATGGTTCTTA TCATTGAAAT GTAGTGGTTG CTATGACAGA
    35281 ATTGTTGAAT TGTTTAACAG AAGATATTAC TTGGACATGA AATCAAAAGA AATTGTAAGT
    35341 ATAAAGTGTT TGCTGTAAAC AGTATTTCTG TGATAGAAAT GTTGCAAATG GTGGCAGCAG
    35401 GTTCTCTTTC AGTTAGGCAA GGGATCTGGA TGGGTTAGTT ATGGAATAGC AAAATATTAT
    35461 ATATGTTCAG TTGAATTTTT TCTAGCTTAT CAAGCTAGGT ATAAATTGTA TCTAGATACA
    35521 AGTTGTATCT TGTTAAATCT TTGGCTGTTA CTTAAAAAAT CCATATAATA GCAATTATCT
    35581 TTTACTTATG TGGATACCTA GTGACCAAGA TTAAATTGCC TTTTAACCTC TTAACCTTAT
    35641 TCCCTTAAAA CTCTCTGAGA CACATTTTTA GAACTGGAGT GATTTTTGTA GAGTTCTCTG
    35701 AAGTTTTCCC AGTCCTGCCA ACTTTTCGTT TTCAGAGTCG TCCTATAATA AATAGTTTTT
    35761 GTCTCACCAC TGAAAAATAG TACGTATTCA TTCACTGACT CTGAATTTCT TTTATAGGAG
    35821 AATTTTGCCT TTTATAGGAA GCTTAGAAGA AAAGCTTTTG AACAAATGAG AAGGGAAGAC
    35881 TTGTGTTTCA AAAATTTTGT CTGGGAAACA GTTAGTGAGG CTGGTAAGTA CACAATGCTC
    35941 TTACAAAATA AATGTTGACT GTATTGTAAT GAATTCCATA TATGTAGTAG TTTTGATATT
    36001 TTTATTGCTT TTAAGTGGTA CACATTTTCT GAAAAGCCAA ACTGATGTTA AAAATAAATT
    36061 GACATAAATG ATATTGTGGA CTAATTTCAT AGCATTGTAA GTAAAACAGT CTCTGCTGAA
    36121 TTAAAGCACT CAGTTGAAAA TGTGTCTAGT TGGGGTTAGC AGAAAAGAGA GGTATTAAGT
    36181 TGTGGGGTTT TTTTTCTAGC AAAATAAGTT TTGAAAGTAC TTCTGAAAGT CGATGCTGCT
    36241 CACCAAATCA CAGCTAATGA ACTACTTGAT AACCGGTGGA TAGCAGTGAG TTTCAAAGAG
    36301 ATGTCATTTC TTTCCCTTGT ATTCTGCCTC TTACTTATAT GGTACATAAA GTTGCTGTAT
    36361 TGCCTCAGTG GAACCCAGTA GGGTGGAAAA TTAAAAAAAA TGCAATCTAA GCAACAGAAC
    36421 ACTTGTTAGG GGTTTTATCC AAAGCTCCCA AATCCGTTAA CATGTTTTGC TCGTATCCCA
    36481 CTGGCTTCTG ATAAGTCTGT TAACTAAGAG ACGCCTTACA CTCTATTCCT TACCCCAACA
    36541 AACTTTACCA AATGGAACCC ATGGAAGTAT GGGTTTGGGT TGGGTTTGAC TAATTTAATA
    36601 ATAATTTTTT TTTTTATTAA AAACAAAAAG AAGATTGAGC CACAGGACGA TTCTGAAGTC
    36661 AAGTGAAATG TAGTGAGAAG GGAACCTGGG AGCTCCCAGC TTGCTGATTG GGCTGCAGAT
    36721 CTTGTCACTG TGAGAATACT GAACTTTGGG CTGCCTGATG AAACAGTTGT GCTGTTTTGT
    36781 AGTTGAAATT AAAGCAAAGG GAATGGATAT AGCTGCTACT TAAACATAAC ACTGATGATA
    36841 GCGAACTCTA ATTTCTACCA TAGCTGGCTG CAATGCCACA TAGAAAGAGA AACTCCTGTG
    36901 AATCATTCAA AAGTATTCTG GTATGTGGGA GGATAAATAG CTCTCTCTAT TCAAAATGGA
    36961 GCACTGGTTT TGGCTCACAC CTTCTTCTAC AAAAGAACCA TTCTGGACTA GCATGCAGCT
    37021 TTCTTCCTTC CTGCTAATTG AGTGAAGCTG AAAAGGAAGC TTTTTTTTCA AAGTTTCAGT
    37081 GCAGTCTTGT ATGTGGCAGA ATAGCCCCAA GCAAATGTGT AAGTCTAAAA TGGCCTGAAA
    37141 AATGAGGCAA TTTTCATCCA GCGCTGCCAT ACTAAAAGTA CCATCCTGTC TTGCTTTATG
    37201 TAACTGAAGA TATGGAGAAC TATGATCTAT GTGATTTCAC CAAGTATATT CATGAAGCTT
    37261 GAGACTGAAT TCCATATGAA CACAATTGCA GGTAACAAAA CCTTCCTATA GTTCATAGTA
    37321 AACCATTCCT TCCCTCCGTA CTATACAACA TTTCAAACAG AGTAGATTTT AATTTACAAT
    37381 ACTTTTCTTC ATTTACGAAG TAGGTAGCAG ACTGTCTATC TCAACTATAA AATATCTACA
    37441 AATGCAACTC CACAGTAATT GTCTTCTGTT TGCACTTCCA CAGTGAATGT GCAACAACTT
    37501 TAAGCATTAG TTTCAATGCA GAACTACATT TTATATTTTT TCATCAAGTT TGAGTGGTTT
    37561 CTAAATGTTG AGAGATGTTC ATCATAGACC GATGACAGAA TTCCCTCATG CCAGGAAATG
    37621 CACTCAGAGG CCTAGAGACA TCCTTTGGTC AGAAATGAGC TCTTGAAATA CACTGAATCC
    37681 ATTGGTACCT CCAGCTGATC TACTCCTAGC AGTTTTAAGC TGGTTTCCTT GAGGGAAAAT
    37741 TTTCTGGATG ACACAATGCT TCAGACAGTG ATCTTGCCTT CATGCTTCAA TCTTTCCTGC
    37801 ATGTGATCAG CCAGCAATAT AATATATATC GCTCAACACT TTGTGCCTCA CATTGGGCAT
    37861 CAAGGACTGT CATGATTTAA CCGCAACTGG CTGATATAAT ATATATTGCT CAACACTTTG
    37921 TGCCTCACAT TGGGCACCAA GAAGGACTGT CATGATTTAA CCGCAACTGG CAACTAAGCA
    37981 CCACACACCC ATATAAAAAT TTACTTGTGG CAAAGAATTC CTCAGCTTCA GTAGTCAGAC
    38041 TGTAAAGGAG TCTCCCTTGT TGTTCCATAC TTGCTGTATT CCATCTGCAT GTTCCATTTG
    38101 AAGCCCCCAA ATAAGTTACC TCATTTTTAT TCTCCTATCA TGCTTATGGT TTTCACATCT
    38161 ATTACATATT GCAGTGTTAG GTGTTTTTCC ATTTCTAGTA AAAACCTTAG GTTTTTAGAA
    38221 GATTATCAAG AGAAAAATGT GGACTTAAAG TGAGAAGTGA CACTATTCCA AATTCGTTAA
    38281 CAAATGCTCA TGAAGTTGTT CTAATAATGG CCTGGTTTCC AGAATTACAG AGCACCTGTG
    38341 GCTCCCATCC TCAGCAGGAG TTGTAGATGC TCAGTACCAC TGAAAATCAG GACACCAGTT
    38401 TCTACTTCGT GCTTGTGCCT TCACAGTCTT TGTGATTTTA CAATAGCCAG ATGGGGAACG
    38461 TGAAAGTGCA TTATCATGTA GAGAATTCCG CGTGTAAAAT TTAACCCCTT GGTGCCATGT
    38521 GACACATGAG TTTCTGCATA GGAATAAATG CATTTGGCAC CACAGTCTCC CACCAGGAAA
    38581 TCCCCACCAT CTGTACCAAA AATTTATGAA GTCGTAAGTC ATTCTGTATG ATTAAAACTG
    38641 GCATTTCAAA CATAGGTGCA GCAATTTTAT ATTCCAGAAC AATACTTTAA CAATAAAAAT
    38701 TTTAATTCAA AAGTTACCAT GTTCTTACAG CTAAACAAAT GACCTCAAGC TCAATTCAAG
    38761 TTAGTGGATA CCTCTGGAGG TTTATGTGTT GTCAGTTTGA GACCATATAT AGTTTTGGCC
    38821 GGGGGCTATG CAAAGGGTTG ATGATTAATT ATTTACCAGA AATACTAATT AAATTCTGTT
    38881 ACTAGTTTTG ATCATTCTGA TCTTTATACT AGCTAAAACT TTTTCAGGCA CATTTAAATT
    38941 TTTTCATCTA CTGGAATGTA GGAGCAAATA GATGACATAA TAGCAGAATA TTTTTAAGTT
    39001 TCTAAGAAAC ACAAAGACTG TATCACCACT ACACGGTGTT TCTGCATAGT CTGTAGAGTA
    39061 TATTTATATA CTGAGTATAA TATTCGTGAA ACAAAGGGTA AATCTAATTT TGCAATAAAT
    39121 ATATTTATGT ATACATACAG TTTGGGTTGA TACTATAATT TCCAATTACT TTAAGCTACA
    39181 TTTTAAAAAT AGGCTCTCTT CCATTTGTTT TCTACCTAAC ATTATATATA TATGTGGATT
    39241 GAGATATATT GTAACTATAA AAATAGTCTA CCTCATTTTC TTCAGTTTCC ACTGTGAGAA
    39301 TTTGTTACTT TCTTAAGTCT GATTTAACAG AAGGTGATGT TTCCTTTCAG GTAGTGGGGT
    39361 GGTTTATTTT TTTTTTCTCC TGTATTAATT TTTGTTTCTA TCAGAAAAAC TTCTGAGCAC
    39421 GTTGAAGGTG AGCTCTGGTT TATAATTCTG TGTTATTGTT GTGATTTTTG GTGAAATTTA
    39481 CAGGTATGTG AGTATGTTTG ACTGAAGAGG AAAATGTTAA AACCCTAAAT ATAAAATTTA
    39541 TGTGTACAGC ATGTGAGATT TCTTGTTTCT TTTCAGATTG ACTTTTACAA GGAAGTGAAA
    39601 TGCCTAAAGC CCAGATCCTC TTGTGTCTGA CTTACAACTC CAGTTCAGCA AAAACTTATG
    39661 TATGCATTCC TGTTCTGCAA ATTGTTTAAG CATATTTCCA AAAGAATGTG TGGACTTGAA
    39721 AAATTCAATT CAGTGAAGGA CTGGGATGTC CTAAGGATGT CTAAGGATTC TGAGAAGAAA
    39781 TCTGCTAAGA GCTCTCACTT TAATGGTGAC CTCTCCCTTT CCCATCTTAA ATTTTCTCAG
    39841 CTCTCTGGAT TTTTGTGCAC CTAGACCTCC ATCCCTTGGG ATGTGCTAGG CTGTTCGGAG
    39901 AGTTGTGGCC AAACCAGACA GTTTCCTAGG AGAACACAAT AAAAATCATG GTTTCTTGTA
    39961 GTAACTAGCA TTGATACAAC CTTTTTGTGT GGCAGCCCAG TGGGCGTACT AGTTACTGAA
    40021 GATGCAGGAA ACCCAGATTG AACATACAGT ATAAACTTGC CCAGAGGCAA AGGCTGGTGC
    40081 TAGGTTAGAA CACGGCATTG GTTTTGATTC CCTTGACCAA AATGATGACA TTTGGGTTGG
    40141 ATGGCTTGTG AGAGAGCCAC TTTCTCTGAT TCTGCAGAGC AGGCATTTGA CAAGAAGGAT
    40201 AAGGGCTAAA ATATACCTAC TACACAAGTG CATTTAGTAC ATACACAAAT ACCTTCACTC
    40261 TGCACAAATA CAGAACATTT TATGTTTCTG TGGATCAGTC TTCTTTTTAT TTATTGATGG
    40321 TTGTACTGAA GATTTCCCTG AATTAAATGG AAAGCTTTTT TCTGTATAGA TAAATCAAGA
    40381 TTTATTCAAG TTGCTCCTTT TTTGCCTTGT CCATAGTTAC AGTGGGTTTG TTTTTAAACT
    40441 CTAGGACCTT TCTGTATGCA TCAAGACTTT TCTCTGGTTA TGTCAACTTT TCCCATGGTA
    40501 TCAGAAGCAT TTTTGCTATT TTCAGGTATC TTGTTTTTTC CATTTACTGT GTATCTTAAC
    40561 TAATTTGAAG GTTCTTCTGC TTACCTCTAC AACATTTTAA TTCTTTCAGT GGAATGCTTG
    40621 TTGGATTCTG AATGCCCAAT GATAACAAAT CGAGGATTTA ACAGTTCTAT TTTCTGTTCT
    40681 TGGTGTTATC TAAAAATTTT TCTCCCCCCA ACAGAGTAAC TGAATTATTA TTCCCTAAAA
    40741 TCTCAATCTA AAATATTCCC GACTTATGCA TTTAACAGCT CTTGTAAATG ATCACTTCAA
    40801 CCTGTCCTTA TCCTTGGTGT TTCTAAATTG GTGCATGTGC CACTGAGATT ACCAGAATAT
    40861 AGGTGCTCAT CAGGCTTCAA ACTTTGCATG TCACACGTGT CCATGGAGAA AATTATTGCC
    40921 TTCTCTAATA GTGGTTTGTT TTCTCTGCAT TTTTGTCTTG AATCCTGAGA AAAGGAAACA
    40981 GAAGAAACAG AAACAACATA ATCTGTCAAT TAGTAACCCC CACGCCTGTT ACCAGCAGTT
    41041 GGCACCAGGT GCTACTGAAT TAAACCCAAC AGGTGTTCAA ATGAGCCAAC ACAGATAATT
    41101 AACTTAAATG GTCCCATTTT CTTAAAAACT GCCAGGAAAT AACCCCCCTC TTCTCTTTTA
    41161 CGGGGTATAC AATTATCTGG CACTCTGTAA GGCCTAGATC TTTTTAAAAA GGCCTAATCT
    41221 CAGCCTCTGA TTTTGTGGGC GCAATTCACT GCACTCTACA CATTTAACTA CATAATTGCT
    41281 CATGCAAAAG AGGTAGTTAA AATGTGTGTC ATCAGTTATG CCCACAGTTG TCATAATTGC
    41341 AGATGTAAAT CTGCATCTGC AGCAGATGAG GTTGTTTTGC ATAATCCAAA TTTACCTTAC
    41401 TAATGGCTGT GAGTGTTTAT GTCTTGATCA TTTGGCACAC GTGTGACTTT GCTGTTTGTT
    41461 TCAAACAAAG GAAATACTTT CTAAATGCCT GTCCTTGTGT GAAAGAAAAC AAATAGCAGT
    41521 TTGGAATGAG AATTGCTAGT CTAATAAGAT GGGGGAAAGA GCTCTAAAAA CTGTCTCATC
    41581 TGTGACCTCT TTCCTCTGTT GGATCCACTG TGTGACCCCA GAAAAAAATA ATTGTATTTC
    41641 CTGTGCTGCA GTTTACTAGT CCATATAAAC TACCTAGTAA CTACATATCA TTAATTAATA
    41701 TGAGAAAAAT GTATCCTGTA TCAAATTCAA AGCAGAATCA TTATTGCCAA AAAAAGGAGG
    41761 GAGATTTTGA CAAGTTCGTG GTGCCTTCCA CCTAGAAACT GGGAAATAAA AGATACTGAA
    41821 GTCTGCTGTC TCACTCAGAA TCATAAAGAA ATCATAGGAC ATCTGTCAAC TTTGAACAAC
    41881 TTAAGAGTAA ACAACTATTA CTCGTGCCAA AATAAGTAAA TTATATAAAG ATGGACAACA
    41941 AACATATCCT GAAGTGTTTT GCCTCTTTAC TTCCCTGAAA CCTTTAATCA GAGAGCTTTC
    42001 ACTTTCCTGT AGCATTGAAG AAAATCTAAC AGCAGTGTGA ACTCCTAACC TGTAAGAGGA
    42061 CATCCACTGA TAGTATTTTT GTCAGAGTAC AAATTATAGA ATTGTCTAAA ATGTATATAA
    42121 TTTATTTGTT TCATACTAAT AGGCACCCTG CCAGGTAGGC AGTTTCCTTT CAAAAATCCA
    42181 TTTTGCTGTG TTTTACTAGC ATTTGCTTTC TTTACTTTTG TCACAAACGT TGCTAGGGTC
    42241 AGGGGGTGGG TGGTGATGAG GCCAGAATCT GTAACAAGGA TTCCTGATAA CTGCATGCTT
    42301 TACTCTCTGA GAATATTCTA GGAAATTGCT TATAAATGTG CTTGAGGCAT TGTAACATAA
    42361 GTGCTTCAGT CTATGGAACT TTTTACTGCT ATTTTAGGTT GCTTTCTATT GCTTATTTTT
    42421 GAGCAGAACT TGTTTTAAGC TGGACAAATA GGAAATGTAT TTCAAAGTAC AATGAAACTG
    42481 GTATGGTTCT CACAAGTGAA TTTCTGGTGT GTTGATTAAA CTCTTTAAAT AAAACAGGTG
    42541 TTAGAATAAT GGCCTTTACA AGTTAATTAA TCTTCGTTTT CAAAAGGATG AGCTACCATT
    42601 TGGCTTAGGT TTATAATACA TATGTGTAAA TTATGATGTG ATTTACTGTG CCAAAGAAAA
    42661 AGTCATTCTC TGAGGACAGG TCTCACAGTA GACTGGCATT GTGGCACACG ATGTGAGCAA
    42721 CATGCACACA ATTCTGCTTG GTTGAAAATA TTTCATAAAT ATATGTGCTA TCTATGTTTT
    42781 GGTTTATTCA AGCCATTTTG CTGAGAATAT CAGTCTGAGG AAACACCAAC TTTTTAAATA
    42841 TCTTCTGATA TTTATAATAT TGAAATTCCT CTTACTTCAT TTCATTTAGG TGAAATATTT
    42901 CTATTACAGG GCCAAAATAC ATAAGTGAAA ACTTGGAGAG ATTTTATTTA CACTTAACAA
    42961 AGAAAGACAT TTTTGA
//
