# Supplementary material for: The serine/threonine kinase 33 is present and expressed in palaeognath birds but has become a unitary pseudogene in neognaths about 100 million years ago
Source: BMC Genomics. 2015 Jul 22;16(1):543. doi: 10.1186/s12864-015-1769-9 (PMC4509753; doi:10.1186/s12864-015-1769-9)
Supplement: Additional file 3: — Contains the stk33 sequences from all birds examined in this study. [file 12864_2015_1769_MOESM3_ESM.zip › Aves stk33 sequences/Neognathae/Meleagris gallopavo (turkey) stk33 pseudogene.gbk]

LOCUS       Mga_stk33_pseudogene     40076 bp    DNA     linear   CON 25-MAR-2011
DEFINITION  Meleagris gallopavo serine/threonine kinase 33 (stk33) pseuodgene.
SOURCE      Meleagris gallopavo (turkey)
  ORGANISM  Meleagris gallopavo
            Eukaryota; Metazoa; Chordata; Craniata; Vertebrata; Euteleostomi;
            Testudines + Archosauria group; Archosauria; Dinosauria;
            Saurischia; Theropoda; Coelurosauria; Aves; Neognathae;
            Galliformes; Phasianidae; Meleagridinae; Meleagris.
COMMENT     This record uses data from DDBJ/EMBL/GenBank entry ADDD02026851 and 
            ADDD02036761
            We downloaded the assembled contig(s)
            from the WGS project and performed a local BLASTn search with our
            genomic stk33 sequence from the African ostrich (KP072780) in order
            to identify the corresponding contig(s). We then used nucleotide
            and amino acid sequence comparison in order to identify the stk33
            exons.
FEATURES             Location/Qualifiers
     Source          1..40076
                     /organism="Meleagris gallopavo"
                     /mol_type="genomic DNA"
                     /db_xref="taxon:9103"
     Gene            1..40076
                     /gene="serine/threonine kinase 33"
                     /note="Exons have been identified by sequence comparison
                     with the stk33 sequence from African ostrich (Struthio
                     camelus) [KP072780]. Remnant exons contain several stop
                     codons and frameshifts within the ORF coding for stk33. 6
                     Exons have been lost due to large genomic deletions."
                     /pseudogene="unitary"
     Exon            1..103
                     /gene="serine/threonine kinase 33"
                     /pseudogene="unitary"
     Exon            20183..20452
                     /gene="serine/threonine kinase 33"
                     /note="frameshift"
                     /pseudogene="unitary"
     Exon            21711..21827
                     /gene="serine/threonine kinase 33"
                     /note="frameshift"
                     /pseudogene="unitary"
     Exon            27008..27082
                     /gene="serine/threonine kinase 33"
                     /note="frameshift and 1 stop codon within the ORF for
                     stk33"
                     /pseudogene="unitary"
     Exon            31021..31117
                     /gene="serine/threonine kinase 33"
                     /note="frameshift and 2 stop codon within the ORF for
                     stk33"
                     /pseudogene="unitary"
     Exon            31518..31603
                     /gene="serine/threonine kinase 33"
                     /note="1 stop codon within the ORF for stk33"
                     /pseudogene="unitary"
     Exon            37804..37868
                     /gene="serine/threonine kinase 33"
                     /note="frameshift"
                     /pseudogene="unitary"
     Exon            38865..40076
                     /gene="serine/threonine kinase 33"
                     /pseudogene="unitary"
ORIGIN
        1 AGAGACTGGT ATCCTTCCAT ATTTAACGGC GTGTCTATTT TCATTTTGAA CTGAATTTGC
       61 CAGAAAGTAC AGGGTTTAAT TTTGATATTA AAAGTATTCT TAGGTAACAG GCAATGACAT
      121 CTTTCTCTGT TTGCCCATAG CACTCCCGTT TATCCAGAGA TTAGAGGAAA GGTCGTTTAA
      181 GAGTTACTTT ACTGAAATGT AATATATTGG TGATATTAAA TGCCATTTGA CTAAATCAAG
      241 CCACAAATAT ATCCTTCAGC TTTACTGCTA CTTTATTTCC CTCTCTTCCA ATAATGTAAT
      301 CATATCCTGA TTATATCTCA GTACAAACGC TCAAATTCTT TGAGCATATC TACTTCATAA
      361 TTGTTTAGAT CCTAATCTAA ATAATAAAGC ATTCTTTACA GAGATGTTTT GTTTTATATT
      421 ATTCATATAA ACACAGAAGT AATGCTCTGC AATAAATTTG TTTTGGTATT GTAAAAAGAA
      481 AAATATAAAT GAAAAGAAGA CCAAGAAATA GACTTCTAGT CAAGAATGAG GTACAGGGGT
      541 TAGATGCAGT ATTTTGCTTC TGTCCCTATA GCTGCTTTGT AGTTAAGATA TGGCTGTAAT
      601 TTCTCAGAAC ATTGATATTA TCCTTACACA AACAACTCTG TTAAAAAATA ATTTAATGAA
      661 AAACAAATTT ATTTTTGTAA TAATGGCATG CAAAAGGCAA ACAGTGAGCA GGGTAGACTG
      721 TGTCTGGCTG TCTTCCAACA TTGGAAACGT GGCAGAAATG TTGTTCTTCC AAAAGCAGAT
      781 CCTTCTCTTA AAATTCATTA TTTAACAGAA ACAAGGAAGA TTTGTAGATT TGCGTTGGTG
      841 CAGCAGTGAT TTTAAACCTC CATCCACCAC CCTTAGCCCC TAGAAGACAT TGGTGTATTG
      901 CATGTTCATT CGGGCTTGGG AGACACAAGA GGTGCTCAGC ACATTTTGTG GTTTACAAAG
      961 AACTAGGTAA AAGAAAGTAT AATTATTAGG CATAGATAGA ATTAGAGTAA AAAGCTTTTA
     1021 ACTGCTTTCC AGGAGGACTC ACAAAATCAG ACTTTGCCAG ATCTATTTCC TCCCAAGTCT
     1081 CTTCACAGTC TTTTTCTGAT TCATTTGGGA GACTTCCTTA TCTGTGCATT GCTCAGTAAG
     1141 GGGTATGCCA TCTGCATATT ACTGCAAATT AGAAGATTCA TCCATCGACT ATCTTAGATG
     1201 AGAATGGCTT TCCTGCAGGA ATTTGTTAAA TTGTATAAAT TTAATTCTCA TATCCCTTCT
     1261 GGAATATTGA ACAAAACTCA TTTTATGACT GCAGGGTTTT AAAGCAGAAG GGGCAGTAAA
     1321 CTAATATAAT TAATCATTGT GTCATTGCTA CAGAATAATG GACTAATTCT CTTCCTAATT
     1381 TCCAGTTACT TATCACTTAA ATCTCACAGG GAAAGCAACA CTGTATAAAA GGTAACAAGG
     1441 AACAGCCAAT TAAAAAAAGT GGGTTGTTTC ATCCTCTTAA GGAGGTGCTA CAGATCTGAG
     1501 GAAGATCTGC CTGTGATTTA TTAGTTCCAT TTGCTCTTTG AGTTTTCACG TGCAGTTAGA
     1561 TATTTTTCAG AGTCTTTCAT GTTTGCAAAG GAAAAAATAA TGTATTTACT CATTTCCTCA
     1621 TATTTGTGTA TTAAGTTTTC TTTTTTAGAG ATATTAAAGT GTACAGAGTA ATTGGCTTGA
     1681 GTTAAAATGA ACCAAACAAG CCACCCAAAG CTCTTTGTAG CTAACAAATG TTTCTTCTTA
     1741 AAGTCAGCTG TGAAAAAATA AAAAATAATC CTGCAACGAC AGAACTGGAG TTGTAGTGTA
     1801 ACACCTTGTC CTAACTCAGG GTCACTTGAA CTAAATACTT TCGTTTTACT TACAGGCCTA
     1861 CTTTGCATGT TTCTTTCACA ACAGAATTCA ACTCAACCAT TAGAGGTTGG TGACAGTATT
     1921 CTTACATACA TTTTGCACAC ATCTAGTTAC TGGCTTTGCT GTGAAGACTG TGGGCTCTAC
     1981 AAAGTCTGGG TGGCTGACTT TGCAAGTTCA GGTTTGGTTT GAAGCAGTGA AGATGATCAA
     2041 TAGAATCATA GAGTGACTTG GGTAGAAAGG GACATCCCAA GATCATCAAG TTGCAAACCC
     2101 CTGCCACAGG CAGGGCTGCC AACTGCTGGA TCAAAGTACT AGAGCAAATT GCAAGGAGCC
     2161 TCATCCAACC TGGCCTCAAA CACCTCCAAT ACTTTTTGTA TCTTCCACTG GGACTGATAT
     2221 CTGGATGCTT GCAGAGAGAT TCAGGCCTCT TCTGCTAGAA TTAATGTAAG AATATCAAGA
     2281 GGATAAAAGA CAGTGAAAGG AATGAAGCTC TAGGATGAAT CTGTTCAGAA ACAGCTGAGG
     2341 AACAAGCTGG AAAAAAAAGA ATCACTGAAA AGACTGGAGC CTGTGAGGCA GTAGCTGAAT
     2401 CTAGGTGAGC TGTGGTAAAG ACAGAGTGGG AATCCAGAGG ACAGCGGGAA GTGCTTGATT
     2461 GGTAGAAGAG AAGAAGCTTT GTGACAGGTT AGAGAGGACT CCGTGGGGTG GGGAGTGTTG
     2521 GTAGTAGCAT AAGCAGCTAA TTGAACTGAA CCTAAAGGAA CTACCAACAT GAATCTTTTT
     2581 TTTTTCTTAA ACATGTATTC AGCATGAACA GTTACTTGTA AGCCAAATTA CAACCTAAAA
     2641 GGATAATTAG CATATTTGAC TCTACAGTAA TGTCATAGTT TTAATATTGG CTTGTAGTGA
     2701 GTTTAGTCTT GAGCAGTGTT GGTTGGAGTT CTCTTTTTTG GGGGGTTTCC TCTGGTAGTA
     2761 CTTAAACCTT GTGAAGAACT TTCTGAAAGG ATCAGAGGAA TGGCCTGTTG GATACCATGG
     2821 AGAATCTTCC TGCATGTCAT GCTGCACTGC TAAGCAACCC CCACTCTGTG CTTCTGATCA
     2881 GAGGACCCCT GCTGTGTCAA GCCATTCAGG AACAAAATAA CGTAATAGGT TGTGCAGGTT
     2941 TTCATCTAGA ACTGGCTTCA GGTATTTAAA AATATTTAAA ATGTTTTAAA GAAAATGCTG
     3001 GGAAATTCAT GCAGAAATTG CCATGCGGCA ATCAGTTCAT GCCAGTTATT TTGTTAGTAA
     3061 AATGAAATGC AGAACAAGCA AGCTTTTGAG TTTGATTTTG TTTCAGTCTG TCTGGAGAAC
     3121 ATGGTGTCAA GTGCCCATTT TCTTTTAAGA ATAGCCTTAA AGACTTGATT ACTCTTTGAT
     3181 CCTAGTATTG TCTTGAAGGT AGTTCAAAGT TATAAGGAGT TATGTATGCT GTATCCTAAT
     3241 GAAATGCTTG TCTGAAATTG TACTGATAGC CTGCTGTGAA AAAATCAATT TGCCATCAGC
     3301 AAACTGAATG TACTTGATGC TCAATTTAGT TCACCCAAGT ATTTCATGTT CTTTCCCTAT
     3361 GGTAAAACAA AAGGGTCCTG AGAATTAATT ACAGCAGTAG CATCTGCTCG TGGCAGCTTT
     3421 GCTGATAGAC TTCGTAGAAG AAGATAGTTA AAGAGTGAGG GAGATGGAGT GTGAAGTTTT
     3481 ACCAGTACCA TTTCTTATGC AAATACATTT AAATAACAGA CCTTTTTTCC TGTACATATT
     3541 TTTCTTTTTG CAGTGGACTA TTCACTTGCA TACAAAAACA GAAGATATCA ATTGCTTCAA
     3601 AGTAATTTGT GTTATGCCAG TTTTTTTTCC TTTTTTTTTT TTTTGTGGTA CATACTTCCT
     3661 GTACAATTTT TGGCTGTGCG ATGGAGCACT TGTTATCTCT ATGCTGGTAA TAATAGTTTT
     3721 TCCTTTAAAG TAAATTTCCA ACTTTATTGG AGGTCAATAG ATGAATGAGA ATCTGCTGAA
     3781 ATTACAGGTT CTTGAGATTC CTGACTGAAT CCTGTAGTAG AGTAATTCTG GCCTGCTGTG
     3841 CCAAGTACAC TGTGGAACAA CCTTGAATGC TGGACAAGCA TATTTTTATG TTGTGCAAAA
     3901 TCTCCATTGG CAGTTTTGTC TTTTTTAGCA TTAAAACATT AGTTCACTAA TGTGCCACCC
     3961 TAAGCTGGCA TTTTATTCCC TTGAGCATAG GTGGAATATA ACATGAGCAC AAGGTGCAGC
     4021 ACAAGCCCAC AGGGTATTGG TAATTTTTGG ATTTTAATAT TCTGTAATTT TGCAACTTAA
     4081 CATGTATCTA GGTAAATAAA TCTTCACTCA CCTGATGTAG GAATCAGATC CTGGTTCAGC
     4141 TGAAAGACCT CAAGGTATAA ATTCCCTTTC TTGGAATGCC TGAAAAAGCA TGATCTCTCG
     4201 AACCCAAGAA GAGATATTCA TTCTTAACTT CTCTATGATT TCTGTCATGT TGGGTTTGAA
     4261 AGGTGTTCAT TCCTGCCACT GTAGTTTGGA GGGAATCATC TTAGGTTTCT GTAGGAGAGT
     4321 GCCTCAAATT TGATATTATC ATAAACCATG ATGATGCCAG TAAAGGTAAC AGATTTATTC
     4381 TTGTTTGCAC AGGGGAAAAA TTTCAATTCA TATCATTATA ATAAAAAAAT TTAGTGAAGA
     4441 AGAACAGGTC TGTTGTCTTC AATAACTTGT TACTTGAAAA CGGAAAATGA TGGTCAGAAC
     4501 TACTGAGAAT TCTAAATGCT TCTAATATTT GTTTCATAAT TTCTGATAAG CTGTAAGCAA
     4561 GAATGACAAA ATGGCATATG GTGCTTTCTT GTCTGCAGGT GTAATATGCA CCTCTATGAC
     4621 TCCAGAAAAT TTGCTTGTGG ACCATTAATT GCTTGTACAT TTTGACTGAT AAGTCATTAT
     4681 CAAAGGAAAG ACAACCCAAA CTCATTAGAT TGAGCTTTTT CTTCTTGAAG ACATTTGGAT
     4741 AAGCTTTATC ATGTCCTTTG CTAACTTAAT TCTTTTCTAT ATATGCATAT AACATTATCT
     4801 TTAATGTTTC AGCTTTTATA TTGGATACAA TTCTTAATTT TATCTCCATT AAATTGCTGT
     4861 ATACCAATGC TTTTAACATT TTAACTCATT TAAAAAAATG TTGAAGCATT ACCTGGCAGT
     4921 GGTCAGACGC AGGAATAATT AATGCTGAAG TGAAAAGGGA AATACTTCAA TTACGTATTT
     4981 CTTAAATTAA TACTCTTATA AAACTGTGGT AACATAGTGT GACATTTAAT ATCGACAGCT
     5041 GCATATCTTA TTTCTTTTAT CAATGAAAAT TTTAACTAAG GGTAAAAGAG TGGGTCTTTG
     5101 CTACACATTG GTCTATTGAA AAGCATTTCT CTATTTTCTA TGTGTGCTTT ATTAGAACAC
     5161 TGTGTGACAT AACATTTATA GTCCTATACA TATATCACAA TTCTTGAGAG AACATATTCT
     5221 TTCATAGCCA TTTGGAGCAA GCATATACCC TAATTAATAC CTGTTTGGTC AAATGCTTTG
     5281 CATGATTCTT GAGTATGTCT AGAGAAAACT CTTGAGAATA AAAGATGATC TAAGTGAAAC
     5341 AAATATACAA CTGAACTATT AGAAGCCCTG GTAATAAAAG AGCACGTATC TAAATCTCAG
     5401 AACTGGGCTG CACAACTCCA TACTTTTCTA TTTGTCAAAA AATGAACTAC AGTTGTGCAA
     5461 AGGAGGAGAT AATAAATAGC ATTAAGGCTA GGAAATCACT TTTTTTCTAA AGACTGGATT
     5521 GATCAAATTC TTCGCACCTA CGTTTGAGAG AGTAGAATTT GCTATTTGTA TATAGAAACA
     5581 TTACTGAAAT TAGCAATTAC TGAAATCATT GTGCTCTCAC CACTGCATCC CAATTTGCAA
     5641 GTATTTGTAT AGCATATATC ATAAATGTCC AGTTTTTAAC AGAATAAAGA CATTTTGATT
     5701 ATTTAAGCTT TTTAAGACTG TAATATATAT GGACTGTTAC ATAGACAATA TTCTGTCTAT
     5761 TCCATATAGA AAATGCTGGT GTCCTTCAGA AAACAATTTC TTATACGTTA CAATTTTATG
     5821 AAAATAGCTT AATATTATGA AATGTTTTAT CTACTCTGCC TTTCTTTGTC AGTGATTCCC
     5881 TTAGATTCAA GAAGAGGCTT GGGTGAATTG AACAAGCAGT GTTCTTTACG ATTCATGAAC
     5941 ATAACTCTAA GCAGGATACA TGTTTTATAT GCTATTTAAC AGCATTAAGA GGAGGGAAAA
     6001 ATAGGTGTAA CATGTTTCAT TACTATGAAT TTTCATGGTA CATGAGAAGT GGTGTCTTGA
     6061 AAATAGTCAG GATATGCTTT TATGCATAAG ATGTAGACAC TTTAAACTAT TTTATGTGTG
     6121 TTATATTTGG TCTGGGAGGT ATGTAAAATC TTGTGATCTT CATTATTCAC CTGAGAAATA
     6181 CTTGTCAGCA AGAATTACTT TTTGGAATTC TTCAGAAGGA AAGAAATTGT ATGTAATTGT
     6241 AACTGCTTTT AATCTCATAA GGAAGGAAAT CAGTTTAGAA AGTCTTTGGT GTGGGAAAGG
     6301 CATTCATGAT TGTCTAATAT TTCATACACT TGGGAGGAAA ATTTCAAGTT TTGAATCCTA
     6361 TTTATTTCAT TTCTCTATAA GTTGAGCTGT TTTCATCTGT AGAAGTAGCA TATGTTGTGT
     6421 ATAGCATTTT TCATTGCAGA TGCTAATTTG CAAAAGTTAA AAATGATGCT CTTCTGCTTT
     6481 AGTACTCAGT AGAGCACCCA GGAGCTCCAG GAACAGTTGA ATGTCCATTG CCAAGATGGG
     6541 GGACTCCTGC TACCAGTAGC TTTCAACAAA ATACCAAATG AATACAGAGT AGTGAAGCAG
     6601 CATATAGCTT TGATTAGTGT AATTTATATA TATATAGCTT TAAGTATGAA AAATGAAAGG
     6661 AGTAGAACCT TCACAAGAAA GGAGTGCAGC AACAAACTGT AGTTGAAAGA GTGAAGGATG
     6721 TGGATTGCTT CCCTCTTGCT GTGGCCCATT GTAGTTGACA GTTTTGGTTA ATTTCATTCA
     6781 TTTATGTAAC TGCAGTTGTA TTTGTTACAG GCCTATTGAA ATGTTGTATG ACCTATAGGG
     6841 TACAGTTTAT CATGTGGGTC ATATTGTCTT GTGGATATTT TTCAAACCAT CCTTTTTATG
     6901 GCTGCCCGAA ACAGCATGAA ATCTATTTTG ATGCTTGATC AGATAGTTCC AGAAATCACA
     6961 GAAAGACAGA ATTGTAGGGG GTAGAAGGGA CTTCTGGAAA TCATCAGGTG CATGCTGATT
     7021 ACTCCTGATA ACCTTCTTCT CCACTTGCTT GGAGAAGGCA TCCAGAACAT GTTGTTCCAA
     7081 CACCTGGAAT GGAGGTGAGG CTGGCTGGCC TGCAATTTCT CATCTTCTCC TTCTTGGACT
     7141 TTTTGAAGGC TGGAATAATA CTGGTTTTCC TCTGGTCCTC AGGCACCTCT ACCACTCTCT
     7201 ATGACCTTTC AAAGACAATA GAGAGTGGCT TGTCAGTTGT TTCTGCCAGC TACCTCAGCA
     7261 CACACGGTGC ATCCCCTCAG GGCCCACACG TTTGTGTACG TTGAGTTTGC CTAGATGATT
     7321 TCTGACCAGA CCCACCTGGG GAATCTTCCT TTCCCCAGAC TCTTTCTCTT ATCTCCAGGG
     7381 CCTGGGATTT CTGAGGGACA GTCTCAGCAG TAAAGACTGA AGAAAAGAAG GTGTTCAGTA
     7441 TTTCTGCCTT TTCAGTGTCC TTTGTCACCA GGGCACCCAC CTCACTCAGC GCCACATTTT
     7501 CCTAGTATTC CTTTTGCTAC TGACTCAAAG AAATCTTTCT TGTCATATAA GCTCCTTGTT
     7561 GTATAAACTT CTTTCTTTTA TAAGCTCCAC TGAAGGGGAG AAGAGACTAT TATCTTTCTT
     7621 CATGTTAAAT GTCAGGAAAA ATGGAATATT TTGCTAGAAA TAGATCCAAT TTAATGTTTC
     7681 AAAATATTCT TGAGGTTTAT TTTTCAAACC ACATCACTGT CCCACCTGGC TCCTCATCAG
     7741 GGTTCTTTAT TTATCCCAGT GGCAAAAAGG GTTTTCTTCC ATCTTTGAAT AGCCTTTATT
     7801 ACTTGTCTTT CTGAAATCTA CAAAAGCAGG ATACATCACA TTGTAAGTTT CAGGTTCTTT
     7861 CGTAGTAGTA AAAGCAACAA CAAAAAAAAC CCCTTCCTTT CTTCTCTGTT TTCATGCTAG
     7921 TTTAGCTCAT AAGTTTTTGG ATAAATTTTT ATCAAACTCA GACTGAGGTA CCAGGGCTGC
     7981 CACTGCTTGC TTACTGCTCT ACCTGCCTAC AGAAAGACCA ACAAAATGGA TTTCAGGTTG
     8041 TTGTTTGCTT TTCTGCCGCT GCAGGTAGGA AATTATTTCA GAACAAATCT TTAATAAGCC
     8101 ATAACAACGG ATGCTTATGG TTTATTGGAG GCTATTTGCC ATAGATCAAT GGCTCAGATA
     8161 ATGTTTATGT AAGAGGGTGA ACTTTTCCTC ACCTTTCATT TATACTTTTT TGTTTGTTTG
     8221 TTTTTGTTTT TAGTAAGAAG GCAATTTCAT ATTCATTATA CAGCACAAAT TTCTGAAATG
     8281 CTTTGTATCA TTACTGGAAA ACTTTTAGAG ATCTTCGGAT TGCAGGAGTT TGAAACTACT
     8341 GCATTAAGTT TGAAGATTAG TAGACTGTCT TCAAAAGCGA ATATAGGAAG GTGTGTTGGA
     8401 TGGGCAAAGT AAAGTAACTG TAAGAATTAA CTTTTACTCT TGACATTTCT ATTCAGTAAA
     8461 TACAGTTTTA CAACAGTGCG TATAATTCAT ATTTCTCTGT TTGTATTCTT AAATCCTGAT
     8521 AGGTTTCTAC CTTTTATTAC TGTTCAAATT GCATGTCGAT GGCAATATAA AAATGAATGA
     8581 CATTTAATTT AGTACCACTG AGTTTTCATT TTCAAGAAAG ATCTAAGTAA AACTCATGAA
     8641 TGTGATATAT TATACTCTGG AAGATGCTAG GAGTGGTTTT CTGCAGCCTT TTCCTCTCTC
     8701 CAGAGAGCCA ATCTTGGGAA TTATAGTTGG TATTTTGAAC TCTTTTTTTG CATCAAGTAG
     8761 CGTGCATGCA ACAATGTTCA AAATTTCTCT GTGTTTAATG TAAAAGAAAA ATTGATACGT
     8821 TCTCAGACCA AGGTAAGAAG GTACAGAATA TGTCTGCTTG TTTCTAGCAG GAAACTGAAA
     8881 CAAGACAGCA GAGATTCTAT CAGTTCATCA GAGAAAAGCA CATTTAGTTG GTCGTCTTAT
     8941 TCCTATGTTA GTATACTTGC TGTGTGACTT TGCTTTAGAA TGTGACTTAT TGTCACTGAA
     9001 GCAATCTTTG TGTANNNNNN NNNNNNNNNN NNNNNNNNNN NNNNNNNNNN NNNNNNNNNN
     9061 NNNNNNNNNN NNNNNNNNNN NNNNNNNNNN NNNNNNNNNN NNNNNNNNNN NNNNTTTTCT
     9121 GCAGCCTTTT CCTCTCTCCA GAGAGCCAAT CTTGGGAATT ATAGTTGGTA TTTTGAACTC
     9181 TTTTTTTGCA TCAAGTAGCG TGCATGCAAC AATGTTCAAA ATTTCTCTGT GTTTAATGTA
     9241 AAAGAAAAAT TGATACGTTC TCAGACCAAG GTAAGAAGGT ACAGAATATG TCTGCTTGTT
     9301 TCTAGCAGGA AACTGAAACA AGACAGCAGA GATTCTATCA GTTCATCAGA GAAAAGCACA
     9361 TTTAGTTGGT CGTCTTATTC CTATGTTAGT ATACTTGCTG TGTGACTTTG CTTTAGAATG
     9421 TGACTTATTG TCACTGAAGC AATCTTTGTG TAAGATTAAT TTTTAATTAG TGCTGCCTTC
     9481 AGTGCATTCC TTACAGATGA AGTAAAATTT GCAATTACTT GTAATGATAG AGTTTATTTT
     9541 AAAAACATAA TGATACAGAC GTTTAGTTTA GCAATAAAAT ATCTACATTC TGCAGAGCAG
     9601 AATTATTATT ATTTTTTTTT TTTTGGCAGG CACTTATTTT ATCTGATATT TGTTTTGCTT
     9661 TGGTTTTTAT TTGTATCATT TTAATTCACA AAATATATGA ATCTTTTGAA ATGCAGATCT
     9721 TTTGGCAGAA GTATTGAATG ACTGAAATGT TTTGGTCAGT ACAAGGCCAA CGTTACAGGT
     9781 TAAGATGGCC ATACATGTGT TCATGATGTT TTTAAGACTT TTATGCTGAA AATACTGAGT
     9841 ATTAGCACAC AGAATACCAA GAGATTTCCT CCAATCATAT CTAAGGCAAT TTGTCTTTTA
     9901 TATTTGTTAG ATAAGTGGAG TTGGAAAAAT GTTGAACTAG ATGCCATGAC TTTGCAAATT
     9961 GATTTGTATC TAAACAGTAA AATCAGTAAA TGTTTGATTT TACAGGGGGT GTATTGGTGA
    10021 TCTAGGAATA TAAATTCTGA CGTACCTTTG TACAGTGTCC TCCAGTTTTC ATTTGAGTAT
    10081 TTTTTTAATA AATGATAGGC CATCCAGGCT ACTAATGAAA ACGTAGAATA AAAATGCCAC
    10141 CTTGTGGGTG AAATAAATGA TGCAGTAGAC ATGACTGAAA ATAACTTGTT TACCAAATAG
    10201 ATTATGTGCA TTTGTAACTC ATTGCTAGAA TTGTAGCTTA TATTTTTTNN NNNNNNNNNN
    10261 NNNNNNNNNN NNNNNNNNNN NNNNNNNNNN NNNNNNNNNN NNNNNNNNNN NNNNNNNNNN
    10321 NNNNNNNNNN NNNNNNNNNN NNNNNNNNNN NNNNNNNNNN NNNNNNNNNN NNNNNNNNNN
    10381 NNNNNNNNNN NNNNNNNNNN NNNNNNNNNN NNNNNNNNNN NNNNNNNNNN NNNNNNNNNN
    10441 NNTAGATGCC ATGACTTTGC AAATTGATTT GTATCTAAAC AGTAAAATCA GTAAATGTTT
    10501 GATTTTACAG GGGGTGTATT GGTGATCTAG GAATATAAAT TCTGACGTAC CTTTGTACAG
    10561 TGTCCTCCAG TTTTCATTTG AGTATTTTTT TAATAAATGA TAGGCCATCC AGGCTACTAA
    10621 TGAAAACGTA GAATAAAAAT GCCACCTTGT GGGTGAAATA AATGATGCAG TAGACATGAC
    10681 TGAAAATAAC TTGTTTACCA AATAGATTAT GTGCATTTGT AACTCATTGC TAGAATTGTA
    10741 GCTTATATTT TTTTAGACAT TTACAATTAT TTGCTGGGTT TACACTCAGG ATTTTTGCAC
    10801 AAAGTATCTA AGCAACTGCA ATTTGCCCCC TTGGCCTTAA GAGTGAAATG ACTGCTAAAA
    10861 ATTTTTAAAT GCAATTTCAT CCATGCTTCT AATTACCATA TAATTTTTGC ATGAAATTCA
    10921 GTGTATTGTT CCTAATGTAT TAAAGCACAA TTTTGATGCA GTTGTTCTAA CCTGAGTGAG
    10981 CAACCAAAAT TCGTGGTTTT GTAGATATTC CACATGTAAA GATAGAATGA TGATGCATTT
    11041 GGCTTTCTGT GCTGGAATTC TTCTTGTTAC ATACTCAGAT TAGTATGTTA CATGTATTAA
    11101 CTTATCTGTT TCAGCCTCAC ATACTGGATT TCTCATAGCA GCCAATTGAA TACCAGGGTT
    11161 CTACAGACAT TGGTACCATG GTTTTTAATC CCTTTCTTGG GCAGATTTTT ATATTACATT
    11221 CTAGTTTTTT AAGATTTGTT GTTGTTTTAT TCAGTTATAA TTATCTCTCA TCAGTGCTGG
    11281 GGAATGCAAC TGAGGGAAAT GATATTAATA CTTAAAAAAA TATGGACCAG CATGCTGTGG
    11341 GTAAGTCAGC TCATGAGAAC TCTCGACCAA AGGCAATGAT GATGCAGAGC TCAGTGTTCA
    11401 TGCCATAGTT CAGCTGAGTG CAGAGTGGGT CTGTGGGTCC TCTTGCTCCT CTACTCATGG
    11461 AACTGGGCCG AACCAGCCTG TAAATTGTTG ACAGAAAGGT ATCCAGAAAT ATGTGATGCT
    11521 ATCCTTTTTA ACTTAGTCAG TGGAGAGTGA AATGAATAAA GTACTCTACA TTTTCACTGG
    11581 ACTATAGAGC AATAGACTAG TGCCACATAG ATAACAGGGC CCTAGCTTGA AGCATTTAAT
    11641 AAACAAAGGA TAGAAACAAG TTCCATGTGA AAACAGCACA TGATTAAGAG GGGTCTTTTG
    11701 GCTGCAATTC TGTTGTTTTA TGCAGTAGGC TATCCAGATG TTACCTGGAA AGAAGCTGTA
    11761 ATAATTTGNN NNNNNNNNNN NNNNNNNNNN NNNNNNNNNN NNNNNNNNNN NNNNNNNNNN
    11821 NNNNNNNNNN NNNNNNNNNN NNNNNNNNNN NNNNNNNNNN NNNNNNNNNN NNNNNNNNNN
    11881 NNNNNNNNNN NNNNNNNNNN NNNNNNNNNN NNNNNNNNNN NNNNNNNNNN NNNNNNNNNN
    11941 NNNNNNNNNN NNNNNNNNNN NNNNNNNNNN NNNNNNNNNN NNNNNNNNNN NNNNNNNNNN
    12001 NNNNNNNNNN NNNNNNNNNN NNNNNNNNNN NNNNNNNNNN NNNNNNNNNN NNNNNNNNNN
    12061 NNNNNNNNNN NNNNNNNNNN NNNNNNNNNN NNNNNNNNNN NNNNNNNNNN NNNNNNNNNN
    12121 NNNNNNNNNN NNNNNNNNNN NNNNNNNNNN NNNNNNNNNN NNNNNNNNNN NNNNNNNNNN
    12181 NNNNNNNNNN NNNNNNNNNN NNNNNNNNNN NNNNNNNNNN NNNNNNNNNN NNNNNNNNNN
    12241 NNNNNNNNNN NNNNNNNNNN NNNNNNNNNN NNNNNNNNNN NNNNNNNNNN NNNNNNNNNN
    12301 NNNNNNNNNN NNNNNNNNNN NNNNNNNNNN NNNNNNNNNN NNNNNNNNNN NNNNNNNNNN
    12361 NNNNNNNNNN NNNNNNNNNN NNNNNNNNNN NNNNNNNNNN NNNNNNNNNN NNNNNNNNNN
    12421 NNNNNNNNNN NNNNNNNNNN NNNNNNNNNN NNNNNNNNNN NNNNNNNNNN NNNNNNNNNN
    12481 NNNNNNNNNN NNNNNNNNNN NNNNNNNNNN NNNNNNNNNN NNNNNNNGCA GAGCTCAGTG
    12541 TTCATGCCAT AGTTCAGCTG AGTGCAGAGT GGGTCTGTGG GTCCTCTTGC TCCTCTACTC
    12601 ATGGAACTGG GCCGAACCAG CCTGTAAATT GTTGACAGAA AGGTATCCAG AAATATGTGA
    12661 TGCTATCCTT TTTAACTTAG TCAGTGGAGA GTGAAATGAA TAAAGTACTC TACATTTTCA
    12721 CTGGACTATA GAGCAATAGA CTAGTGCCAC ATAGATAACA GGGCCCTAGC TTGAAGCATT
    12781 TATAAACAAA GGATAGAAAC AAGTTCCATG TGAAAACAGC ACATGATTAA GAGGGGTCTT
    12841 TTGGCTGCAA TTCTGTTGTT TTATGCAGTA GGCTATCCAG ATGTTACCTG GAAAGAAGCT
    12901 GTAATAATTT GATTTTGTTT TTCGTCTAAC AGTCATCAAA TTAGGTCTTA CTTGTAGCAT
    12961 TTTTTCAAAG TTTTGTTTAA ATAGTTGTTT TTGTTTTTGT TTTTCCATTT TTTCTTAGAG
    13021 ATTTCGTGCC TAAGACTATA TTGCATTTAA ATGTATCATG CGTACATCAG AGTCTACTGG
    13081 AGGTTGCTAA GCTCAAAGAG CCTCTAAAGG AGGGTTAAAC TTTGCCTGTA GGTTTCAGGA
    13141 GAATTGTTAA GGTAACCTGT ATAAATATCT AGGCAGATTT CTTCTTTTCA ATGACTTAGA
    13201 TACTAATAAG GGCTGTACAG CTGGAATTAG GCAGGTGGGA ATTCTGTGTG CAGTTGAACA
    13261 AGTCCTGGCT GACAATTATT TTCCCCATGT CTGGCATCTC CAATTATTTA GTAGTGGACT
    13321 GCATTATTTC TAGACAAGTG GTGGATGAAC ACAGATGTAA ATATGCTTGC AACAACTGTC
    13381 AGATGCAGCT TTTTGGGATA TGACTGCACA TCTTTTAAGC ATTGCCACAT CCTTTGGTTT
    13441 ATAACCTTCA CTTATTATTA GTCTGGTGTT TATGTGTATT TGAACATGAA TGTAATGCAA
    13501 GAAAATCATA TCTTATTTAC TGGCTCAAAA TATTTTAGTG CAGATATTTA TTTCTAATAC
    13561 TCTATGAGAG TGTCTTTGTT GTGAAAGATT GATCTTTCCT ATGGCAGCTT ACTATCTGAA
    13621 TGCAGTACTT TTCACCCTGT TCAGAATTAG AGAGTGCACA AAATATACTT TGAAATTCAT
    13681 TCAAACCTTT AAAACTTATT ATGTCTCAAA GAGACAGATT TAAGATCACT GAGATTTCTG
    13741 GTTGAAGCAT TTCAAGCAGA AATCCATACT CCATTAGGTT TTGTAACATT ATGTGACCTT
    13801 AATTTTCCAG GTATTTTGCC CTTTAGATTG AAGATAGTAT TTTAATACTA TTTAAGTCTC
    13861 CTGAAGAGCC TTGTAATAAG GTAGGCTTAA GTTGTGAAAT ATTTGAACGA AAAGAAAGAT
    13921 GAAAATTCAT TTAGTATTAT TTATTTATTT GTGTGTTCAT TTAATGAATA GCAACAGGAG
    13981 GACATGCATC AAATAATGCA CTTAAGTAGG CGATAAAATA TCTTCATGTT TGTTTTTTTT
    14041 TTCCAGTGAA GTTGTGCATG AATGCAGTCA GGAATGTTTG TCAAAGGGAT GTCTTTCTTG
    14101 TTGTTTGATT ATTTTAGGCA AAGCAGTTCT GTGTTCTTTG GAGTTAGGGT TTTGGCTCTG
    14161 ACATTGCAGC GCACTTCAAA TGGAATTCTG CCTGGACAAG AGCTGTGAGA TTGTGATCCT
    14221 GGCTGAGGGG ATGAAGTAGT GTATGAAAGA ACTGTATTGA TGTGCCGAGG GAAAAGCTGA
    14281 AGAAGCCTTT TACAAATAAT TACAGGAAAA GATAGGTGAA AAATCTTTCA TTTTCTTATT
    14341 AATAAAAGCG TGGTCAGTAA TGTTACATGC AAGGCATCTA AGGACACCAA AGCTAGCTTT
    14401 ATGTGCAGCT CTATAGCATG TTAGAACTTG ACCTAAGGAG CTACAGCCAA GATTTGTGGA
    14461 AACTTCTGAT TTTTCTCCCC TGTAATGTGG TCCTTGGGCA GTCAGATAGC TACTTGATAC
    14521 GACAGATGCA AAACATGTTG CATCTGAAAA TACCAAAGAA ATTAAGAATA TCACGTATGT
    14581 GCACTTACAC TGCATGTGCA ATCGTGCACA TTTACGTGCA TGTTTGCACA TCTCAAATGT
    14641 CTGTATTGTG ATGGTTACCC TCAGAGGGTT TTTCTAATCT AAAAACCATG TTTTATTCAT
    14701 ATTTACCTAA AATATCAATT GCTGGGTTTT CTGTAACTGT CTACAATGAT TGTTACTATA
    14761 CACTGTAACA ACTTAACGTA GATTGCCTTA CTTAAAGACT TAGATTATTT TGCCAGTAGA
    14821 AAAAAAAATG CTATGTCATT TCTGCATACT TGTGTGCTGG TAACTGCTTG GTAGTATATA
    14881 TGAGTGCTAT GATGTCAAAT GGAATGGCTT TGTGTGTATT TAGTGCTGAG ACATTTTTCA
    14941 GTTACAGCTT CAGGTTGGGT GTTCTAGCTG CTGAGGAAGG AATTTTTAGC AAAACTCAGC
    15001 AGGCAACAAT TAATTAAATT TTTCTTGCCT GTGCTGTTGT CTTGTTCTTG GCTGCCAGAC
    15061 ATCGAGATTT TCCCATGCAT TTCATTCATT GTTTCCCAGT CCCCCAGGCT TATCTGTATA
    15121 TCTGATATAG TTCCCTGATT TTCTCAAACA TATCAATACT GGCTACTTAA TTTGATCTTG
    15181 TTGGCTGATA GTTTTGGTGG AGCCTGAATA CATGCTGACA GGACTTTCAG TTCTGACTTG
    15241 GAAGCCTCAT AGGCTTGCCT GTGATGGTTT CAGATTAGTG GTTTTGTTGT GGCCATCCAA
    15301 GTGGATCATA TAACAGATTC CAATGTTTAA TCTGTACAGT GAGTACATTG GTTAGTATCC
    15361 TTTGACGTGG ATGAAAGAGT CCTGAAAGGT CTTTGTTGGA TACCTGGAAG TGCCATGTTG
    15421 ATAACATAAC ACATCAGTTT ATGTTCGGAA GTATTAATGC AGAAGATTAA TATAATCCCA
    15481 TTCATTCATG ATAATATAGA CTTCTCCTTG AATTGAGAAG AGCAAATGTG CTTTCAAAGC
    15541 ATATCACCAG TATCATTGTA GACACTTCTA CAATTTGCAG AGTCACAGTG AAGGGTTACC
    15601 TCTACGGTAA CGATGGTATT AACAGTGTTA TGATCTCTGG TGGAGTTGCA TGAAAGCACT
    15661 GTCAATTTTA AGCAAAATTA AACTTCTACG TTCTTCACAT TCCCTGAAAA AGTAATTGTT
    15721 TTGGTAAAAT ATAGGGTGAG AATGCTTCTG TCTAGCACTT TACAAGCACA GAACAAACTT
    15781 ATTTTTTAAC TTTGAGGAAA TGATAGTCTT GTTCTTTTAA TTGAAAGAAA GGAACCTTTG
    15841 CCTATGAAAA TTAATTCCTC CACAGTTTGC AGTTGCTCTT CAAATTTGTC AACCTGATAG
    15901 TGAAATTGTG TAATCTGGTA ATAGTGTACC TGAAGCTTAT TGCATTTTTT GGGGGCAGTG
    15961 ATATCTGCAG ACGATGTGCT CTGTTGATTT TAATCACATT GCATTTGATT CCGATCCCAC
    16021 TGATCTGGGT GTAAATGCAG AATAATTTCA TTGACTTCAC TGGATTTACC ATCAGCATCT
    16081 CAGTGCAAAT GATTTCAGAA TTTATTTCAT TGCATCTATG GCTCAGCTAT AGGACCTTCA
    16141 GAAGTCACCA AAGAAAGAAA GGTACGGTGA CTTTTTCCAC CTCTTCACAA CAGCTTGCTA
    16201 TTCAGATAGT GCTTATCTCT GACCAGTTGC TAAATTTCCT GTGTATTGGT CTGTGTGCTC
    16261 AGAAGGAATG CTCAAGGTTG TTGTGCCAAG TGCTCACGGT AGTTGGCTTT TGATTGTCTT
    16321 ACGGTCAGTC AGAGCTGCTT TAAGGTTCCA ACAGCTTGTC ACTAGGTTTT CTTTGTTCAC
    16381 AACATTTTGT GCTGACTTTA CAGTCAGTAT AAAACTGATA ATATACTTTG GTGTATCGTT
    16441 GGGTGGACTA ATTGGACATA CACTAGAGTA CTTTTTGTAA ATGGCTGTAA ATAAAATAGG
    16501 CTACCAAAAC GTAAGATCAA ATCCTGCAGT TGATTTTTCC ATCTCTGATA TTGTCTCTGG
    16561 GAGTTCTGTC TCTATAGCAG GGATGAAGAC ATAAGACTCA TGCAGAACAG ACATATAGCT
    16621 TGTTCTACAA GCTATATACA ACAGATGTCT GTGTTCACTA TGAAGGCTTT TTCTCAACAT
    16681 TGGAAGCTTA CCCTTCAGGC TTGTAAGCCC AACCCCTCCA GCAGACTGTT TGGTGTGGTA
    16741 GGATTTTTTT TTGTTTTTCC ACATGATGAG ACCATTTAAT TTGGTGCTGA AGTTGGTGTG
    16801 GTTTTTTTTC ATCCCAATGA AAAATAATGG GAATCCCATG TGACTGTTGC TTGTGCTACT
    16861 CCAAATCTCC CATTTCAGTG TTTTAAAAGC TCAAATAGAA GCTACCATTT GATAAAAGTC
    16921 AGAGATATTT ATGCTAATAA CTATTAACTG TTACTTGTAA CAAGTAAGTA GTAACTGCAG
    16981 TAGCTTGTGT TATTTCTTTT AATAAATTGG TCCTCTATAA CTTTTACACA CCTTCAATAT
    17041 AATTAAGGTA TAATACAGTA CTGTTAGCTA AAACCAAAAA GAAAGGAGGA GAATGGTTAA
    17101 AAGTTTGCAC AGGCTGTACT GTACCAAAAA TATACCTGCT TATTGCAGCA CGTTAATACA
    17161 GTTTAATGAA ACTCTGTCCT TGATTNNNNN NNNNNNNNNN NNNNNNNNNN NNNNNNNNNN
    17221 NNNNNNNNNN NNNNNNNNNN NNNNNNNNNN NNNNNNNNNN NNNNNNNNNN NNNNNNNNNN
    17281 NNNNNNNNNN NNNNNNNNNN NNNNNNNNNN NNNNNNNNNN NNNNNNNNNN NNNNNNNNNN
    17341 NNNNNNNNNN NNNNNNNNNN NNNNNNNNNN NNNNNNNNNN NNNNNNNNNN NNNNNNNNNN
    17401 NNNNNNNNNN NNNNNNNNNN NNNNNNNNNN NNNNNNNNNN NNNNNNNNNN NNNNNNNNNN
    17461 NNNNNNNNNN NNNNNNNNNN NNNNNNNNNN NNNNNNNNNN NNNNNNNNNN NNNNNNNNNN
    17521 NNNNNNNNNN NNNNNNNNNN NNNNNNNNNN NNNNNNNNNN NNNNNNNNNN NNNNNNNNNN
    17581 NNNNNNNNNN NNNNNNNNNN NNNNNNNNNN NNNNNNNNNN NNNNNNNNNN NNNNNNNNNN
    17641 NNNNNNNNNN NNNNNNNNNN NNNNNNNNNN NNNNNNNNNT TTGCAGGCTC TTTGCTCTGC
    17701 CCTTTGTATT TGGTATTTAA TTTTATGCAT TTTAGAAAAA TCTCCTTGTG CTTTCTAGGC
    17761 ATTCCCTCTG CCTTCTAGGA GTTTTCTTTG CACTTTCCAG ATATTTTCTC TTTTAGGAAT
    17821 GCCTCGTCTT CTTTCTAAAA CATTTTCTAT GTGTTTTCTA GGAGTTTTCC ACACATGTGA
    17881 GGGGAACTAC CCCTCATGTG GCTCTAGGCA GCCTGGTCTG GTGATTGGCG ACCCTGCCCA
    17941 CAGCAAGGGG GTTGAAAGTA CATGATCATT ATGGTCCTGT TCAACCCAGA CCTTTCTATG
    18001 ATTCTAGGGT TTTATCATAC GCTTCCCTGA AATCAGCTTT TTGCGTTGGG AAATAATTCA
    18061 TTTAAACTGA TGGCAAACAT ATTCCTTATG AATAGCTATG TTCTAATTTA TTAGCTGTTT
    18121 TTGTTTGGAT ATGAAGGTCT TTTATACTAA GCATTTAATT TTTTGCAAGA AACAAGGTTT
    18181 GGTTCTGGCC TTTTTAAGGA ATGATGCTCT GTCAGGTGTT GGGCAAACTT ACAAAGTGTG
    18241 AAAATGCTTT TAGTGCTTTG TTTCTGTAAG CTATGTGTAG GCAGACACCG TCATCTTGCT
    18301 TTTGCATGCA CACTTTGCCA GTTGCATTGA AGCCCTGGAC CTGCCAGCAT GTTCTTGGTA
    18361 CCAATCTTTT ACATGTAAAA TTGCAGGAGG AGACCACAGT ATTAATTTGA AGCTCTTGCA
    18421 GTGCTCATCT TCCCATACAA AAGTTTTCTC ATGTATTAAT GTTTTACAGT ATTAAGTGTA
    18481 CTATAAGTGG CGTTATCTCA ATTTAGCTTA TGAGGAAAAT TATAGCAGGA GGGTGGTGTA
    18541 ACTTCTCAGA TCCCAAAGGC GGNNNNNNNN NNNNNNNNNN NNNNNNNNNN NNNNNNNNNN
    18601 NTTTAGAAAC AGATATTGCA AAACTAGAAA TGAGCAATCA GTAAGGCTTA AAACCTAGCC
    18661 TTCTGGTAGT TATTTGTTTT TAATCAAGTT TGAGTATTGT AGATGCTAAA AATCATAGCA
    18721 CTGTAATAAA AGCAGATTCA GGATGTTAGA TTAAGGGCCA AGTAACTCCT GCCTTTCAGC
    18781 ACCAGAAAAT TGGGAGTTCC TGGTGTGTGA CCATTCTTTA TTCCCGACAA TGTGCCCATT
    18841 AGTGTCTCTG CCTTGACCAG TAACAACTAC ATATATCAAT GTGAGCTCAC ATTCCTTTTG
    18901 TATCCCTTAC CATTTGAACT TGGCTCAAAA GCGCTTAAAA ATACTTCAGG ACTGGAAAGG
    18961 AAAAATAACT TCACATTGCT TTTTGATCAC ACAGTTAATT CACAGTGGAA AAAGAAAGCA
    19021 AGTGTGATAG GGAAATGCTT CGAGGTGCCT GAAGCTGTTG TGTTAAGCTG CGATTCTGTG
    19081 TGATTCTGTG TAACGTTTCT TCCTTTGCTG TTTCCCTCTT TGTATCATAT GTATATGGTA
    19141 CTGTCCCTGT TTATTAAAAA GAAGGGAAGG ATTTGTCTTC TCCTTCTGTA CAGCTTCTAA
    19201 TTGTATAAAA TGTACATTTG TCATAGTTAC GTAGCTAAGT ATTTAGGGCA GAGAATTTTC
    19261 TGGAAAAATG ACCCCCTCCC TTTTTCTTGC ATAGCCTTAG TGACAAAGTT ATATACACTT
    19321 ACATCCTTCC ATTTATTTAT TGGTCAACAG GAGCAAAAAA ACAAATCACT ACTTTAACTT
    19381 CAACATCTTC AAAAGAACAA AAATATTTTT ACGTGCCATT AAGCTTATCT CTTACTTACA
    19441 TTACTTATTA GATGTTCTGC TGAATTTCAG AGAATTAAAG ATTATAATAG CTGTATCAAA
    19501 TGACATGTAA AAATGTATTA GGTGTTTAGA AAAAGAGTGC TAATATCGTC AGACTGGAAT
    19561 ATAAGGACTC TCTTTATAGA TGGACATATT TTACTTGATG GTATTCTAGA GTTAAAAGTA
    19621 GTGAATAGTT CTCTAATTAA TCCCGGATGC TTTCGGTCCT CCATTATGGA CGAATTGAGC
    19681 TGTGGCCTTC TTGCCTGAAA ATGTTTAGAT AAGCATGCCT TCTTGAGTGC TTTTTAGCTT
    19741 CCTTGGATGA CTTATGCAGT AAAGTAGACT CTACTTTAGA AAAAAGTAGA CTTTGAGAAA
    19801 TCATGTGGAA ATTTGAAGCT CTCCAGTGGA ATTACAAGAG TACCCAGAAA CTGGGTTTCT
    19861 TGTTATCAGC ACAGTGGCAG CATTGCTGAA GTGTATCTTC ACATGGTGCT AGTTAGAAGA
    19921 AAAATTTATG TTTTATTTTA CACAGATTCA ACGACTTCTC AGGTTTAATG AAGTATTTTG
    19981 ATATCTGCTA AAAATATATT GTATACCATT TGTTTTCAAG GAAAAAAAAA ATCTATTACA
    20041 GCTTTGTGCT GTAGATAGAC AAGCTGAAGT ATAATTTCTG ACTGTGTATT TGTTTTTGCA
    20101 GGTCTGATAC CAAACCAGTA TGCCACGCCA TCCATATCCT TGTCAGTGTG CTTAGAACAC
    20161 AAGGTGTTGG TGTTCCTCAG GCCCACTCAT CTCTTGGGTT TATTCCAGTT CTTCAAGTAG
    20221 TGGACATGTT CTTCCTGGTC TCTATGCTTT TATTTAAGCC TGTATAAGCC TGAACAGATG
    20281 GCTGAAAACA GTGAGGGGAG GACTACAAAA TGTACCTTGC GCTTGGACTC AATTAAACCC
    20341 ATCAGTTTTG TACTTTTTTT TGCCCCTGTT GCAACAAAGA TCCCATGTGT TGTGGAGGTG
    20401 TGTCAGCAGA GGCATCCAGC CAAGTCACTA GTGATGCTAC AGACCCTGTG GACAACTTCA
    20461 GAGGGATTCA GCATGCACAG GGGAGATAAG TCTGGGACTG GACCTTTTTC AGTCTGTATT
    20521 TTTGAGGTTT GTATTCAGCA GTAGGTATTT CTTCATATTC TACAGTTATT AGCAGTTGTT
    20581 TCACTGAAGT AAAGCAAGGA CTGTATTTCC TCGATGAATC CTTTAAGTGT TATATATCAG
    20641 TAAAATCTCT TGTATAGAGA ATGTTTCTTC AAACTCGTGC ATGTAGTGAC AACTTGCCGT
    20701 CACTTTCAGT GGTTATAGAA AGTTCTGGTT TCCAAGAAAT TCTGGAGGTG TGAAAAAATC
    20761 AGGAGCTTTT CACCATTTTG GAGAATCTAT TCATTGGAAG ATATGTCAAA CCAATGACCT
    20821 TAAAATATCG AACATTCAAA AACTTTACTT TTAGTGAGAT GTAGCATTGT TGTTTTATCT
    20881 CAAAGGGATA CTACAAATGG AATGAGTTAT ATAAGGCTTT GAAATGGTGT AGCAGTTTGC
    20941 AGTGATGTTC ATGTTCTCAC TGTAAAGACT GTCGATTCAT ATGGAAGGTC TGCCTGCACA
    21001 TCCAGTAGTT ATGTATTTTT GCCACCATAT GAACTGATGG TAGAATGTGT GCTCCAAAGG
    21061 ACTTGCTTAT CCTACAAGAG ATCAGTAAGC GGTGGTTTAA TATATGTTAC CTTATATAGA
    21121 TAGGTCGTAA AATTATAAAT TAGTCTAAGC ATTTAAGTGT AGTGGAGAGA AAAAGCTGAA
    21181 TTCACATCAG ATATAATGCA ATAATGATAT CTGGGGATGG TTAATTTGTC CTGTGTTCAG
    21241 TAAATTAGTT GCTGAGTCTT TTCTGGATTT TGTATATTTT TTGACTTGCC AACCAGGGGG
    21301 TTGATTTATG AGGTCAGCCA CATGCTGCTG TATTTTAACC CTGGCAGGCA TCTCAGTCTC
    21361 ACACAGCCAC TTGCTCTCTC TCCAGGTGGG ATGGGGAAGA AAATTGGAAA GATAAGTGTG
    21421 AGAACTCATG GATTGTCATA AGGACCATAC ATAAATAGTC CTTGTTTTGA ACTTGTAGTA
    21481 TTATTGTACA TTTTAAAAAG TGCATGCTTG AGAGCTGTAG TCTAAACATT GGCAATATTT
    21541 GGAACAGGTC AATTGTCTTT TGCTTTGAGT TCATAAAATA CTAATTGCAT TGGGCTTCTG
    21601 AGTCATCACT GCAGATGGAG AAATGCCATT TTATATATTT TCATTATATT AAAAGAAACT
    21661 CTAAACTCAG AAATAACAAA ACCATTACAT CGCCTTTTTA TTAACATTAG CAGATGTATC
    21721 TTGTAATAGA GCTGTGTGAG CATGCAGAAA TCTTAGTACT AACAGGCATT TTACAGAAAT
    21781 TCAGACAAAG TGCCTCATTC AGAGTGTTAC TTCAGCAACA GCACATCAAT GGTAATTAAA
    21841 TTCCTCTGTC TCACCTGTAT GCTCATTGAT CTCCATGTGT TCATATATCT GACAATAGTT
    21901 ACTCATTGCT GTTCTTATCT ATTTATTTCA TACTATAAAG ATAGTCTGGT AAAGAAAAAG
    21961 TAGCATGCTC TACATTTATG CTATTTTAAA GCTGTACTTT TCTTACAACT CCATTAACTG
    22021 CTTCCATTTC TTTTGTTTCT ATTTCTGCAC CAGCTGTGGA TAATGACATG TATTATTATT
    22081 ATTATTTCTT GACTTGTGAT GGCTTTGCAT GGTAGCATTA ATTTCATTTA GTAGTTAAAA
    22141 ACACAATCTG TTACAGAAGT GGAGTACTTC TCATAGGTAT TGCATTTAGG AGTTAGTTGT
    22201 CATCTGCCTT TCCATCCACC ACATGGAAGT GTTACAGTTC TGTATAGTGC ACTACAGAGT
    22261 TAAACCATCC AGCTAAAAGT TCAGAACTGT CAGGCAGGAT AGACTCAAAA ACACTTGTGG
    22321 ATTTCTTGAT ATAGAAATTA TTTATCTCCA TCACAGCATT CTATTTGTAG GAATCCCTAT
    22381 GTTACCTTTT ATTTTTTCCC CATAGACATA TTTAGGATTC TGTAACAGAG ATCTGTTGGG
    22441 AGCTTTGTTT ATTCTTTGTA GTCATTTGAA AAGGAAGAAA CACTGTTTTT GAATATGAGC
    22501 ATGAACTGAA GTTATGAAAA TGTGTAAATT TGATAATTAT ACAACCAATT TTTCTGTTAT
    22561 GTGGTGTTAG GTAATTGACT GATTTAAGAA CTGGGACTAT ATGAANNNNN NNNNNNNNNN
    22621 TCTCTCTCTC TCTCTCTCTC TCTCTTTTAG CATATCCTTT TCACAGGATT TTGGTTAGGC
    22681 TTTCCAGATT AAAATCATAG AATCACTAAG GTTGGAAAAA ACCTCCAAAT CCAGTCCAAA
    22741 CATCCACCTG CCACCAATAT TTTCCCATTA CAGCACATTC CTCAGTACAA TACCTAAACA
    22801 TTTGAATCAT CTTTTCTTAG TTCTGGGATT TTGATATTGT TCTGCTTACG GCATGACAAT
    22861 TATTTGATAG ATACTGACCC ACATTTTTTT CTCCTCGCTG TTGACTTATA GAGGCAACTG
    22921 TAATATGGCT CCATTCCATT TCACTTTCAT CTCAAGTGCA CAATGCTTAA AGAGATGAGG
    22981 ATACAGAATG CAATAATCTT ATTCCTCTAT AATGTAAACT CAGGAAAGTT TGTCTCATAG
    23041 ACATTGATAA CATGAAAAGG AGCAAATCCA CCAAGAGCGT GATGTAACTC TAAGTCTCAT
    23101 GGTTTTCCTT GTTGATGTGA CAGTCTAGGT TTTCATTTAA GTTCTTAAAA AGCTGCAATC
    23161 TGATTTTACA GCAGCTTGGC TTTATATTTA CCTTCCATCT GTCCCTTCTT GACCATAGCA
    23221 ATACAGTGTT CTCCATCATA AGCCTGCTGT TGTTTGGTTG GGCTTTGTGA CCTGCTTTAT
    23281 TGACAGAATG TGAAGTGGTC AGCCAGGACT TACTTTGTCC CTTTGGAGGA TGCTTGGTTT
    23341 AAGCTTGAAT GTCAAGGAAA AAACTGTTAT GTTAAAATAA ACAACACCTT CCAAGGTCTG
    23401 TTCCAACCTG GGTTATTCTG TGATACATCG CTGGTAGGTA AGCAGAACAG TCACATAGAT
    23461 CCATTATTTT CTCATGAGCT TTACCACATC CTTCATGCAG GTAACCCTTA CTGTGTATTT
    23521 TCATTCTATA TGTAGTTATT TTCCAGGTGA GTTTTTTCAC CTATTTAAGC ATTAAATGCC
    23581 TTGCGTTTCA TAATTTGAAG CTTTTTATCC CTTTCCGATT TATACTGCAT GCTATAATAT
    23641 ATTTCACTTC ACTATCTGAT ATATCACTTG GTTCTGAATT CTCTGAAGTT CTTTTCCTCA
    23701 ATGGTATCTA CCAGCAATGC ATTTCACAGT TTGCTTGTAA CGGACTAAGT GAAAGAGAAA
    23761 TCCTCTTTGG AGGAACATAA TTAGTCCTTT TGACATTTTG ATTGATGAAA TACTAGCAAT
    23821 GTTAAATACA TCTTTAAGTG AGGTGGTTGC TTGGGATGAA ATTACTTTCC AATTTGCTAA
    23881 TCACGACAGA AACATAGAGC TCTCAACACT GGAAGGGACT TTGACTCTTT GATTTATTTC
    23941 TCTGTCCAAA GAAAGCAGCA GCTATACTTA AGATATTTCT GATGAATATT TGTGTAAAGT
    24001 GTACTTCGAG ACCTCCAGTA ATGGATACTC CCTAATCTTC CCAAGCAGTC AATTCTGATG
    24061 CTTCATTATC CTCAAAGAAA TTTTTCCTCC TGTCTGCCCT GAACCTTCAG TTTGACAGTC
    24121 AGCTTAAACT TGCACCTACA GGCCATGATC TAATCACTTT TTTCATTATA AGTTTTCAGT
    24181 TAACTCACCT CTAGCCACGT AATTGCCAGA GGTGACCTAA GGGAGGTGGT GGGAACCTAT
    24241 GTGTGAGGCT GTGGGAAGGG TGGAACTGCA CTTTGTATTT TCAGGCTATT ATTTCTCAGT
    24301 CTATCCATTG TTATATGAAG AACAGGTAGC TAGCTACCTT CCTTCTCTCA GCAATCTGAT
    24361 ATCACACTTC TCCCTTCCTC TCCTGCCCTT TAAACTGAGT GACTTGAATT TTCTCAGTCC
    24421 TGTCTTGCAT TTCTGATCTT CGAGATTTAA CATGCTCCAT TTGGTATCTC TTAAATTAAG
    24481 AAAAGGGTAT CCAAAACAGG GCGCAGCATC TGGTTGAAGC CCAGGTTCTG GGCTGAGTGG
    24541 AAGGCTGGTT TCGTGAATGA TATAGACCCT TTCCTATAAA ATGCCTGTAA AACACACGTG
    24601 ATAACTGTCT TTTTTTCCCT TTATTTAAGG ATCCTGCAGT CCACATAAAT GAACAAGGGG
    24661 TAGGTGCTGG GAATTGGGCT GGCAGCCTAT TTTTCACCCA GTGTGTTCAA ATAAGCTTCT
    24721 AACTCAGAAA AGATGGAGGA GTGTTGGCCT TGACCTCCTC AGTAAGGACA GATGTACACA
    24781 AAGAGAATTT CTATCAGAGT GGCTGCTTTA CACTTATCCT GCCTCACAGG TTATACTAAA
    24841 ACTGTTAACT CCTTTCAGCT TGTGATTCAC AACAGTCCTT GAGCTGAGGT CTAACCAACT
    24901 CTTCTCCATG TATTTGCATT CTGAGCCTGT CCTTCAATAT GCCTACAATC ATTCGTGGCT
    24961 TGGTGTTTTC AGATTTAATA AGCTTGTTCT CTCTGGGATC TTCCAGGTCA TCAATTACAA
    25021 TGGGACCATA TTTAGGACAG ACACCTACAA AGTATCCCTT GATGCAGCCT TCTGCTTTGA
    25081 CAATGAACAA TTAATAGCTG CTTTCTGAGG AACTTTTTGC TAGCATGTCT GCATTGTTGT
    25141 GGTATTTTCA TGTGGACAAC ATTATGAAAA AAATCATGTG AAACACTATC CAAAGCCTTA
    25201 CTAAAACAGA TTTGTGATAC TGTGCATTCC TCCTCCAACC CTGACGTCTG CCAACCTACA
    25261 AGGACATTTG TTGCTGACAA GCACATAATA GCTGTTACTC CTTTCTTTTA GATGCTTATT
    25321 GTTTCCACTA TATTCCTGGG AATTAACGCT AATGGTATGC GTGTGTAATT TGATGATGCC
    25381 AGCTTTTTCA CCTTGTTGTG GGTAGATACC ATGCCTACCT TTTTCAATTT TCAAGAGCTT
    25441 TACCTGCCTT CTGCAAAATT CTTGATCCAC TAATGGCTCT GAAAAGTCTT GTCCATGTTT
    25501 ATAGTACTCT AGAATGAATG TTACTGGTTA TAGCAGATTT TAAAATTTCC TACCCAAGTA
    25561 CTTACTAACC TTTTGCTTCT CTGTAAAAAG CTGAGGTCTT GCTCCTTTGT CATGGATATT
    25621 GATAGTGCTA TCCCCTGCTA GCAGTTAACA TTTTGGTCAA GATTGATGTA AGAAGACATT
    25681 ACGTACACTC AGCTTCTGAG CATCATCTAT CAGGAACATT CTTTGCTGAG TGCAATACCA
    25741 GCCCCTTTAT TCATTGTCTT CCTTTTACTC ATGCACCTAG AGTTTATTCC ATTTTCAGTT
    25801 ACATCCTTTA CTAGTTGCTC CTCATTTTTT TCCTTTCTGA TTTTGCCCTG CTATCCATTT
    25861 GTTTCCCTGT TTGTTCTTAC TTGCACTTCT TGGATTGGTT GTGTATATAT GAGGATATAA
    25921 ACTTACATCA TAGAATCATA AGAGTTGGAA AGAACCTCTG GAGATAGTCA AGTCCATTAC
    25981 AAGAGCCCAA TAAGTTTTGC TGTGATATTA ATAACGTGTA CTGTTACTTG TTTAGGTTGT
    26041 TCTAAAAAGA GTCAATTAAA ACCAAGATAT CTGGGTTTGT AGGTTTTGGC CAATTTGGCA
    26101 GTATCTCACT TAAGATCTTT TTTAACGAGC CATGGTATTA TCAAATCATT CCATTAACCA
    26161 TTTCTAACTA TTTGACACAA TAAATAGATA TCTAAAGCTC AGTACCTACC TAAATCATTA
    26221 AAAACTGAAA TGTTAATTAA CTGATATTTT TGGTTTGGTG CAACAGCACT GAATAAAATA
    26281 ATCTCTGCCA ATCTGCTCTT CCGTTGCATC AAATTTTTTA ATTTTCTCTT CCTTCCTAGG
    26341 GCTAAATACG TCATCTCCAT TGATTCTGGA AATGAAGATG GTAGTTTTTT GCTTACAACT
    26401 TATGACTGCA TCTGCCATGA TGTAATAGAG AAAGTATGAT CATATCTATT TGACACTATT
    26461 GAAACAATAT AAGATGATAA GTGAATTGAC TATAATTATT GAATTTTTAA TCTAGAATAT
    26521 AAATAAATCT ATTTTTATGG TTTAATTTTT AGAGTATTTC AGCATTGATT TTGTTCATTA
    26581 TATGACACAT TCTAGCTAAT GTGCAAACAG AGGTTCTTGT GTCTTGCAAA AACCGTGTGC
    26641 CCTTTTGTAC TTCTATTTCT GGCAGAAGAA AGAAGTTTGT GGGTTGTCTT GCAGTGCTGT
    26701 AAGTCAGAGT TTTATGAATG CTGCTTCAAT ATCTTCTTGT GGGGAAAAAC AATGCTAAGT
    26761 TGACTCATAT AGCTAAAGTC ACAATGTTAC CACCCCCCTT AAGAGCGAAG AGATAAAAGT
    26821 GAGGACACAT CAGCATGAAT TGTTAAGGTC TGTACATTAT TCATTTAAAC ATCTGCTGTT
    26881 GGTTCCTCTT TACATATGGG AATAAATTCT ACCACATCAG CACATTCTCC ATGCTTGTTG
    26941 TTTAAGCATT TAATTTTTTT TTTTTTTTTT TGTATTATTA ATATTATTGT TTCTGCTTGG
    27001 GTGGCAGGCC CCAAAGTTAT CATTGCCCAC AACTACAGTC AACACCATGA TGTTTGAGCA
    27061 TGGGTGTCTT CACGTACATG CTGTCAGAGT ACTTGTTAGA GTAATTCAAA GTGTACAGAG
    27121 CCGTTTATAA TACAATACTT ACAATTTTGC TTTGAAATTA AAAGGTAAAC CTTTGTGCCA
    27181 AACCTAAGCA AAAGATCAAA TGCTCATAAT CCCTTGTATA CAAGCAAATT GCTATGTGAA
    27241 AGAAAGTAAA ACTGATAGTT CAGTGTTACA GGTTGAGCAT CTTATTTATG AGCTGCTCTA
    27301 TAATCCTGAA ATAACACCAC ATTGCAGAAC ATTAGAGCAT AGTGCTGTGA AGATAAACTG
    27361 AGGGCCTAGG CCTGTCTTTC TCATATGTTG GCAGGAGCTA CGTACGAGAA ATAAGTTATT
    27421 GATTTACAGA TTATTGGTCA AATCCTCAAG TGGATTGCAC AAACCATGCA ATCAGGATAA
    27481 GGGCTTTTCT CCACGTCCGC CTGAGGTAAC TCTGTAATGG GATGTTCAAG GGCTACTTGT
    27541 ATGGGTTATT TGTGTCCTCT GAATGTTTAT CAGTCTGCTG TTAGGAGAGG AAGAAATGAA
    27601 ACTTTACATA TGTAAGGCAC ATGCATATGT TGAAGTATCC AAGTATTTCA TATCCTCTTT
    27661 GCTGAGTTTT CTGTAACTTT TCCCCACTCT TTGCAGCGGT TGCTTAGTTT CTTTTCAATG
    27721 CAATTAGCTC AATTTTCTTC TCGTGTCAGC GTGATGAAGT GCTCACAGCT TTATTGCCTT
    27781 TATTTTTTAT TTCTCAAATC TGCGGGTACT TTTTATGCTG ATAGAGAATG AGTTTTATTG
    27841 TTGCCTTTCT CGATATTAAT GTTTACATCA CAGCGGTAGG ATTTGCGTGC CATAATATAA
    27901 TCCATTATAA ATTGGGCAGT AGAAATTGGA TGGTTTGGGT GGCTAATAAG AGCCCCTAGC
    27961 AATGCCTGCA ATCAGCACAA CTCACGTCTG GGAACTTGTA GCATTCAGAG CAGGGGGCTG
    28021 TGCTGATTGT GGATTGAGCT CAGAACTTCG GCCCTTCTTC CTTAATTAGC AATATAAATA
    28081 TTATTTAAAA TTAGCATTTT GTAATCACGG CTGTGTCAGA ACAGAGTAAC ATTAATTCAC
    28141 CCCTTGTTGT GTTGTCTAAA CAAGAATGAA AATACCATGT ATGAATTAAT GGAATAGTTC
    28201 ACACTCCTTT TTATGGCTTA TATTGGAAAT TGTAATACAA AAGCCGTAAG ATCGTCTTCT
    28261 GATTTTAATT CTGTTTTTGC AAATGACTTA TCTTCCCACC CTGTACAGTA CTTGTGCTGC
    28321 TGGTGCTCCT CTAACCAGTT GAAAGATGCT GTTACAACCA TTATTGCCAC CATCACAACT
    28381 TTGACCCTTC TGGGCTACAG CTAATGCCTC CCTGGCAATT TGCTAGCTGC CAGAGCTCCC
    28441 TTTGCAGTGC AGATGGCATG CTCCATCCTA GTACCAATGG TATTATTGCC ATGACAGCCT
    28501 CAGTCTCTAC CTATATGGGG AGCTTAAGCC CCGAGGTGAC TCATGAACTC TGCTTTCATG
    28561 AATGTTAATG CACAGGGTTG CCTCTGCATA ATGGGGCAAT GCCAGCATGA TGGATTTTTA
    28621 TATGTAATTT AAATTGAGGT GTACTTTATA CTTTCCATTT CTTTTCTATT TTAACATATA
    28681 CTAATAGAAA CATATACAAC AGCAACCAAC AAAAAGAAAA TCCATTAAAG TACAGAAGTG
    28741 TATTAGCACA TTGATGGAGT GGACGAGCGA GAGTCCTGCT GCCTGTCATA CTTGGGGACT
    28801 GTGGGCCACA TGCTGCTCTC TAATGGGAAA GGGGCAGGGG CTGCTTTTCC TGTGCAGAAT
    28861 GTGCTATTGG ATTTCTCATA TATTCTTCTG AGCGTGCTCA GAGACTCTGG CCCTGCAATG
    28921 GTTCTTTGTG CACTAGGGAA TCTGGAATGC TTAATAAATT AATTCCCGTG CTGCAGCAGT
    28981 AAGAAACCTA TTGCGAAAGT GCAGTACTTT TTGCCTCTTT CTAAAGGCGT GGAAAACTTC
    29041 TTTGCTATTT TTCAAGATTC CATGCGATGT GTTTCTCCTT CTGAACTTGA TTTCTTTAGT
    29101 CAAAGATCTC TGTTGTCACT GCTTTAGTTT GGGGAGAATT TATCCTGTCT GTGAGTAACA
    29161 GAATGATGGG CATTGTCACC AGCCAATACT TATGGTACCT TGTCCCAAAA TGAAAACTGT
    29221 TTCTCCAGTT TTCCGCTCCT TAAATTGAGT TCCAAGTGGT TTTAAGTCCC AAGGGAGAAG
    29281 ACTGGAAAGG AGAACAGGAA GATAAAAGAA GACAGCAATT ATTAAAACAT ATTGTAATAT
    29341 TAGAAATATT GAGGAAAATG TGCTATGATA TTGATATTAT GATTTAACTT AAAATTAAAA
    29401 ATTAAAGCCT TGTAACAGTA ACTCGGGGAT ATTTTTCTTT GATATAAAGT GACAGGCGTC
    29461 CTTCAGCACT ATGTGACAGC TACATTTTCA GCTGCTACTT CTGTGTTTTG AGAGTAGAAC
    29521 TAAAAACATG ATTTGATGCA AATAATTTGG CCAACTTAGC TTTTTTTCTG TTTTAAATGG
    29581 CAACAAATAG ATGTATTGAT TTCTTGAAAG TATTTGCAGT GTAATTTTTG CATATCAGTT
    29641 GTGCATGAAT GTGATATAAA ATCTATCAGA AATTTAATCT ATCAGTTTTG ATTGAAAATA
    29701 CAGGCCACAT GATACAGTTC TCCATTTGTG GTGTGATTAG TAGAGCATAA ATTGATATTT
    29761 ACTTTCATAG AACCAGAGAA CCACCAAGAT TGAAAAAGAC CTCCAAGATT ATCCAGTCCA
    29821 ACTGTCTACC TACCACCAAT ATTTCCCACT AAACCAAAAG TCCCTCGGTA CAACATCTAA
    29881 ATGTTTCTTG AACTTCTTTT CAAAGTATAT TTGCTAATAA ACATTCATAG TTGGTATTTC
    29941 TGGTTAACGC TTCAGTTGGT AAACAGTCAG AGAAATCAAA CAGTGAAGCA AGTTTGAACA
    30001 CTATTTGTAC TACTAAAAGG CTATTATATA CTTGTGTGCT TTTGTCTGCA TCACACCTGC
    30061 TTTGACTTAC TTCTACCTAG TGCAGAAAAG CCCCTCCCTG CCTTCTCCCT CCCTAACCAG
    30121 CCCTGATATT AGAGTGTGAA CTGAGCGCAT TTCTTAGGTT GTAAGATTTT GGAAATGAGC
    30181 GTATCACTTT CTGAACAGCA GTAAATTCGA CTTTAGGGAT GCTAGCAACA AACTGCATGG
    30241 CCAATATATT ATATAAAATA AGAACAAAGC AGAATAAAGG AATAAAGTAA GAATATAAGA
    30301 GTAGAGAATT TATTTAGTGA TTCATATACT GAGTCAGTGA CCTTTGTTCA TTCCAAAATC
    30361 TGATTTATTC TGAGAGAAGG TTTTGTAGCT GTTTTTTTCC AATACTTGTG GTAGTTATAA
    30421 ACTCAGTTGA CACTCACCAG TCTAAAACCA GGGGGATGCA AATTAACAAT GGTTCTTATT
    30481 ACTGAAATGC AGTGGTTGCA GGAGCACAAT TACTGAATTG TCGATGGGGA AAAAAATATT
    30541 TCTACAGAAG AGCAAATGCA ACGGTAAGTA TAAAGTACAT GAAGCTAACA AATTTCTGTT
    30601 GTGGAAATAC TGCATAAGGT GGCAACAGGT TAGCTTTCAG TTTGCCAAGT GGTTTGGGGT
    30661 CATAGAGTAG CAGCATAGTG TATTTTCAGT TTAGTTTTCT TCCAGCTTGC ATATTTGGTT
    30721 GCTGTGTACT GTTAAATGTT TGGCTGCCAC TTGAAAAATC GATATAATAT CAATTATCTT
    30781 TTCCTTACGC GGAAACCTGG TGAACAAGAG CAAATCACCT TTTAACCTCA TAACCTTTTC
    30841 CCTTTAAATC TCTCTGAGAG GGGTATTTTT TCAGAATGCG AGTTATTTTT CTTGAGGTCT
    30901 TTTAAAGTTT TTCCACTCCT GTGAACTTTT TTTATTTTAC AGTGATCCCA TAATAGGTAG
    30961 TTTTTGCCTC ACAAGTAAAA AATATTAGGT ATCATTCGCT CGCCCTAATT TTCTTATAGG
    31021 CTGTGAGATG GACCACCTTT TGTAGCAAGC TTAGAAGATA AGCTTTCTGA CCTAATAAGA
    31081 CAAGGAGATG TGCTTTGAAA ATCTTATCTG GGAAACATTG AAACTGGTAA GTATACAATT
    31141 GCCTGGTCTA GTATTAAATA GAGAGGTTGG TGGCCCTGCC AGTAGCAGGG GCGTTGGAGA
    31201 TCCGTGATCC TTGAGGTCCC TTCCAACCCG GGCGTTTTTT GTGATTCTGT GATTCTGTGA
    31261 TTCTGTGATG CTCACAAAAT ACAAACACGG ACAGAATTGC CATGAATTCC ACAAATTAGT
    31321 AGTTTTGATC TTTCATTTTT TTGTTTTTAA ATAGTATGCA TTTTCTGAAA GTGAAAATGA
    31381 CGTTAAAAAT AAATTGATAT AAGTGATATT ATGAACTAGC ACTGCAAGTA AAATATTCTC
    31441 TTCTGAATTA AAGCAATCAG ATGAAAATGT GTAGAGTTAT TGTTAGCTGA CATGAAATGC
    31501 ATTCAGATGT TTTTTAGCAA AACATAAAGT GAGACTACTT CTGAAAGTAG ATCCTTCTCA
    31561 CCGAACCACA ACAAATGAAT TATTTTATAA CCTATGATTC ATGGTGAGTT TTGAAGAAAT
    31621 ACCATTACTT CGTAGAATGA CAGAATGGTT GAGTTGGAAG GGACATGAAA CCCATCTGGT
    31681 CCCAACTATC TGCCATGGGC AGGGCTGCCT CCCACCAGAC TGGGCTGCCC AGGTCCCTAT
    31741 CCTCTGTGGC CTTGAGCACC TCCAAGGATG GGGCAACATA TCTTCTCTGG GCAGCTGTGC
    31801 CACTACCTCA CTGCCCTCTG AGTGAAGAAT TTCCTCCTTA CATCTAACCT AAATCTACTC
    31861 TCTTTCAGTT TAAAACCACT CCCCCTTGTC CTATCACCAT CTGCCTATAT TAAAAGTCAC
    31921 TCTCCACCTT TTTTTCGTTA AGTCCCCTTC TTCTTGTGTT ACACTTCTTA AGTATCTGGC
    31981 ATATAGGGAT GCTGTATTGT CTATTTTCAG TAGGAGGAAA AAGAAAAAGG AAACAAGCAG
    32041 TAAGAAACAG AACACTTGTT GGGGACATAT CAAAATCTCC CAAATCCATC ATTTTTTAGG
    32101 TTGTAGCTGA TGTGCTTTGT ATAAGCTCAC TAGCTAGAAA ATTCTTTTAC ACTGTGTTTC
    32161 ATAGCCAAAT ATGGCCAATA TGACACGGAA TCATAGAATC ATTTAGGTTG GAATTCTAGT
    32221 AGATTTGAAT TTGAAGTGCT TTTATTCAGT GAAGCAGTTG GCAGCAGATC AATTGTCTCA
    32281 ACTATAAAAT TTGTAAATGC AACCCCATGT TGGTTGCCAT GGTGGCACAT GGTCCTGGTG
    32341 TGGCTTTGTT TTTGACCGCC ATGCCTGTTT TTTTGAATAT TGATGGACTT GTAAATACAT
    32401 CCCCACCTCC GTTCAGTACA GGTTTTCAAT TTATTTATTT ATATTTTTTT GTTTTCTTCA
    32461 ATTGCAAAAA TTATTTGTTT AGTGTAAGGA GATAGGAACA TCAGAATGGC TGCACAAGGT
    32521 AATATCAAAG GTCTTTCTAG CTTGCCATGA CCATTGGAGG CAGTGGTCAG TGATGTGTAG
    32581 ATTTCTTTAA TGAATGCTGC TTAAGATATT TTATTATGGC CTGGTTTTCA GAGCTACTGA
    32641 GCACCTGTGG CTTCCAACTT ACTTCAGTGG GAGTTACTGA TTCTTATCAC CACTGAAAAT
    32701 CAGGACAGCC GTTTCTACTT CATGCTCGTG CCTTCATAGC CTCTGTGATT TTACAATAGC
    32761 CAGATGGGGA ACATGGAAGT GCATTATCAT GTAGAGAATT CTGCATGTAA AAAAATTAAC
    32821 CCCTTGGTGC CGAGTGACAC GTGAGCTTCT GCGCAGGAGT AAATGCATTT GGCACCACAG
    32881 TCTCCCACCA GGAAATCCCT ACCATCTGTA CCAAAAATTT ATGAAGTCAC AAGTCATTCC
    32941 GTATGATTAA AACTGGCATC TTAAATATAG GTGCAGTGAT TTTATATTCT AGAACAATAT
    33001 TTCAACACTA AAAATTTTCA TTTAAAAATT GCCATGTACT TACAGCTATA CAAATGACCT
    33061 GCAGTTCAAT TCAAGTAAGC TGTTACCTCT GGAGGTTTAC GTGTTGTCAG ATTGAGACCA
    33121 TATATAGTTT TGGCCAGGGG CTATGCAAAG GCTTGATGTT TAATTATTTA CCAGTAATAC
    33181 TAATTAATGC AGTTCTTTTA TAAGTTTTGA TTATTTTGAG CTCTATGCCA ATTAAAACTT
    33241 CTCCAGATAT ATTTTCATTT TTTAAAGTCT ACTAAAAAGT AAAAGCGAAA AAAGACATCA
    33301 GAGTAGCAGA GCTCTATTAA GTTTTCAAGA AAGGCAAATA TCAAATTACC TCTAGGCAGT
    33361 GCTTCTGCAG AGCCTGCAGC TGCATGTTAC TTATATATAC TAAGTGTAAT GATCATGAAA
    33421 TACAGAGCAA ATTTTGTTTA TCAATAAATA TTATTGTGGA TGCATGTATT TCAGTTTGAA
    33481 ACTTCAATTT CCAAATACTT TGTTAAACTA GATTTTTAAA ATACTCTCTA TTTCTTTTTT
    33541 CCCTACTTAA TGCTGTCTAT CATTAGGATC ATGGTATACT TTAGCTGTGA GAATACTCTA
    33601 CCTCCTTTTC TTCACTTCCC ACAAGAATTT AGTATTAGGG CTGATTTAAC AGAAGATAGT
    33661 GCCTCTGTTC ATGTTGTGGT GTTTTTGCCT CTTTCCCTCT ACTGACTTTT GGTTTTCTTG
    33721 GAAGAGGTTT TCAGCATGTT GGAGTTTGGC TCTTGGTTAG AATTCTGTGT TCCTGATATT
    33781 TGATGGAATT TGAAGGTACA AGAGTCACTT GAATGCAGGG TAATCAGCAA CAAGCATCTG
    33841 TGCATGTCTC TGTTTTGGAA AACATTTAAA TGCGTTTCCA AAGTTGTGTC AGGACCTGAG
    33901 AAATGTAATC CAATGAAGGA CTGAAGTGCC TGAATATGTG TAATGGTTCT GAAAAAAATC
    33961 ATCTGAGAGC CCACACTTCA GCAAGGAGGC CTCTCCCCTT CCCATCTCCC AGCTGTGTGG
    34021 GGTTCATAGA ATCATGGAAT CACAGAGCTG GAAAGGACCT ATAAGATCTA ATCCAACTGT
    34081 CCTCCCATTA CCCATTGCTA CCACAAGCCT CTAAACCATA TCTTGTAGCT CCTCATCCAG
    34141 ACACCTCTTT AACACTACCA GGGTTGGACA TTTCCCCGTA CCTGCATCTC TCCCCAAGCA
    34201 GTGCTGGGCT GTTTGGAGCT GAGCTGTGAC AATCAGGATG AGGAGAGTCA CAGAGCACTC
    34261 AGTGCTCAGA TTCTTCTGTC TTCAGACAGA ACTAACGAGT TTCCTGACAG AAGGCAGTGC
    34321 AAAGCATGGC TTTCTTTCAG AGACTGGCAG AGGTGTGACT CCTGTGTGGC AGCCCAGTGG
    34381 CGAGACAGCT CAGGGAAGGT GCAGGGGCCC CAGGCTCAAC CTGATGTATA AATTTGCCTG
    34441 GAGGCAAAGG CTCGAGCAGT GCAAGATCAC AGCATTTCTT TCTCTGCCCT TGACTGGAGG
    34501 GATGGCATGC AGGTTGGGTG ACATATGAGA GGATGACTTT AATGTGGTGA TTTCCATGCT
    34561 TTGGTAGAGG AGGTGTTTGA AAAGAACAAT AAGGGCTAAA ATATTCAGAA CACAAGTGGA
    34621 TTTAATCTCA CATGCACGCC TTAACTCTGC ACAAAATAGG GAATTTGAGA GCGCTTCAAT
    34681 ATTTTTGCTA CCAGCAAAAT AACAGGTTCT GTTATCATCT CTCAATTACA TAAATAACAG
    34741 TTGCCGGATG CACTCTGATA TTTTTCTAGT ACACAAGTTC CCTTTTGTTT ATCTGATCTG
    34801 TAGTTACTTG CTGGTTTGTG GCTGTCCTTC TCATTTTATT CCATCTCAGT TACCTGATGC
    34861 TTAAATTTTC CATTTCTGAC AATCAGAATC TTGTTTTACA ATTGTCAGTT GGGCTCATGA
    34921 TTTCTCTGAA GTAAATCAGA AGTATTGTCT CTAGCTTCTT GTCCTGTGTA GAAACACTAG
    34981 GAAACAGGCA AGATAGTGAC TTTGTTTTGC CTTGTCTGTA GTTACTTTGA TTTTTGTTTT
    35041 GACTCTTAGA CCTCTCTGCA TGCATCAAGG TGTTTCTTTG CCTCTGTCAA CTTCCTCCTG
    35101 ATAGCAGAGC TTTTCTAGAG TTTTTAGATA CCTTCTTTTT CCATTTGCTG TGTATTGCAC
    35161 CTTATTTGGA GGATCTTCTG TTGGTCTCTC TGATGTTTTA ATTCTCTCAG TGGTCTGCTG
    35221 ATGGGATTCT GAACATTTGA TAAGGAATCC AGAATTTGCC AATTCTGTTG CCTGCTCTCA
    35281 GCTTACTGGT GTTATCTAAA AGATTTTTCC CAATGCTGTA AGTGAATGTT TTTCCCTAAT
    35341 GTATCACCTA AAATACTCCA GACCAATGCT CCAAACAGTT CCACAAAATG ATCACTTCAG
    35401 TCTGTCCTTC CCCTTAGTGC TTTCTAATCA GTAGATGTAC TACTGAGATT GACAGAATGA
    35461 AGGTCGTTGG GCTGAAACTT GGTGTATTTC TGCGTATGTT AGATGTGCTT CTTCGTAGAA
    35521 AAAAATACTT TATTTCCCAT AAATAGTTGT ATATCTCTGC TACAGTTTGC TTCTTAAAAA
    35581 CTGAGCAGAA AAAAAGCTGA AATGGAAACA AAAGAAGCAG AAACAATATG GTCTGTCAGT
    35641 TGGTGAGCTA ACTGCTGGCA CCAGGTGCCT GTGAATTACA ACCAACAGGT GTTCAAATGA
    35701 GGCAACGTAG ATAATTAACT TAAATAGCCC CATTTTCTTA AAAACTCCCT CTTTTATGCA
    35761 GCATGCAATT ATCTTGTGCA CTGTAAGGCC TAGATCGTTT AAAAAGGCCT AAACTCAGCC
    35821 TCTGATTTTT GTGGGTGCAA TTCACTGTGC ACAACGTACT TAGATAATTA GTTTTGCAAA
    35881 AGAGGCCTTC AGCTATGCCC AGTGTAATTA TAATTGCAGA TGTAAATTTG CATCTGCCAA
    35941 AGATGAGGAG GACTTTAAAA CTGAAAACTT CCTGTCTACT GGTTGCGAGC TTTTCTTCCT
    36001 TCATCATTTA GTATGTGGAT ATTCATAGCC AATTTTTCCA AGCAAAGGAA ATATTTTATA
    36061 AATACCAGTT GATGTAGAGT AAGAATAGAA ATAAATACTA GAATATAAGG TGGAACTCTC
    36121 CACTGCACAG CTGTTGTGTA AGTACTGTGA AACCATTTTG ACTCAGGTAT CGGTTCTGTA
    36181 ACAGGTAATG TCTCCTGTTT GTTCTCTCCA AGTGTGTTTG TATGTGTGCA TGGGTGTAGA
    36241 AATATGGCAG ATAAAAGGAT CATAAGATAG CAATATTTAA TGTAAGCAGC CATCCTGGGA
    36301 TGCTAACTAC AGGAAAAAAA GAAGTGATTG ATTGTTCATA AAGAAGAAAC ATCTAATCCC
    36361 CCAATTAATA CTGAAGTCCA GTTTAACATT TAGGATAGCT ATTTGGTTTC TTCCCACGAT
    36421 TGCCTACAAT ACTGAGTTTT CTTTCATAGT TCCTTTCTTT ATCTTTCAGT TGCAGTAAGG
    36481 AAAAAACATA ATGCAAATTC TAGGGATTCT GTGTTAGCTG TGACCTCTGA GGCTCTCAGA
    36541 TTTATCAGTC ACAAGGTAGC TTGCTGTGCT GCAGTCTAAA GGCATGATTG TTACATTGGG
    36601 TGGATTCTGC TTTCAAAGAG TCTGCTTGGT GAAGAATGAG CTTTTGATAT GGAGTATTAA
    36661 TGCATATTTA TTACAGCTGA ATATTCTTGT GTGAATTGAA AGTGAGGGGT CTATATACAA
    36721 GAAAGGATTT AAATACACTT GATATGCCGA AATCAAAGTT CTAGAAATTC TGTTTCATGT
    36781 CACCCTAACT GGAGATACCG AAACCACCAT CCTTTCTTTC AGGCTTCATG GGCATCAAGA
    36841 TTTTGCCTGC TGAACATGCC CAGAAATTTC AAGTCTTGTA GATTTGCCTT CTTTAGTCTC
    36901 GATCTTTCTG AAGAGCTTGG TCAGGCAATG CTTTCAGAGT GTAATGGGGA TAGAATTTAT
    36961 ATTAAATATT GAAAACTACT TCTTGTCAGA GACGAGCTTT GAGAAGGCAG AAGTGGTGAT
    37021 GCTAGTGCTA CACATAGTTT TTTATGGTAG CCTATAGCCT AGATATGGAG TATGAGCTGT
    37081 ATTGAAGGGT CCTTATTTCT AGAAGAGCAG GATGTGGTCT CACTGTCATT ACTGAATAAA
    37141 ATTTGTCATA TCTCTCCTCA GCTACCTTCT CACTGTATTG AAGTCCCAGA CTATTCAATC
    37201 TGTTCTCAGA TGTTAGTGCT CTACCACTTT TATTTTAATT GCCATTCACT GTAACCTTTC
    37261 TGAATCCTGT ACCTCATTTC TGGGATGAGG AGACCAGAAC TGCGTACAGT GCTAAAGATG
    37321 CAGAGACATC AAAGTCTTGT GTATTAGGAA AAGATTATAT ATTGTTTCTC AGTACCAATC
    37381 TCAACAACTA CAAATGCATG ATGTAAATGC CAGAGAGCAT TTCTGTGATG TCTCCAACAT
    37441 CTCTTTTTGA CCACAGCTGC CAATTCTGAG TTGAGCACCA TGTAGACCTT CAGATTATTT
    37501 TTCCCATATT GCACTAACTT ATCTCTTTTT TTCTTTTCTG AAGTATGTTT CTCTGTGTTT
    37561 TGCAAGAGCG GAGAAATATG ATTTCACCTA GGATTAAAAG TGTGCTTAGC ACATTTCCAG
    37621 GAGCTTAGAG GTGTAAGAAT GTTGCTGCTG ATAGATGTAC AGATGTTTTC ACTTAGCCGG
    37681 ACTGCTCCTT TCCCCCAAAT ACAGCAATGC TCAGATTTAA TTCACTGATG CAAATTCTCT
    37741 AGGGCCTTTG TAAGCCTTCA AGGTGTATCA GCTTATTATT TCAGCCTCTT CAGTATTATA
    37801 CAGATCAGCA AGAAAAAGTA GCACACTTGT TTTTCCAAAT GTAACGCGTG GAAAAAAGAA
    37861 TCTCACCCCA CATCCAGCGT TATGAATATC TTCTCAAGAA GTGCCTTTGC TAACATTTTA
    37921 CTGGGAGATT GCTTAACTTA AGGGATAAAG TAATGTGTAA TTGCAGTCTG CTTCCTTTGT
    37981 GTATGTCCTG ATAAAATACC GTCTGCATTT AGGTAGGAAA CACAACGCTG AGGGCCTGCT
    38041 ATGCTTTGAG ATGACCACGA TTTAGTAGAT ACTTGGTCTC CTACATGTGG ATTTAAGAGC
    38101 ATGATTTTAA GCATTAAAAA CTTGGGACAA TTTCATCCGC TGGTACCGAA TATTATTTCT
    38161 TTTATCAGGA TCATTTACAG AATTACGTTT GAAAGCCAAG AAATGGTTGC CACTATACTG
    38221 CAACAAAAAA CTTAACTCTT CAGTAGATGT AAACTGTTAT AATGATAATT ACATCATTAT
    38281 TAAAACTACT GATTCTTATC AATTAAAGAA CTGTACCTTG GAACATTCTA TTGCTTTATT
    38341 AGCCTTGCCT TCTTTTCTGA AGAGAGGAAT ATTATACAAA AAATCAGACT TTGGACCCTG
    38401 AAGACCATTG ATCAGCTGGC TGAATTTTGA CCTTGAAGCA GACTGAAGAA AGAGATATCA
    38461 GAGGGCACCA TTTTTATGAG AGCTGAAAGC ATGATTTAGA ATTGTATTTG AGTACTGTGA
    38521 TAAGTTAATA ACTGTGGAAT TCACTCAGAA GCTTTGGTAG TGGAGGTTAG AATCAGGAAA
    38581 ATAGTCAAAT ATGGTTGTTA AAGCAAGGAA GTTCTGTCTC AGAACTGGAT TTTAAATTTA
    38641 AAGGCAAGAA GCTTGTCTCT TTGTATCATA GGAGAGACTA AAAATAATGC TATAATGCAG
    38701 CTCTTGTGTT ACCATATGAT ATTTTGCTGA CATATTTTTA TGATAATAGA GTTACACTAG
    38761 AAAAATACTT TGTAGTAGTT GCATGCCTTT TTTCATATTC ATGTTGTTTC CACTTTTTGA
    38821 GTATGTTTTT AAAGATGTAG CTTTTATTTT ACTTACTGGG CTTTGGGAGA TCTGAACAAG
    38881 TCCTCACCAC ATCCAACCCT GGGACCGGGA AGTAAAAGCA TACTAAAGTC TGCTGTCTCA
    38941 CTCAGAACCA AAAAGAAATC ATAGGACATC CATCAGCCCT GAATAACTTA AGAGTAAGCA
    39001 ACTATTACAT GTGTCAGATT GAGCAGACTG TATAAAGACG GACAAATATA TCCTGAAGTG
    39061 TTTGTCTATT TACTCTCCTG AACCCTTTAA TCAGAGAGCT TTGGCTTTCC TTTGACACTG
    39121 AGAAACCTAA CAGCATCGTG AACTCTTAAC CTATAAGAGG ACATCCACTG ATAGTACCTT
    39181 TGTCAGAGAA AAAATTATAG AATTGCCAAA AATGTATGTA ATTTATTTGT TCTGTAGCAA
    39241 CAGGCACTAT GCCAGGTAGG CAGTTTGCTT TCACAAATCC ATTTTGCTGT GTTTTACTTG
    39301 CCTTTACTTT CTTTACTTTT GTCACAAACA TTTAGAGGGA AAAATGAGGC TGGAATCTGT
    39361 AATAGGGATT CCTGATAACT GTGTGCTTTG CACTGTGAGA ATATTCTAGG AAATTGCTTA
    39421 TAAATTTGCT CGAGGCATTA TAGCACAAGT GCTTCAGTCT ATGGAATTTG TAACTGCTGT
    39481 TTTAGGTTGC TGTCAATTGC TTATTTTAAA GCAGAACTTA TTTTAAGCTT GACAAATAGG
    39541 AAATGTATTT TTAAGTACAA TGGAACTGCT GTGGTTCTCT CAGCTGAATT TCCAGTGTGT
    39601 TGATTAAATT CTTTAAATAA AGCAGGTGTT AGAGTAACGG CCTTTACAAG TTTGTTAATC
    39661 TCCATTTTCA AAGGGATGAG CTACCATTAA GTTTACATTT ACTATATGTA TGTGTAAATT
    39721 GCAATGTGAT TTACGATTCC ACAGACAAAA CCATTCTCTA TGGACAGGTC TCACCAGTAG
    39781 GCTGCCATTG TGGTATTTTA TGTGAGCACA AGACACATTC TCCTCACCAG TTATAAACAT
    39841 TTCCTTAAAT TCTTTGTTGA GGCTCATTGG AGTAATTCTG CTGCAAACAT TAGTCTGAGG
    39901 AGATACACCA GCTTAAATCT CTTTGTTCTT TATGATAATC ATGAATCTCC TCTTAGATTT
    39961 GTCAGCAATC TTGATTTTTA TTTCGGTGTG AAGTAATTCT ATTGTGGGTG CAGCATCTGC
    40021 CCCTCTGAAA ACTTGGAGAG TTCTTGTTTA CAGTAAGCTA ATTAAGAACT TTTTGA
//
