# Supplementary material for: The serine/threonine kinase 33 is present and expressed in palaeognath birds but has become a unitary pseudogene in neognaths about 100 million years ago
Source: BMC Genomics. 2015 Jul 22;16(1):543. doi: 10.1186/s12864-015-1769-9 (PMC4509753; doi:10.1186/s12864-015-1769-9)
Supplement: Additional file 3: — Contains the stk33 sequences from all birds examined in this study. [file 12864_2015_1769_MOESM3_ESM.zip › Aves stk33 sequences/Neognathae/Melopsittacus undulatus (budgerigar) stk33 pseudogene.gbk]

LOCUS       Mun_stk33_pseudogene           53427 bp    DNA     linear  
DEFINITION  Melopsittacus undulatus serine/threonine kinase 33 (stk33)
            pseudogene.
SOURCE      Melopsittacus undulatus (budgerigar)
  ORGANISM  Melopsittacus undulatus
            Eukaryota; Metazoa; Chordata; Craniata; Vertebrata; Euteleostomi;
            Archelosauria; Archosauria; Dinosauria; Saurischia; Theropoda;
            Coelurosauria; Aves; Neognathae; Psittaciformes; Psittaculidae;
            Melopsittacus.
COMMENT     We downloaded the assembled contig(s)
            from the WGS project and performed a local BLASTn search with our
            genomic stk33 sequence from the African ostrich (KP072780) in order
            to identify the corresponding contig(s). We then used nucleotide
            and amino acid sequence comparison in order to identify the stk33
            exons.
            This record uses data from DDBJ/EMBL/GenBank entry AGAI01066971
FEATURES             Location/Qualifiers
     source          1..53427
                     /organism="Melopsittacus undulatus"
                     /mol_type="genomic DNA"
                     /db_xref="taxon:13146"
     gene            1..53427
                     /gene="serine/threonine kinase 33"
                     /note="Exons have been identified by sequence comparison
                     with the stk33 sequence from African ostrich (Struthio
                     camelus) [KP072780]. Remnant exons contain several stop
                     codons and frameshifts within the ORF coding for stk33. 3
                     Exons have been lost due to large genomic deletions."
                     /pseudogene="unitary"
     exon            1..109
                     /gene="serine/threonine kinase 33"
                     /pseudogene="unitary"
     exon            22765..23110
                     /gene="serine/threonine kinase 33"
                     /pseudogene="unitary"
     exon            26697..26825
                     /gene="serine/threonine kinase 33"
                     /note="frameshift and 3 stop codons within the ORF for
                     stk33"
                     /pseudogene="unitary"
     exon            27819..27907
                     /gene="serine/threonine kinase 33"
                     /pseudogene="unitary"
     exon            31675..31756
                     /gene="serine/threonine kinase 33"
                     /note="frameshift and 3 stop codons within the ORF for
                     stk33"
                     /pseudogene="unitary"
     exon            37691..37766
                     /gene="serine/threonine kinase 33"
                     /pseudogene="unitary"
     exon            42465..42558
                     /gene="serine/threonine kinase 33"
                     /note="frameshift and 2 stop codons within the ORF for
                     stk33"
                     /pseudogene="unitary"
     exon            42830..42915
                     /gene="serine/threonine kinase 33"
                     /note="1 stop codon within the ORF for stk33"
                     /pseudogene="unitary"
     exon            49209..49421
                     /gene="serine/threonine kinase 33"
                     /note="2 stop codons within the ORF for stk33"
                     /pseudogene="unitary"
     exon            51967..52032
                     /gene="serine/threonine kinase 33"
                     /note="frameshift and 2 stop codons within the ORF for
                     stk33"
                     /pseudogene="unitary"
     exon            52360..53427
                     /gene="serine/threonine kinase 33"
                     /pseudogene="unitary"
BASE COUNT    15828 a   9557 c  10193 g  17849 t
ORIGIN      
        1 gtagatgaag actttggtat tctctcatat ttaactatgt ctgttttcat tatgaactga
       61 atttgtgata aagcactggg tttcatttta atattaaaaa tactcttagg taacatgtat
      121 tgctaacttt ctctatttgc ccataataat ccagtttatc aagagattac aggaaaggtc
      181 atctaagagt tactgtactg aaatatggca tattggtggt atgaaatgtc aatttactaa
      241 ataaagacag aaatatatcc ttcaacttta cttccagttt ttcctctttc ccagtaatgt
      301 agcaatgtcc aaattatatt gcagtacaaa tattcaaatt ctgtgattaa ttctacttca
      361 taattgtgta gaccccgatc ccataaagcc cttgcattct tcacatagaa actttgtttt
      421 gttttgtgtt attcacttaa acagggaagt aatgttttgc agtcagttta ttttggtatt
      481 ctaaaagcag tagacagtgt cccttgttgg ggctaaggta caaagagtac ctgcagactc
      541 ttgcttctgt tgccatagct gttttgtgat gaaggtatgt atttttattt tgtttatgta
      601 ataaagtaat gcaaaagaca gcaagaaggc aggattgcat ttgagtgttt ttcattgaca
      661 atttggcaaa aacccttgtt cctcaaaagt aagatgcttt ccctaaaata catcatttac
      721 cagcaacacg gtaggtgtgg ggatttgtgt tggtatggca gggattttaa acctccatct
      781 gcctccccta gatcctgatg gccattaatt tatttcatgt tctgcatggc ttagaaaagg
      841 caaggtgatt taaagataaa gtggtttaaa aagaaacagg tagaaggaag agtaattatt
      901 aggtataaat agaactacaa gaagaagttt tgagtgcttt ccagaaggac acacaagctc
      961 agacttgctt gatctatttc cacctgtgtc tctttatggt cttttttcct ggttcatctg
     1021 ggaagcttcc ttatctatgc attgctcagt aaggggtatg ctatctgcat attattgtaa
     1081 attagaggat tcatccatct actatcttag agcggtatgg ctttcctgca ggaattcgtt
     1141 aatttatata aatttaattc tcatatccct tctggaatat tgaacaaaac tcattttatg
     1201 actgcagggt ttgaaagcag aaggggcagt aaactaatat aattaatcat tgtgtcattg
     1261 ctacagaata atggactaat tctctcccta atttccagtt acttatcatt ttaaatctca
     1321 cagggaaagc agcactgtat agaacgcaac aaggaacaac caattaaaaa gaagtggttt
     1381 gtttcatcat cttaagcaag tgtaacagaa ctggggaagc tctggttgtg atttattatc
     1441 tgcgcttgtt ctttgagttt tcgcataaaa atagatattt tgctaaactc cttcacatgg
     1501 aagaaagaat aaatttccct gtattgatgt attttgtgca tcaaatttac atttttaaaa
     1561 agcacccgag tacacagaat agttggcatg agttagaatg aacaaaacaa gccatctaaa
     1621 acttagtttc caattatatt tttacatcaa aaaaagttac aaatccttgc aattacagaa
     1681 gttcaattgt gatctggcac tctgccctaa tttgggccat tgaagataaa aacttatggt
     1741 ttacttacag atatttcaca gctgaattca actctgccct tgcgtggtgg tgagtatatt
     1801 cttcaccagc tgatctacta tttcactagg tttggtgtga gactgtgggc tctactaaat
     1861 ctctgcaggt ccagttttag actagcacaa taaagatgac cgatgcctct gatatctccc
     1921 actgggattg aaatttggat gcttttagag agattctggc cttttctgct agaggtaaga
     1981 ggaggttatc aagaaaggtg acagggaatg aatagaagtg aagaactggg aaaaactggc
     2041 tcagagatag ctaaggaagg agcttgggga aaaaaacatc actggaaaga ctgtctggag
     2101 cctgtgaagg agcagctggg tactagatga gatgaaagaa aggcagagtg agaatgcagg
     2161 atggaatagg aagtacttga tggaactaga gagcaagttt tggcacaggt aagacaagac
     2221 tacatgggat gtataggaca gaaggagaga agggctagta aagtctgaca ggaatgatca
     2281 gaggaggcag ataaattggt atttcctgtt gctgtacaga gttcagcatc atttctggca
     2341 gcaagctgga aagcatttaa ggctgagctt tcatctaaat attaagtaga ggcccagcaa
     2401 ccctatctga aatgttagaa gaaaaccagc aaagaagaca tcattttttc ccactggttt
     2461 tcatacaagc acagcctatt gaactgaacc tagaggcagt actgacttgt atattttttg
     2521 ttttgttttc ttgaacagga attcagcaca gactggttgt tactttgatg ttttgttcat
     2581 ttggaacaac tttagtcact gctgaatcca aattagaacc taaccaaata acagacatgt
     2641 ttggccctct acttaatggt aataaattca atattggtct tgggcaatac tgttttctgc
     2701 agttcccagg tcaatcccac ttcttttatc ctgcccagat tccttccagc ctcctgcttt
     2761 gaatcgggtg gtgcaaaaga cctacaaaag actaagacaa tctaaaaagg acctaaaaga
     2821 ctatcctggt gggatgagat ggagaaaatt ggtagggttt ggattgtctg agtagcattt
     2881 ctcagggttg tcctttttgg tatttctcta ttacttctcc cattctcatt acaaacttca
     2941 tgaagggtgc agaagaatga ccaacctgcc tatcagacac taaggagact atttgtccat
     3001 gttctgttgt gctgccaagc cagctgtcct ctgtgcctaa tagtcagagg aacactgctg
     3061 tgacaagcca gttggaaagc aaggcacagg gattgtgtgg attttcatca agagctgaca
     3121 gcaggtgttt aaataatttt aaagaaaatg ctgggaaatc cgtacagaaa ttgccatgca
     3181 acagttcatg atgtttatat tgttagtaaa cttaaatgca gtacaagcaa gctttttgag
     3241 tttgatcttt atttcactct gtctggagaa catgctgcca aatgctcagt ttttgtctca
     3301 agaatagtct taaagacttg attgctcctt gatcctaatg ttgtgttgaa ggttgttcaa
     3361 agttatagcg agttatgtat gctgtatctt aatgaaatgc ttgtctgaaa ttgtactgat
     3421 agcctgctgt gaaaaaatca atttgccatc agcaaactga atgtacttga tgctcaattt
     3481 agttcgccca actatttcac gttctttccc tattgtaaaa caaaagggtc ttgagaatta
     3541 attacagtgt tagcatctgc ttgtggcagc tttgctgata tacttagtag aataagatag
     3601 ttaaggcagg agcgagatgg agtgtaaagt ttttcccact accatttctt atgtgaatgt
     3661 cttttaaagg acgggcctcc gctgattcct gtacatgctt gttctctttg cagtacagta
     3721 accagttgtg tataaaatca gcaaataccg atctcttcca aataatatgt gttagattgg
     3781 tttttcctgg ttcatatttc tatgaatatt gctggctgca cagtgcagta ttgtttatct
     3841 gaatactggt aggaacacta tttcctctaa agtaaattcc atactttatt ttgattagta
     3901 gatgaatgag aagtttgaga ttacaggccc ctgagattcc tgctgttgaa tctgttatta
     3961 gtgtaattcc agcttgctgt gccaggtaca ctctggagca accctgggtg ttagacaagc
     4021 atacttttgt gttgtgcaaa atctcctttg acagttttgt ctttattaac attaaaaaat
     4081 gttagtgtag aaatgccaat ctaaactgat gtttattgtg ctaaatgtag attgagctgc
     4141 agcacaagcc cacaggatat tgctaatgtt aggattttag tattctatag ttttgtattt
     4201 taatgcctct tcaggtaaat aaatatcatt catctcagct aaaagaaaga tcaggtcttg
     4261 tacttttctc taggttttct tgttttgctg aaacatcaaa aggtataaat tacctttcct
     4321 cagaatgcct gagaaaacat gatctctcaa tcccaagaga ttgtcattat ttgtaagttc
     4381 tccgtaagtt ctgtcacgtt ggatatgaaa tctgttcatc catatcactg tgttttggag
     4441 aggatcatct tagatttctg tgggagagtg cctgaaatct ggtcttgtca tgagcgattg
     4501 tgatgccagt aatggtagta aggttagtcc tgtttgcatt ggagaacaat ttcaggtcac
     4561 ataattatga taaaaccccc taagtttggt taattaagaa caggttcatt gtcttcagta
     4621 atttgaaaca ggaaaattat gaccagaact agtgggaatt ctaaattggt ttcaatattt
     4681 attgtttcat attttctgac aagctgcaag catgaataag aaaattgtgt ttgcatgtct
     4741 gaaattgtaa tctatcctct aagccttcag agaatttgca tatggccagt tagttgcttc
     4801 tggggttcga atgataagtc attatctgaa gaaatacaac ccaagctttc attagattaa
     4861 gctttttcat cttgaagaca cttgaatatt ctttatgata ttttttcaac tttattcttt
     4921 tctacatata tacaatatta ttattaatgc ctcagctttt atattggata caattcttaa
     4981 ttttatgtcc attagactgc catataccaa atgcttttaa cttcttatgt cataaaaagt
     5041 tgttgaagca gtgcctggca ctggtcaggt gaagggataa ttaatactca agtgaaaagg
     5101 aaaacatcta aatgatatat ctaatatatt aatactctta taaaactgta gtaacatagt
     5161 gtgacattta aaatgcacac ctgtatatca cgtttcttct gccaactaaa attttaacca
     5221 agggttcaaa cagtggatcc ttgctcccaa ttgacttagc aattgaaaag catttctgta
     5281 tttttagata cactttacta gaacatcacg tgacatgaaa tttaaactct atgcatgtat
     5341 aacagttttt gaaagaatgt gtggtttgct actcttccag agcaagcaca tcttctaaat
     5401 catagagtag tcatagctgg aaaggacctt aagatcatcc agtcccaacc ccactgccat
     5461 gggcagggac acctcacact aaaccatgtc acccaaggct ctatccagcc tggccttgaa
     5521 cactgccagg gatggagctt tcacaacctc cctgggcaac ccattccagt acctcagcac
     5581 ctttacagtg aagaacttct tccttatatc cagtctaaac ttcccctaag ttttcacctg
     5641 ttaccctctg tcctgccact acagtcccta atgaagagtc cctccccagc acccttatag
     5701 gcccccttca gataataacc attttggtta ataattggaa taattcctga gtatgtctag
     5761 agaaaacctt gaaaataaaa gatagtctaa gtgaagttaa agcacaacta cactatcaac
     5821 cctggtaata aaataactgc ctctctggac ctctggactg ggctgtgaat ccccatcctt
     5881 ctctgtctgt caaaaaatgc actacagtca tgcaacaggg aaggaaccaa tagccttaaa
     5941 gctaagaaat cactttttct aaaaaaatga atcaatcatg tgtttcatcc ccaaatctaa
     6001 gagagtttgc tgtttctgta gggaagtatt gctgaaatta gcagtttact gaaatcattg
     6061 ttcttttctc ctctcaattt gagcatattt aattggcaaa tgtcatacac agtttgtaat
     6121 atttaacatt tattgactat tgcatgttgt tagccaaaat agttgagcta ttacatgtgg
     6181 aaaatgtcac tgttcagaaa acagattttt ttataatgct gtttcatgaa aatggcttaa
     6241 tatcaagaaa tattttagtt atgtttcttt tcatcacatc agtaattacc attgtttaca
     6301 tgcagaaaga gtatgctgaa cttgaaaaaa tcttcatacc ttgttattag tttttagaaa
     6361 agacttataa ttttccattt acttgggcca tggtaattag gaaagtcata tttctttata
     6421 aaaataatat ggttatttat taaaattgct gctgagaatg tttgtgatcc ttttagatat
     6481 ggatagacac tcaagtgagt tgcacattat agtttttatg attctttaat atagttctaa
     6541 gcaaggtgta tgttttatat gttgtttagc agtattgagg ggaggggaaa atagaaacat
     6601 gttttaccat tctataattt ttatggcaca cgaaaattgt tacctttaat atggtgagga
     6661 tgcattttca tataagcctt aagacttcca gacttgtttt ttctacatta gatttggtcc
     6721 aggaggtgtg tgaaattttg tgcttttcat tccttttatt tatatgagaa ataattgtca
     6781 aaaaaaggtg ttttttttga atactccaac aaaaaaagaa atggaaactt ctatgtaatg
     6841 tcttctgtgt tttcattttc ataagaagag ggtgaattta gtcctttttt ctttagtgtg
     6901 agaaaagcat tcctgattga tagcctaata gttcacacag tttgaaggaa aaacgggtaa
     6961 gtttattaca cctcttattt tctttagatg ttaaaccact ttctctgaag aagaagcaca
     7021 ttttgttatt agtatttttt catgacatgt gctaattagc agtttctaac aaatgatggt
     7081 gttacgcatt agtactcaga agagcatcca agagctccaa aagcaattgt atccattgct
     7141 gagattgggg acgtctgtcc ccaaaagctc tcagcaaaat accaaatgca taaatggcat
     7201 tggagcagaa tatagctttg attagagtga tttatttatg cacagattta agtatgtgtt
     7261 gtggtttaac cccagccagc aactaagccc cacacagctg cttgctcact cccctctatg
     7321 gagttgatgt gggagagaat cagaagggta aaagtgagga atctcgtagg tagagatgca
     7381 tacagcttaa taggtaaagc aaaagctgca cacacaagca aagcaaaaca aagaactcct
     7441 tcaccacttg ccatggccag gcaggtgttc agcagggctc catcacatgt agcagttact
     7501 tgggaagaca aacactgtca ctcacaacat ccctcccatc cttcctctcc ccccatggag
     7561 gaagaggaag gaagagcatg gcattctgtg gtatggagca tctctttggt cggttgggac
     7621 tgttctggct gtgttccctc ctggctcctt gtacaccctc agcctgctcg ctggtgggga
     7681 tgagaggcaa aaatgccttg actttgtgtg agcactgctc agcagtaaca agaactgtgg
     7741 aaccaacact gtttccagca caaatccaaa acatagtcca tactagctac tattaaggaa
     7801 attaactacc ccagccaaaa ccagcacact atgaaaagtg aaaggtgtag aagtcataat
     7861 ggagaacggt aggaaggggc attttattta ataaataatt tgttgttcaa gtagcacagg
     7921 atattgattg cctcctgtgg tccattacag ctgatagttt tggttaattt agttaatttc
     7981 tacaacagat gctctatcat gggatctgaa aaatgtggtc tgacttatgg ggtatttttt
     8041 agtgtgtgga ttcgatcatt ttgagtattt ttccaaagta agaaatcttt gtatgattgc
     8101 ctgtaactgc atggaattga ttcaatccca tgtataaact cccatgaagg ggtgagggga
     8161 ctattacctt taaccgtgtt tgatgtcagt aaaatacaga atattttgtt ataagttttt
     8221 cctattaaac tacagaaaca tttctgacat aggttagttt ttcaaaccat attatccaga
     8281 ttgtgtcctt actataattc tttatttatc tctatggcaa aaagattgtt ttcagcttca
     8341 aagggtcttc attccttatc tttccttaat ctatgccatc taaatgcatc acgttgtaag
     8401 cctcaccttc ttttacagta gtagaaggtt ttcaagtcca ccttaaaata gtttgggaat
     8461 ttaacttgtg tgtcataaca agaaacaatc aagagaggtc cttctttcaa ataacacaat
     8521 ctattgacca tagttggaca cacaggacaa ctgcacacaa tgtccagccc ataaatttga
     8581 caggtgttac atttttttgc aattttcacc aagaaatagg ttataaacta aagttcttat
     8641 ttacgaggtc acagggtggc tgctctttca tgttccttga cctgctgcca aagaaacaca
     8701 accatatggg atttacattt ggggtttttt gtttgctttt tagctactct tcactgaaac
     8761 gatgtgtttt gaccttcctc caggtctgca gagtcttggt ttgaacttgt gtaatttctc
     8821 acatgttttt acatgtagat gtagaaaggt tatacatttt ctttgacatc attaatcatt
     8881 taatctgctg ttggccaagc tagaaattta gagggaaggt gggaaattgt agtggagcaa
     8941 gtctttaata aaccatcaca acaggtgcat acagtttatt ggaggctatt tcattgccac
     9001 agggcaattc cctaagataa ttatttatgt aagagggtgt tgttttctta tttcacttat
     9061 actatttttt taactatgga aactatttaa tattcttgta gtttgtgtga aacttctgaa
     9121 atagtttgtg ttgttactgt cacttctatg tgccttcaga ctgaagaagt tttaaaaaag
     9181 tgcattaaat ttaatggtag gcaatcttta agaaggaata taggaagttg tattggatgg
     9241 gcaaagtaaa gaattaactt ttactcatga gatttctatt cagtaaataa gatcttacaa
     9301 cagtgcatat aagtcacatt tccctgttta tattcttaaa ttctgataga tttctggttt
     9361 ttatgactgc tcaaattgca tgttgatggc agtataaaaa tgaatgacat ttaattagta
     9421 tcactgagtt ttcattttca agaaagacct aagtaaaatg catgaatgtt atatacttgg
     9481 ggagatccta ggaatgtttt ttttcccctg tcccaatcat tgcgagccag tctttaaaat
     9541 tatagttgat attttgaatt tcttttgcat agatgtgtgc ttgtgtgcac acaaccatgt
     9601 gtgttcctgt gacctgtttt atttaatgtt aaagaaaaac ggttaccttc ctagatcatg
     9661 ataacaaaac atggaattaa ggaatacata catttgatta tggcagaaaa ccaaacacaa
     9721 aagaacagcg atgaaaacaa gactgcaggg ttaacataac ttctagggag aaagtaacgt
     9781 ttggttgctt agctttttcc tcttaatgta attactttat ttgtgaactt gcattaaaat
     9841 ctgcctcact gccatgtaag aaatctttgt gtaatttaca attaattttt aattagtgct
     9901 accttcagtg cattttcaca gacacagtaa aatctgtaat tacttgtaat ttcataattt
     9961 attttaaata cataatgata tagctgtttg cctatgtaat atatgtacta gtttgtaact
    10021 tcgtgcagca cagaatactt ttttatatta cagttgcata tttagatgat gtttgatttt
    10081 acttttaaat aataaacttt acataacaaa gatctgtggg tgtaagtatc aaatgactga
    10141 acggttttga tcactgtcag ataggtgtaa ggctaggttt acaggttaag ctagctttat
    10201 acatgtttat agagttttca tgtttaaagc tttaatactg ggaataccaa gtataagtac
    10261 acagaataca aagggatttt ctgtagtgat gtctaaagca atttggcttt tatatttagt
    10321 aagtaaattg aattgaaaaa atgtttaact gggtgttatg acttgcaaat ggattcctac
    10381 ctcagtggta aaatcagtaa acttttgatc ttaaagaaag aaatatcaat gattttggaa
    10441 tatattttgg gtgatatggt ttagtgtgag gtgtccctgc ccacggcagg ggggttggaa
    10501 ctagatgatc ttaaggtcct ttccaatcct aactattcta tgattctaat atagatttta
    10561 acatacattt gtacaggggc ctccattttt aatctgaggt tacagtattt tttagaaaag
    10621 ataggttggt cctagctagg ctgttaaaga aaaagaaata agaataaaga tcccaccttg
    10681 tgaatgaaac acttgatgca gtagataatt caaaatactt gtttaccaaa cagcttctgt
    10741 gcatgtgtgt ctgattgcta gaaattgagc ttgtatttcc tcaaacatct acaattactt
    10801 ttggagcttg cattctgtaa ttttgtaaga actacctaag tagctgcagg tggatcattc
    10861 tagacttgtg tgttaaatga ctgccaaaaa tagcagtgta aattctgttc atgctcctaa
    10921 tcaccacaca attttggcat caaagtccat gtactgctct taatgtactg aagcacaatt
    10981 ttaatattgt catcttaacc tgagtaggta accaaaatta atggttttgt gtagatattt
    11041 cctgcatgaa aagagaacgg tgatgcattc aggttcctgt gctggaatcc ttctcactgc
    11101 atacctggat tagcatgtta catatattaa tttgtctctc ttagctgcat gtcagatttc
    11161 ttacagcagg tggtgaaata caagctgtct acagaccttg gtgccatggt tttgaatcac
    11221 cttttcttga gcaggtctat atgtatttta tctataatta tcagaacatc tatatatgtt
    11281 ctgtattttg aggccattat ttcaatggtc ttttttctca ttaagtggta atgaactctc
    11341 ataactgctg aaaataggag ggaacaaaat tgagagaaat ggtatcaata ctttaaaaat
    11401 atagactagc agactatgcc tgagtcagtt acaagagctc tcaactgaag gcagtagtga
    11461 tgcttggtat ccatgccata gtccagccag atgcaacatc tacattttgt tgctgattga
    11521 gggaacatgc gtgtggaaga gcatcagagt tacccatacc ttagatgtgg ctagaaagaa
    11581 gatagtgggg gttatcaaga ctggtgtaag gttgtcctgg aagccagctg caagtcagaa
    11641 gccagcctct agtggagttg tctatcctgt gtgagccttg gtacttggtc acagtctcag
    11701 tggactcagt aatctgactg gtaaatgcat ttttattgta gcagatgttt tttgtggttg
    11761 tccaaatttc agagagagat atccagaaac acatgacaaa atacttttca aattagtcaa
    11821 ataaatacat ttccagtggt ccataggcta atatacttgt gccaaacagg taacaggtcc
    11881 ttagcttcat gcgtttgcaa tctcaatgca caaaggaaaa gaatcaagtg attttacagg
    11941 aagatcaacc aagtgatttt agatctgata aagcagtctt gtgacagcac ttctaatatt
    12001 tcatggagat gctagccaga catttcctgg aaagaggctg caatgttttg ctgttatttt
    12061 catctcacag tcttcaaatg aagtcttact gatataatcc ttccaaaggg tagtatgttg
    12121 ttgttttatg ttaccttgga gattttatgt ctaagactgt actgtgttta aaatgtatca
    12181 agtgtacatc agtatctatt tgaaagcaag ttgctaaact ggatgagcct ctaaaggaag
    12241 ggctaaaatt ttccagcctc agctgtttaa agctgctttc tttagcctgg ctccaactaa
    12301 accaaatgta gtacttgttc tttctgctta tttgaagtgt ctctgagcaa catagtgttc
    12361 ctttgcttta ggagtcagct cttgctgatt tgtctgtagg tttcaggggg actgttaatg
    12421 taacctatgt agattcctag gtaggtttct ccttttccat gactaagttt ggttcagatt
    12481 aggcaaaagc aatttctgtc tacttccttt tgtatagaca agtctagtaa tgtggatggg
    12541 aattctgctg tgcaaatcaa caagtcatgg ctggaaatta ctttctcagt gtctggcatt
    12601 tcagattact ttataaagga ctgcttttat gtctaagtaa gagatggaga tagaccttca
    12661 tcacttggta gctggaaaca tagtggaatt cctgactgtt gtggtttaag cccagtcggc
    12721 aacccagaac cacacagctg ctcgcttact ctcccccttt ctccccccac tcccgatggg
    12781 attgggagga aaactaaaag aatgtaactc ccacaggttg agataagaac agtccagtaa
    12841 ctaaggtata acacaaacca ctgctgctac caccaatgat aataatgaga agggaaataa
    12901 gaagggaaga gaatataacc actcaccacc cactgactga taccgagacc gactgagcag
    12961 tgatctaacc cttcctggta actgccccca gtttatgtag tgggcatgac atgctgtggt
    13021 atggaatacc tctttgctta gtttgggtca ggtgccctgt ttctacttcc tcctggcttc
    13081 ccctcctccc tgacagaaca tgaaactcct tggtcattgt aaacattact gagcaaacat
    13141 cggtgttatc agcgctgttc ccaggctgaa agtcaaaacc acaacactgc accagctact
    13201 aagaaggaga aaaatgactg ctactgctga acccaggaca ctgacaaaag gtcacatctc
    13261 tgaaatctgt tacttgctca catgcatcat catgaactac tgagcaggct gcagtaggtg
    13321 gcaaatgtgt tgtctccagt ctctccaaag tgctgaaagg tagtggggtg gcttttcttg
    13381 gctgagactg accagaagag ttaactgatt tgggtacctt taggaaatga tcagtgacat
    13441 tagaataatt caagaagcca ggtaaatact ctgataataa ctgtcagatg cagctctttt
    13501 gtacctggtt gtgcacatct tttaagcatc ccaagctctg tttataaccc ctatggcact
    13561 tatgtatatt taaacactga tgatgtaaga cattaacata gtatttactg gttcaaatat
    13621 atattcctgc agctgtctat tcctaatgta ttgtaggagt gcctttgttt tgacagattt
    13681 gtctttccta tggcagctga gtattctgaa cttaatattt tgcatcctgc tcagaaacta
    13741 cacagtataa aaaatgtgct ctaaaattca ttcagacttc tcaaacttat gtctaggaga
    13801 gacagattta agattactga gttttctggt tgaattattt caagcagaaa tccatactcc
    13861 attaggtttt gcaacattat gtgaccttaa ttttccaggt attttgccct ttaaattgaa
    13921 tatagtattt taatactatt taagtctcct gaagagcctt gtaatatgat aggcttaagt
    13981 tatgaaacat ttgaacaaaa tgaaggatga aaaactaatt taggattctg tattttttta
    14041 aatgtatagt aaaataaaaa tacaaatcaa acacattgaa gtaggttata aactattttt
    14101 tcggctgtgc atttatcaga gaaattatgt gtgcatgcag tcagacatat ttattgtatg
    14161 caggtctttc tttgcatttg attgtattaa gcaaagccgt tcccagtgct ttgaacttca
    14221 ggatttgcct cttgctttat ggtgcacttc aaatagaatt ctacctggac agcagctgta
    14281 ggatcccatc tcaggcgacg agatctatac cgatttgttg gagataaaaa tgaggaatta
    14341 tttttaagta tcttatagaa aaacatttgg gagaaattca tgttttctta ttaataaagg
    14401 tgacttatta cacagtcttt cagtaatgtt aaatacaggg aaatcaacat gatcagcagc
    14461 tagtgttgtg cacagctcca taaaatgtta aaactggacc taataaattg cagcagcagt
    14521 catacagcta tgctctatga cagatgcaaa acacatcact ttgaaaaaat ctcaaaaaac
    14581 agtaggaata gtatgtaact gcagtgtgac agtacttaca ctgtattgca attatataca
    14641 ttcacacata tgtgtgtaca ttttgtaact atgaatcttt gtggctacct taggcattgg
    14701 gttgtttttt tttgtctaaa aatcatgttt tattcataca caccaaaaat gacaaatgct
    14761 aggttttctg cagctgccta caacactggt ggttactatg tactacaaca acttagctag
    14821 gctgccttat ttcaagattt taatttcttt actggtaaaa ctaagacatt atttaatgga
    14881 acgtctgttc tgcaggtttg tgtgctggta actgcctaat attatatgaa tgttacaatg
    14941 tcaagcagaa ttgccagaca tgtgggtagt aatactgaga catttctcag tcacagcttc
    15001 aggttgggca ttttagtcac tgagtacagg aatttaaagc acaactcagc aggcaacgat
    15061 taattacatt ttgcctgtct gagctgttgt tttcttgttc ttggctgcca aacattcaga
    15121 ttttctcatg tctttcatta gctgtttccc agccccttgg gcttagctgt atatttggaa
    15181 tactatgata gtttcaacag tagcggtcag cagtgggtac taaatttggt cttaatggct
    15241 ggtccagttt tggtggagcc agaataaatt ccttttgctg acaagacttt cagttctgat
    15301 ttttctgcat cacaggttgc cttggcactt ggtgagtgtg aacgttcacc ccgtatttct
    15361 gccaaacttg gagtaggaca actgtgagtg cagaaaggta gccagaaatc ttgaatcaga
    15421 gctgtgaaaa tcaagctctt ttgccaagag ctactgactt gacctttgct ttgttaattt
    15481 acgtaagtag taactgcaac gaatctaaaa aaggtttttc caagttaata aagattgcat
    15541 atttgttggg tttctttttt tcactttcgc tagaaagctg tgaaatttca tgtcaacttt
    15601 actaactcag agtaattaac cgaacaccct agcactctga aacgcacaga gcaagggttt
    15661 atgatgactg tggaaatgta aatgcaatca agtatgaaaa ggttaaaaac ataaaaaaag
    15721 atgtcagtgt tggcggtgtt aagcaaaaat ctttgtcaga catctaaaag tactgagttc
    15781 atacgacaac acatcaacta gatgttggaa gcctcttaga ggcttcctga gccagaatgt
    15841 tttattagtc tttattgaga caagcttctg agtttggaag gacgaatctg tttttacatc
    15901 tcagcatcac aaataactta gtaaatttgc ggtcactgtt tctgctgttt gcggaatcac
    15961 ttcacagtgt tacgttgtgg tatcaacagt cttgtggtct ctgatggtgt tgtgtggtaa
    16021 gcactctatg acattcttaa gtgaaataaa actttcattc tccacattcc agtcacagat
    16081 aaaaatactt ctgttaaaat acagggcaag aatgtttctg tctggcattt tacaaatgaa
    16141 gaacaaaatt cagttttaac tttgaagaaa taacacagct ctgccctttt aattgaaaga
    16201 aggatccttt gcctgtgaaa attaaatcct ccacagtttg tagtttcttt tcaaactcat
    16261 caacctgaca gtgaaatcgc gtaatctgat agtaaagtgc ctgaggcttg ttgcaatact
    16321 ttgggaagta ctatcagcag atgatgtgct ctgttgattt taatctctta gggtttgatt
    16381 ctgatcccag tgacctcagt ctaaatatag agtaacttta tgaacttcac tggaattacc
    16441 ataaacatat tggtgtaaat gaaatccgca tttatttaat tgcatttctg gttccaccat
    16501 aggatcttca gaagtcacca gaaaaaggaa ggtatggata actttttcca tctctttgtt
    16561 acagccttct tgttcaaatg acatttatca ctgaccattt gttaaagttg tcatgtataa
    16621 gttcatgtgt ttgttgtacc aatgactcaa tgttgtgcca aatgcacaca ctagttgact
    16681 ttctgactgt cttgcagcca gtttgagttg cttgaagatt cctgtggctt gtcactagaa
    16741 tttgtctttt tccatgagct ttagcactga ctttattatc agtttgaaat caatatgaat
    16801 atatttgagt gtttgtgtat ggatggagta attgagcatg ttctagaata ctttttgata
    16861 agtggccata aaaaaaaact attgaaatgt acgatctaat cctacagtca tttttccacc
    16921 tctgatactg tcaaggagag atgtgtcttc gtagcaggga ctaagttgtt aggattgtac
    16981 agaacagaaa tgtagcttgt tcacagcaga ttttatagca cagatgtctt cagtggcaca
    17041 gacattaatg tttcctattt agtgaagact ttctcttaac actggaagct tgcttttcag
    17101 acttgtaagc caaaccattc acagcagacc cttcactagg tttggtttat ttttcttaat
    17161 gtggtaagac cagttaacca gtttgatgtt gagcctaatg tgggtttttt cctcctttat
    17221 tctgctgact aatgaaaatt aatgggaatc ctgtgcctgt tacttgttct tctcaaaatc
    17281 tcttatttca gaattttaaa tttttgaatg taaggtgcta atagatgaaa gttagagaat
    17341 gtctttgtta atagctattg actgttactc ataactagta agtaagcagt aaacaggagg
    17401 acctgggtaa ttatagaccg gtcagcctta cctccgtcct tggaaaggtg atggaacaac
    17461 ttattcttga ctccatctct aggcatatca aggatgaggg ggtcattaag aacagccaac
    17521 atggttttat gagggggaag tcatgtttgg ccaaccttac agccttctat gaggaagtga
    17581 ctaggtggag agatgatgat agagtggtag atgtggtttt tcttgatttc agtaaggcat
    17641 ttggtactgt ctcccacagc attctcatag ataagctaag gaactgtggg cttgatgatc
    17701 aggtagtgag gtggatcaag aactggttga aaggaagaag gcagagagtt gtggtcaatg
    17761 gggcagaatc tcgctggagg tctgagacca gtggagtccc tcaggggtcg gtgctgggac
    17821 cagtgctatt taatattttc atcaacgacc tggatgaggg aactgagtgt accctcagca
    17881 agttctctga tgacactgaa ctgggagcag tggctgacac accagaaggc tgtgttgcca
    17941 ttcagcgaga cctggacagg ctggagagtt gggcagggag aaacttgatg aaattcaaca
    18001 agggcaagtg tagagtcttg catctgggga agaacaaccc catgtaccag tacaggctgg
    18061 gggttgacct gctggaaagg agtgaagggg aaagggacct gggggtcctg gtggacagga
    18121 ggatgaccat gagccagcaa tgtgcccttg tggccaagaa ggcaaatggc atcctagggt
    18181 gcattagaaa gggtgtggtt agtagggcaa gagaggttct cctccctctc tactctgcct
    18241 tggtgaggct gtatctggaa tattgcatcc agttctgggc ccctcagttc aagaaggaca
    18301 gggaattgct tgaaagagtc cagcgcagag ccacgaagat gatgaaggga gtggaacacc
    18361 tcccttatga ggagaggctg agggagctgg gtctctttag cttggaggag actgaggggt
    18421 gacctcatca gtgtgtacaa atatgtcaag tgtgggtgtc aggatgatgg agctaggctt
    18481 ttttcagtga tacccagtga caggacaagg ggcaatgggt gtaaactgga gcataggagg
    18541 ttccaggtga acatcaggaa gaacttcttt actgtaagag tgacagagca ctggaacagg
    18601 ttgcccaggg aggttgtgga gtctcctgca ttggagatat tcaaggccca cctggacaag
    18661 ttcctgtgtg atgtacttta ggttaccctg ctcttgcagg ggggttggac tggatgatct
    18721 ttcgaggtcc cttccaaccc ttgggattct gtgattctgt aacagattct gttacatctg
    18781 tgtcatgctt taagcccatt attctcatac taaagccaaa gacaacaccg taccagctac
    18841 taggaagaaa attaattcta tccataccaa aaccaggaca ctgttactaa atcagtccac
    18901 tttatctttt gtgcatcctc agtgtaattt agggataata cagtgtcctg ggttcagcag
    18961 tagcagtcat ttttctcctt cttggtagct ggtgcagtgc tgtgttttga cttttgggct
    19021 gggaacggtt gctggtgacg tgtatgtttt gagttactgc ttaaatgttt ggtttgtcca
    19081 aggccttttc taagctcatg ctctgccagg gaggaggggg aggccgggga ggagggagga
    19141 gatagggcgc ctggcctggg ctagtcgggg aggcattcca tacgtcatgc tcggggaggt
    19201 aactggaagt tggccggaag ggggggttta gctctcttcc gggttgggct cgtttcagcg
    19261 ggtggtatcg tattctctct ccttgtttat ttcctctaac attgatttgt tagtcgtagc
    19321 agtagtgatt tgtgttatac cttagttatt ggattggttt tatctcaatc tgtgtgagtt
    19381 atattcctcc gggttctcct ccccatccct ccgggagtgg ggaggtgggg gtaaaaaggg
    19441 gtgtgtggta ctgtgggaga ctgaggtggg gttttaaacc acgacagttt tttttggcgc
    19501 ccaacatggg gcccgagggt ttgagataac tacagatctg agtggattta tagtcatttg
    19561 tcacaatgct gatttattgg ctctcacagt tgtttctctt gatctcacag tttcaggatt
    19621 ttaccaatta ctttcaatat atgttagctg tgttcctgtt tatcaatcat gggatttggg
    19681 ctaagtttct tatctcattg ttctttatgt taatgacttg taatacaata gaagcattca
    19741 tcatgaaact gatctggttt atgttcccgg tatggtcacc aagctacgtg taggcaagag
    19801 acctttgtgt tgtttttgtg tggcacattg ccagctacaa taatgtcctg gccccctttt
    19861 gtgtgttcta ggtgttgctc tttcataagt aaaattgcag gaggaggcaa cagtattaaa
    19921 tcatagctcg tgcagtacct gtcttcctgt acaaattatg tttcatgtat taatatttta
    19981 caacatgagt tgtgataagt gacagtatct taatttagga gataaggaaa attgcagaag
    20041 aagggtgatg taacttctca gctctcagag gaggatctac gtctgagaga tttcatttct
    20101 gacttagttt agaagcagat acaccagaac tagaaatgag aaatctttaa ggcttaaaac
    20161 ccagcatgct ggtttgtttt gtcctttaat caagttcagg tatggcagaa gcaaagaatc
    20221 attgaagaat tgaaataaat tagattacag tgtataggcc atgtggctcc tacttttcaa
    20281 caccagaaag ttgaaagtgt gaattcatag tgtgtgacca ctttttattc acaacagata
    20341 ccatgtctat taatgtgtct gccttgacca gtagcaacta catatattga tgtgagcttc
    20401 cattcctttt gtatccctca ccattttaac tttgatcaaa agcacctaaa aaaacttttg
    20461 ggctgggaag gaaaaataac ttcaaattgc tttttgatca cattgtcaat tcacaatgga
    20521 aaagaaagca agctgcaaat gtgataggga agtgtttctt gctgcctaaa gctgtcatgt
    20581 aacatttcct cctcggctat ttcccccttt gcaacacatg catattgtac tgtccctgtt
    20641 tattaaaaac aaagcaaata tttgtctgtt cctcctgtgc agcttttaat tgtataaaat
    20701 gtgcatttgt catagttaat gagagttgtt aaggcagaca attcgctgct ggagcatttc
    20761 agagtctgga tatttattac caaaagacat ttaacaactg tactgtgtat tccagagtac
    20821 tctttccttg ctgtacacgc ttcctctcta ttttatccat agagctgttt gccatgctat
    20881 ctcttcattc cttaattggt taattaaatc tgttgttata gtttctagtt taagtgatta
    20941 ataaaccttt taaaataatc tgctagatgc agagagacat tgtggtaggc tttgtctgag
    21001 gtgttatcct atcacccata atggtctgag aaaggccgca tgactctcat aaggagatta
    21061 aagtatcaag aataggaagt ctcaagcaaa agctaatgta gaataaggtt tttctctttt
    21121 ttattggagt agtttgattt aaagcagcta tgggtccctc ccttgtttgt tttgttgttt
    21181 agtttgaact aatagtactt tcttgtggct agacaaaggg ctcacaaagg ttcctggaaa
    21241 agtaatccct tatttttctt gcatagtctt aatgataact taaaaaatat acccttcagt
    21301 ttattgattt gtcaacagat gacttcacgc agttcaggat ttgtttcatg taaaaatttt
    21361 gcccagaagc aaaatgtaaa ataaatttat ggtttcagcc ttcttctata tttttggaat
    21421 atcttccaga aagaaaaaaa gtcattctat gtatcattaa gcttatgtcg tctttgtgct
    21481 atcacatttt ttttcctcac aagtttcaga gaagtaaaga tcctaataat tttatattac
    21541 agttaaaatc ttcttagatt gtagaaataa gagtactaat attttcagag gcttaaatat
    21601 ggaaattggg gtattaatca catctcatat aaattgcaaa atgtaggcta tcaagtgaga
    21661 atagaagcta tttctcatta taaaagcact atatgagaga agagcatcct tttaagtagc
    21721 ttttgcttgc atgtaaagat tttgtactat tgttttctaa taagaaatct gtcattcagt
    21781 aagaaaagtc caagatctgg gaaatgaaag ggtagggaag aaccaaaggg cttataggtg
    21841 ttcaaatggc atctgagttt ctctctttgt gcatgagagg tgttggagca gagattttgc
    21901 agaatgccta ctgaaaattt ggtccttgtt tcctgcagga gtgcagcttg tacattctca
    21961 gctttagcca atgttttctg ttttcttgca atttagatcc ttcttttact catttgtctc
    22021 tctcagtctc taaaatgcta tcatccttgg cacaccacat gtaggcaatc cggtcccttt
    22081 cctgcagaag gtgaaccagt atcagcagtt aaaggcagct tccagtgcct cgctcaggtt
    22141 agccatctgg aaataactct atcttataaa gctgggcatc ttcaactctg tggttttccc
    22201 agagttaaag gtggttaata gttccctagt taatccccta gcactttaat gtatgtcttc
    22261 tcagttctcc actgagaagg aactgagctc tagccttctt gcctgaaagt gtttagataa
    22321 gcatgccttc tttagtgtgt tttagctccc tctgagccct tttgcacagc ttctttttga
    22381 gaaacgtaga cgttgaggaa ttgtgtacaa atcagtagct ctccaaggga attacaagag
    22441 tacctggaaa tactcccttt cattatcact gttttggcag tactgctgaa gtatgtcctc
    22501 acatgatgct agttaggggc aaaagttcat ttttatatga cactccagaa caacaactat
    22561 gcagctttaa tgaagcattt gtaatcctct aaaaatgtgt tgtataaaat ttgctttgaa
    22621 gaaaaaatct atcgtagttt tgtactttct ggtggaaaat atttggggtt tctttcccat
    22681 ctcctaatgc atctagcact ctgtagctag agaagctaaa gtatcatttt ttgactactt
    22741 cccgttttct tcattttgca gattctgtcc aaaccagcat gctgtgttat gcccatctac
    22801 ttccttgtaa atgtggcaga cagctgaagt tagaacacaa ggcttttgtg ttccaccagc
    22861 cccctcgtct ctcaggtttt agcctatttc ttcaagcagt ggacagtttc tgtgcttcta
    22921 tttaatttgg gcagggccta tgtaagacag aacagatggc tgcaaactgt gtaaggaaga
    22981 tcataaaatg tacccagtac tcagactcat ttgaaccaag caatgtaatt ttttgccccc
    23041 attgcaacta tggtcacatg tgttttgcag gtgcattagc agaggcatcc agccaagcag
    23101 ctagtgacag agaatacagc aaatagcctc actttttaaa ggatccagaa tgtgcagagg
    23161 aggtaaacaa actggaattg gatctttctt tgctatctat ttttgaggtg tgttttcaag
    23221 aatattctac agttactagt gtttatttct ctgaagtaaa gcaaggatta catttcccaa
    23281 tgaattcttc aaagtatcat ataatagagt aaaatctctt ctacagagaa tgtttttgaa
    23341 ctcgtgtcac taatgacaac ttgacattgc tttctatggt catggaaagt gctggtttcc
    23401 aagaaattaa tgtaaaacca gagcagtcgt tacaccaagt aggcatgaca ggaattccac
    23461 agcagaagcc tttcactgct tagaagaatc attcactgga aaatgtcttg aataaattaa
    23521 ctttaaatag taaactttta aaaacttttt ttttaaagac atttaggtaa tataataaat
    23581 gggatgaatt acataatgtt ttgaaatgat ctaatggttt ttagtgatat tcatgtggtg
    23641 atatcatgcc ttaattctta agattgagtc aattcataga gggtttatct gcacaaccag
    23701 tagatgtatt ttcttaccat tggtctaaag ggtttattat tactacaagt agcctaacac
    23761 acgttatatt tatagacttt aaagttgtaa attagtataa ggacttacat ctgggcaact
    23821 gtgaagggaa aacaataaag ttaaagtagt aagtacaact ctattaaagc catgtcagca
    23881 ataatcaggt gataccaaat tagtcaatct gtcccgtgct cagtgaatac atactcaata
    23941 ttttttgaat ttggattact tcttgtctca ctccccaggc aattgacctc taaggtcaca
    24001 tacttctaca gctctattga atagtattct aagtacaact aacttgataa ataaggggaa
    24061 tggacagatt cagtcaaagt taatgaaact tacgcattca tcatattttg aaaatcaagc
    24121 tcctttttag gagtcagagt ttgcaagtag aggccaattt tctggttttc ctaccaccca
    24181 gttgtaccct tgctgtcttc taaatatggt actcttaacc tatatattaa tgtgtaagtg
    24241 gaatactata caaatgatag tacataaaaa aattgaacag aaattgggtt tgaagttgat
    24301 tgtctttcat ttctctgtag ttcattctta tcaatgtacg atgtctcttt tcctatcatt
    24361 cctgcagtag tttacacact gatggagaaa tatttatctt gtattgtaat gcattcttta
    24421 atattatagg ctttgtaatt gtttggttga aaaatttaaa agcttttttt tgagaagttt
    24481 gtattttatg tacatctgaa aattgaaaaa aacactgaaa ctgaaatttc agaataaaat
    24541 ccatcattct ggctattaac ataaatgggt ccgttttcaa gtagcatttc tacatataca
    24601 actcttcatg ctcatataca taaagaaaaa gtaactacca tcctaaatta gtcctatcag
    24661 aatatgcaac cgattgtttg cttttgtgaa ttatgaggaa aatgtggtta ggaggacaca
    24721 cagagtctca aacaggaagt tagagacgtg cagcattaga cgtttgtcac tactgcaaga
    24781 gcagtattca atgatactgg atagtcaccc tttgacttgc tggtcacgct ccttttgatg
    24841 cagcccagga tacggttgct ttctgggctg tgagtgcaca ctgaagctgg ctcatgttca
    24901 gtttcttatc gaccaacacc cccaagttct tctctgcatg gctgctctga atctcttctc
    24961 tgcccaacct gtagctgtgc ctgggattgc tctgatacag atatattgtt ttgttcttct
    25021 tgatattcta attttttcta actgctaagt tgtcaatgat aattaaactt ttggtctatt
    25081 taacaggtta gagtaatacc ccaattctgt cactgttagc acatggcagc tgtggcaata
    25141 ctgagtggta tgattatgtg tgtgatactt tcatgtaggg tagagtgaat tatttgatct
    25201 cattgatatt gtgtcaaaat ccaccatagt atcagtgagt actgggatgc ttagtgttct
    25261 gtaaataatt ttttactcat ttggtcttgt tcatgtattt gtgagctcat gggtgttatc
    25321 tccacagacc ttgtcagctt ccgatgtgaa taattacgtt ctgtttaatt tcattgcccc
    25381 aacctcttta ttttgtgttc attttagttg cttactaaat atcacatatt ctatttcagt
    25441 gaagtctttt taatgtttca aagttacgcg gcacatttgg atggtttgaa aatagttgca
    25501 tacagtcaca actattttca cactactcag actgtaaagc ttacagaaca tttaatggaa
    25561 ttgtacattt aaaaatctaa gacgttaaag gccagattta atagatcaat agaagaaatc
    25621 ctgaaataca ctagaattta cttcatagtc atatttctga atctaagacc cattaatttc
    25681 tttaatacat cttagagctt tattaaaaat aaatggctgt tttttaaaaa ataaatattt
    25741 cttattttat tttttttccc tctaataatt cctctaacaa aattttatct catttttctc
    25801 taaattcctg ctaagttact gttgccagaa acagaaacta acagttcaat ggaggacaaa
    25861 acctgtttat gtcaagggaa atacctgaac aagcctgctt tgtttactag tctctgataa
    25921 gtagagacaa gcactactga ccaggttttc atttctttct tcttccaatt ctcacctttt
    25981 ccttctctct ctgtcccaca tacctccctt ccctcctcca ccattcagaa ctactgcaac
    26041 agtaattaaa tacagtcacc atgaacatta cagggttgtt tctttcttct gcttccttcc
    26101 tgtagtgctt tataaggaaa gtgatcctct tgtgtatcca tagcattcct aacaagggca
    26161 aacaccaacc cataagcact cttgcaattt tttgtttcgt ctgttgtttc agaagttgta
    26221 ataaaactga agaatagtgg aaaactttat aatgacagca tcatactata aatattgcat
    26281 taacacatgt aaaataccat ttgctgtagc tctaagtgta gggtttttct tggggtattg
    26341 aactcgtcag gagtttcttc tgagtaacat atagttttca ttcctagctg ctgaaaagta
    26401 gcattttata ttttttattg ttggtgcttt cttaggcttt cagtaaagcc attaataatg
    26461 cattgatatc cttcactggt aatggaggag gaggctttaa gctttatgta ataaatattg
    26521 gcagtatctg tggcaggtca attgtctttt gcctactgtt cttaaaatac taagggcatt
    26581 ggggttccag gttgccactg cagcaggagc actgctatta gttatgtata ttattatgat
    26641 aaaagaaagt aaaatcagaa ataacaaaat cattacaatc tctttattac tattagcaga
    26701 tgtatcttgt aatggagttg tgtgaggatg gagaacaaga aaaaacttct tggtagtaaa
    26761 ggacattatt cagaaattga gacaaggcac atcagtgttc aaagcctgat tcagcaacag
    26821 tgcatatctc tcccatatgt tcattgattt tcagtgttga tacatttaac aacagttact
    26881 gtttttctta ccaattattt atttaatgga ataaaaataa tccagttaag aaaaagtaaa
    26941 atacatatac tacatgaatg cttttttaga attttttctt acagatgcag gaactgctac
    27001 cattttactt tctctttctg taccagctat gacgaaaaca tattatttcc aaagttgtaa
    27061 ctgatttgca taataatgtt aacttaattt agttaagtgt atagtctatt atatgggtta
    27121 aaaagcagaa actgattgtt tctaatactt aacagtgctt agattcagta aacatcagca
    27181 ttttcatcca tcacatggaa gcattacagt tctgcacagc ccacaacaat tagcctgtcc
    27241 agccaaaact ttagaattgg tagatggagc agaattgtga ataatttggt agttttttac
    27301 atagaaatgt ttaatctctc tgttacagct tactatgtct aggaatcctt catctacctt
    27361 ttttattttc cacagagata tatgtgttta tggaatggtg ccttgtttag aaccttgttt
    27421 cttctgtgta accattgaaa gggcaaaaac ttctactagt tttggatatg aaaatatact
    27481 gcaggtatga aaatatgtgc acatttgata attatacaag ataaacccta ctttttgtta
    27541 gatggtatca gatgatctag tgacattaaa gactaaatca ctatgaactc tttcctgtat
    27601 tacaggattg tggggaggaa tgagaattga agatctgaaa aacttatatg actccctgga
    27661 tgaaatggga aagatgcttt tacaggcttc ccgtagttca gagtaaaatg cactgaaact
    27721 gctcaaagaa attactcagg tgaaagagtt taaaacattt ctgtcagaat atcttcactg
    27781 cagctgataa cattttattt cttacttgct cttggcagat actgcgcaga gagatctaaa
    27841 actggaaaac attttagtta aaagcagtga catcaataaa gccaatgaaa tgaaattaaa
    27901 catgaaggta agatgacaat tgtagcagtt ttacttcaag aactggtttt aatacccagg
    27961 ttttactgag agacctgact ttgataccta ttagcagctc ttgaaatgag ctactaaatg
    28021 gtgttattag agagaaggaa ttattttgga agctgagtgc cactgctgaa aaaacttctt
    28081 ttttttttat aagtataatt ctaggtcaat taaataaaaa aaaaaaaaaa aatttcctta
    28141 atgtaaccac accttgttca tctagaccta atgtagacct atacattagt atagccccag
    28201 gccatcagtt gcaggaagct ggcaggtgct gtgaggtgta attaagtttt gagttaggaa
    28261 tattgtcaat ttaatgtaaa tctgctagaa atttaggaaa gaaagaaaac aaccacctat
    28321 tttgactggg ccttgattga aatccagatg tattatagca ttcttttgat attaataaat
    28381 aattacaacc taaatgcaat gtgccatgta cttgcatcgt tttttaattg aaaaaagtct
    28441 ttgatgttta ataaattatg tggtaattat ccattgctga tttgctggtt tagtagtagc
    28501 tattgtgaaa ctgtaggcat ctactaaagc agccttgcaa aactggatta ttgtatcttg
    28561 aatgtactat cttcagtaga aaactccatc ttgagaagtg tctcaaacac tgaagagtgt
    28621 ggacagctca gtgatttggg gtgggagaaa cacagggtgt ggatctgtct gatacgcttc
    28681 ttaaaactta catatcttta tataatatta cacttgtttt aaagcataat tttgtatttc
    28741 actctatcct tcagtccata ctgttcttcc tgcaaatgct agagctagga aagacattga
    28801 tataaatctg gtctgtcaac aggttcttgt agttcaccac ttccaccaat ataaaccacc
    28861 atggccagct attcttgttt catggccctt ttttatgtat ccatttggaa tagcaactat
    28921 cacactccat catccctcct tcaaggtgtg agcatttttc ctggcctcca tcctgtgaat
    28981 gagtatagat ctttccccat ttttcttatt atttttattt tagaggagaa taactcttaa
    29041 ttatctttaa tgggagaagc agaaaacaag aaagcaaacc ctaaagctgg tatggcgagg
    29101 tgcaataaaa ggaaatggga ggtccatcac ccagcatgaa atagataaac agctaaggaa
    29161 aacatttatc tgcttcagac ctttcaggct tgagacagct gatgttaaac atgaggctaa
    29221 gattcataca ctcctgtttt ggctgtgaaa aagtcttcct gaatctttag gatgttctgg
    29281 ttttaggcag gacattcagg gaaaataatc tgtgaaagaa cagagattct tccatatgat
    29341 acactagtat gtggcacagg tgcatactgg catggggttt ggatataatt ttgtttataa
    29401 gtatatatgc cttcagtttc aggccacctg taggcattat gatattcctt cccaaactca
    29461 gagatgcgaa cagcttcaga tatgcatggg ctctcagact ttgagataaa aagtatggaa
    29521 gtatacttta gaaactgtct tcttcacata aatattacac ctgaataagg ttttactacc
    29581 aggataaaac ctcatctatt taaaaataat aaacccagca tttcttcaca ccctctaaaa
    29641 tgattttcac atggggccct aaaaaacctc aacagatgag ccctaactgc taccagtttt
    29701 tacagcaaag aagacagagt ttaaggttct tttaataagg aaaggtgacc ctcagaaagc
    29761 aaagaaccag gtttccagtt tactttttgt gggtgtgtgc agtattatgc ttgagtagaa
    29821 gatgctgtgg gtgatctttt gttttctctt tttgaatatc agacatcctt gtggttttgt
    29881 cgcattggaa aggaaaggga agaaggaagt aagtttaggt aattacaacc tattatagaa
    29941 cttccaaaat acctcagggg ggtactacag aatacattcc caccttccat tttttccatg
    30001 ttaacaaaaa aagtacagtg gctctatggt ggtatcttgg aatgctgaaa tgcttaattt
    30061 ttgaccaatc tatttcatca cggtgtgcac cctgactcaa aaattttaag tcaatgcttc
    30121 tttgcttctt attttcagga ctttgatatt gtgttcctta cggcatgacc attatttgaa
    30181 agacacggag tgctagcttt ctctccttgc aggtaacctt tagagacaaa catagtttga
    30241 caacatttat ttaactttca tttcactgct aactcaaaca cttggtgctt gaagtggcaa
    30301 ggaagcaaaa tgtaatcttc ttattctttt gtaatagatg taaagctggg gaagtagttt
    30361 ttcacctcta gatactggtt aaaaaaaagg agaaaccaag ttgtttggtt tggtttggtt
    30421 ggttgtttgt tttaccctcc ccaacaaaac aaaatcacac acacacccaa acaccaaacc
    30481 acaagcctaa tataaagttt ctttttgaag gctgtgagaa ggtggacaca acaacatctg
    30541 tttcagtgaa ttccaggttt ccggattata actggtcaag agcagatttc taaatgtgca
    30601 taaattctct gtctggttct taatttgttc actaccattt gaataaaatt aatttggctc
    30661 atcttaaacc aaatcaaaac tgaccctctc gttttagtta aggttttcta gccatcacct
    30721 tccgttaaat gttgtagctg gtggtgaatt ctgatgcccc gttcagacca acaaaacaac
    30781 aagtgaaaaa atgcctcaag gaagtcaaat tttcattttg catcctcttc ttcttaaaga
    30841 tagctgagga gatatgcaat aaatatcagt ctaatggaga agcacaaatg catttgtgca
    30901 atataagatg agatgcaaat tttagtgtgc caaagctgct gatgcactta ggctgactct
    30961 gaaatgttgc cctgaaggca aatggggaag gtccactgct tagctgggtt tgagacatca
    31021 tctctttctg gtggagataa cagaggtgca tttccagaca tttgtctttc ctgctgctac
    31081 atatcccaat agttgtgagg agaaatggat ccactgaaag cacattataa ccatcagttg
    31141 aggagttttc catgttcatg tgacagtcta gcttttcctt caggttctta gcaagcagca
    31201 ttctgattta tcatcaactt ggttttattt atcttgagct tttagcttct gtctttgttc
    31261 cttcttgccc atagcaaagt agcatctcct gtctgctgta ctcgggcttt ccaaactgct
    31321 ttattcacag aaaatgtaaa tggttatcag ggatttgccc tgtgtcctta gaggatactt
    31381 agtttaatgt gagctagaat gtcaaggtaa aatatattat attaaaaaaa caagcaattg
    31441 aacaaattgc acagcaaagg aattacaaga caaatggtgg tgtttgacac aaacttggtt
    31501 atctttatgg aagaatatgg gaggaagaaa ctgaagatca ttacaggaaa gtctcatttt
    31561 cactattttt gctcagactt taacatttga tcccaaacag caagttctgc actcaacaaa
    31621 agcactataa agtccatctt tattgctagt tttagcacta tttttttcta ctaggtggct
    31681 gaccagttta ggtgtacata aaactggcag tagtgaaagc atgtttcagt caatctgtgg
    31741 attcctgtac acatgggtaa gctcagggct ttggcctttt taagagctac aactcactag
    31801 attctttgca gatcacaaag agtcatagat tctttaagcc ccttgttggg ttttttcctt
    31861 ttctcacagg aattgtcata ctagcttaaa ctgcttatat ttctaacccc atgcaattat
    31921 ctccaagacc caaagcatca acttcagaga aaggcacaac tatgactggt aacaaccttt
    31981 tagtggggct catctcatct tatgcagctg ctctggaata aattgtcctt cattgtaaga
    32041 atttatattt catatgcatt ttgcattata taaatgtaga agttcacagc atctgtttct
    32101 gatgtgtcta ttttactaag ttatagcttc tatgtagcag tgaattccac agattaccac
    32161 tgcatttgtt cacagtatgg tccaactgtt ggatccttgg cagaccgttc acactgcctc
    32221 tctctctgtg ctctgttgaa gatgaggcgt tctgctattg atcttgaggg gccagggtgc
    32281 aacaagcatt gacaggtatc agggtaaggc agtcgacaaa atcctcatac attttggtgt
    32341 tttgaacatg tttactgctt gttatacata cgaaaaaacc tcagtgaatt tgtctgattt
    32401 ctccagatgc ttgtccagtg tactgtgttc cacaagccat tcaggtttct ttggctagtg
    32461 gggtctagaa ggagcaagtc gttattgcct ttattcatcc tatatgtcaa ccaacactta
    32521 tttttaaatt acacaggctg cctgcaagat ctgcaagagt cacgtctctc aactcttcct
    32581 ctcctgatgc tagccaggtt tcacataggc cttgtacctc caagctctac ctgcagccag
    32641 gaagtgcatg tcttctgagc ttctaaggtt tttctgaagg gaaagataga accatccttg
    32701 acttaaccaa tagctgcatg gtattctctt cccttccccc agttccttta aatgggtctg
    32761 ggctcatttg tcagagttat cttttacact gttggctaca gacagagcaa tatgcaggtt
    32821 tcatttcaaa tttgtgcatt ctgaattcca gttacagttc attttccttt tctgagttct
    32881 actctaagga aaggaaacta agatacatgc tttgcaagct cagattttgt cctacagaaa
    32941 aatgtcaact cttcagctat ttgtagcttt tgttgaaagt gtatggaatc accatttgaa
    33001 tttggatgct gcctctgtca aacaacatta gggattacct aagatctctt agaaataatg
    33061 gtatttcatt gtgctgttat tcagtcagac ttcataagtc ttttgaggta tatatttctg
    33121 gtagataagc ggaacagctg cataggctct ttatatcccc tttttggaga caggtgagaa
    33181 gtagcgcttt tttgtaaggt tgcttttaat actcatgggc tttattgcct gtagctcctg
    33241 gttcagtgaa ctgcaggtaa atggggctgt gaagaaaaca aactgattta ttttaaatca
    33301 gttctggggt atgtttgtct acagatgtgc cttctttctc ttgctattct ggaagttcga
    33361 aaccctgagc atccttcatt ttttaagagt ttgaatagta tttaaggttg tgccatcctt
    33421 taggcccacc ttggaatgtt catggatact taaagcctag acaaagttga caggagacat
    33481 tactgaccaa agaatctgaa attaagaatg tgcaggtttt gcaagtgttc cattggtggc
    33541 caaaggcatc agagattcaa agaggtaatt ttaatgcaag gtaagtaatt cttttcaaat
    33601 ccctttctga ataaaagatg gaagaactcc atacttttca acttctcctg tgaaaagagg
    33661 tacaactgaa caccagctga ggactgctgc aaatctctgt ttgggtcacc taactgaggg
    33721 gttgctcaca ttccactcac tattaagttc ctaaaggaga caagcaagca gcgaagacag
    33781 ttattccagc tgactgtact ttagagtgca agcaatgcca tactgtgtta tgcaaagagt
    33841 cactttatga taaataccta caggcttcat aaagttaact ccatgtctat tacaacaaag
    33901 tagattagat cttagatgtt gttgttgagg agtcccagtt cttgtctgat agtattcgtt
    33961 gatgatgctg tactgtttac tgtcaggtac ttcttctgtg ctgtttcttt gctcccctag
    34021 cccatcaggt actcattgca aactcttaga taatatgcag aactaatttc ttctatttct
    34081 ctcgtaaact ttatcttgtg ctccgtgcag acaacactcg ctttgagttt ccattctaca
    34141 tgatgttttc ttcaaactgc ctcagtctac cttatattac tcataaatga actttagcac
    34201 aaggaacata ttctgttgtt acaaggtcag atttttcttt gtcactgggc gtttttgaag
    34261 caaaccgtga cacctgaatc aaaaagtacc tccctctgga tagtaaagct gatctgtaac
    34321 ttctgaccta ctgcagaaac tgtcagaaat ctccagctaa atgatgggat taaattctaa
    34381 accgtttctt tttcttagaa tatttagacc caaacaatgt atctgtccca gtgtatgaca
    34441 ctgattatta tttgatgttg aaatagaaat tgaaaaaacc cgtgaaagca gataattatg
    34501 acatagtctg tccaaaggac attcttttca gagttaattt gcctatttca gcaatgaatg
    34561 catgctttgc attccataat acaaagattt gtaccccttt ctgacttaca ctgtgtgtta
    34621 tagtatactt cacttcatta tccaatataa catagatttt tttagttcta taaagctatt
    34681 ttcctcaatg gtatatacaa acaatgcatt tcacagcttg ctcataataa actgaagaaa
    34741 aagtccttct tggaggaaaa atattagacc ttctgacatt ttgattgatg aaatactaat
    34801 agtaataaat gcttctttaa gtgagggggt tgcatgggat aaaatttaat ttctaatcat
    34861 gacagaaaca tagtcccatc actggaaggg ctctcaagcc atttgattta tttctctgtc
    34921 caaagaaaga ggcagctata cttaagtcat ttcttatgaa tattggtata aattgtgctt
    34981 aaagacctcc agtaatggag attccacaat cttcccaagc acactgttct gatgctttat
    35041 tatccgccta gaaatttttc ctccagtctg ccctgaagct tcagtttgac aatcagctta
    35101 aatttttacc tacaggccat gttctaataa ccaaaaacat ataatgagaa aagtgatctc
    35161 acctgcagcc acataattgc tagagctgat ataaggaagg tggtgtgtgt ctgtgcatgg
    35221 ggctaaggaa aagggtggaa gtccacttca tattttcaga ctattactca tcacactatc
    35281 catcataaag aacaggtagc caccttccta ttttcagcaa tctgatatca cactatcccc
    35341 ttggtatctt gttctttaga ctaaatagga tgattttctt cagtcctgtc cagcatttct
    35401 gatctctgtg attgatttgc catgctccat ttggtacctt ttatatcaaa agtagtgtcc
    35461 aagactgagc acattatcta gttgaagcct caccagtgct gggctgaata gaaggattgt
    35521 tttgtactta ctgcagacct taggcttgtg tatgcaatac aggtgactcc tgagaagggg
    35581 aggaacgttg gccttggcct cctcatgaaa ggcaggtgtg cacaaagata ttttgtgcca
    35641 gactgtcagt tttacactag ttctgcctcc attgtgcagt ctcccactgc gataatgagc
    35701 aagttacaga tagtttccaa gaagaatttt ttataaatgt gtgcattatt cctgtgtttt
    35761 taacatagac agtatcataa aaaaatgtta catgaaacag tatcaaaagt cttactaaaa
    35821 cagagatgca tgatatttag ggttccttct ccaatcccaa agcctgtcaa cctgtgctgc
    35881 atggagattt gttcttgaca ggtgcataat gtctgttatt taccactttg ctcccttcta
    35941 gatgcttatt atttccggta ttttcctgga aatgaaaatt aatgggatgc atttgtaatt
    36001 ctttgatgcc agctttttca ccctcttatg gatagataca gtgattatct ttttcagttt
    36061 tcaggtattt tacctgcctt tcactaacag ttcttgaact gctaatagct ctgaaaagtc
    36121 ttgtcagttt ttaaagtact ctagaatgaa ttttatccat tacagccaat tttaaagttt
    36181 ccagcctaag tactcgctaa ccttttgctt ctctgtaaaa atctgaggtc ttgccccttc
    36241 gtcattggta ttgattgtgc tatccacctc ttgcagctga cattttggat gagactgatg
    36301 taaggcgaca ttaagtacat ttgcttctga gcatcatcta tcaattgagt tcttggttgg
    36361 atataatacc agcctcctta ttcattgtct tcctactact ctcatacgta tagattattt
    36421 catctttagt tacatccctt gctagttgct cctcatttta ctttccgatt ctgcccctta
    36481 atgcttatgc tttccgtttt ttcttatctc caccgttcat atgctccctt tgtgtgtgtg
    36541 agacttgcag aaattcacaa ttgcaataaa aaaaattata aaagcaatag taatttcctg
    36601 attcagccat tttattttgt gaaggaaatg catatgggat ataaagttat gtgagcctgt
    36661 aagttttcca ggatgttaat aggttgaatt actgctggtt taaaatgttc ttaaaataat
    36721 aattaaaaaa tgagattata ctgtaggttt tgcactgttt gccaatacca atggtaagaa
    36781 tctcctttaa actcttgttt tacctgctgc agtattatca gaccattagg ttaaccattt
    36841 tacattcctt aacatgataa ttagatatca gaagattggt acctacctaa aacataaaaa
    36901 cctgagatgg cggttaaaca agttttttga ttcagtgcaa caaccccaaa taaaatagtc
    36961 ggtgtcaatc tcctattgca tgaagttttt tatcttctct gccttataag gcctaagtaa
    37021 gtcacctcca ttaattatga aaatgaaaac catagatcct gctgtgaact cacaaccaca
    37081 tctcccttga tgtagtactt aaaatattgc taaaatggcc ccacagaagc atctttctga
    37141 tatgtgactg aaataatata aagtgattac tgaatagatt ataatttgtg attttttaat
    37201 ctagaacata aataaatagg tttgaaaact ttttgagcgt tttggcattg attttgttca
    37261 ttcctcatat gatgtgttca agctaatagt gcaaagagag gctcttgtgt tttgcagaac
    37321 ccttgtgtta tgtactacac atacatctgg gagaaaaagg aaagtttgta tggtgtcttg
    37381 tagtatttta agtcagtgtg ttatgaatac tgctttaata acttattgtg gagaaaaaga
    37441 atactaggtt tactcataca gctaatgtca caatgtcacc acccccttaa cagctaaatg
    37501 agaaaagtga ggacacttca gtatgaattg ttaaggtctg tacattattc atttaaacat
    37561 ctgctgttgg ttcctcttta catatgggaa taaattatac cacatcagca cattcttcat
    37621 actttgtgtt taagcattta aaagtttttt ttgtctatta ttaatactat cttttctgct
    37681 tggttggcag tccctgaagt tatcagtgcc tatgactaca gccaaccgtg tgacatttgg
    37741 agcataggtg tcattatgta catgctgtaa gtagcttgta aaagtactct aaaatgtaca
    37801 gacccattta taatacaagt gcttacaatt ttgcactgaa ataaaaaatg tgtgttaaac
    37861 cttcacaaaa gactgaactc ttacagttgc ttgtatgtaa acatgacaaa tttctgtgca
    37921 aaataaagta aaagatatag ttcagtatta aaatttgggt atttatgaac ttctttataa
    37981 tcctgaaaga atatgacaga atcttacagt tgaaacacca tgaaactgaa ctgtaagttt
    38041 aggcctcttt caattgttag ctggatctat agataagaac tgagtaattg gtttacagat
    38101 tattggtcaa atcctcaaat gggttgcact aaccatgcaa tcaggacagg ggctattatt
    38161 ttccacctct acctgtggtg attctgtaac tgagatgttt gagggctgcc atgtctccct
    38221 gtacaagcta tctgtatcct ttgaaagttt attagtcagc tgtgggtaga ggaagaaatt
    38281 ctacacttgt aagagtattt gcatattttt attgaagtct ttcatcactt ataacatttg
    38341 tcttagctac aaaataataa ttcctctctg aaaaatcttg tcctacctat actagctaaa
    38401 aaatacagaa agataccccc agtaattaaa aattaattgt agtaaagtgc ataaattact
    38461 gttcatatga tgcaactaaa acacctcaat gtatgcacag actattcttc tttcatattg
    38521 tatttgtatg tgttttttcc atgacaaata ttttcagtca tcatcttctc tcagttgccc
    38581 ccccaatgct ttgaatggaa gtgtttcagg cctccaccac ttgctgttgc atttgttgtt
    38641 atagtttctg tcctgtgact ggtttacttt tgttgcatac agctcagctg agtttttaag
    38701 actttgtaga taagcatgca gacataggca cacattttca taacctcttt tcttttggat
    38761 tttctttgtt tggtctttct ttctactttg ttttggttct tcagtatctt ttctataaaa
    38821 ctagctcact tttcttctca tgcatgatga agtgttcata gctttattgc ctttttttat
    38881 tatttctgaa atccatatgt actttttatg ctggtacaga gtgagtttta ttgttgtact
    38941 tcatgatatt aatgtttgta tcatggtggt aggatttgca caatgtaata caatagaata
    39001 tattaaaaat ggcaggtaga aattggatgg tttgactggt taataagaac ccagagtggt
    39061 gcctgcaatc agcacaattc acagctcaga acctctgaaa ttcagagcag tgaactgtgt
    39121 tgattgcaac caagagctta gaacttctga ccttcttcct taattagcaa tataaatatt
    39181 ttttaaaatt agcattttgt aatcacaaca gtgtcagaac taagtaacat taattcaccc
    39241 cttgttgtgt tgtacatact gtgtatgaat agaatacaat tcacactcct ttttattgct
    39301 taatttgaaa acagtaatac aaaacctgta agatcatctt ctgattttaa ttctggtttt
    39361 acaaattact tttcttccca ccctgaataa tagcttgtgc tcctggtgct cctctaatgg
    39421 gcttaaagat actgttacag cattattggc atcacaactt tgacccttct aaactacagc
    39481 tgatgcctcc ctggtcattt tctagccacc agagctcttt ttgcagtgca ggtggcatgc
    39541 tccatcttgg taccatcatg gtacatccat gatcttgggt atcattgcca cgacaggctc
    39601 agtctctacc tatatgggga gcataagccc tgaggtgact catgaactct gtttccatga
    39661 atgttaatgc acagagttgc ctctgcataa tggggcagtg ccggcatgat ggatttttat
    39721 atgtaattta aactgaggtg tacttcacac tttccatttc atttctattt taacatatac
    39781 taatagaagc atacacaata gtaactaaca aaaagaaaat ccagtaaaat acaaaagtat
    39841 gtcagcacat tgaaagagtg gcaagtgtcc ttctggttgt tacactccag gagttcagcc
    39901 catatgctgt tctttaatag taaagggtca ggggcttctt tctcctgttc aatctatgct
    39961 attggatttc ttattcattc ttccaagtgt gctcagagac tctggcccct gcagtagttc
    40021 tcaaaagcct ttgtgcaact aaagaagtct aggatgtcta ataaatcact tcctgtgttg
    40081 cagcaataag aaacctatta agaaaatgtg gtaatttttg cttctttcta aaggcacaga
    40141 aaatacctgc acagattttc aaggtttcat atgaaaagtt tcacctactt ctcttgattt
    40201 cttcagctga agttatctgt tgtctgtgac tgccttagtc tggagagaat ttagtcctat
    40261 ctgtgcataa cagaataatg ggcattgtca ccagccaaca cttaatgtat catgtcctga
    40321 aatgaatgcg tttttcccat tttctgttct ttaaattgag ttccatgtgg atttaagtcc
    40381 tgagggatat tgggaagaag aattggagga taaaagacaa cagcaatttt tgttgaagac
    40441 attttgagat taaaagtttt tgagaaaaag cactaaaata ttaattttac ggtttacctt
    40501 aaaattaaat attaaagcca tgtgaatgaa actccagggt attttacttt gatgtaaagt
    40561 gatggacatc cttcactagg atgtgacaat tacattttca gtagctactt ctgtgttttg
    40621 ggagtagaac taaaaccata atttgatgca aataatttat ttgatgaagt tagctccttt
    40681 ttttgtttgt tttttttaat ggtcacaaat aggtgtatta atttctcaaa aatacttgct
    40741 ttgtaatatt tgcatgtcag ttgtgcatga atagtatggt gtaaagtcta ttagaaatgt
    40801 aatctgactt ggttagtttt gattgaaaac acagatcaca tgatagggtt tttcacttgt
    40861 tatgtgatta gtagaacaca gatcaatatt tactttcaaa gtatatactc taataaacat
    40921 tcacagttga tgtttctggt taatacttct gttggtaaac actgttagtc acagaaacca
    40981 aatacaaggc aaatttaaac actgggtttg atagaaacac gatttatagg agtgcatttg
    41041 ttttagtttc atgtatatta ctttctttaa ttcttaccac atcattaaga atgcaactgg
    41101 tgtaaaggaa gcagatgata caaagagagt aaattaaatt tacagtcatg cagatactgc
    41161 ttttattcat atattttact caaaattatg agaaatagat gcaggttaag attgtaacca
    41221 aggtatattt acatgaacct atgtactctc aacacgtgaa cttacgggtg tgtcttacgg
    41281 gtgtttttct gacatttctg atttctttta ttttttatta ccttttttct actgatgcaa
    41341 cagtttagat gaggccaaac aaggcaaggt tcacataagt agctaaagga gatgcagcct
    41401 gataccagag cacaaagtga aaattaaaaa tgatgttttg ccatagtatt ttctgcttta
    41461 tgtttttgtt ctgaaaaaga catctgttgt agcagcaaaa ggatatcaga cacttctata
    41521 tttttctgtg aatcacactt actttacttt actgttgttc aatgaagaat aacaccttag
    41581 actcagaact gaacacattt catagactgt aagtattcag aacagagttt atcacatttt
    41641 gaacagcaat acacttgact ttagggatac aagcaactaa tgtgtatgac aaaactgcct
    41701 tcttctatca aataagaata caatataaaa tgtttttttt gcatttttta tactgagtta
    41761 atgacctgtg tttgatccag atttttatat ttttgcttta cttttgaaag gcagctgact
    41821 gggacttcat ggttgaaatt gaggatctgt tttgtcttgt tgctgttgtt tcaggtcttg
    41881 tgactgttaa taatcactgg attagcttac tagtctaaaa acagcagggc aagaattaat
    41941 gatggttttt attactcagc tgttgaattt tttaagggaa aatattactt tgacatgaaa
    42001 agaaaagaaa tggttataaa gtgttggcaa taaataaagc ttctgtggtg gaaatactgc
    42061 acatggtgtc aacaggttag atttcattta gccaagtgat ttggatgatt gagtcacaga
    42121 atagcagaat actacacttt cagtttaatt tttttctatc ttctacttca gttgttgtat
    42181 cttgttaaaa ctttggctgt tactttaaaa atccatagaa tatcaattat cttttcctta
    42241 tgtggagatc tgatgaccaa gactacatca ccttgtaaca taataacctt tttcctttaa
    42301 acctgagaca tgcattttcc acaacttgtt tcacttttgt tgagctcttc tgaagcattc
    42361 ccagtcctgc aagcctttta atttcacagt ggtcccataa tacagagttt ttgcctcatt
    42421 ggtggaaaac agtaggtatg cattaactga ccctaacttt cttgcacctt ttatagaaag
    42481 cttagaagag cattttgaat tagtaagaaa gagagacctg tacttcagaa atctggtctg
    42541 gaaaagttag tgaggctggt aagtacacaa tgctctcaca gaataaatgc ttactgtatt
    42601 gcaatgaatt tcacagatgt agtagttttg agcttggttt tccttctttt tgcttttaag
    42661 cagtatacat tttctgaaaa gcaaaactgg tgttaaataa atggatgtaa atgatataat
    42721 gaaatatttc ataggtaagt aaaatactct ctgctgaatt aaagcactca gttgaaaagt
    42781 tactgttagc agaaatgaga tgtatcaagt tgtgtggttt tcttcctagc aaaacaagta
    42841 ttaaagctac ctctgaaaag tgatccggct caccaaatca caggtaatta attacttgat
    42901 aaccagtgga taacggtgag ttttgggaga gtatcatttc ttcaccttgt gttctaactc
    42961 ttgcttggta cataaggata ctgtagtgcc tcagtgccac ccagtagggt ggaaaatatt
    43021 aaagagcaca acctaaccaa cttgtagggg gccttatcca aagctcccaa cccctattaa
    43081 catgttttac ttgtatctca tggtcttctg ataagcctgt tgactaggag aagctttaca
    43141 ctgtgttctt tacccaaacc aactttacct gattccccat atatttcaac ataatatgga
    43201 aatagggttt caaatcaggt ttaattaatt ctcacaacat tcctggtact ataataaaag
    43261 ttttgggatt ttttttaaat tttttaatgt tttttatgga acagaagatt gagctacagg
    43321 gaaatctaag ccattctgaa ggcaagcgaa ttgaagtgtt ggaaaggaaa tgtgagttcc
    43381 cagcttcttg tctaggctgc aggccacact gctgtgagaa tactgaactt tcatcagtct
    43441 gatgaaaatt acactagttt gtagttgaaa ttacagcaga gggaactgat atatcagcta
    43501 cttaaaggta acactgatga taacaaaccc taatttcttc catagctggc ttcaatactg
    43561 tatagaaaga gaaatacctg tgtatcactg ggaaaggttt tggtatgtgg gaggagaaat
    43621 agtttactca attcaaaagg gaccactggt tttcttcaca atttcatcta cagaagagtc
    43681 tttctgtact agtgtacatc tttcttcctt tctgctaatg gagtagagct gaacaagaag
    43741 ctttttttcc aaagtttgag tgtatacttg tgtgtaggag aaaagccaca aatgtgtaat
    43801 tttacaatgg cctgaaaaat gagaccattt tctgctggtt ctgccctgca atactatgag
    43861 taccatacta tccttgcttc atggaactga atcaccatcc atgtgatttt atgacttttc
    43921 aatttagaac tgtattttat attttttcat catgtttgaa tctttctaaa tgttgagagt
    43981 tggccatggc aaactgatga caaaattctc tcatgccagg gagcttgctc caaaatctgt
    44041 tttatggaca gcttttgtag acactattca gtcaggaata aataccatca gaaagaaagt
    44101 acatttccag tgtatctgga aatacactga atccatttgt tcctccagct ggtctactcc
    44161 taccagtttt tagatgctac cttaagcaaa agctttctgg ataagacagt gcttagacag
    44221 tgatgttgtc tttgtgcttc aacctttcct atatgtgacc agttggtatt ttctattaca
    44281 gtagaactgc aaagtggcat tttggtctct taaatctatc tgtgttagca tgagctcact
    44341 ttcagtgctg ttttaagggt tggattgctg tgtctccagg tctaagggag actttggcag
    44401 ccatctgcct gtgtccagta gctccagcat tagatgcttt ggaactgttg tgtatgaaca
    44461 cagtgtgcag ctgctctact cgcagacagt acttggttga acttgtccca tgggctgtaa
    44521 tgtgtatatg tatgtggtgc ccagtgtcct ggtgcagttc tgttgaattt cttgaaaaat
    44581 ggtttcaaat aatatgcctg ttttcttgaa tgctgatgga tatgtttagc ttttttacta
    44641 ctgaacacat ccccatctct gctcagtaat gacaatcccc atttatttat tacacatcat
    44701 ttttgttaga tgtttagaga taagaacagg aaaagcattc agtactggat tattatacca
    44761 gcctgcagtc atttgttgct cagggtttct atgctgcgta cagttttcct ttgtatcaca
    44821 tatggcagtg tttgaagtgg cagttaaaca tttttccatc actagtaaaa ccttagagaa
    44881 aaaaccaggg acatgttgac accatacaga attcttaaca aactctcatt aagatgtccc
    44941 aagaaggcct ggttttcaga accactgagc acctgtggct cccatcttac ttcagtggga
    45001 gctgcagata cccagtaaga ttggaaatca ggacaccggt ttctatttca tgcttgtgcc
    45061 ttcacagcct ttgtgatttt acaatagcca gatggggaac atgaaagtgc attatcatgt
    45121 agagaattct gcatgtaaag aaattaaccc cttggtacca tgtgacacat gagcttctgc
    45181 ataggagtaa atgcatttgg caccacagtc tcccaccagg aaatccttac catctgtacc
    45241 aaaaatatat gaagccacaa gtctttctgt atgattaaac ctggcatttc aaacataggt
    45301 gtgttgattt tggattccag accagtactt taacaataaa acttttaatt taaaggttac
    45361 tatgtacttg cagctaaaca aactacctca agctcagctc aagttagtgg gtacctctgg
    45421 aggttcatgt gttgtcagtt tgagaccatt tatagttttg gccaggggct atgcaaagag
    45481 ttgatgatga atcatttacc agaaatacta attaatgcag ttctgatgct agttttgatt
    45541 attctgatct ttatgccagt taaaactttg ccagacccat tttaactttt tagatctgct
    45601 aaaatgtgag agcagaaaag aagacaggat agctgaatat tcttaagttt ccaagaaaca
    45661 cagagatttt attaccatta tgtgcggttt ctgcaaaatc tgcaggagtg tatcacttat
    45721 atactaagta taatcatgaa atatagggta aatcttttgc aataaatatt tttatggata
    45781 cacatatttt ggtttgatgc tgtaattttc aattacttta agctagattt taaaagtatg
    45841 ctctatcttt ttctacctaa tattatatat tgtatggatt gtggtatatt ttaactctaa
    45901 gaatattcta cctcattttc ttcacttccc actaggagaa tctgatattt tcttagctct
    45961 gttttaacag aaggtggtta tttcttcttt tctctcctct actgattttt ccttcgaaga
    46021 gcttttgcac acattgaggt gagctccagt ttataattct gtgtcattgc tgtgatttct
    46081 gattaaattt acaggtacat tagtatgctt gactggaaag taaaagcagg accctaaatg
    46141 taaaatttat gtgtacagca tgtgagattt cttgtttctt tcgggggcag attggctttt
    46201 acaagcaaac gaaatgccta aagcccaaat ccttttgtgc ctgacttaca acctcagttc
    46261 agtaagaagc gtatatatgt gttcttgttc tgcaaattat ttaagcatgt ttcaaaagtt
    46321 gtgtaatgag ttgaaaattt agatccaaga aaggactgag atgcttaagg atgtgtaatg
    46381 attctgagat gagatccgct tacagttctc gttaacaaag caacctttct ctttccatca
    46441 taaattttct catctctctg gaattggatg tttttgtgta tcaagacctc cctcctttgg
    46501 cagccctggg cagttcagag ccaggttaca gccaaagaag acagttttct ggcagaatgc
    46561 agtaaaaaaa tcacgtcttt cttttagtaa cttggcagag ataccacctc tttgtgtggt
    46621 agcctagtgg tcactctgcc tgctgaagat gcacgggacc cagactggat atacagtata
    46681 aacttgccta gatgcaaaag cttgtactgg atgacaccat ggcattattg tttcttccct
    46741 tgactgaagt gatgacattt gggctggata gcttgcgaga ggatcacttt ctgtgattct
    46801 gtagagcagg catttgacaa gaatgataag ggctagggca tatactacac aagcggattt
    46861 aatacacata tgccttcacc ctgcacaaat acggtccttg aaaccacctc aacatttttg
    46921 ttaccagcaa agtaatgcat tctgctttca gatctcaaga aaataaatgg cagttgtact
    46981 tgatgatatt tttctgatac acaacttctc ttttgtttat attagtgtaa ttacttcttg
    47041 gtttatcatt gtccatctaa gtttattcca ttatagttac gtgtaaattt tccatttctg
    47101 ttgatcaatc tcttttttta gttgatggtt atattcatga tttctctcaa ctaaaccata
    47161 agcattgtct ctagggtttt tttctgtgta gaaaaatcaa gacaagacag ttgctccttt
    47221 ttgctttggc tgtagctacg ttggaccttc ctgtatgcat caaggctttt ccctgtcaac
    47281 tttccccatg atatcagaag tgtttttact atttccagac atcatgctct tccatttact
    47341 gtgtatcaca cctaatttga aggttcatct gtctacctct gcatcatttt aatagtttca
    47401 gtggaatgct gactggattc cgaatgtcag ataatgaatc aaatatttaa ccattctatt
    47461 tcccaatctc agtttactgg tgctacctaa aatcttcttt ttctccagta tggtaactga
    47521 acttttgtcc cctgaaatct acagtactcc agactaatgc tttgagcagc tcttgaaaat
    47581 gatcacttca acctgtcctt ctcctgggtg ttttttaatt ggtgtacgtg tcattgagat
    47641 taacagaata aaggtaccca tcagccttga aactgtgtta gatatgctca tggagaaaat
    47701 actgtattgt gttttccata agtagttggg tatctctgca tttttgtctc gaatactgct
    47761 aaagtttgct tcctaaaaac tgaacagaaa aaaaagctga aacggaaaca gaagaaaaac
    47821 aatgtagtct gtcaattagt aaacctccac tcctactacc cacagttggc accaggtgcc
    47881 agtgaattaa acccaacagg tgttcaaatg agccaacaca gataattaac ttaagtggcc
    47941 ttattttctt aaaaactgtc aggaaataaa ctccttcctc tcttttatgt ggtatacaat
    48001 tatctggcac tttgtaaggc ttaaatcttt taaaaaggcc taaactcagt cctaaactca
    48061 gtctctgatt ttgtaggtgc aatcatcact gcaaactaca tatttaacta cataattgtt
    48121 catgcaaaag aagtagttaa aatgcatctc atcagttatg tccatatctg tcataattgt
    48181 agatgtaaaa ctgcatctct aacagatgag gttgctttgt gagtgttcat gccgtgatca
    48241 tttggtatgt atgcatacat agttatacat ttcaaacaaa ggaaatactt tctaaatgcc
    48301 agttctcaca cacacgtgaa aaaaacaagt aagagtttga aataaagact gagagtctaa
    48361 taaggtggga gaaagagctc taaaaaacaa tctcttctgt gacctctttc ctctgctgga
    48421 ttccctgtgt gacttcagaa aaagtcatta tattttctat gttgcagttt accagtctgt
    48481 acagagaaga tgataaacta cctagtaact acatatcatt aattactatt agaaaagaat
    48541 cgctgctgtt agtgaagtgt tgtaagagca tcagaagatt ggcaatacta attgccaata
    48601 ctagtactaa tactagtact aattattagt actaatacta ataatgcaaa atattatccc
    48661 ttaaaaataa gcaacaggaa atctgtgtat aaactttgca tataatatga acttcccttt
    48721 ctcttcaaat tttcagatgc ataagtgcca gtttactgaa tggccaaagg aggcaaacca
    48781 aaatgatttc agatcataca gtgtgagctg agaggacaga agcacaagca gttctaggaa
    48841 aattgttcct tctggacata gagattgttg cactgcccat tctggttttg acaaagtaaa
    48901 atgggactgt tgtccaggca caattatttg cttggtaatg taaagaaatg ctgatggata
    48961 cagaaatggg gagaagcagg ggcactgcta cttgcagtag tagtgcttgc caaagggaag
    49021 accagcattt ggaaaagttt attttacttt ttttagggtc tgactgtaga ttaaagtgca
    49081 aggcttaaaa caaacagggc aactgctctg gtgttctgtt tttgataata gttcctacat
    49141 ttgttgaagt aaaactttaa tgaaatttac tcttacacct agggtgaagc acatgttgtc
    49201 caagaccagt tttggaatta atgaaggaat ggcatcataa tctagacatt ggtgaagaat
    49261 gcagtataga agaagaatca agtaaccctg caactacaag tcaacaggac gaaaccagtg
    49321 aagcataaga aagctctatt ggtaacaatg gtaacacaga acttggtgca gaaatttaaa
    49381 cagagaatgg gggcaacaaa tcccctgcat cagcaaaaca ggctgtaaaa tacaacaagg
    49441 aaaataataa gttgaattga gagtgaatta tgaaatgtgg agtgagacct aatgcagaga
    49501 aaaatagctg atatatgttg aaattttaat gcagtgtaag aatagaaaca aatatttgga
    49561 tataaggtga actctccacc acacagttgt cgcgtaagta ctgtgtgcta taagaaaccg
    49621 ttttgactta tatatcaagc ctataacagg taacatctgt tcattctctt caggtgtaga
    49681 gagtatgtgc atatatggga tggtaggggg gaggagtaat gtggcagaaa aacacaggat
    49741 cttaagacag caatatgtag gggcagcatt gaagaggaat ttttcacaag acagccaatt
    49801 ttttgtgcat acactctctc aataatgtaa gtagccatct tgtgacacta tctccaaggg
    49861 agaggggaaa aaaaaggaaa tgtacagaaa aagcaaaatt gtaagcctcc aattaatact
    49921 gaagtctaaa gtttaacatt taaggtagtc ttgatttctt ctgatgattg ttcaagatac
    49981 tgaatttgct ttcataatgc ctctcttcat ccttctgctg atgcaaggca aaaccacaat
    50041 gcagatacta aggatcctgc attagctgta tcctctaggg ctctcaaatt tatcagtcgc
    50101 agggtagctt gctgtactgc agtttgaaag catcactgtt acattggatg gtttctgctt
    50161 tcaatgaggc tacttgatga gcacttgata tggcataata atgcatgttt attacagttg
    50221 aatattcttg catgaattag aagtgtgaag actatatgtg aaaaaggatt taaatacatt
    50281 ttatatgcca aaatcgaagt tctagaaatg ctgcctcatg ccaccctaac tggagatatg
    50341 gaaactgcca tccttacttc caggctccat gagtatgaat gacttttctg agcatgccca
    50401 gaaatatttg gtgtttggcc cttttgaagg actggattag ggactatttt tggagtgcca
    50461 cagaataggg tctataaaga cattgagaac tactctttct cagaattggg ccctgaggaa
    50521 ttagaggtgg tgatggtagt gctgctgctc ctttttatgc tagcataggc ttggagtagg
    50581 agctgcagga gacttccatt tcctcttctt tctgagttca ctgcctattg gcaattcctt
    50641 tctcagggag gactttagtt tcttatagtt tcatatctcc tttcatgtca ttcatcacta
    50701 tcactcaaag tgcttcttcc acagataatg gacaaatgct gtgatttgta ttccatcata
    50761 tggaccatgt acgtacacgt attacttgcg tcaatgtcag tgttggaatt tgcttatatt
    50821 cccttctctt cctccttctt tcccacacaa gagaaaagat aggacttggc acaaatattt
    50881 tacatagtgt tagggagaaa aaccctaacc aaccttccca tacttagagt gcagcactgc
    50941 tgtatggaga tgatagctcc tgttactaag ttggcagttg atcaccatgc ctagcaggct
    51001 tacatgggtt gctgccccaa gagatccatt ttcttccaaa tcagctgaat agcatatcat
    51061 agcaaaatag acaaagtcct agaatgtaag aaatcactta tctacctcag tattctgaca
    51121 atgacaacag gaaatactat ttagggagaa tatacaagcc tagatatttc ttcccatgcc
    51181 tccctggcat ccagaattgt ccttagggtt gttagaagat acatcccaac ataatccttt
    51241 tagtattcat tatggacctg ttgtcaatga acatgtctga ttccttttag aatatgctga
    51301 taccatctgc ctctacagct gcccatggct gcaagattca gaaatgcagt atttactaag
    51361 agatgatttc atttctgtat tgaactgatc tcctactcag ctcatcagaa gacacttact
    51421 tctgtaagtg cagggatatg gcgagcacct cacagtcatt aaataaaatc tgtcattccc
    51481 ctccacagtc accttctcac caaattgaag agtcccagac tttttaatct cttctcatat
    51541 acaaatgctc aaccactttg attatcttaa ctgccattct ctgtaccttt tctaactcca
    51601 ctatgtcctt ctgacatgtt atgaccagaa ctgtgtacag ggctaaagat tcagaggtga
    51661 gaaggtttta tatattagga aaatggtatg tgtagctatc ttctcaatac aacctcagca
    51721 aggtcaaatg catctggtct tctgcatatc agtgatgcta gacagccctc agtgatagct
    51781 ccaaggttgg tttcctcagt ttcctgataa ccatacagat gttgtcactc atccggactt
    51841 ctcttttctc ccagatagat ccatgttcag aattacttca ctggtgctag ttctccaggg
    51901 tgtttttaag cctccaaagg gtatcaactg attgcttcaa tcccttcagt cttgtttcat
    51961 ggattggcaa taaaaaaagt atcatacatc ttttgccaaa tgcaacactt gaataataca
    52021 accctcaaga cttagtgctg tgagtacttt atcaagtgct gttgttaaca ttttattgaa
    52081 agcttgttta aattgagagc taaagcaatg tgtaattaaa gactgcctgg tttgcattcc
    52141 ctcatttagt actattttat gttcaggtag gaaatacagc gcagaggaac cagtatttct
    52201 tttcagatga tgaggtttta gacacttggg attctccctg tgcattgagg acattgttac
    52261 agtttaaaaa ttttggacca catctgttag tactgaatat tatttgtctt agcaggagca
    52321 tttagagaat ggtatttttg aaagtcaaga actgtattga gactgtattg agataggcaa
    52381 gtgtttcctg aagtgtttgc ctctctactc tcctgattgc attaatcaga aagctttagc
    52441 tttcctttag cactgaagaa aatctaacag cagtgtgaac tcctaacctg taagaggaca
    52501 ttcactgata gtctttttgt cagagtacaa atgatggaat tgcctaaaaa tgtatctaat
    52561 ttatttattc tatacaatag gcaccatgcc aggtaggcag cttgctttca caaatccatt
    52621 ttgctgtgtt ttacttgcat ttactttctt tacttttggc aaaaatatct aaggggaaaa
    52681 aatgaggcca gaatctgtaa tagggattcc taataaccgc atgatttaca ctctgagaat
    52741 attctaggaa attgctataa atttgcttga ggcattatag cacaagtgct tcagtctatg
    52801 gaatttgtta ctgctatttt aggtgccgtc aattgcttat tttttaagct gaacttgttt
    52861 taagcttgat gaataggaaa tgtgttttta agtacaatgg aatagctatg gttcttgcta
    52921 ccgaatttct ggtgtgttga tggaatcctt taaatagaac aggtgttaga gtaatggcct
    52981 ttacaagtta attaatctta attttaaaaa ggatgagcta ccattaagct taggtttatt
    53041 atacatatgt gtaaattgca atgtgattta ctgttcaaaa gacaaagcca ttctctaagg
    53101 acaggccttg cagtaactgg aattgtggca tatgatgtta gcaaaataca tacactcctg
    53161 gttgtttgaa aacatttcct taaatataca tgcattttgc tttatggctt atttaagcaa
    53221 ttctgctgag catgtcagtc tgaggagaca ccacctactt aaatatattc tgatttccac
    53281 aataattttg acattcctct tacagtcatt atagccttga ttttatttag gtgtgaagta
    53341 tttccattac atgtccaaaa tatttctctg tacatatatg aaatcctgga gagatcttta
    53401 cagtaaactt aagtaggaga tttttga
//
