# Supplementary material for: The serine/threonine kinase 33 is present and expressed in palaeognath birds but has become a unitary pseudogene in neognaths about 100 million years ago
Source: BMC Genomics. 2015 Jul 22;16(1):543. doi: 10.1186/s12864-015-1769-9 (PMC4509753; doi:10.1186/s12864-015-1769-9)
Supplement: Additional file 3: — Contains the stk33 sequences from all birds examined in this study. [file 12864_2015_1769_MOESM3_ESM.zip › Aves stk33 sequences/Neognathae/Nestor notabilis (kea) stk33 pseudogene.gbk]

LOCUS       Nno_stk33_pseudogene_contig1                 12015 bp    DNA     linear   VRT 12-DEC-2014
DEFINITION  Nestor notabilis serine/threonine kinase 33 (stk33) pseudogene.
SOURCE      Nestor notabilis (Kea)
  ORGANISM  Nestor notabilis
            Eukaryota; Metazoa; Chordata; Craniata; Vertebrata; Euteleostomi;
            Archelosauria; Archosauria; Dinosauria; Saurischia; Theropoda;
            Coelurosauria; Aves; Neognathae; Psittaciformes; Psittacidae;
            Nestor.
COMMENT	    We downloaded the assembled contig(s)
            from the WGS project and performed a local BLASTn search with our
            genomic stk33 sequence from the African ostrich (KP072780) in order
            to identify the corresponding contig(s). We then used nucleotide
            and amino acid sequence comparison in order to identify the stk33
            exons.
            This TPA record uses data from DDBJ/EMBL/GenBank entry JJRH01068412
FEATURES             Location/Qualifiers
     source          1..12015
                     /organism="Nestor notabilis"
                     /mol_type="genomic DNA"
                     /db_xref="taxon:176057"
     gene            1..12015
                     /gene="serine/threonine kinase 33"
                     /note="Exons have been identified by sequence comparison
                     with the stk33 sequence from African ostrich (Struthio
                     camelus) [KP072780]. Remnant exons contain several stop
                     codons and frameshifts within the ORF coding for stk33. 1
                     Exon has been lost due to large genomic deletions."
                     /pseudogene="unitary"
     exon            1..106
                     /gene="serine/threonine kinase 33"
                     /pseudogene="unitary"
BASE COUNT     3639 a   2112 c   2312 g   3952 t
ORIGIN      
        1 tgaagacttt ggtattctct catatttaac agtatgtctg ttttcattat gaactgaatt
       61 tgtgataaag cacagggttt aattttgata ttagaagtat tctcaggtaa catgtattac
      121 taactttctc tatttgccca taataatcca gtttatccag agattacagg aaaggtcatc
      181 taagagttac tttactgaaa tacagcatat tggtgatacg aaatgccaat ttactaaatc
      241 aaaccataaa tatatccttt aactttactt cttctttccc aataatatag ctatgtccaa
      301 attatattgc agtacaaata ttcaaattct gtgattaaat ctactttgta attgtgtaga
      361 ccctgatcct ataaagctct tgcattctgt catggtttaa gcccagccgg taacttggaa
      421 ccacgcagct gctcgctcac tccccctctt cttcctcccc ccgctcccag aaggatgggg
      481 aggagaatta aaagagtgta actcccacgg gttgagataa cagctctcca gtaactaagg
      541 tataatacaa accactactg ctaccaataa taatgataag aggaataaca agggaaaagg
      601 acacaaccgc tcaccacccg ccgaccgata cccagcccga cccgagcagc gatctgggcc
      661 ttccgggtaa ctccccccag tttctatact gggcatgatg tgctgtggta tggaatagcc
      721 ctttggccag tttgggtcag gtgtcctgtc tctgcttcct cccggcttcc cctcctgcct
      781 ggcagagcat gagactgaga aagtccttgg tcagagtaaa cattactgag caacaactaa
      841 aaacattggt gttatcagcg ttgttcccag gctgaaagtc aaaaccacag ccctgcacca
      901 gctactgaga aggagaaaaa atgactgctg tagctgaacc caggacaatt ctcacacaga
      961 aactttgttt tgtattattc acttaaacag ggaagtaata ctttgcagtc agtttatttt
     1021 gatattcaaa accagtaaac agtgtctctt gttggggcta aggcacaaag actagctgca
     1081 gactcttgct tgtgtagcca tagctgtttt gtggttaagg tatgcatttt tattttccag
     1141 aaccctgata ttattcatta ttcattctgg agagagagag aaaaaaaaag tcagttaatt
     1201 aaaagcaaag atttttgttt atgtaataaa gtaatgcaaa agacatacag caagaaggca
     1261 ggattgcatt tgagtgtttt ccaacactga caatgtggca gaaaccttgt tgctcaaaag
     1321 taagatactt ttcctaaaat acttcattta ccagcaacat agaaggtatg gggatttgtg
     1381 ttggtgtagc agtgatttta aacctccatc tgccttccct agaccccggt ggtcattaat
     1441 ttgtttcatg ttcactatgg cttagaaaaa gcaaggtgat ttaaaacatt aagtggttta
     1501 aaaagaacca ggtagaagaa agtataatta ttaggtataa atagaattac agtaaaaagt
     1561 ttttgagtac tttccagaag gacacacaag ctcagacttg cttgatctat ttccacccgt
     1621 gtctcttcag tctttttttc tggttcacct gggaagcttc cttatctgtg cgttgctcag
     1681 taaagggtat gccatctgca tattattgta aattagagga ttcatccatc tactatctta
     1741 gaggagtatg gctttcctgc aggaatttgt taatttatat aaatttaatt ctcatatccc
     1801 ttctggaatt ttgaacaaaa ctcattttat gactgcaggc tttggaagca gaaggggcag
     1861 taaactaata taattaatca ttgtgtcatt gctacagaat aatggactaa ttctcttcct
     1921 aatttccagt tacttatcat tttaaatctc acagggaaag cagcactgtg tagaacgcaa
     1981 caaggaacaa ccaattaaaa aaaagtgttt tgtttcatca tcttaagcaa gtgtaacaga
     2041 actgaggaag ctctggttgt gatttattag ctgcatttgt tctttgagtt ttcacataga
     2101 aatagatact tcactaaact ccttcacatg gaaaaaagaa taaatttccc tgtattgaca
     2161 tattttgtgc gtcaaattta cattcttaaa aagcatccaa gtacacagaa taattggctc
     2221 gagttaaaac gaacaaaaca agccatctaa aatttagttt gtgattattt ttttacatca
     2281 actgtggaaa agaaattaca aatccttgca attacaaaaa ttcagttgtt atctgacact
     2341 ctgccctaat ttgggtcact taaactaaaa acttacatgg aataggttgc ccaaggaagt
     2401 tgtgaatgct ccaaccctgg cagtgttcaa gaccaggctg gacagagcct taggcgacac
     2461 agtttagtgt gtggtgtccc tgcttatggc aggggggttg gaactagatg atcttaaggt
     2521 cctttccaac cctaactatt ctatgattct atgattttac ttacaaggct gttgcacata
     2581 tttcacagct gaatacaact ctgccattgc atgttggtga gtatattctt caccagctga
     2641 tcattttaaa tgtatctact atctcactag gtttggtgtg agactgtggg ctctactaga
     2701 actctgcagg ttcaggttta gactgcacaa taaagatgac caatacctct gatatctccc
     2761 actgggactg gatgctttta gagagattca ggccttttct gctagaggca aggggagatt
     2821 atcaagaaag gtgacaggga acgaatagga atgaagcact gggaaaaact ggctcagaga
     2881 tagctaagga aggagcttgg ggaaaaaaca tcagcagaaa gactgtctgg agcctgtgga
     2941 ggagcagagt actaggtgag atgaaggaaa ggcagagtga gaatgcagga ggggatagga
     3001 agctcttgat gcgactagag agcaagtttt ggcacaggta aggtaagacg ccgtgggatg
     3061 ggtaggacag gagaagagaa gggctagtaa tgtctgacag gagtgaacag aggaggtggg
     3121 taagttggta gttcctggtg ctgtacagag ttcagcataa tttctggcag caagatggaa
     3181 agcatttcaa ggctgaactt tcaactaaaa attaagtaga ggcccagcag aggcctgaaa
     3241 ggttagaaga aaaacagcaa acaagagagc gttttttccc actgcttttc acataggtac
     3301 agctgattga actgaaccta gagggagcac tgacttgaat atttcatttt tccttttctt
     3361 gaacaggaat tcagcataga ctgtgtgtta ctttaacgtt ttgttggtct ggaacaactt
     3421 tagtcactgc tgaatccaaa ttagaacaca accaaataat tgacatgttt gaccccctac
     3481 ttagatgtag taaatttaat atcagcctcg ggcaacaccg ttttctgcag ttcccaggtc
     3541 aatcctactt cttttatcct gcccagattc cttccagcct cctgctttga atcagatggt
     3601 gtagaagacc tacaaaagac taagacaacc taaaaaggac ctaaaagact atcccggtgg
     3661 gacgagttgg agagaattgg tagggcttgg actgtgtgag tagcattgct cagagttgtc
     3721 ttttttggta tttctctatt actgctccca ctctcattac aaacttcatg aagggtgcag
     3781 aagaataacc tacctgcctg tcagacacta aggagactat ttgtccctgt tctgttgtgc
     3841 tgccaaggca gctgtcctct gtgcctaatc gtcggaggaa cactgctgtg acaagccagt
     3901 tggaaaaaaa gtcacaggca ttgtgtgggt tttcatctag aactgacagc aggtgtttaa
     3961 aacattttaa agaaaatgct gggaaattcg tacagaaatt tccatgcaac agctcatggt
     4021 gtttacattg ttagtaaact taaatgcagt acaagcaagc tttttgagtt tgatttttat
     4081 ttcactctgt ctggagaaca tggtgtcaaa agcccatttt ttattttaag aatggtctta
     4141 aagacttgat tgctctttga tcctaatgtt gtgttgaagg ttgttcaaag ttatagggag
     4201 ttatgtatgc tgtatcttaa tgaaatgctt gtctgaaatt gtactgatag cctgctgtga
     4261 aaaaatcaat ttgccatcag caaactgaat gtacttgatg ctcaatttag ttcacccaac
     4321 tacttcacgt gctttcccta ttgtaaagca aaagggtctt gagaattaat tacagtgtta
     4381 gcatctgctc gtggcagctt tgctgatata cttagtagaa taagatagtt aaggcaggag
     4441 tgagatggag ggtaaagttt ttcccactaa cgtttcttat gtgaatatct tttaaaggac
     4501 aggcctctgt tgattcctgt atatacttgt tctttttgca gtagagtgac cagttgtgtg
     4561 taaaatcagc aaatactgat ctcttccaaa taatttgtgt tagattgttt ttttcctggt
     4621 tcatatttct ataaacattg ctggctgcac agtggagtgt tgtttttctg aatactggta
     4681 gtaatattat ttcctctaaa acaaatttta aacttttttt tgatcggtag atgaatgaga
     4741 agtttgagat gacaggttcc tgagattcct gatgttgaat cgatagtagt gtaattccaa
     4801 cctgctgtgc caagtacact ctggagcaac cttggatgct ggacaagaat acttttgtgt
     4861 tgtgcaaaat ctcctttgac agttttgtct ttactaacat taaaaaatgt tagtgcagaa
     4921 atatgccaat ctaaactgag gttttattgt gctaaatgta gactgagctg cagcacaagc
     4981 caacaaaata ttgctgatgt tagaattttg atattctaca gttttgtatt ttaatgcctc
     5041 tttaggtaaa taaatctcat tcatctcagc taaaagaagg atcaggtttt ctactttttc
     5101 tctaggcttt ttctttttgc cgaaacatca aaaggtataa attacctttt ttgtgatgcc
     5161 tgaaaaaaca tgatgtctca aacccaagag attttcatta tttgtaagtt ctctgtaatt
     5221 tctgtcatgt tggatttgaa atctgttcgt ccatatcact gtattttgga gaggatcatc
     5281 ttagatttca gtgtgagagt gcctgaaatc tggtcttgtc atgaatgatt gtgacgccag
     5341 taatggtagt aaggttagtc ctgtttgcat tggcgaacaa tttcaggtca cataatcaca
     5401 ataaaaaccc ctaggtttgg ttaattacga gcagattcat tctctttagt aatttgaaac
     5461 aggaaaatta tgaccagaac tagcgggaat tctaaattat ttttaatatt tattgtttca
     5521 taatttctga taagctggaa gcataaatag gaaaactgtg tttgcatgcc tgaagttgta
     5581 atatatcctc taagccttca gagaatttgc atatgaccag ttagttgctt ctggggtttg
     5641 aatgataagt cattatctga agaaatacaa cccaagcttt cattagatta aactttttct
     5701 ccttgaagac acttgaatat cctttatgat atcatttttt aattttattc ttttctctat
     5761 atatacaata ttatcattaa tgcctcagct tttatattgg atacaattct taactttatg
     5821 tccattagat tgccatatac caaatgcttt taacttctta tgtcataaaa acttgttgaa
     5881 gcagtgcctg gcactagtca ggtgcaggga taattaatac tcaagtgaaa agaaaaatat
     5941 ctaaatcatg tatttcataa atcaatactc ttataaaact gcaataacat ggtgtgacat
     6001 ttaatatgca cacctgtata tcttgttttt tccgtcaact aaaattttaa ctgagggttc
     6061 gaagagtgga tctttgctcc cgtttggctt agcaattgaa gagcatttct gtattttgta
     6121 gatatgcttt gttagaacat cacacgacat ggaatttaaa ttctacgcat gtgtaacagt
     6181 ttttgaaaga atgtgtggtt tgctactttt ccagagcaag cacatcctct aaatcaccat
     6241 tttggttaat acttggaatg attcctgagt atgtctaaag aaaaccttga aaataaaaga
     6301 tattctaaat gaagttaaaa cacaaccaaa ctatcaataa ccctgataat aaaagaactg
     6361 cctgtctgga cctcagaact gggctgtgta cccccatctt tctctgtttg tcaaaaaata
     6421 cactgcagtt atgtcaacag ggaagtgacc aatagcctta aaactaagaa atcacctttt
     6481 aaaaaaactg gattaatcgt gtgcttcatc cccaagtcta agaaagtctg cttggtctgt
     6541 agggaagtat taatgaaatt agcagtttac tgaaatcagt gttcttttct ccccttaatt
     6601 tgagcatatt taactggcaa atgttataaa tacacagttt ataatgttta acaaatattg
     6661 actactgcat gctgttagcc aaaatagttg atctattaca aaaaatgttg ttgtccttca
     6721 gaaaacagac tcttttttta taacgctgtt ttatgaaaac agcttaatac gaagaagtat
     6781 tttagctgtt gtcttttcat cacatcagta attcccattg taatttcatc gcatcagtat
     6841 tcccatatag aaagagtatg ctgaacttga aaaaactctt catactttgt tattcctttt
     6901 taaaaattac ttatcatttt gcatctactt aggccactgt aattaagaaa agtcttatat
     6961 ttctttataa aaataagatg gttatctagt aaaattgctg gtgggaatgt ttgtgatccc
     7021 ctaagatatg aacagatact caagtgaatt gaacgctagt gttttttatg attccttagt
     7081 atagttccaa gcaagatgta tgtcttatat gttgtttagc agtactgagg agagggaaaa
     7141 ataaaaacat gttttacact tctggaattt ttgtggcaca tggaaattgt tacctttaat
     7201 atagtcagga cacattttca tataagcttt aagacttcca aacctatttt tcctatgtta
     7261 gatttgctct aggaggtgtg agaaatcttg tgcttttcag tccttttatt tatgtgagaa
     7321 ataattgtca aaagaagtac tcttttgaat actccaacaa aaaagaaata gaaacttcta
     7381 tgtaatgtct tctgtgcttt tgttttcata agaagggagt gaatttagtt aatttttctt
     7441 tagtgtggga aaagtgttcc tgatagccta atacttcaca atttggagga aaaaactgta
     7501 agttttgtac acctcttaat ttctctagac attggaatgt tttcatctgg agaagcagcg
     7561 tattttgtgt ctagcatttt tcattacacg tgctaattag caattgctaa caaataatgg
     7621 tgttatgcat taatactcag aagagcatcc aggagctcca aaagcaattg tatccattgc
     7681 tgagactggg gatgtctgct cccaaaagct ctcggcaaaa taccaaatgc ataaatggta
     7741 ttgaaacagc atatagcttt gattagagta atttatttat acatagattt agatatgtgt
     7801 tgtggtttaa cctcagtcaa caactaagcc ccacacagct gcttgctcac tctcctctgg
     7861 gtggatgggg gagagaatcg gaagggtaaa aatgagaaaa cttgtgggtt gagataaaga
     7921 tattttaata ggtaaagcaa aagctgcaca cacaagcaaa gcaaagcaaa acaaggaatt
     7981 cattcaccac ttcccatggt caggcaggcg ttcagtcatc tccaggacag cagggctccc
     8041 tccatcacac gcaccagtta cttgggaagg caaatgccat ccctcccttc cttcctcttc
     8101 cctcaccttt atatgctgag cgtggcatcc tgtggtatgg agcattcctt tggtcaattg
     8161 gggtcagttg tcctggctgt cccccctccc agctccttgt gcaccctcag cctgctcgct
     8221 ggtggggtgg ttgtcctggc tgtcccccct cccagctcct tgtgcaccct cagcctgctc
     8281 gctggtgggg tggggagaga ggcagaaaaa aattggactg tataagcact gctcagcagt
     8341 aacaaaactg tggtaccaac actgtctcca gcacaaatcc aaaacatagt ccatactagc
     8401 tactgcgaag gaaattaact accccagcca aaaccagcac aatatgaaaa gtgaaaggtg
     8461 tagaagtcac actggagaat ggtaggaagg gacattttat ttaataaaca acttgttgtt
     8521 gcagtagcac aggatattga tttcttcctg aggtccatta cagctgatag ttttggttaa
     8581 tgtagttaat ttccacaaca gatgctctat ttatcatggg atctgaaaaa tgttggctga
     8641 cctgtggggt atcttttagc atgtgaatta gattgtttca catatttttt tcaaagaaag
     8701 aaatctttgt atgatggcct gcaactgcat ggcattgatt cagtcccagg tataagctcc
     8761 aatgaagggg tgaggtgact attgtcttta accatgtttg atgtcagtaa aatatggaat
     8821 attttgttac aagtttctca tattaaacta cagacacatt actgacatag gttaattttt
     8881 caaaccatgc tatcctgatt gagtccttac tataattatc tttttatctc tgtggcaaaa
     8941 agattgtttt cagcttcaaa gggccttcat tccttacctt tccttaatct atgccagcta
     9001 gatgcatcat gttgtaagcc tcaccttctt ttacagcagt agaaggtttt caagtccacc
     9061 ttaaaacagt ttgggaattt aactcttctg tagtaacaag aaaaaaataa ggagaggtcc
     9121 ttctttcaaa taacacactc ttgatcatgg ttggacacac agggcaattg aacacaaagt
     9181 ccagcccatg aatttggcag gcgttaattt ttttttaata aattttcacc aagaaatgaa
     9241 ttataaacta aagttgttat ttatgaggtt acagggtggc tgctggttct ttcatgttcc
     9301 tggacctgct gccagaagtc caaccatacg gacttttcat ttggtttttt ttgtttgttt
     9361 gctgctcttc actgaaacaa tacgtgttct caccttcatt ccaaggctga aaagtcttgc
     9421 tttgaactta cctaatttct cacatgtttt cacatgtagt tgcaaaaagc ttataggttt
     9481 tctttgacat gattaatctt ttcatctgct gttggccaag ccagaaattt agagggaagg
     9541 taggaaactg tagtggagaa agtctttaat aaaccatcac aacaggtcca tatagattat
     9601 tggaggttgt ttttttcttg catatcttat ttcacttgta ctatttttat tttttttttt
     9661 aaactatgga aactatttaa tactttttta gtttgtgtga aacttctgaa atagtttgtg
     9721 ttgttactgt tacttctaca tgtcttcaga ttgaagtagt tttgaacaag tgcattaaat
     9781 ttaatggtag gcaatcttta agaaggaatg taggaagttg tactggatga ggaaagtaaa
     9841 gaattaactt ttactcttga catttctatt cagtaaatac gatcttttaa cagtgcatat
     9901 aattcacatt cccctgtttg tattcctaaa ttttgataga tttctggttt ttatgactgc
     9961 tcaaattgca tgtcgatggc agtataaaaa tgaatgacat ttaatttaat atcactgagt
    10021 tttcattttc aagaaagatc taagtaaaat gagtgaatgt tatatacttg ggaagatcct
    10081 aggaatggtt ttttgttccc ccttctaagc tttgagagct aatctttgaa attatagttg
    10141 atattttgaa tttttttgca taaagcagct agcttaacat gtgtttgtgt gcacacaacc
    10201 acgtgtgctc ccatgacctt ttttatttaa tgtaaaagaa aaatggttac cttcctagat
    10261 catgataaca aaatatggag ttgaggaata tgtacatttg gttatggcag aaaaccaaac
    10321 acaaaagcac agagatgaaa agaaggctgc agagttaacc tgacttctag ggagaaagta
    10381 atgtttggtt gcttatcttt ttcctctgaa tataattact ttatttgtgg acttgcatta
    10441 aaatctgcct tgctgtcatg taagaaatct ttttgtaact tacaattagt ttttagttag
    10501 tgctgccttc agtgcatttt cacagacata gtaaaatctg taattacttg taattttata
    10561 atttatttta aatatgtaat gatatagctg tttgcctatg taatacacgt actagaatgt
    10621 aacttcgtgc agcgcagaat acttttttgg cagttacata tttagatgat gtttgatttt
    10681 actttttaat gataaacttt atataactta aaattcagat atttgggtgt aagtattgaa
    10741 tgactgaaca gttttgatca ctatcagaca ggcgtaaggt taactttaca ggttaaacta
    10801 gctttataca tgtttataga gttttcattt ttaaagcttt aatactggga ataccaagta
    10861 ttactacaca gaataccaag agtttttctg cagtgatgtc taaagcaatt tgtcttttat
    10921 atttagtaag taaattgaat tgaaaaaatg ttgaactgga tgccaagact tgcaaattga
    10981 ttcctacctc agtggtaaaa tcagtaaaca tttgatctta aagaaatatc gatgacttct
    11041 gaatatacat ttcaacatgt ctttgtacag tggcctccac ttttcatctg aggtaactgt
    11101 tttttaggaa agataggttg gttctagcta ggctattaaa gaagaaaaaa aataaaaata
    11161 gaataaagat cccaccttgt ggatggaata cgtgatgcag tagattattc aaaatacttg
    11221 ttcaccaaac agattctgtg cattagtgtc tggttgctag aaactgagct tctattttct
    11281 taaacatgta aaattggagt ttacatttgt aattttgtaa gaactatcta agtaagtcta
    11341 gttagaccat tctagacttg tgtgttaaat gactgctaaa aatcacacaa tgtaaattct
    11401 gttcatgctc ctaatcacca cataattttg acatcaaagt caatgcattg ttcttaattg
    11461 tattgaagca caattttaat gctgtcatcc taacctgagt ggatagctaa aactaatgac
    11521 tttgtgtaga tattccctgt ataaaaagag aatggcgatg cattcaagtt cctgtgcttg
    11581 aattcttctt gctacatacc cagattaaca tgttacttac gttaatttgt ctttcttagc
    11641 tgcatgtcat agatttcttt cagcagacgg tgaaatacca ggtgtctaca gaccttggtg
    11701 acatggtttt gaatcacctt ttcttgggca ggtttatata gtgtttggga ttttgaggcc
    11761 attacttcaa tggtcttttt tctcattcag tggtaatgat ctctcacagc tgctgcatac
    11821 ggtggggaac acaactgaaa gaaatggtat caatacttca aaaatatgga ccagcagtct
    11881 atggctgagt cagctacaag agctctcaac tgaaggcatt agtcttgtgt ggtatccatg
    11941 ccacagtcca gccaggtacc agatgcaaca tctgcatttt gttgctgatt gagggaatat
    12001 gcatgtggaa gagcg
//
LOCUS       Nno_stk33_pseudogene_contig2                   15238 bp    DNA     linear   VRT 12-DEC-2014
DEFINITION  Nestor notabilis serine/threonine kinase 33 (stk33) pseudogene.
SOURCE      Nestor notabilis (Kea)
  ORGANISM  Nestor notabilis
            Eukaryota; Metazoa; Chordata; Craniata; Vertebrata; Euteleostomi;
            Archelosauria; Archosauria; Dinosauria; Saurischia; Theropoda;
            Coelurosauria; Aves; Neognathae; Psittaciformes; Psittacidae;
            Nestor.
COMMENT	    We downloaded the assembled contig(s)
            from the WGS project and performed a local BLASTn search with our
            genomic stk33 sequence from the African ostrich (KP072780) in order
            to identify the corresponding contig(s). We then used nucleotide
            and amino acid sequence comparison in order to identify the stk33
            exons.
            This TPA record uses data from DDBJ/EMBL/GenBank entry JJRH01068413
FEATURES             Location/Qualifiers
     source          1..15238
                     /organism="Nestor notabilis"
                     /mol_type="genomic DNA"
                     /db_xref="taxon:176057"
     gene            1..15238
                     /gene="serine/threonine kinase 33"
                     /note="Exons have been identified by sequence comparison
                     with the stk33 sequence from African ostrich (Struthio
                     camelus) [KP072780]. Remnant exons contain several stop
                     codons and frameshifts within the ORF coding for stk33. 1
                     Exon has been lost due to large genomic deletions."
                     /pseudogene="unitary"
     exon            10229..10586
                     /gene="serine/threonine kinase 33"
                     /note="frameshift and 2 stop codons within the ORF for
                     stk33"
                     /pseudogene="unitary"
     exon            13690..13799
                     /gene="serine/threonine kinase 33"
                     /note="frameshift and 2 stop codons within the ORF for
                     stk33"
                     /pseudogene="unitary"
     exon            15094..15189
                     /gene="serine/threonine kinase 33"
                     /pseudogene="unitary"
BASE COUNT     4497 a   2730 c   2973 g   5038 t
ORIGIN      
        1 agatgtggtt agaaataaga taatgggggt tatcaagact ggtgtaaggt tgtcctggaa
       61 gccagctgca agttaaaatc cagcctctag tggagtcgtc tgtcctgtgt gagccttggt
      121 actcacccag ctaggaagta gccccttccc tttgcacttt gcattacatg tcttatgctt
      181 gtccagggtt ttttaactcc taggtgttca ggttttgttt taatgagaac acttttatta
      241 cgtttttttg aagaagatgg tgtacaagca ggaaaaggtt tatttttacg aatagcaaag
      301 atacattaca catgcaactg agaattcact tcatgtgcct ccaaacaagt gcttacctcc
      361 ccatgacaat gtctaagctg gagaaggctg cttcagagtt cctgccttct gctttgcccc
      421 tttgcatgtt ccaatatgtg cagagtgaga cccagcctcc tccgaagtac ccagttcctt
      481 aaaaaaactg atgtacgtac tggaaagcag ccatggtgca gtccagttcc tggtgtgaat
      541 taccaaagaa tcaggtgcac agtaaggagt acttgcccct cactttgtct gcagtctcag
      601 tggcctcagt attcttttaa atgcattttt attgtagtag ctggggtttg tggttttatg
      661 ttgcccaaat ttcagagaga gatatccaga aatacataac aaaattcttt tcaaattagt
      721 caaataaata ctccacattt ccagtggaca atagacaaat agacttgtgc caaacaggta
      781 acaggtccct atcttgatgt atttataatc tcagtgcaca aaggaaaaga atcaagatat
      841 tttacatgaa gatcaatcaa gtgattttag atttgataaa gcagggtctt gtgacagcac
      901 ttctaatatt tcatggagat ggctagccag acatttcctg gaaagaggct gcaatattgt
      961 gctattattt ttccttttac agtcttcaaa taaagtctta ttggtagcgt tctttcaaag
     1021 ggtagtaggg tgtttttttg ttttacctta gagattttat gcctaagact gtactgtgtt
     1081 taaaatgtat caagtgtaca tcagtatcta tatgaaagca ggttgccaaa cttgataagt
     1141 ctctaaagga agggttaaaa atttccaacc tcagctgctt aaagctgctt tctttagcct
     1201 tgctccaact aaaccaaatg tggttcttgg tctttctgct tacttgaagt atctctgagc
     1261 aacatagtgc tcctttggtt taggagtcag ctcttgctgg tttgtctgta ggtttcagga
     1321 ggactgttaa tgtaacctat gtaaatacct aggtaggttt ctccttttcc atgtctaagt
     1381 ttggttcaga ttagtcacag gcaatttctg tctacttcct tttgtatgga caagtggagt
     1441 aatgggatgg gaattctgct atgcgagtga gcaagtcatg gcaggaaatt acttttactt
     1501 tctccatgtc tggcatttca gattattata taaaggactg cttttacttc taggcaagag
     1561 acagagttag acattcgtta tttggtagct ggaaatgctg tggaattcct gacaccaggt
     1621 cacagctctg aaatctgtta cttgctaaca agtaacatca ttacaagtgc atcatcatga
     1681 actactgagc aggctgtagc agctggcaat gtgctgtctc cagtctctcc gtggtgccga
     1741 acagtggtgt ggtggctttt cctggctgag attgaccaga agacgtcagg tatttcaaaa
     1801 aatctattgc agcatattaa aaaaaaaaaa ataatcctag tctgaagata ttttaggcca
     1861 ttttctgtta tactttaact ggtttgtgta cctttcagaa atgatcagtg gcattagaat
     1921 aattcaagaa gctaggtaaa tactctggta ataactgtca gatgcagctt ttttgtatct
     1981 ggttgtgcac accttttaag catcccaaac tctgtttata acccctatgg tgtttatata
     2041 tatgtaaaca ctgatgtagt gcaagacatt aatatcatat ttactggttc aaaatatatt
     2101 cctgcagctg tctattccaa atgtactgta cgagtgcctt cgttttgaca gatttacctt
     2161 tcctatggca gctgagtatt ctgaacttaa tactttgcat cctgctcaaa atcatagaat
     2221 agttagggtt ggaaaggacc ttaagagcat atagtttcaa cccccctgca tgggcaggga
     2281 catcacacac taaactatgt tgcccaagga tctgtccagc ctggccttga acactgccag
     2341 ggttggagca ttcacaactt ccctgggcaa cctattccag tgcctcacca ccctcactgt
     2401 aaggaacttc ttccttatat ctaacctaaa gttcccctgt tcaagtttaa cccatcaacc
     2461 cttgtcctat caccacagtc cctaatgaag agtccttccc cagcatcctt gtaggccccc
     2521 ttcagatact ggaaggctgc tctgaggtct ccacacagtc ttctcttctc caggctgaac
     2581 agccccaact ttctcagcct gtcttcatac aggaggtgct ccagccctct tatcatcctt
     2641 gtgaccttct ctggacttgc tccaacagct ccatgtcctt tttatgttga ggacacgaga
     2701 actgtgcaca gtacttcagg caaggtctca caagagcaga gtagaggggc aggatcacct
     2761 cctttgacct gctggtcact cttcttttga tgcagaccag cacacggttg gctttctggg
     2821 ctgcgagagc acactgaagc cggctcatgt tgagcttctc atcaaccaac acccccaagt
     2881 ccttctcccc agggctgctc tgaatctctt ctccaccgaa cctatagctg tgcctgggat
     2941 tgtcccgacc caggtgtagg accttgcact tggcttggtt gaacttcatg aggttgacac
     3001 tggcccacct ttcaagcgtt tccaggtccc tctggatggc atcccttccc tccaatgtat
     3061 catccaaacc acacagcttg gtgtcatcag caaacttgct gagggtgctc tcaatccact
     3121 gtccatgtca cctacgaagg tgttgaacag gatcaatccc aacactgatc cctgagggac
     3181 aacactcatt aactacagga tatacaaaat gtgctctgaa cttcattcaa acttttaaaa
     3241 cttatgttta gaagagatag atttaagatt actgaggttt ctggttgatg tacttcaagc
     3301 agaaatccat actccattag gttttgtaac attatctgac cttaattttc caggtatttt
     3361 gccctttaaa ttgaagatag tattttaatg ctatttaagt ctcctgaaga gccttataat
     3421 atgattggct taagttgtga aacatttgaa caaaatgaaa gatgaaaaag taatttagga
     3481 ttctgtattt ttttttaatg tatagcaaca taaaaatatg aatcaaataa tacattaaag
     3541 taggttataa aaggtttttt ggggatgcat ttatcagtga aattatgtgt gcatgcagtc
     3601 agacatactt attgtatgga ggtctgtctt tgcatttgat tattttagac aaagccattc
     3661 ccagtgcttt gaacttaggg atttgtctct tatgttatgg tgtacttcaa ataaaattct
     3721 aggtggacag cagctgtagg atcccctcgc aggagatgag agcaatactg atctgttgga
     3781 gataaaaatg aaggattatt ttaaagtatc ttgtagaaaa atatttggga gaaactcatg
     3841 ttttcttatt agtaaagctg atttattaca cagtattata acagtgtttc tgtaacgtta
     3901 aatacaggga aatgaaaatt atgaacagct agtgttgtgc acagctccgt attatgttaa
     3961 aactggacct aataaactgc agcagcagca gtcaaatagc tgtgttgtat cacagatgca
     4021 aaatgcatcg ctttggaaat atctcaaaat ccagtaggaa caacatgtaa tgaagtgcga
     4081 tggtgcttac gctggattgc aattatatgc attcacatgt atgtgttcac gttttgtaag
     4141 catggatctt ggtggttacc ctaggcgttg gggttttttt gtctaaaaat cctgttttat
     4201 tcatatacac caaaagtgac aaatgccagg ttttctgtag ctgtctgcaa cactggtggt
     4261 tactatgtac tacaacaact taacataggc tgccttattt caagattttc attcctttgc
     4321 tggtacaacc aaaatattat ttaatggaac gtctgtcctt tttgcaggtt tgtgtgctga
     4381 taactgccta acattatatg aatattacaa tgtcaaacag aatcgcctaa tatgtgggta
     4441 ttaatagtga gacatttctc agtcagagct ttatgttggg cattttagtt attgaatagg
     4501 ggaaggaatt taaagcacaa ctcagcaggc aacgattaat tacattcttc ctgtctgagt
     4561 tgttattttc ttgttcttgg ctgccaaaca ttcagatttt cttatgtatt tcattagttg
     4621 tttcccagcc ccttgggctt agctgtatat ttggaatgct ctgacagttt caaaggcagc
     4681 agtcagtagt gggtactaaa tttggtctaa atggctgttt ttccagtttt ggtgtaaccg
     4741 gaataaattc cttttggtga caagacttca ggtctgattt ttctgcaaca caggctgcct
     4801 tggcacttgg cgagagtgaa cattcaccct gtatttctgc caaacttgga gtaggacaac
     4861 tgtgagtgca gaaagatagc cagaaatctt gaatcagagc tgtgaaaaat taaatcccct
     4921 tttgcctctg cttcttgact ctattttgcc aagaactacc aacttgacct ctgctttgct
     4981 aaattttcat aagtagtaac tgcaagtaac ctaaaaaaga tttttccaag ttaatgaaga
     5041 ttgcttatat gttgattttt ttttcacttt agccagaaag ctgtgaagtt tcatgtcaac
     5101 tttactaact cagagtaatt aatcaaacat cccagcactc tgaaatgcac agagcaaggg
     5161 tttatgatgc ctgtggaaag gtaattgcaa tccaaacatg aacaggttaa aaacataaaa
     5221 aaagatatca atgttggtga tgtcaaggaa aaatctttgt cagatatcta aaagtaccga
     5281 gtttctacca caacacatca actaacttta tctcttagag gcttcctgag ccaggatatt
     5341 tgtgatcaca ttagtattta ttgagacaag cttctgagtt tggagggatg aatctgtttt
     5401 tacatcttac catcatgaag aacttagtaa atttgtggtc actgtttctg ctgtttgcag
     5461 aatcacttca cagtgttatg tcaactgtaa tggtggtatc aacagtcttg tgatctctgg
     5521 tggtggtgtg tggtaagcac tgtatggcat tcttaagtga aatgaaactt ccatgttctt
     5581 cacattccag tcacagataa aaatacttct gttaaaatac agggcaagaa tgtttctgtc
     5641 tagtatttta caaatgaata acaaaactaa gttttaactt tgaagaaata acacagttct
     5701 gtccttttaa gtgaaagaag gatcctttgc ctgtgaaaat taaatcctcc acagtttgta
     5761 gtttctcttc aaactcatca atctgacagt gaaatcgtgt aatctgataa tagggtgcct
     5821 gaggcttatt acaggttttt ggaaaggaag gtatgaatga ctttttccat ctctttgtta
     5881 cagctttctt attcaaatag catttatcac tgaccagttg ctaaacttgt catgtatatg
     5941 tccatgtgtt tgttgtacca atgactcaat gtccacacta gttgactttc cattgtcttg
     6001 cagccagttt aagttgcttg aagattcctg tggcttgtca ctagtatttc tcttttttca
     6061 tgagctttag cacttacttt atagtcagtt tgaaaccaat atgaatatat ttgagtggat
     6121 ggatggagta attgaacatg ttctagaata ctttttgata agaaaacaaa aagatcagtc
     6181 ttagaagaga atatctctag aaaagtttga cctaagtgac agttttatct ttgtttgcac
     6241 tgccaagtta tttttcttat tttgtcactg aggtgaaggg gtgataatgt agcctagcac
     6301 tttggtttct acagacaaaa actgatgcaa ctgttagact gtagtgctgt gtaggaaaga
     6361 cctgaccctg tgagtctctg gaaaagtctc catctgcttt ctagaaattc ctgcctttct
     6421 ttatagaaat tcacccctta gctttctagg catttacact ttctagaaaa ccccaccttc
     6481 tgctttctag gtatatgtaa caaggtaact tgtgtgcttt agaaaatttt ccttgtcctc
     6541 tgtaggaatt tccttctgct ttgtaggatt ttttctgtgc tgtccaggta ttttctcctg
     6601 taaattcaag gaatttcctc tctactttct aagacttttt cctatgtatt tttttttaaa
     6661 ttttctacat gcttttgaga aattacccct ctttctagga attttatcac aagctttctt
     6721 ggccttcacc tttcaatttc tgggattttt tttttcattt aaactgaagg caaaactgta
     6781 cttcttatga atcattacat atcggggcct gcaaggatgc tggggaggga ctcttcatca
     6841 gggactgtag tgatagggca aggggtaatg ggcttaaact taaacagggg aagtttagat
     6901 tagatataag gaggaagttc ttcacagtga gggtggtgag acactggaat gggttgccca
     6961 aggaagttgt gaatgctcca tccctggcag tgttcaaggc caggctggac agatccttgg
     7021 gtgacatagt ttagtgtgtg gtgtccctgc tcatggcagg ggggttggaa ctagatgatc
     7081 ttaaggtcct ttccaaccct aactattcta tgagtctatt actttattaa ctaataggat
     7141 caactaattt tagagtttat gtttaaagcc ttttgtgttt agcctttact ttttgcaaaa
     7201 gagggcagga ttagttcttg tagtaattta tgtgtaggca gagaccgttg tcttgctttt
     7261 gtgtgtgcac attgccagct acaatgaggt cctggccctg cttttgtgtg ttctaggtgt
     7321 tgcttttttg taagtaaaat tgtaggagga ggagacagta ttaaatcata gctcttgcag
     7381 tacctgtctt cccgtacaaa ttatttttca tgtattaata ttttacaaca ttaattgtga
     7441 taagtaatgt tatgttaatt taagagataa ggaaaattgc agcagaaggg tgatgtacct
     7501 tctcagctct cagaggaggg actacgtctg agagaagatt taatttctaa tttagtttag
     7561 aaacagatat accagaacta gaaatgagca atcagtaagg cttaaaaccc agcatgttgg
     7621 tttgttttgt tctttaatca agttcaggta ttgcagatgc taaaaatcac tgaagaattg
     7681 aaataaaaga agatttgaga tgttagatta tagcacatgg gccatgtagc tcctaccttt
     7741 caacaccaga aagctgaaag tgagaattcc tagtgtgtga ccacttttta ttcacaatgg
     7801 ataccgtgtc tgtagtgtat ctgccttgag caggagcaac taaatatatt gatgtgagct
     7861 tgcattcctt ttggatccct caccatttta actttcttca aaagcatcta aaaacacttt
     7921 tgggttggga aggaaaaata acttcaagtt gatcacattg ccaattcaca atggaaaaga
     7981 aagcaaactg caagtatgat agggaggtgt ttcttgctgc ctaaagctgt catgtaacgt
     8041 gtcctcctct gctatttccc tctttgtaac acatgcatat tgtactgtcc ctgtttatta
     8101 aaaacaaagc aaatatttgt ctgttcttcc tgtacagctt ttaattgtat aaaatgtgca
     8161 tttatcatag ttacctagag ttgttaaggc agataattca ccactggagc atttaagatt
     8221 ctggatattt attaccaaag gatatttaac aactgtactg tgtattccag agtactcttt
     8281 ccttgctgta cactggattc ctccctattt tatccatcca tagggctatt tgccatgcta
     8341 tctgttcatt ctttaattgg ttgattaaat ctgttgttac agtttctagt ttaagtgatt
     8401 aataaacctt acaaaataat ctgtcaaatg cagagagaca ctgtggtagg ctttgtctga
     8461 ggtcttatcc tatggtactg acacctgtaa tggtctgaga aaggccacat gactctcata
     8521 aggagattaa agtatcgaga ataggaagac tcaagcaaaa gctaatacag aataaggttt
     8581 ttttcttttt ctattggcag tagtttgatt taaagcagct atgggtccct gccttgtttg
     8641 tttagttgtt tattttgagc tagtagtact ttcctgtggc tagacaaagg gttcacaaag
     8701 gtttatagta aagtaatccc tcctttttct tgcatagtct taacgataac tttaaaaaat
     8761 atacccttca gtttattgat ttgtaaacag atgacttagt ccagaatttt tttaatgtaa
     8821 aaattttgcc cagatgcaaa atgtaaaata aattcatgat tttaaccttg ttttatattt
     8881 ttggaatatc ttccaaagag aaaacaaaaa ataattgtat gtaccattaa gcttatgtct
     8941 tctttgtgct agttatcaca ttttttttcc tggtaagttt cagagaatca aagatcctaa
     9001 taatcctaat aattttatat tacagttaaa aacttcttag attgtaggaa taagagtact
     9061 aatattttca gagacttaaa tatggaaata cggtattaat cacatctcat gtaaattgca
     9121 aaatgtaggc tataaagtgg gaatagaagc tatttctcat tgtaaaagca ctgtatgaga
     9181 aaagaacatt ctcttaagta gtttttgcct gcatgttaaa gattttgtac tattgttttc
     9241 taataagaaa tctatcattc aaaaagaaaa atccaagatc tgggaagtga aaggttaggg
     9301 aggaaccaaa gggcttatgg tgttcaaatg gcatctgagt ttctctctta gtgcatgaga
     9361 ggtattggag cagagatttt gcagaacgcc tactgaaaat tcggtcctta ttttctgcag
     9421 aaatgcaggt tgtacactct tagcttaggc cagtgtcttc cattttcttg aaatttgggt
     9481 ccttcttttg ctcatttgtc tgtctcagtc tttaagaccg acacatcaca tagaggcact
     9541 ccagtgactt tcctgaagaa ggggaaccag tatcagcagt tcaaggcagt tttcagtacc
     9601 tcactctggc tagccatctg gaaataactc tcttttataa agctggacat cttcaactct
     9661 ctgcttttcc cagagttaaa ggtagttaat aattccctag ttaatcccat aacactttca
     9721 ggtatggcct cttcacagtt ctccactgag aaggaactga gctctagatt tcttgactga
     9781 aagtgtttag ataagcatac cttctttagt gtgttttaac accctctgag cctttttgca
     9841 cagcttcttt tttgagaaaa gtagacattg aggaattgtg tacaaatcac tagctctcca
     9901 gaggaattac aagggtaccc agaaatactt gctttcatta tcactgtctt ggcagtactg
     9961 ctgaagtatg tcctcgcatg gtgccagtta gtagcaaaag ttcattttta tttgacactc
    10021 cagatcaaca acttcccaga tttcatgaag tattttgaaa tcctctaaaa atgtgttgta
    10081 taacatttgc tttgaagaaa aaatctatta tagttttgta ctgtctggtg gaaaaaatgt
    10141 tgggtttttt tcctcatctc ctaattcaac tagcattctg tagctagaca tgctaaagta
    10201 tcatttttga ctattttttg ttttgcaggt ctgctgtcca aagcagcatg ttgtgttatg
    10261 cccatccact tcctcatcag tgtggcagac agctgtagtt agaacacaag gcttttgtgt
    10321 tccaccagcc ccctcatctc tcaggtttta gtccatttct tcaagcagtg ggcatgattc
    10381 tgccagtttc tgtgctttaa tttaggcagg gcctatgtaa gactgcacag atggctggaa
    10441 gctgtgaagg gcagaccata agatgtacca agtgctcagc ctcatttgaa ccaagcaatg
    10501 tatttttttt gcccccattg caacaaagat tacatgtgtt ttggaggtgc attagcagag
    10561 gcatccagcc aagcagctag tgacagagaa gataacaaat agcctcactt tttaaaggat
    10621 ccagaatgtg cagaggaggt aagcaaactg gaattggacc tgtctttctt tgctatgtat
    10681 ttttgaggtg tgttttcaag catattctac ggttactagt gcttatttct ctgaagtaaa
    10741 gcaaggatta tatttccaat gaattcttta aagtatcaca taatagagta aaatctcttc
    10801 tacagggaat gtttttgaaa tcttgcaact aatgacaact tgacatagct ttctatggtc
    10861 gtagcaaatg cttgtttcca agaaattaat gaaaaaacag agcggtagtt acatgaagta
    10921 gacatgacag gaattccaca gcagaagcct ttcactgctt agaagaatca ttcattggaa
    10981 aatgtcttta ataaattaac tttaaatagt gaacttttaa gaaggttttt tcaagacttt
    11041 taggtaatat aataaattgg atgaattaca taatattttg aaatggtcta gtggttttta
    11101 gtgatattca tctggtaata tcatgcctta attcagaaga ttaattcata cagaaggttt
    11161 acctgcacac ccagtagatg cattttcttg ccaccgctct aaaggattca ttagtcctac
    11221 aagtagccta acataggtta tgtttataga ctttaaagtt ataaattaga acaaggactt
    11281 aggtctgggt aactatgaag ggcaaacaat aaagttaaag tagtaagtaa aactctatta
    11341 aagccatgtc agcaataatc aggtgacacc caattagtta atctgtccca cggtcagtga
    11401 atacctactc aatttttttg aatttggttt actttttgcc tcaaccccca agaaattgac
    11461 ctctaaggtc acatattttt acagctctgt tgaatagtat tctaagtaca actaacttga
    11521 taaatacagg gaatgcacaa attcagtcaa agttaatgaa atttgcaagt tcatcatatt
    11581 ttgaaaatca aacttctctt ttgggagtca gagtttgcat gtggagggaa attttctgtt
    11641 tctcctatca cccaattgta ccctcaatgt cttccaaata tggtactctt cagctatata
    11701 atagtgtgta agtggtaata ccttactaat gatagtacag aaaaaaaaat taaacataaa
    11761 tgggtttgaa gttgattgat tgactttcat ttctctgtag ttcattctta tcaatgtaca
    11821 gagtctcttt tcctatcatt cttgcagcag ttaacacatt gatggagaca tatttacctt
    11881 gtatcataac ccattcttta atattgtagg ctttataatt gtttggttga aaccttcaaa
    11941 agcttttttt ggaggagttt gtattttatg tacatctgaa aagaaaatcg aaaaaacact
    12001 gaaactgaaa attcagaata aaatccatca ttctgggtat taacatgaat gggtcccctt
    12061 tcaagtagca tttctacata cacatctctc tatgttcata tacataggta taaagaaact
    12121 aactaccatc ttaaattagt cctatctgac catacaactg atagtttgct tttgcgaatt
    12181 atgtggaaaa atgtggttag taaaaggaca cacaaagtct caaacaggaa gttagagatg
    12241 tgcagccata gatgtttgtc actactgcaa gagcagtgtc agatgatact gaatagtcac
    12301 ccttattacc cctagcaact gaacatgtag tagatctcta gctggctatt tggctgctgg
    12361 cgtctaaata gtctccactt ttagattttg caggagtttt atgaaaatgc atgaggaagt
    12421 ttgattaaat tatactcttt ctataggaaa catgcttggg ctttttcagt attaaattca
    12481 gggagtacca ctttattaag aactggtttt aatatgtaaa ttctcaatta cagacagtaa
    12541 tagagaattt ggcaatggca attgcctaat gacaattccc aagccattag gaatcatgga
    12601 aaggacagca ggaaccctag gaagtgaaag gtagaaaaag gaggagaaca tggtagtgtg
    12661 tgtggggaga aaatccgcaa aggtagaaaa cactcagaaa attcctaaaa agcacacttg
    12721 aaattcctag aaagctgggc tgtgaattcc cagaaagcat actagtagat gttatacagc
    12781 aaaggtggaa ttcccagaaa tgtgcaaaat tatgaacacg tggaaaaatt tcctagaaag
    12841 ctgcagatta atgcctagaa agcagatgga tattcctgga aagcagtgga tcctagaaag
    12901 aatgaggtaa attcctacaa agtgcatttt gggctgggga tgggcactcc tagaaatcag
    12961 aaggggaatt tcccagaaaa catgtagaat ttcatggaaa atagagagaa attcctagat
    13021 agcagtgaca gaattccagg caatagcagg tggtgggggt gagatcatag agatgagtga
    13081 ggtgactgag agtttgggtg gtggagtcag ggtttccacc taaccctggc agggatctgg
    13141 gtgccagtgg cagccatgga gtgtttgctg tgggcgctga attgtggcca gcatgctctg
    13201 tgtacaggca tttgcacaga taagcacatt tctgaacttt aatcttatca caaattagaa
    13261 tttataagta ctttgtttct gaagtcatgt ttgtactcat gttgctgtat taggtcaaaa
    13321 ctgtgctagc aatttctttt tacactgacc acatcgttct taatactttt tggcaactgg
    13381 tgctcctctg ggatcgtggt tagtatggtg atagctcatg gtgctttgca aagtgaaata
    13441 gaaaacttgt actgaactct tcaagttgct gacacttaaa acttagaata agcatgaatg
    13501 aagatgaaac acgttcagca gaaaaatctg taaatatctt tgttggaaaa ttcggattgc
    13561 ttctctgcta ttaaaaacat cttttaaaca tctgactgca aagtttagtt tactttaaat
    13621 tcatggataa aaaatacatt atatcaaaac ttttttaaag ttatttttta ttattatgaa
    13681 attcttcatg aaatctattc ttttggaagg aaactaggac aaggcagctt tgggttgtaa
    13741 ctgaagtaaa ccacaagaat actggcaaaa aatgggtcat ccaaagagtc acagaaaaag
    13801 taaatatcgt atagatgggt tgtgttcttt aaaatactct tagctttctt atcacctgat
    13861 gattcttttt tcccagtctg cttgagcacc aagatatcat aatagatata gaatttctct
    13921 tttcagctgt gtagatgttc attctcattt ttcaggtatt ttgtgtctta gtcattgccc
    13981 tgcagtgaaa actagaaaca gtgtaggttt ttaaaatact cagacagtat cacctacctt
    14041 gtaatttagg gttcttattc ctccatgaaa gaataataga acagatgttt gcatgttaga
    14101 taccaagcta accaaatctg atgaaagaat atatccaatt gtaagctgtt tcttttttaa
    14161 gtgtttaagt aaatttttaa aaatcaagta atgtataaat taggaacacc acatgttaca
    14221 ttcacaagtc agtatgaaca gagtagtaca acttcatgac ttgtggctac acattgaatc
    14281 ctgaaacttg caacttatca ggtgaaaaga aagtccagag acattgtttt gttcctcttg
    14341 atggtctaat cttttcaaac tgttaaactg tcaatgacaa ttcaatttgt ggtttattta
    14401 acaggttaga aaaatactcc agtcactgtt agcacatggt ggctgtgcca atactgagta
    14461 gtatgattat atgtaagtgg tataccttca tgtagggtag agtgaattgc ttgatctcac
    14521 tgatactgca tcaaaatcca tgatgatatt ggtgggtact gggatgctta gtgccctgta
    14581 aataattctt tgttcatttg gtcttgttca cgtgtatgtg agctcatggg tattatctcc
    14641 acagagcttg ccagcttcca atgtgaataa ttacattttg tttcatttca ttgcctcaac
    14701 atctttagtg tttatcttag atgcttacta aacatgagtt accctatata agtgaagtct
    14761 ttttaatttt ggtttcaaag gtgcacagcg tgtttggata gtgtgaaaat agttgcatgc
    14821 agtcacaact atcttcacac cactcaaact ggaaagctta caggacattt catggaattg
    14881 tgtattgaaa aatgcaagat gttaaaggcc aaatttatta gatcaataga aacagttctg
    14941 aaatacacta ggatttactt tgtggtcata cttctgaatc taagacctat taatttcttt
    15001 aatacatctt atatgtttat caaaaataca ttgctgttgt tgaaaaaata atattgtggt
    15061 gtttgtaaaa tgtgtttccc atcaataact aagggtggaa gttctgccat gaagctactt
    15121 ggacaggagg tgaacatctt aaagagagtg aaccacgatc acttagaaaa gatgtttggg
    15181 acaccaaagg taatagctta ttgattgcca cactagtatc aatcagcaga ctgaaacc
//
LOCUS       Nno_stk33_pseudogene_contig3                   10185 bp    DNA     linear   VRT 12-DEC-2014
DEFINITION  Nestor notabilis serine/threonine kinase 33 (stk33) pseudogene.
SOURCE      Nestor notabilis (Kea)
  ORGANISM  Nestor notabilis
            Eukaryota; Metazoa; Chordata; Craniata; Vertebrata; Euteleostomi;
            Archelosauria; Archosauria; Dinosauria; Saurischia; Theropoda;
            Coelurosauria; Aves; Neognathae; Psittaciformes; Psittacidae;
            Nestor.
COMMENT	    We downloaded the assembled contig(s)
            from the WGS project and performed a local BLASTn search with our
            genomic stk33 sequence from the African ostrich (KP072780) in order
            to identify the corresponding contig(s). We then used nucleotide
            and amino acid sequence comparison in order to identify the stk33
            exons.
            This TPA record uses data from DDBJ/EMBL/GenBank entry JJRH01068414
FEATURES             Location/Qualifiers
     source          1..10185
                     /organism="Nestor notabilis"
                     /mol_type="genomic DNA"
                     /db_xref="taxon:176057"
     gene            1..10185
                     /gene="serine/threonine kinase 33"
                     /note="Exons have been identified by sequence comparison
                     with the stk33 sequence from African ostrich (Struthio
                     camelus) [KP072780]. Remnant exons contain several stop
                     codons and frameshifts within the ORF coding for stk33. 1
                     Exon has been lost due to large genomic deletions."
                     /pseudogene="unitary"
     exon            1021..1134
                     /gene="serine/threonine kinase 33"
                     /pseudogene="unitary"
     exon            2130..2218
                     /gene="serine/threonine kinase 33"
                     /pseudogene="unitary"
     exon            5982..6028
                     /gene="serine/threonine kinase 33"
                     /pseudogene="unitary"
BASE COUNT     2941 a   1875 c   1943 g   3426 t
ORIGIN      
        1 cgccatcgaa actcatcatc tatcttattt aacaactttg ccatttgaca caaatcatac
       61 agtttttaac caaaacactg tggaaatatt tgtattttat tttcctctaa attcctgcta
      121 agttactgct gcccaaaata gaaactagca gttcaacaga ggacaaaacc agctcatgtc
      181 aaggaaaata cctgactaag cctgctttgt ttgccagtct ctgataggca aagacaagta
      241 ctacagccca ggttttcatt tctttcttct tctaattctc atcttttttt tttttttctc
      301 tctctgtcct gtcccactcc tctgcttgct tcctgtagtg ctttataagg aaagtggtcc
      361 tcttgtgtat ccattgtgta gcatttctaa catcagccca taaggatttt ttatttgtct
      421 gttgtttcag aagttcttat aaagctggag aatggtggaa atcttatttt tgaggttaaa
      481 ttgctactat tctgtctgtc attaacttcc tatattgctt gttggaaagg tggtattgct
      541 gagctgagca gaaaagatct caggacttta taatgacagt accatattat aaattttgca
      601 gtaactcatg taaagtaacg tttgctgtag gtgtaagcgt agggtttttc cttggggtat
      661 tgaattggtc agaagtttca tttgagtaac gtatagtttt tattcctagc tgctgaaaag
      721 ttgcatttta tactttttta aatgttggtg ctttcttagg ctttcagtaa agccgttgct
      781 aatgcattga taccctccat tgataatgaa ggaggcttta agcttgtcgt aataaatatt
      841 ggcagtattt gtggtacctc aattgtcttt tgcctactgt tcataaaata ttgagggcat
      901 tagggttcca ggttgccact gcagctggag cactgctatt aattacattt attattattt
      961 taaaagaaag taaaatcaga aacaacaaaa tcattacatt ccctttatta atattagcag
     1021 atcttgtaac ggagttgcat gaggatggag aacttgaaaa atttctttgt agtaaaggac
     1081 attattcaga aattgagaca aggcacgtcc ttcaaagtct tgattcacca atagtacatg
     1141 gctcccatat gttcatcgat tttgagtgtt catatattta ataagttact gattgctttc
     1201 cttacctatt atttatttca taggataaaa atagtccaat taagaaaaag taaaatacat
     1261 gtactaggtg aatgtttttt tagaacttta tttttcttac gaatgcagta actgctacca
     1321 ttttactttt atttctcttt ctctaccagc tgtgacaaaa acatattatt tcctaagttg
     1381 caactgcttt gcatgataac attaacttag tttagttaag tgtatagtct attatatgtg
     1441 gtaagaaggt ggaaattgat tgtttctgat acttcttaag agtgcttaga ttcagtaaac
     1501 atcagcattt tcatccatca cagagaagca ttacagttct gcacagtcca caacagttag
     1561 cctgtccagc caaaaatttg gaattggtag atggagcaga attgtgaata atttggtagt
     1621 tttttacaca gagatgttta ctctctctgt tataacatac tacttctagg aatccattta
     1681 cctttttttt ttccacagag gtatatgggg ttatgcaatg ggtgcctgtt tcttctctgt
     1741 actcattgaa agggtgaaaa cttctactag ttttggatat gaaaatatac tgcaggtatg
     1801 aaaatatacg cacatttgat aattatgcaa aacaaaccct actttttgtt agatgatatc
     1861 agatgatata gctatattaa agactgaatc aatatgaact ttttccttta ttaaaggatt
     1921 gtggggagga atgagatttg aaaatcggaa aaatttatat gactccctgg atgaaatggg
     1981 aaagatgctt ttacaggctt cctatagttc agagtaaaat gcactgaaac tgctcaaaga
     2041 aattactcaa gtgaaagagt ttaaaacatt tctgtcagaa tatcttcact gcagctgata
     2101 acattttatt tcttacttgc tcttggcaga tattattcac agagatctaa aactggaaaa
     2161 cattttagtt aaaagcagtg acatcgataa agcagatgaa atgaaattaa tcataaaggt
     2221 aagatgacaa ttgtagcagt tctgcttcaa gaactggttt taatatccag gtattactgg
     2281 gagacctgac tttgatacct attagcagct tttgaaaaga gctactaaat ggtgttatta
     2341 gggaaaagga attattttgg aagctaagtg ccactgctga aaaaggattt tttttttttt
     2401 ttaaataagt ataattctag gtcaattaaa aaaaaagaaa aattccttaa agtaaccaca
     2461 ccttgttcat ctagacctac actagcatag ctccaagcca ttagctacag gaagccagca
     2521 ggtgctgtga gatgtaatta agttttgaat taggaatatt gtcaatttaa cgtaaatctg
     2581 ttagaaatct agaaaaaaaa aaaagcctat ttagactgcg tcttgattga agtacaaatg
     2641 tattatagca ttcttttgat atttataaat atttacaacc taaacacaat gtgccatgtg
     2701 cttgcatctt ctttttattg aaaaacgtct ttgacgttta ataaattata tgctaattat
     2761 ccattgctga tttgctggtt tagcagtagc cactgtgaaa atgtagtcat cttctaaagc
     2821 agccttgcaa aactgaataa ctggatcatg aatgtagtac cctgagcaga aaactccatg
     2881 ttgagaagtg tttcagacac tgaagagtgg acaactcagt aatctgtggt gggagaaata
     2941 cagggcatag atttctgttt gctatgctgc ttagaaccta tgtattttta tataatatta
     3001 aacttgtttc aagcagcata attttgtatt tccctatatc cttcagtttg tactgttctt
     3061 cctgcaaatg ctagagctag gaaagacatt gatataaatc tggtctgtca acagattctt
     3121 gtagttcacc acttccacca gtagaaacca ccatggacag ctattcttgt ttcctggcgt
     3181 ttttttatat atccatttgg aatagcaact atctctcctt caaggtgtga gcatttttcc
     3241 tggcctctgt cctgtgaatg agtacagatc tttcctcatt tttcttatta tttttatttt
     3301 agaggagaat aagtcttgaa taactttaat ggaagaagca gaaaacaaga aagcaaagcc
     3361 taaagctggt atggctaggt gcaataaaag gaaatgggaa gtccatcgac cagcactgaa
     3421 tagataaaca gctaagaaca acatttgtct gcttcagact gttcaggctt gagacagctg
     3481 atgttaaaca tgaggctaag gttcatacac tcttgttttg gctgtaagaa agtcttcctg
     3541 aacctttatg atgttctggt tttaggcagg acatgcaggg agagtaatct gtgaaagaac
     3601 agagattctt ccatatggca cactactatg tggcacaggt gcatactggc atggggtttg
     3661 gatggaattt tgtttataag cagatacaac ttcagtttca agccacctgt aggcattatg
     3721 atgttccttc ctgaactcag agatactgac agcttcagat atatgtatgg tctcacagac
     3781 tttgagataa aaaagtatac tgaagaaact ggcttcttca cgtaaatatt acacctgaat
     3841 aaggttttac tatcggggta aaaccttctc tatttaaaaa tagtaaatat gacatttctt
     3901 aacaccctct aaagtgcttt cccacatggg agctgaagta aaagcccagg agatggatcc
     3961 tagctgctac cagtttttgc agcaaagacg acagagttta aatatttttt aataaggaaa
     4021 ggtggccctc agaaagcaac caaccaggtt tccagtttgc tgttgtgggt atgtgtagta
     4081 ctatgcctga gtggaagatg cggtgggtga ttttttgttt gtttatttgt tttatctttc
     4141 tgaatatcag acttacggtt ttgtcacatt ggaaaggaaa tggaagaagg aagtaagttt
     4201 aggtaatgac aacctattct aggagatcca aaatacctgc aagggggtac tagagaatac
     4261 cctttcccct tccatttttt gcctgttaac aaaaaaggta cagtggctgt gctgtagtat
     4321 cttggaatgc tgaaataaca aatttgtgac caatttattt tatcatggtg tgcaccatga
     4381 ctaaaatttt aagtcaatgc ttctctgata ttgtgctcct tatggcatca caattatttg
     4441 gaagacgcag acttttatct ttgtctttgt cttcttgaag gtaactttta gaagcaacca
     4501 taatttagcc acattcaatt tcactttaat ttcactgata actcacacac ttggtgcttg
     4561 aagtggcaag gaggcaaaac acaatcatct tattcctttg taatgtgtta accaatgtaa
     4621 acttggggaa gtagttttca cctgtagata ctggtaaaac aaaaagaagc aaagctggtt
     4681 ggtttggttt ggttggttgg ttattttgtt tgtttgtcgt ccccccccca aacaaaatca
     4741 catacacccc tcaacaccaa accacaatcc cactaaaaag attttttttg agggctggga
     4801 gaaggtggac acaataacat ctgtttcact gaattccagg atgcaggatt atagctggac
     4861 aagagaagat ttctaaacac gggtgaattc tctgtctcac tcttaatttg ttcacttcac
     4921 ttccatatac aataaaatta atttggttca tcttaaacca aaagaaaagt gacactctgg
     4981 ttgtagttaa gatttaatta caattttcta ccattggttg aatgttggtg ctggtggtat
     5041 ataacaagta gaaaactgtc tcaaggatgt taacttttca ttttgctttc tcttcttctt
     5101 aaagatagct ggagagacag tggaataaat atcagtctaa tggaaaagca caaatgcatt
     5161 tgtgcaatat aatatgagat gcaaatttta gtgggccaaa gctgctgatg cactaagtgg
     5221 ctggctctga aaggctgctc tgaaggcaga tggggaaggt ccactgctta gttgggtttg
     5281 agacatcatc tctttctggt agaggtgatg gaggtgcatt tccagccatt tgtttttcct
     5341 gctgctacat gtcccaatga atgtgaggag gaatggatcc atcaaaagca tgctataacc
     5401 atcagttgag gagttttcca tgttcatgtg acagtctagc ttttccttca ggttcttagc
     5461 aagcagcact ctgattcatc atcaacttgg tttcatttat cttgagcttt taacttcagt
     5521 ctctgctcct tcttgcccaa agcaatgtag catttcctat ctgctgtact taggctttcc
     5581 aacttgcttt attcatagag aatgtaaagt agttatcagg gatttgccct gtgtccctag
     5641 aggaaacttt gtttaatgtg agctagaatg tcaaggcaaa atatattata tttaaaaagc
     5701 ttaaatagtg gaacaaactg ctcagcaaag taattacagg acaaatggtg gtgtttggca
     5761 caaacttggt tatcttcatg gaagaatagg ggaggaagaa actgaagatc attatatgaa
     5821 agcctcattt tcactatttt gtctcagact ttagcatttg atcccaaaca gcaagtcctg
     5881 cactcaacaa aagttctaaa aagtccatct ttattgctag ttttagcact atttttttct
     5941 actaggtggc tggccagttt aggtgtacaa aaaactggca gtggtgaaag catgtttcgg
     6001 tctacctgtg ggattcctat acacatgggt aagctcaggg ctttggtctt tttaagagct
     6061 acaactcact agattctttc cagatcataa agagtcatag aatctttaag ccccttcttt
     6121 tttttctttt ctcacaggaa atgttgtcct agcttaaact gcttatattt ctaatctcat
     6181 acaattatct ctgagaccca aaacatcacc ttcagagaag ggcgcagcta tgactgataa
     6241 caacctttta gtggggctca tcagatctta tgcagctgct ctagaataaa ttgtccatca
     6301 ttataagaat ttacatttca tactcgtttt gcattatata aatgtagatg ttcataatat
     6361 ctgcttctga tgtgtctatt ttactaggtt atagcttcta tgtagcagtg aattgcacag
     6421 attaccactg catttgttca cagtacggaa cagctgttgg atccttggca gaccattcac
     6481 tgcctctctc tgtgctctgt tgaagatcag gcgttctcct gagaatcttg aggggacaag
     6541 ttgcaataag tatcaatagg tattggggca aggcagttgg caaaatcctc atactttctg
     6601 gtgttttaaa catgcttact acttgtcata cacatgaaaa accccccagt gaatttacgt
     6661 ggtttcttca gaaccttgtc caagtatact ctgttccatt cagttccttt tggctagtgg
     6721 ggtcaaataa gagcaagccc ttattgtctt tattcatctt atatgtcaac acttattttt
     6781 aaaaacacat agactggctg caagttcttt aagagtcagg tctctcaact cttcctctgc
     6841 tgatggtagc caggttccac acagtccttg tacctccagg ctctacctgc agccaggaaa
     6901 tgcatgtctt ctgagcttct gaggtttttc tgaagaggaa gatagaacca tccttgacca
     6961 atagctgcat agccttttct tcccttccct caatttcttg aaatggatct gggctcattt
     7021 ggcagagtta tctttcactg ttggctacag acagagcatt atacaggttt catttcaaat
     7081 ttgtgcattc tgaatttcaa ttacagttca ttttcctttt ttgagttcta ctctaaggaa
     7141 aggaagctaa ggtatatgct ttgcaagctc agattttgtc cttcagaaaa atgccacctc
     7201 ttcagctatt ggtagctttt gttgaaagcg tatagaatca ctatttgaat ttggatgctg
     7261 cctctgtcaa acaacattag ggatcaccta agatcttttg gaaataatgg tttttcattg
     7321 tgctgttatt cagtcagatt tcataggtct tttgaggtat atatctctgg cagataagca
     7381 gaacagctgc ataggttctt tacatcccct tttcagagac aggtgacgag taatgcttta
     7441 atgctttttt ggtaaggttg cttttaatac tcatgggctt ttatgtctgt atctcctggt
     7501 tcactgagct ggagtggaga taaatggggc tctgaagaaa acaagctgtg atttatttta
     7561 aatcagctct gggatatgtt tgtctacaca tgttccttct ttctcttgct attctggaag
     7621 ttcaaaaccc ttggaatcct tgatttctta aagcttgaat agtatttaaa gttgttccat
     7681 cctttaggcc caccttggaa tgttcataga tacttaaagc ctagacaaag ttgacaggag
     7741 acgttactca ccaaagaatc tgaaattaag cgtgtgtggg tattacaaat gttccattgc
     7801 tggccagagg tcatcagaga ttcaaagagc tggttttaat gcaaggtaag tcattctcgt
     7861 caaactcctt tctgtataaa agatggaaga aatctatact tttcaactac tcctgggaaa
     7921 agaggtatga ctgcatacca gctgaggact gctacaaatc accattgggt cagctgcttg
     7981 aggggatgct ctcactcctc tcactatcca gttcctaaag tagacaagca agcaggtcct
     8041 cacagcgagg gcaaacagtt attccagctg attgtacttt ggagtgcaag cagtggcata
     8101 ctgtgttatg caaggagttg ctttataatc agtacctaca ggcttcatga agttaacttc
     8161 atgtctacta caacaaaggg aagtaggtta gatctgagat gttgctgtag aggagtcacc
     8221 attcttgcct gatggtattc cttgataaca ctgtactgtt cgttgtcagg cacttctttt
     8281 gtgctgtttc tttctcccct agcccatcag gtgctcatta caatctctta gataatatac
     8341 agaactaatt tcttctaatt ttctcaatct ttatcacggt ctccatgcag acaacactca
     8401 ctttgcattt ccattctaca tgatgttgtc ttcaaactgc ctcagtctac cttatattat
     8461 tcataaatta acttcagtac acggaacata ttctgttgtt acaaggtcag attttcctct
     8521 gttgctgggt gtttttgaag caaacggtgc cacctgaatc acagtacctc tctctgatta
     8581 tgtaaatctg atttgtagct tctgatctac tgcagaaact ttcagaaatc tctagctaaa
     8641 caatgtgatt aaattctaaa ccatttcttt ttcttagaat atttagaccc aaacaatgtg
     8701 tctgtcccag tgtatgacac tgattattat ttgatgttga aatagaagtt gataaaaccc
     8761 atgaaagcag gtaattatga tgtagcctct ccaaagggca tgcttttcag ttttttcttt
     8821 gcctatttgg gcaatgaatg catgctttgc attccatagt ataaagattt gtactccttt
     8881 ctgacttact ctgcatgtta tagtatactt cattatccaa tataacatta atttttaagt
     8941 tctataaagt tatttttctc aatggtatat actaacgatg cacttcacag cttgcttata
     9001 acaaaatgaa gcaaaagtcc tttttgagga aaatgattag accttctgac attttgattg
     9061 atgaaatact aatagtattt aaatggttct ttaagtgagg aggttgcatg ggctaaaatt
     9121 actttccgat ttacttgtca tgacagaaac atagagtctc atcactggaa gggatctcaa
     9181 gtcatttgat ttatttctct gcccaaagaa aggggcagct atgcttaagt aattttctga
     9241 tgaatatttg tgtaaagtgt tcttaaagac caccagtaat ggagactcca caatcttccc
     9301 aagaacacta ttctgatgct ttattatctg cctagaaatt tttcctcctg tctgcaccga
     9361 agcttcagtt tgacaatcag cttaaaccta tacctgcagg ctatgatcca ataaccaaaa
     9421 atttttaatg agaaaagtga acccacctgc agccacatag ttgctagagc tgatgtaagg
     9481 aaggtgctgg gtgtctgtgc atggggctaa ggaaaagggt ggaactctgc ttcgtatttt
     9541 cagactactg cttctcgccc tatccatcat ggatatgaag aacaggttgc caccttccta
     9601 ttttcagcaa tctgctatca cactgctccc ttggtctctt ctttagacta aacaggatga
     9661 attttctcag ccctgtccag cattcctgat cgctgtgatt gatttgccat gctcatttgg
     9721 caccttttat gtcaaaacca aaacttctgt gattgattta ccatgctcca tttggcacct
     9781 tttatgtcaa aaccaaaact gagcacatta tctagttgaa gcctcaccag tgctgggctg
     9841 agcagaagga ttattttgta tgtacttcag accttgggtt gtgcatacaa tactggtgac
     9901 tcctgagaag gattgttttg tatgtactgc agaccttggt ttgtgcatac aatactggtg
     9961 actcctgaga aggggaggaa tgttggcctt ggcctctgca tgaagggcaa atgtgcacaa
    10021 agagatttcg tgccagagtg acagttttac tgccttgcag aggcgttgtc tggtagcact
    10081 ggaactcatg ttcagcttgt gatccacaaa agctcttgag ctgctgtctg accagctctt
    10141 ctccttgtgt ttgcattctg agcttgtctt tcaataggca ttcct
//
LOCUS       Nno_stk33_pseudogene_contig4                   19826 bp    DNA     linear   VRT 12-DEC-2014
DEFINITION  Nestor notabilis serine/threonine kinase 33 (stk33) pseudogene.
SOURCE      Nestor notabilis (Kea)
  ORGANISM  Nestor notabilis
            Eukaryota; Metazoa; Chordata; Craniata; Vertebrata; Euteleostomi;
            Archelosauria; Archosauria; Dinosauria; Saurischia; Theropoda;
            Coelurosauria; Aves; Neognathae; Psittaciformes; Psittacidae;
            Nestor.
COMMENT	    We downloaded the assembled contig(s)
            from the WGS project and performed a local BLASTn search with our
            genomic stk33 sequence from the African ostrich (KP072780) in order
            to identify the corresponding contig(s). We then used nucleotide
            and amino acid sequence comparison in order to identify the stk33
            exons.
            This TPA record uses data from DDBJ/EMBL/GenBank entry JJRH01068415
FEATURES             Location/Qualifiers
     source          1..19826
                     /organism="Nestor notabilis"
                     /mol_type="genomic DNA"
                     /db_xref="taxon:176057"
     gene            1..19826
                     /gene="serine/threonine kinase 33"
                     /note="Exons have been identified by sequence comparison
                     with the stk33 sequence from African ostrich (Struthio
                     camelus) [KP072780]. Remnant exons contain several stop
                     codons and frameshifts within the ORF coding for stk33. 1
                     Exon has been lost due to large genomic deletions."
                     /pseudogene="unitary"
     exon            2245..2320
                     /gene="serine/threonine kinase 33"
                     /pseudogene="unitary"
     exon            7074..7165
                     /gene="serine/threonine kinase 33"
                     /note="frameshifts within the ORF for stk33"
                     /pseudogene="unitary"
     exon            7441..7526
                     /gene="serine/threonine kinase 33"
                     /pseudogene="unitary"
     exon            13863..14075
                     /gene="serine/threonine kinase 33"
                     /note="2 stop codons within the ORF for stk33"
                     /pseudogene="unitary"
     exon            16896..16993
                     /gene="serine/threonine kinase 33"
                     /note="frameshift and 1 stop codon within the ORF for
                     stk33"
                     /pseudogene="unitary"
     exon            18524..19826
                     /gene="serine/threonine kinase 33"
                     /note="1 stop codon within the ORF for stk33"
                     /pseudogene="unitary"
BASE COUNT     5934 a   3532 c   3629 g   6731 t
ORIGIN      
        1 ctttaaattt aataagcatg ttctcctttg gatcattcag gtcatcaata ataatggtat
       61 catgcctaga acagacacct acaaaacatt gcttgatgca cagtctctca ctttcacaat
      121 gaacaagtta tggatagttt ctgagaagcg ttttttataa acatgtgcct cattcctgtg
      181 atttttaatg tagacagtat tgtaaaaaaa gttacatgaa acagtatcaa aagtcttact
      241 tttagtagga tagagataca tgatatttag tgttccttct ctaatcccga agcatgtcaa
      301 cctgtgctgc atggagattt gttcctgaca ggagcataat ggctattact taccactttg
      361 ttttcttcta ggtgcttact atttccagta ttttcctgga aattaaaatt aaggggacac
      421 atctgtaatt ctttgatgcc agcttttgta ccctcttaag gatagatacc gtgattatct
      481 tttacagttt tcaggtattt tacctgcctt tcactaacag ttcttgaacc gctaatagct
      541 ctgaaaagtc ttgtcagttt ttaaagtact ctagaatgaa ttttatcggt tacagccaat
      601 tttaaaattt ccagcctaag tactcgctaa ccttttgctt ctctgtaaaa aacctgaggt
      661 cttgcccctt tgtcattggt attgaacgtg ctatccactg cttgcagttg acattttgga
      721 tatggctgat gtaagatgac attaaataca tttgcctcct gagcatcatc tatcaattta
      781 gttcgtggtt gaatataata ccagcctctt tattcattgt cttcctgtta ctcatataaa
      841 tacagattat ttcattttta gttacatctc ttgctagttg ctcctcattt ttcctttctg
      901 attttgcccc ttaatactta tgttttcctt ctgttatttc catcatttgt atgctccatt
      961 cttgtgtgtg agacttgcag aaattcacaa ttgaaccaac tagtttataa ataataaaag
     1021 aaaaatatta taaaagcaat agcaatttcc tgattcagcc attttatttt gtgtaggaga
     1081 tgtatatggg atataaagtt atgtgaataa gttttcccag gatattaata ggttgaatta
     1141 ctgctggttc aaaatgctct taaaacaatc attaaaaaat aagatgatac tgttcttaaa
     1201 acaatcatta aaaaataaga tgatactgtt cttaaaacaa tcattaaaaa ataagatgat
     1261 actgttctta aaacaatcat taaaaaataa gatgatactg taggttttgg cctatttgca
     1321 gtattaaagg taagaatctc ctttaaactc ttgttttacc agctgtggta ttatcaaacc
     1381 atgaagttaa ccattttaca ttccttaaca tgataattag atatcagaag cttggtactt
     1441 acctaaaaca taaaaacctg aggtgacagg taaacaagtt ttttgattca gtgcaacaac
     1501 accaaataaa agtctgtgtc aatctcctat tgtgtgaagc tttttatctt ccgtgcctta
     1561 taaggcctaa gtaagtcacc tccattgatt ctggaagtga ataccataga tcttactgtg
     1621 aactcacaat cacatctccc atgatgtagt acataaaata ttgctaaaat ggccccaaag
     1681 cagtatcttt ctgatatgtg actgaaataa tataaagtaa ttagggaata gattataaat
     1741 tgtggatttt taatctagga tataaataac taggtttgaa aacttttaga gcattttggc
     1801 attgatttta ttcatcatat gatgtattca agctaatatg tgcaaagagg ggctcttgtg
     1861 tttttcaaac cccctgtgtt cttacgtact acacatatat ctgggagaaa aagaaaagtt
     1921 tttatggtgt cttgcagtat tttagatcag tttgttatga atactgcttt aataacttat
     1981 tgtggggcaa aagaatacaa ggtttaatca tacagctgat gtcacaatgt caccatcccc
     2041 ttaacagcta aatgagaaaa gtgaggacac ttcagcatga attgttaagg tctgtacatt
     2101 attcatttaa acatctgctg ttggttcctt tttacatatg ggaataaatt ataccacatc
     2161 agcacattct tcatgctttg tgtttaagca tttaaaagtt ttttttgtct attattaata
     2221 ctattttttc tgcttggttg ccagcccctg aagttatcag tgcctatgac tacagccaac
     2281 agtgtgacat ttggagcata ggtgtcatta tgtacatgct gtaagtatct tgtaaaagta
     2341 atataaaatg gacagaccca tttataatac aagtacttac aattttgcac tgaaataaaa
     2401 aatatgtgct aaatcttcac tataagactg aaatcttgta gttgcttgta tgtaaacatg
     2461 acaaatttct gtgtaaaata aagtaaaaga taccgttaga tattaaaaat tgagtattta
     2521 tgaatctctt tataatccca aaataacaga atatgacaga atattgcagc tgaaacacca
     2581 taaaactgaa ctgaaagttt aggcctcttt caattgttga ctggatttat agatgagaac
     2641 taagtaattg atttacagac tattggtcaa atctcaaatg gattgcacaa accatgcagt
     2701 cagggtaggg gcttttctac ctctacctgt ggtggctctg taactgagat gtttgggggc
     2761 taccaggtct ccttgtatct gtgtcctttg aaagtttatt agtccgctgt taaaggaaga
     2821 aattctacac ttgtaagagt atttgcatat ttttattgaa gtctttcatc atgtatgacg
     2881 tttgtcttag cttcaaaata ataattcctc tctgaaaaat ctttttctgc cctatagtag
     2941 ctaaataata caaatagata cgccagtaac tgaaaataaa ttgtagcaaa gtgcataaat
     3001 tactgtttgt atgatgcaac ttaaatgcct cattgtatgc agggactgtt tttctttcgt
     3061 attgtgtttg tatgtgtttg ccccatgaaa aagaccttca gtcatcatct tctcttagtt
     3121 gcccccagct gatgctttaa atgacagtgt tttagggcat caccacttgc ttttgaattt
     3181 gtcgttagta tttctgtcct gtgattgttt tactcttgtt gcatacagct gagttttatg
     3241 acttaagact ttgtagataa gcatgtacac ataggcacac agtttcatag gctcctctct
     3301 tttggatttt ctttggtctt tctttctact ttgttttggt tcttcgattc tatacaatta
     3361 gctcactttt cttcttgtgt cagcatgatg aagtgttcag agctttattg cccttatttt
     3421 tatttttttt ttttaatttc tgaaatccat atgtactttt tatgctggta cagaatgagt
     3481 tttattgtcg tacttcatga tattaatgtt tgtatcaagg tagtaggatt tgcacagtgt
     3541 aatacaatag aatatattaa aaatggctgg taaaaattgg atggtttggc tggctaataa
     3601 gaatctagag tggtgcctgc aatcagcaca attcacagct cagaacttct aaaattcaga
     3661 gccgtgaact gtgttgattg cagccagagc ttggaacttc ggaccttttt ccttaattag
     3721 caatataaat attttttaaa attagcattt tgtaatcaca acagtgtcag aactaagtaa
     3781 cattaattca ccccttgttg tgttgactac acaagaatga gaatactgtg tatgaattaa
     3841 tagaatacaa ttcacactcc tttttattgc ttaatttgaa aacagtaata caaagcccat
     3901 aagatcacct tctgatttta attctgtttt tgcatattac ttttcttccc accctgaata
     3961 atggcttgtg ctcctggtgc tcctctaatg ggcttaaaga tactgttaca gccattattg
     4021 ccaccatcac aactttgacc cttctaggct acagctaatg cctccctgat aatttgctag
     4081 ctgccagagc tctttttgca gtgcagatgg catgctctat cttggtacca agggtatcat
     4141 tgccacgaca ggcttggtct ctacctatat ggggagcata agccctgagg agactcatga
     4201 actctgtttc catgaatgtt aatgcacagg gttgcctctg cataatgggg cagtgccggt
     4261 gtgatggatt tttatacgca atttaaagtg aggcatactt cacgcttccc atttcatttc
     4321 tgttttaaca tatactaata gaagcataca caatagtaac caacaaaaag aaaatccatt
     4381 agaatacaaa agtatgtcag tacactgaaa gactagcaag tgtcctggct gtcacactcc
     4441 aggagttcag cctatatgct gctcttttaa tagtaaaggg tcaggggctt ctttctcctg
     4501 tgcaatctat gctattggat ttcttgttca ttcttccaag tgtgctcaga gactctggcc
     4561 tctgcgatag ttctcaaaaa ccattgtgca actaaagaag tctggggtgc ctaattgcag
     4621 caataagaaa cctattaaga aaatgtggta atttttgctc ctttctaaag gcacagaaaa
     4681 tatctgcaca gattttcaag gtttcgtgtg ataggtttca cctacttaac ttgatttctt
     4741 cagctgaagt tatctgttgt ctgtgactgc attagtctgg agacaattta gtcctacctg
     4801 tgcataacag aataatgggc attgtcacca gccaacactt agcgtatcgt gtcctgaaat
     4861 gaatgcattc ttcccatttt ctgttcttta aattgaggtc catgtggatt taagtcctga
     4921 gggagattgt gaaggagaat tggaggataa aagaaaacag caatttttgt tgatgccatt
     4981 ttgagattaa aagttttggg gaaaatgcac taaaatatta attttatgtt ttaccttaaa
     5041 attaaaaatt aaaaccatgt gaatgaaact gcagggtatt ttactttgat ataaagtgac
     5101 agacatcctt cactaggatg tgacacattt tcagtagcta cttctgtgtt ttgggagtag
     5161 aactaaaaac ataatttgat gcaaataatt tatttgatga agttagcttc tttttttttg
     5221 ttttaaatgg ccacaaatag gtgtattaat ttctcaaaag tatttgcttt gtaatttttg
     5281 catgccagtt gtgcatgaat agtatgacgt aaaatctatt agaaatttaa tctgccttgg
     5341 gtagttttga ttgaaaacac agatcacatg atagggtttt tcacttgtta tgtgattagt
     5401 agaacacaga tcaatattta ctttcaaagt atattctcta ataaacattt acagttgatg
     5461 tttctggtta atatctctgt tggtaaacac tattagtcac agaaaccaaa tacaaagcaa
     5521 gtttaaacac tgggtttgac agaaacatca tttttaggaa tgcatttttt ttagttttgt
     5581 gtatattact ttcttttatc attatcacat cactaagaat acaaccagca taaaggaagc
     5641 agatgatata gaaagagtaa attgaattta cagtcatgca gatactgcac ttattcacat
     5701 attttgctca aaattgcaag aaatagatac atgataaggg tgcatccaag gtatatttat
     5761 atgaatctat gtatttttaa tatatgaact tacgggtatg tcttaaattt tttctgacat
     5821 ttctgatatc tttgattttt ttaccctctt tctactgaca tcttagttta gatgaggcca
     5881 aataaggcaa ggttcacact gtgcagttaa aagagttgca gcttgatacc atggcacaaa
     5941 gtaaaaatta aaaatgatat tttgtcatag tagtttctac tttaagtttt tgttctgaaa
     6001 aaaacacctg ttgtagcagc aaaaggatat catacattct atgtatttct gtgaatcaca
     6061 cttgctttaa tttactgttg ttcaatgaag aataacacat ttcacagatt gtaagaattc
     6121 agaacagagt ttatcacact ttgaacagca gtacacttga ctttatggat acaagcatct
     6181 aacatgtatg acaaaactgc cttcttatat aaaataagtc tagagaataa aatgtatttt
     6241 gcaattctta tactgagtca atgacctgtg tttgatccaa atttttattt ttttacttta
     6301 ctttcgaaag gcagcagatt gggacttcat ggttgaaatt gagtggtctg ttttgtcttg
     6361 ttgctgttgt ttcagctctt gtgattgtta ttaattcagt ggagttttag cttactagtc
     6421 taaaaacagc agggcatgaa ttaatgatgg ttcttattac ccaaatgtat tggttgttag
     6481 tacagaattg ttgaattgct taatggaaaa tattactttg atttgaaata aaaagaaatg
     6541 gtaaatataa agtgtttgca gtaaataaag cttctgtggt ggaaatactg cacatggtgg
     6601 caacaggtta gcttccagtt acccaagtga tttagatgag tgagttacag aatagcaaaa
     6661 tagtacattt tcagtttaat tttttctagc ttctacttca attgttgttt cttgttaaac
     6721 ctttggcttc tattttaaaa atccatataa tatcagttat cttttcctta tgtggatatc
     6781 taatgaccaa gactaaatca cattgtagca ccataatctt tgtcctttta aacccgatac
     6841 atggattttc ctgaacttga ttcacttttg ttgagttctt ctgaagtgtt cacagtcctg
     6901 caagcctttt aatttcacag tgatcccata atacatagtt tttgcctcac cagtgaaaaa
     6961 taataggtat gcattcactg accctaattt tcttctatag aaagaaattt tcttttatag
     7021 aaattttctt ttatagaaat tttctatata ataataattt tctatagcat tttcttttat
     7081 agaaggctta gaagaagagc attttgaagt aataagaaag agagacctgt actcaaaaat
     7141 ctggtctgca aaagttagtg aggctctaag tacacaatgc tctcacagaa taaatgctta
     7201 ctgatgtagt agttttaagt tttggttttg tggtttgttg ttggtttttt ggggtttttt
     7261 tgcttttaag tagtatgcat tttctgaaaa gcaaaattta tgttaaataa atggatgtta
     7321 atgttatcat gaaataattt catagataag taaaattgtc tctgctgagt taaaacactc
     7381 aattgaaaag ttgttgttag cataaatgag atgtatcaag ttgtggggtt ttcttcctag
     7441 caaaacaagt attgaaacta cctctgaaaa ttgatcctgc tcaccaaatc acatgtaatg
     7501 aattagttga taaccagtgg ataacagtga gtatcatttc ttcaccttgt gttctaactc
     7561 ttacttggta cataaagatg ctgtagtgcc acagtgcaac ccagtagggt ggaaaatctt
     7621 aaaaagctca tcctaaccaa cagaacactt gtaggggcct tatccaaagc tcccaacccc
     7681 tattaacatg tttgcttgta tctcataggc tcaatatctc aataagttta tctcaataaa
     7741 cctattgact aggagaagct ttacactgtg ttctttaccc aaaccagctt tacctgattg
     7801 cccatgtttt gacataatat ggaagtatgg gttcaagtca ggtttaatta attctcacaa
     7861 cattcctggt actataagat ttttattttt ttttcttttt ttaggaacgg aagactgagc
     7921 tactgggaaa tctggtcatc ctgaaggcaa gtgaattgta gtgctggaaa aggaacctgt
     7981 gagcttcctg tctgggctgc aggctgcact gctataagaa tactgaactt tcatctgtct
     8041 gatgaaaatt acactagttt gtagttgaaa ttaaagcaga gggaatggat atatcagcta
     8101 cttaaagata acactgatga taacaaaccc taatttcttc catagctggc ttcgatacca
     8161 ggtagaaaga gaaatacctg tgcatcattg acaaatattc tggtatgtgg gaggagaaat
     8221 agtttgctca gttcaaaagg gaccactggt tttgcctcac aacttcacct atagaagaat
     8281 ctttctggac ttgtgtacat ctttcttcct tcctgctaat tgagaggagc tgaacaagag
     8341 gcttttttga aggtatactt gtgtgtagga gaatagccac aagcaaatgt gtaactctac
     8401 catggcctga aaaatgagac tattttcatc ttgttttgcc ctgccatact atgagtacca
     8461 tactgtcctt gcttcatgaa actgaatcac catccatgtg attttatgac ttttcactgt
     8521 gtatattcat gaagtttgag actaaactcc acatgataac ataattacat acaagacctt
     8581 cctatatttc acagtaaacc atttcttctc tccatactat acaacttttc aggtacagta
     8641 gattttaatt cacaatacgt ttcttcattt aagaagtagg taacagactg gttatcttaa
     8701 ctatgaaatg tctacaaatg caatcccata tcagttgtct tccatttgca ctttcacaaa
     8761 aaaatgtgca acaactttaa gcattagttt caatgcagaa ctatgtattt tttcatcaag
     8821 tttgaatctt tctaaatgtt gagagttggc catggtaaaa ctgatgacag aattccctca
     8881 tgccaggaaa agtttgtttt tcgtttgtta aaaaaagtct ggttttatgg acagcttctg
     8941 cagacattat tcagtcagaa ataaataaaa ctagaaagga gctctggaaa tacactgaat
     9001 ccatttgttc ctccagctga tctactccta gcagttttaa gatgcttcct taagggagag
     9061 ctttctggat gagacagtgc ttcagacagt gatcttgcct ttgtgcttca acctttcctg
     9121 tatgttacca ctactaaaca gatccccacc tctgttcagt actgacattt attcctattt
     9181 atttattaca tacatttttt gtttcatgga cataaataat ttattttgtg taaggtgcta
     9241 agaacaccag aatggtcgta caaagtaatg tcaaagatct ttcttgcatc atcatcagtg
     9301 gccagctgta gatgcttaga ggataaggac aggaaaggca ttcagtactg gagtattaca
     9361 ccaccctcca gtcatttgtt gcccaggttt tcctgaaccc aaagagagtg gtgacttttt
     9421 tccactgatt tgtccaaaca ctttgaaact catataaaaa ttcacttgtg gcaaagaatt
     9481 gtctagcttc agaaggttga ctgactaaga gagtttccct tgttgttctg taccttctac
     9541 cttccatctg catgtttcat ttgaaactcc cagttgcctt gttttcattc tcctatgctg
     9601 cttatggttt tcatatgtat tacatattgc aatgtctgaa gtggcagtta aatgtttttc
     9661 catctctagt aaacctcagt ttttcagaga agtataaaga gaaaaaacag tcacatgctg
     9721 acaccataca gaattcttta acaaatgctc attaagatgt tcaaataagg cctaactttc
     9781 agaactactg agcacctgtg gctcccatct tacttcagtg ggagttgcag gtactcagta
     9841 tgattgaaaa tcaggacacc agtttctatc tcatgcttgt gccttcacag cctttgtgat
     9901 tttacaatag ccagatgggg aacatgaaag tgcattatca tgtagagaat tctatgtgta
     9961 aaaaaattaa ccccttggta ccatgtgaca catgagcttc agcataggag taaatgcatt
    10021 tggcaccaca gtctcccacc aggaaatccc taccatctgt accaaaaatt tacgaagtca
    10081 caagtcattc tgtgtgatta aaactggcat ttcaaacata ggtgtggcga tttgatattc
    10141 cagaacagta ctttaagaat aaaaatttta atttaaaagt taccacgtgc ttacagctaa
    10201 acaaatcacc tcaagctcag ttcgagttag tggatacctc tggaggttca tgtgttgtca
    10261 gtttgagacc atatatagtt ttggccaggg gctatgcaaa gggttgatga ttaattattt
    10321 accagaaata ctaattaatg catttctgtt actagttttg attattctga tccttatacc
    10381 agttaaaact tttccagaca cattttaact ttttatacct gctaaaaaat aagagcaaaa
    10441 aagacaggat agctgaatat ttttaagttc ctaagaaaca cgaagactgt gctaccacta
    10501 tgtgtggttt ctgcataatc tgcaggagta tgttacttat atactaagta taatagtcat
    10561 gaaatatagg gtaaatcttc ttttgcaata aatattttta tgggtacaca tattttgatt
    10621 tgatactgta atttcaaatt actttaagct agattttaaa aatatgctct atttaatttt
    10681 ttctacctaa tattatatat tgtatggttt gtgatatatt ttaactctaa gaatactcta
    10741 cctcactttc ttcacttccc actaggagaa tcaggtattt ccttagctct catttaacag
    10801 aaggtcatat ttcctttcag gtagtgggcc cttttttctt ctttcctctc ctctactgat
    10861 tttttcttgg aagagctttt gcacacattg aggtgagctc cagtttataa ttctgtgtca
    10921 ttgctgtgat ttctgattaa atttacaggt acattagtat gcttgactga aaagtaaaag
    10981 caagaccata gatgtaaaat ttatgtgtac agcatgtgag atttcttgtt tcttttgggg
    11041 gcagattggc ttttacaagc aaaacaaatg cctaaagcct aaatcctttc atgcctgact
    11101 tacaacccca gttcagcaag aggcatatat atgtattcct gttctgcaaa ttttttaagt
    11161 atatttccaa agttgtgtga ggacttgcaa attacaatct aatgaaggac agagatacct
    11221 aagaatgcct aatgattctg agataatatc tgctaagaac tgtcgcatta actaagcaga
    11281 ctcccgcttt ccatcgtaaa ttttctcatc tgtctggagt tggatctctt tgtgcatcaa
    11341 gacctccctc ctttggcagc actgggcagt tcagagccag gttacagcca aagaagatag
    11401 ttttctgaca gaatgcagta aaaaaatcat gtctgtcttt tagtaacttg gcagagatat
    11461 cacctttttg tgtggtagcc tagtggtcag actgcctgct gaagatgcag gagacccagg
    11521 ctggatatac agtataactt gcctagaagc agctaggcaa gttttctggg tttgtcattg
    11581 tccttgtaag tttattccat cttagttatg tgtaaatttt ccacttctgt tggtcagtct
    11641 ctttttttaa ttggttatat tcatcatttc tctgaactaa atcataagca ttgtctctag
    11701 ctttttttct gcatagaaaa atcaagaaac caggcaagac agttgctcct ttctgccttg
    11761 ggtgtagtta cattggacct tcctgtatgc atcaaggctt ttctctgact gtcaagtttc
    11821 cccatggtat gagaagcatt tttactattt ccagacatct tgttcttcca tttactgtgt
    11881 atcataccta atttgaaggt tcttctgttt acctctacat cattttaatt gtttcagtgg
    11941 aatgctcatt ggattctgaa tgtctgataa tgaatcaaat atttaacagt tctgttctct
    12001 gctctcagtt tactggtgtt acctaaaatc tctttttctc caatatggta actgaatttt
    12061 tgtctcctaa aacctaaata taaaagactc cagactaatt ctttgaacag cttttgaaaa
    12121 tgatcacttc aacctgtcct tctccttggt gtttttcagt tggtgtgtgt gtcactgaga
    12181 ttgagagaat aaaggtgccc atcagccttg aaaccgtgtt agatgtgttc atgcagaaaa
    12241 tactatattg tattttccat aagtagttgg atatctcttc atttttgtct caaatactgc
    12301 taaagtttgc ttcctaagaa ctgaacagaa aaaaagttga aatggaaaca gaagaaaaac
    12361 aacatagtct gtcaattagc aaacctccac tccttctacc cgcacttggc accaggtgct
    12421 actgaattaa acccaacagg tgttcaaatg agccaacaca gataattaac ttaaatggcc
    12481 ctcttttctt aaaaactgac aggaaataaa ctccctcttc tcttttatgt ggtacgcaat
    12541 tatctggcac tctgtaagcc ctagatcttt taaaaaggct taaactcagc ctctgatttt
    12601 gtgggtgcaa ttcactgcac attacatatt taactatgta attgtgcatg taaaagagag
    12661 agagagttaa aatgtgtctc atcagttatg tccatagctg ttataattgc agatgtaaaa
    12721 ctgcaacaga tgaggttgtt ttgcaaaatt gaaacttacc tttctgatgg agatgagtgt
    12781 ttacgccttc atcatttggt acacatgggt acacaggtat ccatttcaaa caaaggaaat
    12841 actttctaaa taccagttct cacacacaca aaaaaccaaa taggagtttg aaataagaac
    12901 tgcaagtcta ataagatggg ggaaagggct ctaaaaatcc agtctcttct gtgacctctt
    12961 tcctctcttg gatctactgt gtggcttcag gaaaagtcat tatattttct atgttgcagt
    13021 ttaccagtca gtacagcaca gatgataaac tacctagtaa ctatatatca ttaattactg
    13081 ttagaaaagc atccctgctg ttaacgaagt gctgtaagag catcagaaga tcggtaatac
    13141 caatgcaaaa tattatccct ttaaaaataa gcaacaggaa agttgtgtat aaactttgca
    13201 tataatatgc actttcctgt ctctccaact ttcagatacg tagttgccag ctttactgaa
    13261 tggccaaagg atgcaaacca gaattatttc agatagtaca gtgtgagcca agaggataga
    13321 agcccaagca gctctaggaa agctgttcct tctggacaca gattgttgcc ctccccattc
    13381 tggttttgac aaagtaaaat gggaattttg tccaggcaca ttcatttgtt cagtaatgta
    13441 aagaaatgct gatggatacg gaaatgggga gaagtggggg cagtgggaaa tctcagagct
    13501 ctttgggttt tcttgttgtt acttttatag aaagagttaa aattcctttg caaatgtttg
    13561 agatccatag ctgaaggggt tatgtgaaaa gatcatctgc ttccctcctg actgtattaa
    13621 tgatacagta gtaacactgc ttgcagggtt gtgcttgcca aagagaagac cagcatttgg
    13681 aaaacttttc tttctttttt ttttcttttg tatctgactg tggattacag tgcaaggctt
    13741 aaaacaaaca gggctattac tctggtgttc tgtttttaat aacagtgcct gcgcttgttg
    13801 gagtaaaact gtagtaaaat ttactcttac atgtagggtg gaacaaatgt tgcccaacac
    13861 cagttttgga attaatgaag gaatggaatc ataatctaga catcggtgag gaatgcagta
    13921 cagaagaaga atcaagtaac cctgcaacta caagtcaaca agatgaaacc tgtgatgtat
    13981 aagaaacctc taccagcaac aatggtaaca cagaacttgg tgcagaaatt taaacagagg
    14041 atgggggcaa cgaatccacc acatcagcaa aacgggttgt gaaatacaac aaggtaaatc
    14101 ataagttgaa ttgagagtga attatgaaat gttgagagag acctaatgca gagaaaaatt
    14161 gctgatgtct gtctaaaaat gttaatgcag tgtaagaata gaaacgaata ctgggatgta
    14221 aggtgaactc tccaccacac agttctcatg taagtactgt gtgctgtaac aaactgtttt
    14281 gacttacgta ccaagcctat aacaggtaac atcttctgtt cattctcctc aggtgtaggg
    14341 agtatgtgta tctatgggat gggaaggggg gaggaggaat gtggcagaaa aacatgggat
    14401 cttaagatag caatatgtag gggcactgaa gaggaatctt tcacaagaca gccaattttt
    14461 tgtgtacaca ctctctcagt aatgtaagtg gctgtcttgt gatgctatct ccaggggaga
    14521 aggaaaaaga gggaaatgta cagaaacagc aaaattataa gcccccaatt aatactgaag
    14581 cctaaagttt aacatttaag gtactaattt gatttcttct gatgattgtt caagacactg
    14641 aatttgcttt cataatgcct ctcttgatcc ttcagctgaa gcaagggaaa actataatgc
    14701 agatactaag gagtctgcat tagctgtgac ctctaaggct ctcagattta tcagtcacaa
    14761 ggtagtttgc tgtgttgcag tctgaaagca tcgctgttac attggatggt ttctgctttc
    14821 aaagaggcta cttagcaaag aatgagcact tgatgcagag tcataatgca tatttattac
    14881 agctgagtat tcttgtatga attaaaagtg tgcggacctt atgcaacaaa ggatttaaat
    14941 acactttata tgccaaaatc aaagttctag aaattctgcc tcatgccatg ctaactgacg
    15001 atatggaaac tgccatcctt acttccaggt tccatgggta tgaatgactt tgctgagcat
    15061 gcccacaaat acttgtcttg gtctttggcc cttttgaaga acgaagtcag ggagtgtttt
    15121 caaagtgcca caggataggg tttataaaaa aacgttggaa actactcttt ctcagaaatg
    15181 gaccctgagg aagtagaggt gatgatggta gtgctactgc tcctttttat gctagtgtag
    15241 gcatgaagta tgtgctgcag gaggctttca tttcctcttc tttctgagta tgctgcttac
    15301 cagcatttcc tttctcagtg aggactttaa tttcttatag tttcatctct tctttcacat
    15361 cattcatcgt tatcattcaa agaaccctag tgcttcttcc acagataaag gacaaatgct
    15421 gtgacttgga ttccaccata catgtgtgta catgtattac ttgtggcaat gtctgtttcg
    15481 gaatttgctc gtatttccct tctcttcctc cttctttccc acacaagaga aaagacagga
    15541 cttggcacaa atattttaga tagtgatagg gagaaaaaat cctaatcaac atccccatac
    15601 ccagactgca gcactgctgt agggagatga tcacttctgc tattaagctg gcagttgatc
    15661 accatgacta gcagatttac atgggttgct tccccaaaag atctgtttcc ttccaaatca
    15721 attgaatagc aaatcatagc aaaatagaca aaatcctaga atgtaagaaa tgacttactg
    15781 ggtgacatta tctagctcag tactctgaca gtgacaacag gaaacgctat ttagggagaa
    15841 tatacaagcc tggctatttc cttatgtgta gtaccgagcc tagatatttc cttccatgta
    15901 gtaccctgcc agaattatcc ttaaggttgt tagaagatac atcccaacat aatcctttta
    15961 gtattcatta tggacctctt gtcaaggaat atgtctgatt ccttttagaa tatgctgatg
    16021 ccatctgcct ctgcagctgc ccatgactgc aaggtccaga catgcactac ttaccgagta
    16081 aagaaataat tttatttctg ctttacactg atctcctgct cggttcatca gatggccctt
    16141 atttctagaa gtgcagggat atggcgagca cctcacactc attattgaat aaaatctgcc
    16201 atatccctcc ccagtcgcct tctcaccaaa ttgaagagtc ccagactttt tagtttcttc
    16261 tcagatgcag atgctttatc actttgatta ttttaattgc cattctctgt actgtttcta
    16321 actccactgt gtctttcttg agacgttgtg atcagaactg tgtacagtgc taaaagatgc
    16381 agaggcacga agggcttata tattagggaa atggtacgta ttgctatctt ctcaatacca
    16441 tctcagcaag gtcaaaggta tctggtcttc tgcatatcac tgatgccagg cagccctcag
    16501 tgatggctcc aggattgctt tcctgagtcg tgacttgaac tgccagtttg agttgggcat
    16561 gtcatagacc tcttttgggt taatttccac acaccctttt ttttttttta attattttct
    16621 tattttctga agtctgtttc tctgtgttct acaagggaaa acaaatatgg cttcacccaa
    16681 gggtagaagt gtgctagaac attcccagga gtttaaatgt gtaagaattt tactgatgat
    16741 aaacatacag atgtcactca tctggacttc tcttttctcc caagtagagc catgttcaga
    16801 gttacttcac tggtgctagt tctccaggga gtttttaagt ctccaaagtg tatcaactga
    16861 ttgtttcagt cccttcagtc ttgtttcacg gattggcaat aaaaaaagtg tcacatctgt
    16921 tttgccaaac acttggaaag aataatacaa ccctcaagac agcgttgtga gcaccttatc
    16981 aagtgccctt gttaacattt tattgaaggt ttgtttaaaa tgagagctaa agtaatgtgt
    17041 aattaaagac tgtctgtttc atattccttc ataaaatact attttgtgtt caggtaggaa
    17101 atacagagca gaggaaccag tatttccctc tgagatgacc agggtttaga cacttgggtt
    17161 tctgtagtca atattatttg ttgactgctg ttagcaggag catttagaga atggtattgt
    17221 gaaagtcgag aaattgttgt cattgtactg aagtaaaggg cttagctttt cagtaggtgt
    17281 aaatcgttat tatgattatt actaaaatca ctgattctta ccaattaatg atttgttcca
    17341 aggaacattc agctgttttg ctggatgtgt tagatgggtc taacactgta aaaaattggt
    17401 ccgtggtggg ccaccccaat tatctggagc gagtgtgcac ggcggggagc tggcagggcc
    17461 actcctcctg gtgcgggctg gccccctgct tcgggatgaa tgtgcttggg aaaaaggaat
    17521 ccagcagggc aactccttct gaatgtgggc tggcccctgc gtcaggatga gttggcactt
    17581 tttgggatac aaaaggcccg gggttcgaga gagattgaga aggaggtgga tccaattatc
    17641 ttttatggtc gaccttacct ccgtagggac gcccacaaaa gtagtgcctg ccactccatt
    17701 tactctcaat gcacctcgga gctggcctcc tggtcattga acaaatgtgt aggttggtaa
    17761 gaatctgtgc ctaatctgtt ctttggtaac ctttagttct ctctctttct agcttggtat
    17821 atctctggat tttacatcta tactagatct tgtaataaac tttctagtag tttggggcgt
    17881 atatgtgtgg cttacgttcc ttctccaccc ggaatccttt gatccctgga acactggctt
    17941 tgtcttgttt tctgaaggga caaatcttct agtaaaagtt caatttcatg cactgaagac
    18001 cactgatcta tcttggctga attttaagca taaaaacaga ccagagaatg agataaaaaa
    18061 gagcatcatt tatgtgagag atgaagatat gattctttgt ctctcatttt tacaatatga
    18121 agatagaatt ttaaattgtg tctgaatatt gtgatgagtt aatatctgtg attttcattc
    18181 agaagcctag ttagtgaaga tttagatcaa ggaaatagtc atatgcagtt gttaaagcaa
    18241 ggaagttcta tctcggaaag attggattaa aatttaaaag aaagtagctt atctgtgtac
    18301 tgtaggagag attttctgtt ccaaatatct gttataatgc agctttttta tttctgtatg
    18361 atattatttt tacatattta catatagagt acagcagagt tacactagaa tagcattttt
    18421 tacttgttct ctgttgcact tctttgtcta tatgtgttct tcctacctat tgagtgtgtt
    18481 tataaagttg tagacttttc ttttcttttt tttttaattg tagtcacctg caggtaggtc
    18541 agtatctcca gtataaaatt caaagcagaa gcaggtttgc caagaaaaga aaggagaatt
    18601 ggacaagtcc ttactgcctt tcacccagga actgggaaat aaaaccctaa cgaagtctgc
    18661 tgtctcactc agagccataa agaaatcata ggacatgcat cagctttgaa gaacttaaga
    18721 gtaaacaact attacttgtg ccaaaatgag cagactatat aaagacggac aagtatttcc
    18781 tgaagtgttt gcctctctac tctcctgatt gcattaatca gaaagcttta gctttccttt
    18841 agcactgaag aaaatctaac agcagtgtga acccctaacc tgtaagagaa catccactga
    18901 tagtcttttt gccagagtac aaattatgga tttgtctaaa aatgtatcta atttatttat
    18961 tctatacagt aggcaccatg ccaggtaggc aatttgcttt cacaaatcca ttttgctgtg
    19021 ttttacttgc atttactttc tttacttttg ccacaaacat ttagggggaa aaaatgaggc
    19081 cagaatctgt aatagggatt cctgataact gcatgcttta cactcggaga atattctagg
    19141 aaattgctta taaatttgct tgaggcatta taggacaagt gcttcagtct atggaatttg
    19201 ttattgctat tttaggtgct gccaattgct tatttttaag ctgaacttat tttaagcttg
    19261 atgaatacga aatgtatttt taagtacaat ggaattgcta tggttcttgc tactgaattt
    19321 ctggtgtgtt gattgaattc tttaaataga acaggtgtta gagtaatggc ctttacaagt
    19381 taattaatct taattttaaa aggatgagct accattaagc ttaggtttat tatacatatg
    19441 tgtaaactcc aatgtgattt actgttccaa agacaaagcc attctccaaa aacaggcctt
    19501 tgcagaaact ggcattgtgg tatatgatgt aactacaata cacacactcc tggcttgaaa
    19561 acttttcctt aaatatacat acattccgtg ttatggctta ttcaagcaat tctgctgagc
    19621 atgtcagtct gaggagacac catctactta aatgtattct gctttccaca ataatctcaa
    19681 aattcctctt gcagtcatta cagcctgcat tttatttaga tgtgaagtat ttctattaca
    19741 ggtccaaaat atttctctgt acgtatgtga aaacctggag agatcttatt tacagtaaac
    19801 taagtaggag ctttttgaca tcatat
//
