# Supplementary material for: The serine/threonine kinase 33 is present and expressed in palaeognath birds but has become a unitary pseudogene in neognaths about 100 million years ago
Source: BMC Genomics. 2015 Jul 22;16(1):543. doi: 10.1186/s12864-015-1769-9 (PMC4509753; doi:10.1186/s12864-015-1769-9)
Supplement: Additional file 3: — Contains the stk33 sequences from all birds examined in this study. [file 12864_2015_1769_MOESM3_ESM.zip › Aves stk33 sequences/Neognathae/Phaethon lepturus (white-tailed tropicbird) stk33 pseudogene.gbk]

LOCUS       Ple_stk33_pseudogene_contig1         18252 bp    DNA     linear  
DEFINITION  Phaethon lepturus serine/threonine kinase 33 (stk33) pseudogene. 
SOURCE      Phaethon lepturus (white-tailed tropicbird)
  ORGANISM  Phaethon lepturus
            Eukaryota; Metazoa; Chordata; Craniata; Vertebrata; Euteleostomi;
            Archelosauria; Archosauria; Dinosauria; Saurischia; Theropoda;
            Coelurosauria; Aves; Neognathae; Pelecaniformes; Phaethontidae;
            Phaethon.
COMMENT     This record uses data from DDBJ/EMBL/GenBank entry JJRF01101648
            We downloaded the assembled contig(s)
            from the WGS project and performed a local BLASTn search with our
            genomic stk33 sequence from the African ostrich (KP072780) in order
            to identify the corresponding contig(s). We then used nucleotide
            and amino acid sequence comparison in order to identify the stk33
            exons.
FEATURES             Location/Qualifiers
     source          1..18252
                     /organism="Phaethon lepturus"
                     /mol_type="genomic DNA"
                     /db_xref="taxon:97097"
     gene            1..18252
                     /gene="serine/threonine kinase 33"
                     /note="Exons have been identified by sequence comparison
                     with the stk33 sequence from African ostrich (Struthio
                     camelus) [KP072780]. Remnant exons contain several stop
                     codons and frameshifts within the ORF coding for stk33. 3
                     Exons have been lost due to large genomic deletions."
                     /pseudogene="unitary"
     exon            1..52
                     /gene="serine/threonine kinase 33"
                     /pseudogene="unitary"
BASE COUNT     5404 a   3169 c   3538 g   6141 t
ORIGIN      
        1 actgaatgtg tgataaagta cagggtttaa ttttgatatt aaaactattc ttgggtaacg
       61 tgtattgcta actttccctg tttgccctta ataatccagt ttatccagag actacagaaa
      121 aggtcatctg agagttactt tacttaaata caacatattg gtgatatgaa atgccaattt
      181 actaaatcaa gccataaata agtccttcaa atttactgct actttttcct cttttcccat
      241 aatgtagcta tgtcctgatt gtattgcagt acaaacattc aaattctttg accaaatcta
      301 cttcataatt gtggaccttg atcctataaa gcccttacat tctttacata gaagctttgt
      361 tttgtattat tcattttaac acagatgtga tgcttttcag tcagtttatt ttggtattct
      421 aaaaacaaaa cagtgtcctt gccagggcta aaggcatgaa ggttagcttc agagtcttga
      481 ttctgttgcc atagcagttt tgtgattaag atatgtattt catttttcag aactttgata
      541 ttattcataa tatcaaccct cagtatcaat acaggcttga ggatgaaggg attgagagca
      601 gccttgccaa gaaggactgg ggggtactgg cagatgaaaa gctggacatg agctggcaat
      661 gtgtgctcgc agcccaggag gccaaccata tcctgggctg catccaaagc agcgtggcca
      721 gcagcgggag ggaggtgatt ctgcccctct gctctgctct ggtgagaccc cacctgcagt
      781 cctgcgtcca gctctggagc cctcagcaca gcaaagacat ggacctgttg gaacaggtcc
      841 agaggagagc ctcagaaatg atcagagggc tggaacacct ctcctgtgag gacaggctga
      901 gagagttggg gttgttcaac ctggaggcag aaaaggctct ggggagacct tatagcaacc
      961 ttctggtact taaagggggc ttataagaaa gacggggaca gacttttagt aggacctgtt
     1021 ggataggaca aggggcaaga gggtagattt agactagata gaaggaagaa attttttaca
     1081 gtgagggtgg tgacacattg gcacaagttg tccagagagg tagtagatgc cccatccctg
     1141 gaaacattga aagtcaggtt ggagggggct ctgagcaacc tgctctagtt gaagatgtcc
     1201 ctactcattg caggggagtt gggctaaatg acctttaaag gtcccttcga acccaaacta
     1261 ttatatgatt ctatagttct ggaaagaaaa aaagctaatt agaagatttt caaagaatca
     1321 ctaaggttgg aaaggccctt caagttcatc aagcccaacc gttaacccaa caccaccatg
     1381 ccccctaaac catgtcctga agtgccacat ccacatgttt tttgaattct cgagagatgg
     1441 tgacgtcacc acctccctgg gcagcctgtt ccaatgcttg actactctgt tggtgaagaa
     1501 atttttccta atatccagga atattttgat ttatgtaata atatcatgaa aaaggcatgt
     1561 gagaagtgag aaggtagaga agatagaatt gcatttggat attttccaac attgaaaatg
     1621 tagcagaaac attgttcctc aaaagtaagt tactcttcct aaaatgtggt attaccagag
     1681 acatggaaga tgtgaggttt tgtgttggta tggcaggggt tttaaatctc ccatctgcct
     1741 cccctagacc ctagtagcca ttaatttatt tcatgttcag tagggcttag aaaatgctta
     1801 gggtttttaa aatactaagt ggtttaaaaa gaactaggta aaaaaatgta taattattag
     1861 ttatagatag aattacagta aaaagttttt gagtgctttc caggaggatg cacaagctca
     1921 gacttgcctg atttatttct acccatgtct cttcacagtc tttttttctg attcatttgg
     1981 gaagcttcct tatctgtgca ttgctcaata aggggtatgc catctgcata ttattgtaaa
     2041 ttagtggatt catccatcta ctatcttaga tgagtatggc tttcctgcag gaatttgtta
     2101 aattgtataa atttaattct catatccctt ctggaatatt gaacaaaact cattttatga
     2161 ctgcagggtt ttaaagcaga aggggcagta aactaatata attaatcatt gtgtcattgc
     2221 tacagaataa tggactaatt ctcttcctaa tttccagtta cttatcattt taaatctcac
     2281 agggagagcc gcactgtata gcaagcaaca aggaacgacc aattaaaaaa aagtgttttg
     2341 tttcatcatc ttaagcaagt gtaatagaac cggggaagct ctcgttgtga tttatgagtt
     2401 gcatttgttc tttgagtttt cacatacggt tatatatttc actgaactgc ttcacatgga
     2461 aaaaacaatt aatttccccg tatcgacata ttttgtgcat caagtttgct tttttaaaaa
     2521 actctcaagc atacagaata attgacttga gttaaaatga acaaaacaag ccatctaaaa
     2581 ctcttttagt taacaattat tttttgtaac gtcagctgtg gaaaaaatta aaaattcctg
     2641 caattacaaa aactcagttg taatctgaga ctctgtccta atttggacca cttaaactaa
     2701 atacttatgt tttacttaca agactattta gaatacttat ttcacagctg aattcaactc
     2761 tgccattaca ggttggtgaa tatagtcttt accagctgat cattttaaat ctatctacta
     2821 cctgtcacta gtttggatgt gaaactgtgg gctctattaa atctttgcag gttcaagttt
     2881 agactggcac aataaagatg actaatacct ctgatatctc acactgggat tagaatttgg
     2941 atacttctag agagattcag gccttttctg ctggaggcaa ggggagacta tcaagaaggt
     3001 gaaggagaat ggaaaggaat taagcactag gaaaaactgg ttcagagata gctaaggaag
     3061 gagctggaaa agggcatcac tgagaagact gtctggaagc tgtgaagatg cagctgaata
     3121 cttcatgaga tgaaggaaag gcagagtggg catgcaggag ggaataggag atgcttgatg
     3181 ggaacagaga agcaagtttt ggcacacctg agataagatt cgatgggatg ggtaggacag
     3241 aagaaagaaa gaaggctatt aatatctgac aggagtgaac agaggaagaa gtcaaattgg
     3301 tagttcctgt tgctgtagag ttcagcatca tttctggcag caagctggaa agcacttaaa
     3361 ggctgagctt tcatctaaaa tttctcatta agcagaggcc cagtaatctt atctgaaagg
     3421 ttagaagaaa aatggtaaaa aaggcagcat tttttccact ggttttcata taagtacagc
     3481 taattgaact gaacctagag gacgtattga cttgaacctt tttttttccc ctcctaaaca
     3541 ggaattcaga atgaaccatt tgttactttg aagttttgtt aaactggaac aactttagtc
     3601 actgttggac ccaaattaga acctaactgt ataattaaca tgtttgaccc tctacttaaa
     3661 tgtaataaac tcaatatcag ttttggacaa cactgttttc tgtgttcctc agttcaatcc
     3721 cgctccttgt ttatcctgcc cagattcctt ccagcctcct gctttgaatc aggtggtgct
     3781 ataggtcata aaggaccttc tggtgggatg tgttggaaaa cattggcggg gcttggactg
     3841 tgtgaatagc attgctcaga gttctcattt ttggtatttc tgtattactg cttccacctt
     3901 catgacaaac ttcctgaagg atacagagag tcatttttgg tatttctgta ttactgcttc
     3961 catcttcatg acaaacttcc tgaaggatac agggaaatga ccgacctgcc tgtcagacac
     4021 tagggagaat atttctccat gttctgttgt accgttaagc cagccgactt caatgtctaa
     4081 ttgtcagagg agcactgctg tgacaagcca tttggaaaaa aagtaacagg gattgtgcgg
     4141 gttttcatct agaactgaca tcaggttttt ctttaaaact gacattttta agaaaatgct
     4201 gggagattca tatagaaatt gccatgcaag agttcatgcc agttatgttg ttagtaaact
     4261 taaacgctgt acaatcaagc tttttgagtt tggtttttat tttactctgt ctggagaaca
     4321 tggtgtcaaa tgctcatttt ttattttaag aatagtctta aaggcttgat ttctctttga
     4381 tcctaatgtt gtgttgaagg tagttcaaag ttataaggag ttgtgtattt cttaatgaaa
     4441 cgcttgtctg aaattgtact gatagcctgc tgtgaagaaa tcaatttgcc atcagcaaac
     4501 tgaatgcact tgatgctcaa tttagctcac ccaactattt cacgttcttt ccctatagta
     4561 aaacaaaagg gtcctgagaa ttaattacag cgttagcatc tgctcatggc agctttgctg
     4621 atacacttag tggaataaga tagttaaggc ggactgagat ggagtgtaaa gcttttccct
     4681 actaccattt cttatgcaat taggacaggc ctctttgttg attcctgtac atactttttc
     4741 tttttggagt acccacttgt gtctaaaatc aggaaatact gatcacatcc aaataatttg
     4801 tgtcatatca ctttttcatg gtccatattt ctatgaacgt tgttggctgc acagtgcagt
     4861 gttgtttatt ggaatgctgg taataacatt tcttccttta aactaaattc caaacttttg
     4921 tgggatcagt agatgaatga ggagtttgct gagattgcag gttcctgaga ttcctgatgt
     4981 tgaagctcat attagcataa ttccaacctg ctgtgccaag tacactgtgg agcaaccttg
     5041 aatgccggac aagcgtactt ctgtgttgtg caaaacgtgc tttgacagtt tcatctttat
     5101 taacattaaa aatgttagta tgctaagatg ccagtctaaa ctgaggtttt attgtgctaa
     5161 atgtagactg cagaagacca taaaatattg gtaattttag gattttgtta ttctatattt
     5221 ttgtatttga atgcatattg aggtaaataa aagtcactca cttgagctag aagagggatc
     5281 aggtccggta ctttttgtct aggctttttg gttttgctga aacatcacaa agtataaatt
     5341 accttggaat acctgagaaa acatgctctc tcaaacccaa gagattttaa ttatttgtaa
     5401 attctctata atttctgtca tgttggattt gaaatgtgtt catccatatc attgtatttt
     5461 ggagaggatc atcttagatt tctgtaggag agtacctgaa atttgtcatg tcttgtcatg
     5521 aatgatagtg gtgccagtaa tggtagtagg gttagtcctg tttgcactgg agaacaattt
     5581 ctgttcatgt acttacaata aaaaaactaa gtttggtgaa gtaagaacag gttcgttgtc
     5641 cttagtaatt tgaaagaaga aaattatgac cagaactatg ggaaatttta aaagttttta
     5701 atatttattg atttatattt tctgacaagc tgcaagcaca aatgggaaaa ttgtgtttgc
     5761 aggtctgaag atgtaatata tcctttaagc ctttagaaaa tttgcacgct gcccattagt
     5821 tgcttgtggg ttttgaatga taagtgatta tacaaagaaa cacaatctaa gctttcatta
     5881 gatcatcctt tttcttcttg aagacatttg aatattcttt atgatataat ttgttaattt
     5941 tattcttttc tatatatatg cacaacatta tcattaatgc ttcagctttt atattggata
     6001 acgttcctaa tttatgtcca ttatgttgcc atataccaaa tgtttttacc ctcttaactc
     6061 ataaaaaaat tcttgaagca gcatctggca ctggtcagat gcagtgataa ttaagactga
     6121 agtgaaaaga aaaatatcta aattatgtat ttcataaatt aatgctctta taaaactgta
     6181 gtaacgtagt gtgacattta atatgcatgt ctgcatatct tgttccttct atccactaaa
     6241 attttaacta aaggttgaaa gaaggtgtct ttgctcccta tttgcctagc aattgaaaag
     6301 catttctcta ttttgtatat acgctttatt acaacatcac atgacatgaa atttaaactc
     6361 tacacatgtg taacagtttt tgaaagaact tgtggtttgc tactcttcca gaacaaacac
     6421 atcctctaaa taacagccat tttggtcaat atttggatga ttcctgagta tgtttgaaga
     6481 aacccttcaa aataatatag gtggtaatat accacctatg tgtatagtgg tgatatatat
     6541 tagtaataat agatggtgta agtgaaataa aaacacaact aagctaccaa taaccctggt
     6601 aataaaagaa cagcccatct ggccctcaga gctgggctgt gcactcccat ccttttctgt
     6661 ttgttaataa tgcacggcag ttgtgcaaac agggaggtaa cagccttaaa actaagaaat
     6721 tgctttttcg aaaaaatgga ttaattgtgc ttcatcccca agtctgagag agtagtaggg
     6781 aagtattact gaaatcaaca gtttactgaa accattgtac ttttctccct tcaatttgaa
     6841 catatttaat tggcaaatgt cataaatacg cggtttataa aggatctgtc atttttgtta
     6901 tttaagcttc ttaaacattt aacacataca tggaatgtta catgttgtta gccaaaatat
     6961 ttgacctatt acatttagaa aatgctgttg tccttcagaa agcagacttt cttatattat
     7021 tgtttcatga aaatggttta gtataatgaa atgttttagc tgttaccttt cttttcatta
     7081 tataagtatt ttccattgtg tacaagtaga aagagtatgt tgaacttgaa aaaaatcttt
     7141 atactttgtt attccattta tttaattatt tattgttttg tatttactta ggccatcttg
     7201 attaggaaaa aagtcttgta tttctttata aaaatctgat ggttatttat taaaattgct
     7261 ggtgagaatg tttgtgattc ctttagatac gaatagacac ttaggtgaat tgaaaactag
     7321 ttttttttat gttttttttt aaatacagct ccaagcaagc tttatatttc atatgttgtt
     7381 tagcaatatt gaggggaggg aaaaaataga aacatgtttt atcactctag aatttttacg
     7441 gcacattgta attgttacct tgaaaatgct caggatacat tcacataagc tgtaagactt
     7501 caaaactatt ttttttaatg ttagatttgc tccaagaggt gtgcaaaatc ttgtgatctt
     7561 tattccttct atttatgtga gaaacaagtg tcagaaagaa gtactgcttt ttttgaatac
     7621 ttcaacaaaa aagaaataga aaattgcatg taatgtcttc tgtgctttca atttcataag
     7681 aaggaaatca atttagtaat tttttctttg ttgtgggaaa agcattcctg atagcctaat
     7741 atttcgtaca gttgggagga aaaattgtaa gttttgtaca ctgcttacta attcctctag
     7801 gctttgaaaa gttttcacct ggagaagcag catattttct gtctagcatt ttttattaca
     7861 ggtgctaatt agtgatagtt aacatatgat ggtgttacat attaatactc agaaaagcag
     7921 ccaggagctc caagagcaat tggatccgtc actgagatta gggatgcctg ctcccagaag
     7981 gtctcagcaa aataccaaat acataaatgg tattgaaaca gcatatagct atcattaggg
     8041 taatttattt atatatagtg ctaaatatga aaaatgaaag gagtaaaagt cttaacagag
     8101 aatggtagga agggagattt tatttaataa ataatttgtt atttcaggag cacagggtat
     8161 tgattgcttc cttcttcctg tggtccatta tagttaattt ggtaaattca gttaatttct
     8221 gcaacagatt gatctatttg ttgtgggatt tgagaaatgt tgtctgacct gtagagtata
     8281 ttttagcatg tggattaaat tgtcctgtgg attttttcaa agtaagcatc ctttgtgtgg
     8341 ttccctgcaa ctgcacggaa ttgaacttga tgattcagat agtcccaggt ataagctcca
     8401 atgaagggat gaggggacta ttatctttac ccatgtttga cgtcagtaaa atatggaata
     8461 ttttgctgca agtagctcct attccgtagt ttatttttca aaccatgtca ttttcatgat
     8521 tgactcttta gtgtacttta tttatctctg tggcaaagag attcttcttt cacagaatca
     8581 ctaggttgga aaggaccttc aagatcatca agtccaacca ttaatccagg tccaggtaga
     8641 caacatccac agcctttccc tcatccctca cccacatggg tcacctggtc atagaaggag
     8701 atcaggttgg tcaagcagga cctgcccttc atgaacccat gctggctggg cctgatccct
     8761 tggttgtcct gcagatgccc tgtgagcact ctcaagacca accgctccat aatcttccct
     8821 ggtacagagg tcaggctgac aggcctgtag ttcccaggat cctccttcca gcctttcttg
     8881 tagaaggggg tcacattggc aagcctccag tcttctggga cctcccctgt taaccaggac
     8941 tgctgataaa tgatggagag tggcttggca cattgtagtt gatttgaaag ttcttcattg
     9001 cttgcctttc cttaatctat gatacctaga tgcatcaaat tgtaagcctc tccttttatg
     9061 atactagaag gttttcaaat ccaccttaag atacttcagg aatttaacct gtgtgtattt
     9121 aaaaaaaaag aaattcagga gaggtccttc tttcaaataa cactctctct gttgaccatg
     9181 gctggccaca cagggcaatt gcacccataa caaaaaacat ctcctttctg ctgttctcat
     9241 gctagtccag ctcatacatt tgacaggtgt taaatctttt tgataaatat tcatcaagta
     9301 atagattata aagtcaggct gaagttatta tttatgaggt tacagggcag acgctgattc
     9361 tttcatgctc ctgtacctgc taccaaaaga ccaagcaaaa tgacattcct ttcttgtcta
     9421 gttttgtttt gtttgctgtt ttttgctgaa acaatatgtg ttttcatctg cttccttatc
     9481 caaggctgaa aagtcttgat ttgaacttgt ctaatttctc acatgttttt agcatgtaat
     9541 ctttttgata aatattcatc aagtaataga ttataaagtc aggctgaagt tattatttat
     9601 gaggttacag ggcagacgct gattctttca tgctcctgta cctgctacca aaagaccaag
     9661 caaaatgaca ttcctttctt gtctagtttt gttttgtttg ctgttttttg ctgaaacaat
     9721 atgtgttttc atctgcttcc ttatccaagg ctgaaaagtc ttgaacttgt ctaatttctc
     9781 acatgttgtt agcatgtagg tgtaggaatg ttatataggt tttctttgac atgatttgtc
     9841 ttttcatcta ctgttggcca agccagaagt ttagagggaa ggtatgatat tagaacaaat
     9901 ctttaataaa ccatcccaac aagtgcatac agtttattgg agactatttc attgccacag
     9961 gccaatgccc aagataatta tttatgtaag aaggcacctt tttcttacgt ctcttacttc
    10021 acttatttta gtcttttaac tatggaaaca atttcttatt cattatatag caatctgtgc
    10081 aatatttctg aaatagtttg tgttgcttct gaaaagattt taggggtctt cagattgcag
    10141 aaatgtggaa caagtgcatt aaatttaatg gtaggcaatc tttaagaagg aatatagaaa
    10201 gttgtatggc ttgggcaaag taaagtaatt ttaagaatta actttcagtc ttgacatttc
    10261 tattcagtaa atacaatctt acagcagtac atataattca catacccctg tttgtattct
    10321 taaattttga tagatttcag ggttttatga ctgttcaaat tgcatgttga tggcagtata
    10381 aaaatgaatg acacttcatt tagtaccact gagttttcat tttgaagaaa gatcgaagta
    10441 aaatgcatga atgtgatata cttggaaaga tcctagaagc agttttctgt actcttcttt
    10501 ttccccttcc aatgtttgaa attatacttg atattgtaaa gttttctgca taaagtattt
    10561 agcttagcat gtgtttgtgt gcacgcaacc atgtgtgttc ctgtaaactt ttgtatttaa
    10621 tgtaaagaaa aattggtacc ctcccagatc atgataacaa agcatggaat tgaggaatac
    10681 atacatttga ttatgtcaga aaaccaaaca caaaagaaca gtgatgaaaa caagacaaca
    10741 aggttaacgt aacttctagg cagaaaggca tatttggttg cttagctttt tcctcctctt
    10801 aatataaata ctttgtttgt gaccttgcat taaaatctgc cttactgtca tctaagaaat
    10861 ctttctgtaa tttacaatta atttttaatt agtgctacct tcagtgcatt ttttacagac
    10921 acagtaaaat ctgtaattga ttttaatttt agaatttatt ttaaatacat aatgatatag
    10981 ctgtttacct atgtaatata tgtactagta tgtatcttca tgcagtgcag aatacttttt
    11041 tggcaggcac atatttaact gatatttgac tttatttttt aattataaac tttatataac
    11101 ttttaaaatt cagatatttg aattgtattg aatggctgaa ctgttttgat cagtatcaga
    11161 caggtgtaag gctagtttta caggttaagg tagttttata catgttaata gaattttcat
    11221 ttttaaagct ttaatactga gaatacaaag tattagtaca cagaatgcca agagattttc
    11281 tgcaataatg tctaaatcaa tttgtctttt atatttagta gatatagtat attatagttt
    11341 tatatttaaa attttatatt taagtagata aattgaattg gaaaaatgtt gaactggatg
    11401 ccatgacttg caaattgatt cctatctcag tggtaaaatc agtaaacact tgatcttaaa
    11461 ggaagaaata ttgatgattt ctgaacataa attctaacat gtctttgtac gatggcctcc
    11521 acttttcagc tgaggttaca gtattttttt ataaaggaga ggttggccct atctaggcta
    11581 ttaaagaaat aaaaatgtag aataaagatg ccaccttgtg ggtgaaataa acgatgcagt
    11641 agacatgatt caaaatgact tgtttaacaa atagattcta tgtatttgtg actggctgct
    11701 agaatttgag cttgtatttt cttaaatatt ttcaattatt ttgggggttt atgttcggta
    11761 attttgtatg aaggatctaa gtaactgcag ttggaccatt ctggtgttaa gtgttaactg
    11821 actgctaaag atcgcacaat gtaatttcat tcacgctcct aatcaccata taattttgca
    11881 attgaattca atgtattgtt cttaacgtat tgaaacacaa tttcaatgca atcatcctaa
    11941 cctgagtgga tactcagaat taatggtttt gtagatattc cctgtatgaa aacagaatgg
    12001 tgatgcatta atgttcctgt gctggaattc ttctcactac atacccgggt taacatgtta
    12061 catgtattca tttgtttctc ttagttgcac atcatggatt tcttacagca gtcagtgaaa
    12121 taccggatgt ctacagacct tggtgctatg gttttgaatg acctttgtct tgggcaagtt
    12181 tatatatggt gttctggact ttgaggacat catttgaggt tttttttcct cgttcactgg
    12241 taacatcctc tcatagctgc tgtatatggg gaacacaatt gagagaaatt atatcaatac
    12301 ttcaaaaatc tggacgagca gactctggct gagtcaattc acaagagctc tcaactgaag
    12361 gcagtagtga cgcttggtat ccatgccaca gtccagctgg gtaccagaaa ttccccaagc
    12421 agtttcagat agaaatctga tctcccttcc tgtcagaagt attgtgtagt gttcctgtag
    12481 tctgtttgta cggcttccac ggagcgagag agggatgtga agtgtttcag gtgaaagact
    12541 ccagataaaa cctatgccat tctggccatt ttacctgagt ttatttttcc tctttattct
    12601 tgcatggatt cttggagact cattcatttt ggtcttttac tttgtaaaag ctacatttgc
    12661 tgttcagccc aggtttattg catgagaatc tcataacaaa ctcttcaaga taaactgaga
    12721 atttgcattc atctgcctcc agacaagtac ttacctcccc gtgagagtgt ctaagctgga
    12781 gaaggctgct ttccgaatta ccactttctg ctttgcccct tcatatattc caagatgtgc
    12841 agagcaagac ccagcctctc ccgaagcatc catttccata aaaacctgat gtgtgtatgg
    12901 gaaagcagcc atgacacagt ccagttcctg atgtaaatta ccaaagaatc aggacttcat
    12961 ggtgcacagt agggagaact tgcccctcag tttggctaca atctaactgg taaatgcatt
    13021 tttatcatag tagcattttt ctgtgatttt tttgttgtcc agatgtcagt gagagagatc
    13081 cagaaatata tgataaaatt cttttcatct tagtcaaata aataaagtac tctacatttc
    13141 tagtggacca taaagtaata gacttgtgcc aaacaggtaa taggtcccta gcttgatgtg
    13201 tttataatct cagtgcacaa aggaaaaaac aaagttctac atgaacacag cacgcgataa
    13261 agcagggtct tgtgatggca cttctaatat ttcagggaat ggctagccag acattttctg
    13321 gaaagaggct gcaatgtttt gatattattc ttcagcttac agtcttcaaa cgaggtctta
    13381 ttgataacat tctttccaag gttattttga tgtagatttt tttttttctt ttaccttaga
    13441 cattttatgc ctaagactgc attccatata aaatgcattt tgcacatcag tatctactgg
    13501 aaaccacact gctaagctcg atgagcctct aaaagaagac ttaaaaattt ccagggtcag
    13561 tcatgggatg gggggaaaaa agttgttaaa gctgctttct ttagccatgg cttcaaataa
    13621 aacaaaagta gtacttggtc tttctgctta tttgaagcat ctatgagcaa catagtgttc
    13681 ctttggcttt gggttcagtt cttgctgatt tgtctgtagg tttggggagc gttgttaatg
    13741 taacctatgt aaatacctta ctttcccaat actaactttg gttcagatta ggcaaaggca
    13801 atttctgtcc gcttcctttt gtatggacca ctggagtgat gtggatggga gttctgctgt
    13861 gcagctgagc aagtcatggc tgccaattac tttctccgtg cctggcatct caggttattt
    13921 tataaaggac cggttttact tctaggcaag agatggagtt agaccttctt tatttggtag
    13981 ctggaaaggc agcgtaattc ccggcaccgg ctcacagctc tgaagcccgt gaaccgcggg
    14041 gcgggctgca gcggccgtgg tagcacaggc tcccccccgc gctgagcagg gctgagccgc
    14101 tcgggcgcgc tgcctccggt ctctgccggg ggctgagagt agtgtggtgg ctcttcttgg
    14161 ctgatactga ccatcaaagg tcaggtatta aaacccctct attgcagcac agtaaaagaa
    14221 cccaccttag tctgaagatc ttttagactc ttgtctgtta tgctttaagt taaccggttt
    14281 gtgtaccctt aggaaataaa tgatcacatt agaatcatcc aagaagccag gtgaatactt
    14341 gtaactgtca gatgcagctt ttttgtatac ggttgtgcac atctttttaa gcacgccaag
    14401 ctctgcttca taaccccttg accttttatt aatacggtgt ttaggtatat ttaaacacta
    14461 aagtagtgca ggaaattaac actgaattta atggttcaaa atttatttct gcagctatct
    14521 gttcctaatg ccctgtaaga gtgcctctgt ttcgaaaggt ttgtctttcc tgtggcagct
    14581 gagtattctg tacttgatac ttctttgcac tctgctcaga aattacaggg tgtactaaac
    14641 atactctgaa attaattcaa acttttaaaa cttattatgt ctgggagaga cagatttaag
    14701 attactgagg tttctggttg aagtatttca agcagaaatc catactccat taggttttgt
    14761 aacattatgt gaccttaatt ttccaggtat tttgcccttc aaattgaaga tagtatttta
    14821 atactattta agtctcctga agagccttgt aatatgatag gcttaagttg tgaaacattt
    14881 gaacaaaatg aaagataaaa aagtaattta ggattttgta ttttttttat gtatagcaac
    14941 ataaagatac gcatcaaata gtaaattgaa ataggtgata aaagtttttt tctgggtgca
    15001 tttatcagtg aaattatgtg tacatttagt cagacgtatt tcttatatga aggtctttct
    15061 ttgcatttga ttattttagg caaagccatt cccagtgctt tgaacttagg ggtttgtcct
    15121 ttacatcgtg gtgtacttca agtaaaattc tatctgggca acggctgtag gatcccatct
    15181 caggagatga agtagaatta cagagctatg cttacttgtt ggggaaaaag ctgaagaatt
    15241 attattttaa aatattttag aaaaagatag gggaaaaaca tgttttctta ttaataaaag
    15301 tgatagtgtc tttcagtaat gttaaatctg aggtaatgaa aattatcagc agctactgtt
    15361 gtgcacagct ccataatacg ttagaactgg acctaataaa ctgcagcagt agcttctgat
    15421 gttttactcc ctctaatgta acccttgagc cgtcagatag ctgtgccata tgacagatgc
    15481 aaaaccgcgt cacttttgaa caatcttgaa aaaagtagga acagtatgta attgaagtgt
    15541 aacagcactt atgctggctg tgcaattata tatattcaca tgtatatttg tactttttgt
    15601 aagtgtgtta tcttgatggt taccctaggc gttgtttttt tgtctaaaaa ttatgtttta
    15661 ttcatataca gcaaaagtgt caattgctag gttttctgta actgtctaca acactggttg
    15721 ttactatata ctgtaacaac ttagcataga ttgccttatt taaagatttt cattattctg
    15781 ctgataaaac caaaatatta tttaatggaa tgtccttttt gcaggcttgc atgctgataa
    15841 ctgcctagca gattatatgg atgttacaat gtcaaacaga atcacctgag atgtgagtat
    15901 taatactgag acatttttca tccacagctt caggttggac attctagttg ctgagtacag
    15961 gaaggaattt aaaacacaac tcagcaggca acaattactt acattttgct tgtctgtact
    16021 gttgctttct tgttcttgac tgccaaactt tgaagttttc ccatgtattt cattagttgt
    16081 ttcctagtcc cttgggcttt gctgcatatt tggtatgctt ctctgatagt ttcaaatgta
    16141 gcggtgggta gtggctacta aatttggtct tactggctgg tccggttttg gtggagtcag
    16201 aataaattcc ttttgctgac aaaacttcca attctgcttt tcaagcatca caggctgcct
    16261 tggcacttgg tgagtgtgaa cattcactct attcctgcca aacttggagg aggacaactg
    16321 tgagtgcaga aaggcagcca gaaatcttga atcagagctg tgaaaaatta agttcccttt
    16381 tgactgtgct tctggacctt attttgccaa aaactaccaa cttgacctct gctttattaa
    16441 attttactaa ctagtaactg caagtaataa taaaaaaaaa tgttccaagt taataaagat
    16501 tgcgtattca ctgatttttt tttgtttcgg ttagaaagct gtgaagtttc atgtctactt
    16561 tactaacgca gagtaattaa tcgagcatcc tatcactctg aaatacggag agcaagggtt
    16621 tagcaagatt gcagaaagga aactgcaatc aaaatatgaa aaggttaaaa acataaacaa
    16681 attttcagtg tttgtggagt taaggaagca tctttgtcag atatctagaa gtatggagtt
    16741 cataccataa aatatcaact tacttacttt cttagaattt ttctgagaca gaatttttgt
    16801 aatcccatta gtctttattg agacaagctt ctgcctgagt ttgtaaggac gaatatgttt
    16861 ttacatttta tcatcactaa taaccaacta aatttgtggc cactgtttct gccatttaca
    16921 gaatcacttc acagtgtcat gtcaactgta atggtggtat caacagtgtt gtgatctctg
    16981 gtgtcttgca tggtaaacac tgtacggcgt tcttaaatga aaccaaactt tcatgttctt
    17041 cactttacac tcacaggtaa aaataattct tctggtaaaa tacagggcaa gattgtttct
    17101 gtttaggatt ttacaagtga agaacaaaac tcagttttaa ctttaaagta atgacatggt
    17161 cttgtccttt taattgaaag aaagggtcct ttgcctgtga aaattaaatc cgccacagtt
    17221 cgtagttgct tttcaaactt gtcaacctga cagtgaaatt gtgtaatctg gtaatagcat
    17281 gcctgaggct tattgcaatt ttttgggcag tggtatcagc agatgatgtg ctctgttgat
    17341 tttaatctct taaggtttga ttctgagccc actgacctgg gtgtaaatgc agagtaactt
    17401 cattgacttc actggaatta ccataaacat ctcagtgtaa atgaaatccg aatttattta
    17461 attgcattta tggttccact ataggctctt cagaagtcac caaagaaaga tatggatgac
    17521 ttttcccatc tcttcgtgac agctttctta ttcaaatagc attcgtctct gaccagttgt
    17581 taaaattgtc atgtatctgt ctgcgggttt gtactgatga ctcaaggttg ttgtgctaaa
    17641 tgcacacgcc agttggcttt tcattgtctt acagccagtt tgagttgctt taaggttcct
    17701 gcagcttgtc acatgaattt ccctttattc atgagcttcc acactgactt tatagtcagt
    17761 ttgaaactga tataaatata tcttagtgca tgtggatgga tggagtaatt ggacacgttc
    17821 tagaatactt tttggtaagt ggctatgtgg tgggtttgac cttggctaga ttccaggtgc
    17881 ccaccaaagc tgctctatcg ctccccctcc tcagctggac aggggagaga aaaagtacag
    17941 cgagaagctt atgggtttag ataaggatag ggagagacca ttcagcagtc atcatcatgg
    18001 gcaaaacaga ctcaacttgg ggaaattagt ttaatttatt gccaaatcaa aatcagagta
    18061 gaataataag aaataaggcc aaatcttaaa acaccttccc ccacccctcc cttcttccca
    18121 ggctcaattt tgctcacaat ttctccacca tctccctccc aagaggcaca ggagaacggg
    18181 aatgggggtt gcggtcagtt catcacacgt tgtctctgtc gctccttcct cctcaaggga
    18241 aggactcacg ct
//
LOCUS       Ple_stk33_pseudogene_contig2        40685 bp    DNA     linear   
DEFINITION  Phaethon lepturus serine/threonine kinase 33 (stk33) pseudogene.
SOURCE      Phaethon lepturus (white-tailed tropicbird)
  ORGANISM  Phaethon lepturus
            Eukaryota; Metazoa; Chordata; Craniata; Vertebrata; Euteleostomi;
            Archelosauria; Archosauria; Dinosauria; Saurischia; Theropoda;
            Coelurosauria; Aves; Neognathae; Pelecaniformes; Phaethontidae;
            Phaethon.
COMMENT     This record uses data from DDBJ/EMBL/GenBank entry JJRF01101647
            We downloaded the assembled contig(s)
            from the WGS project and performed a local BLASTn search with our
            genomic stk33 sequence from the African ostrich (KP072780) in order
            to identify the corresponding contig(s). We then used nucleotide
            and amino acid sequence comparison in order to identify the stk33
            exons.
FEATURES             Location/Qualifiers
     source          1..40685
                     /organism="Phaethon lepturus"
                     /mol_type="genomic DNA"
                     /db_xref="taxon:97097"
     gene            1..40685
                     /gene="serine/threonine kinase 33"
                     /note="Exons have been identified by sequence comparison
                     with the stk33 sequence from African ostrich (Struthio
                     camelus) [KP072780]. Remnant exons contain several stop
                     codons and frameshifts within the ORF coding for stk33. 3
                     Exons have been lost due to large genomic deletions."
                     /pseudogene="unitary"
     exon            6232..6596
                     /gene="serine/threonine kinase 33"
                     /note="frameshift and 1 stop codon within the ORF for
                     stk33"
                     /pseudogene="unitary"
     exon            10425..10538
                     /gene="serine/threonine kinase 33"
                     /note="3 stop codons within the ORF for stk33"
                     /pseudogene="unitary"
     exon            11820..11924
                     /gene="serine/threonine kinase 33"
                     /pseudogene="unitary"
     exon            13740..13875
                     /gene="serine/threonine kinase 33"
                     /pseudogene="unitary"
     exon            14966..15054
                     /gene="serine/threonine kinase 33"
                     /pseudogene="unitary"
     exon            23663..23738
                     /gene="serine/threonine kinase 33"
                     /pseudogene="unitary"
     exon            28392..28462
                     /gene="serine/threonine kinase 33"
                     /pseudogene="unitary"
     exon            36157..36398
                     /gene="serine/threonine kinase 33"
                     /note="frameshifts and 9 stop codons within the ORF for
                     stk33"
                     /pseudogene="unitary"
     exon            38351..38434
                     /gene="serine/threonine kinase 33"
                     /pseudogene="unitary"
     exon            39412..40685
                     /gene="serine/threonine kinase 33"
                     /note="frameshifts and 1 stop codon within the ORF for
                     stk33"
                     /pseudogene="unitary"
BASE COUNT    11550 a   7847 c   8178 g  13110 t
ORIGIN      
        1 cgctcttccc ttgctccaat gtggggtccc tcccatgaga gacagttttc cacaaacttc
       61 tccaaaatga gtccttccca caggctgcag ttctttataa actgctgcag cctcgtccct
      121 tccacggggt gccgtccttc aggaacagac tgctccacgg ggtcacaagt tcacctgctc
      181 cagcctgggc tcctctatct actggagctt gctccagtgc gggcctccca tcgggtcacg
      241 gtttccaggc atccacctgc tccggtgtgg ggtcctccac tggcagcagt tggagatctg
      301 ctccaccatg gacctccatg ggctgcaggg ggacagcctg cctcaccttg gtcttcacga
      361 cgggctgcag gggcatctct gctccggcgc ctggagcacc tcctgcccct ccttcttcac
      421 tggcctgggt gtctgcaggg ttgctttcac atcctcattc ctctccccgg ctgcaattgc
      481 tgtgtgccct tttttttccc cttcttaaat ctgttatccc agagatgcta ccaccacctg
      541 tgacgggctc ggccttggcc accagtgggt ctgtcttgca gccagctggc actggccctg
      601 ttgggcacag gggaagctgc tagcagcttc tcgcagaggc cacccctgca gcccccacca
      661 cttccaaaac cttgccatgc aaatccaaca caggccgtaa ataaaataaa ctattgaaat
      721 ttaggattta atcctgcagt ctttttttcc acctctggca ctgtcaatgg gagatctgtc
      781 ttcatagcag ggactaaggc attaggcttg tacagaactg agatgtagct tggtcatagc
      841 atattttata gcacagatgt cttcagtggc acagatgtga aaggctgatg tttagtgaag
      901 actgcttctt aatgctagaa gcttgctttt cagacttgta agccaaacgc ttgacagcgg
      961 acgcttcagt agtttgattt ttttattaat gtgataagac cagttaattt gatgctgagc
     1021 ctgatgtgct ttttttcctc ctttacttta ctgaccaatg aaaattaatg ggaatcctgt
     1081 gcctgtttgt tacctgtgct tctcaaaata tcccatttca gtattttaaa attttgaata
     1141 aaagatgcta atcgatgaag gtcagagata tctgtgttaa taactactaa ctgttactca
     1201 taattatgta taagtatttc taaggacctg aacactggca tatttagagt tagatcacca
     1261 aaatatttga tgtatattca tggtcagtgc tacatcacag tttttctagg tgtttaagtt
     1321 atggaggaga gcttaagatc tcattctgtt gagtatgggg agacatgtct tcctcaagag
     1381 tagtgtttgt cgtgcagaaa gggatgtgtc ttttggtcct ttttgttccc agggcttcag
     1441 ctgcaggaca gccctgagcc attccctcaa agaactgagg aggtcttcac cttcctttaa
     1501 ctcatggccg aaagaggagg catggtgcgc actgtttaca gtcacaacag aagagctggc
     1561 ggagtctgtc ctgattccca atgagcctaa aatgtctata ctcttcaggg agagcgcaag
     1621 atgtgcactt gggtctgccg gcggcagtgg ggctcgtgtc ccccatggcc tgcctgtgtg
     1681 gctgtgcagg acacagcagc ctgctgcttg ggctcccaag ggcgaaagcg ctcctacggg
     1741 aaggctttgg gtgctctctg agcgtccata gctgagcagc taccagggcc ggccgcactg
     1801 gaaatgtgat ttgcgttgag atacaaggta acttttgagg tgtttttttc ctggcagaag
     1861 tgtggcagct gggggcatgt gtgaaagcag aattttaggc gtgttcggcc tttgagcgcc
     1921 tgcaacacgt ggcagggaag gtcacctcta cctgctgcct catttccttt gtgtatctgg
     1981 cccttagtgg ctgcagagcg aaacaaacag ctcagtctgg aggagaaagt atctagaagt
     2041 gtttgaccta accggtggct ttacctttgt ttgcactgcc tagttatttt tcttattctg
     2101 tcactgaggg aaggggtgac aatgtatcct agcacttctg gtctcagcac ggacaaaaac
     2161 tgatgcgaca gttaaagctg gagcgtaatg ctgcgtggga aaggcctgac tgtgtgagtc
     2221 cctgggaaag gctccacgtg ctttctagga attcacccct cagctctcta ggagttcaca
     2281 ctgggctttc taggaacccc caccttctac tttctaggta tatttcctca tcactctcca
     2341 ggattgtttc ccacctgctt tctgggaatt ttccctatgc tggccagtaa ttgtccatgt
     2401 gccttccaga aattccctct ttcatttcca ggaatcaccc tgtgctttcc aggaatcctc
     2461 cctgtcccct ttctaggaat tttacctctt gcattttggg aattttcttt ctgctttctg
     2521 agaaatctcc cctccaggtg ggaattctcc aggggttttg ttgatttttc tctctgtcct
     2581 ttgtaggaat taaccttgtg ctttttagaa aattttcctt gtgctttcta ggaattcccc
     2641 tctgccttct agatattttc tctgtgctgt cgagttattt tctcctgtaa atacaataaa
     2701 tttcccctcc actttccaag acattttcta tgtgttttgt agaaattttc cacatgtgtc
     2761 tgaggaatta cccctcttat ttctaagaat ttatctgggt ctttcttgga attcaccatt
     2821 cactttctgg taatgacatg gttttcgttt aaactgaagg taaaaacata ctccttgtga
     2881 agggttatgt atttatttat taactaatag gatcaactat ttttatcttt tatattgagg
     2941 cctttttgtt ttgagccttt atttttctgg aagagggtac gatcagtttt aacctttctt
     3001 tctaaagaat ggtgcactgt cagtttttgg gaaaaactac ataacatgaa aagattttca
     3061 ctactttatt agagcagttt gtagtaagct atgtgtaggc agagaccgtc atcttgcttt
     3121 tgtatgcaca tagtgccaga tgcaatgagc tcctggccct gcttttgtgt attctaggtg
     3181 ttgctctttt ataaggaaaa ttgctggagg aagcaacaga attaattcat agctcttgca
     3241 ctacttgtct tcctgtacaa attattcttc atgtattaaa tttttacaac attaattgtg
     3301 ataagtggca ttatctcaat ttaacagata aggataattg tagcaggagg tgatgtaact
     3361 tctcagatcc caaaggaggt gctgctatgt ctgaaagaag atttaattcc tgactcggtt
     3421 tagaagcaga tatgcctaaa gtagaaacaa gtaatcagta aggcttaaat cccagcattc
     3481 tcatttgttt tgtttttaat caagttcagg tattgcagat gctaaaaatc atagtggaat
     3541 tgaaatagaa gacgacctgg gatgttagat tctgatatat gggccaagta gctcctctct
     3601 ttcaacacca taaagttgaa agtgggaatt cctagtgtgt gaccattctt cattcacgat
     3661 ggacacggtg tctattagtg tatccgccct gaccagtaac aactaaatat actgttgtga
     3721 gcttgcattc cctttggatc cctcgccgtt gtaactttga tcaaaagcac ctaaaaatgc
     3781 ttctgggttg ggaagaaaaa taacttcaaa ttgctttttg atcatactgt tcattcacaa
     3841 cggaaaagaa agcaagctgc aaatatgtca gggaagtgct tctaggtgcc taatgctgtc
     3901 acttcctccc ctgctaattc cctgtttgta tcacatgcgt attatactgt ccctgtttat
     3961 taaaaacaaa gcaaatatta atctgctcct cctgtacagc ttttaattgt ctaaaatgtg
     4021 catttgtcct agttacttag agtggttaag gatgataatt cactgctgga gcatttgaga
     4081 ttttgggtat ttgttaccaa aggatatcta acaaccgtat tgtgtattcc agagtgctct
     4141 ctattcttac tctatgctgg attcctctca gccactctaa tttttatcta tccatagggc
     4201 tgtctgccat gctatctgct cattctttaa ttggttaatt aaatctgttg ttacagtttc
     4261 tagtttaagt gattaataaa acattgcaaa atactctgtt aggtgcacac agaggttgtg
     4321 gtagggtttg cctcacgcct tgtcctccgg tactggcacc cataaggatc tgaggaaggc
     4381 ctcatgactc tcaggaggtg attaaagtat tgagaatagg aagtcactag caaaagctga
     4441 cgtaggagca cggttctttt ctttttttct attggcagta gtttgattta aagcagctgc
     4501 agctccctca tttatttatt tatttagaac ggatctttta gtaatagtac tttcttgtgg
     4561 ctagatgaag agttcacaaa gatttttttt tttctggaaa agtaatccct cctttttctt
     4621 gcatagtttt attgataaca ttaagacatg tatccttcag tttatcgatt tgtcaacaga
     4681 agactttact cagttcagaa ttttttaacg caaaactttt gtccagaaca aaatgtaaaa
     4741 taaattaaag attctagcct tttttaatat tttcagaata tcttcaagag aataaaaata
     4801 tttctaccta tcattaaact tatctcttct ttgtgttagt tatcacattt tttttcctgg
     4861 taagtttcag agaatcaaat actgtgataa ttttatcata ttacagttaa aaatttctta
     4921 gatggtagga gtaagagtac taatattatc agagacttaa atatggaaat tagggtatta
     4981 atcacatttc atgtacattg cagaatgtag gctattgagt gagattagaa gctatctctc
     5041 attagaaaag cactatatct gaaaagtaca ttctctaaag tggtttttgc ccgcatataa
     5101 ggaatttgta ctattgtttt ctaataagcc atctcatgca aaaaggaaag gcctagatct
     5161 gggaagtgaa gggataggga ggatccaaag gacttaagga tgttcagatg acatctgagt
     5221 ttatctctga ggtgcatcag aggtattaaa gcggaggagg ttttgcagga tgcctactga
     5281 aaatttggcc cttgttttct gcagaaacac aggctgtaca ctctcaggtt aagccaatgt
     5341 ttcccatttt cttgcatttt ggatcctttt atcttatctg cctatctcgg tctctaaaat
     5401 gctgacaccc ttgtagtctc cgtaggctga agccccacag agcctgagat aaggagtgct
     5461 gcctttcaca gctgggcagg gcagaagctg cctcagagcg gggcgtgggc gctcggtgag
     5521 ggatgaccac aagtgtaagg cactcgggtc ccgtcctgca ggaggtgaac cagtatcagc
     5581 agttaaaagc agctttcagt gcctcgctca tgctagccat ctggaatgca agaacaacgc
     5641 tcttttctaa cattgatcat cttcagcttg atggttttcc aagagttaaa ggcagctaat
     5701 agttccccct aacactttca ggtattgctt cttctcagtt ctctccactg tggaggaact
     5761 gagctctagc cttcttgcct taaaatgttt agataacggt gtcttcctta gtgcttttaa
     5821 acttcctctg ggtctttttg cacagcttct tttttgagaa aagtagactt cggagaatcg
     5881 tgtgcaaatc cgtagctctc caggggaatt acgagagtac ccagaaatac ttgctttcac
     5941 tggcactgtc ttggcagtac tgctggggta tgtcctcaca tggcgccagt gagaagcaaa
     6001 agttcatttt tatttgacac tccagatcaa caacttccca ggtttaatga agtattttga
     6061 aatcctctaa aaatgtgttg tataccattt gctttgaagg aaaaatctat tatagttttg
     6121 aactgtctgg tggaaaaaac actttttttc ccatctctga atgcaaccag caatctgtag
     6181 atagacaagc tgaagtgtca tttttgacta catttttttg gttttttaca gatctgccat
     6241 ccaaaccagt atgctgtctt atgccaatct acttcctcga cagtgcggca gacagctgta
     6301 gttagaatac aaggattttg tgttccacca gccccctcat ctctcatgtt tcattctgtt
     6361 tcttcaagca gtggacacgt tccttccagt ctctgtgctt ttatttgatt tgggcagagc
     6421 ctacataaga ctgaacagat ggctgaaaac cgtgagggga agaccataaa aggtaccaca
     6481 tgcttggcct cgtttgtacc aagcaatgtt gtattttttt gcccccagtg caacaaagat
     6541 cccatgtgtt ctggaggtgc gttagcagag gcatccggcc aagcagccag agacagagag
     6601 ggtaacaaat agcctcacct tttgaaggat ccagaatgca tagaggaggt aagcaaactg
     6661 gaattggacc tatgtttctt tgctatgtat ttttgaagtt tgtattcaag agtaggtatt
     6721 tcttcatatt ctacagttac tagttctttt ttctctgaac gaattctatt tcccaaggaa
     6781 ttctttaaag tattatataa tagagtaaaa tatcttccat ggagaatgtt ttcgaactct
     6841 tgcacctaat gacaacttga tgttattttc aatcgttata gaaagtgttg ggttccaaga
     6901 aattagtgaa aacacagagg ggtagtaaca ccagataggc acgacaggaa ttccatggca
     6961 gaagcttttc actgtttaaa agaatccatt ccttggaaga catgttgaat aaattaacct
     7021 aaaaagttga acttttaaaa atggttaatt tttttatatg tttagcatta ttattttacc
     7081 ttaaggtaat aaatgggaat gaattatgta atgttttgaa atgatgcagt ggtttgtagt
     7141 gacatttatg tggtgatatc gtgtcttaat tcttaagatt gagtcaattc atgcagaagg
     7201 tttgtctgca tgcccaatag atatattttc ttaccagtgt ataaactgat gaagaaacac
     7261 atgctctaaa gggcttatta gtcctacaag tagcctaaca tatgttagat tatgtttata
     7321 ggctgtaaag ttataaattc atctaaggat ttgggtctgc gtaacaatgt atggaaaaaa
     7381 ataaagtagt aagtaaaact attaaatcca tgtcagaaat aatcaggtgg taccctatca
     7441 gttaatctgt cccgtggtca gtcgatacat gctcagtctt ccgaatttgg attatttgtt
     7501 gattcaaccc ctgaagaatt gacctctgag gtcacatgct ttacagctct gttgaacagt
     7561 actctaagta caaataactt gattgttaga aacactggga atgcacacat tccgttgaag
     7621 ttaatgacat ttgcgtgttc atcgtatttt gaaaatcgag cttttgtttt aggagttgga
     7681 gtttgcatgt ggtgggcaat tttctgtttt tcctgccacc cactgtacct ctgatgtctt
     7741 tcaaatatag tactctccag ctatataata gtgtgtaaat tgtaacacta tactaatgac
     7801 agtaggtgaa aaaattcaag cagaagttgg attcaaattt gattgtcttt aatttctcca
     7861 taattcattc ttatcgattc atagagagcc tcttttccta tcgtcagagc ctcttttcct
     7921 tcgttcctgc agtcattaac actctgatga agacacattt atcttgtatc ataatgcctt
     7981 ctttgatatt gtaggcttta gaattgtttg gctgaaaatt ttaaaagctt ttgttggagg
     8041 agtttttatt aaatctacat ctgaaaataa aattggaaaa aagcactgaa actgaagttt
     8101 cagaataaaa tccatcattt tggttattaa cataaatggg tcccccttca ggtaccattt
     8161 ctgcatatac gtttctttat atacatgggt acaaagtaac tatcgtgcta aattaatcgt
     8221 atctgaatat acaaccaatt atgtgctttt gtgaattatg tggaaaatgt ggttaggagg
     8281 aggacccaca aagtctccac acgggagtga gttagagatg tgtagccata ggtatttgtg
     8341 atactgcggg agcagcaccg gattatactg catagtcacc tttattagcc ctagcgaccg
     8401 gactcgtagt agctctctag ttggctactt cattgctggc atctaaacag tatccacttt
     8461 tagatcccac aggagttttc tgaaaatgta tgagaaagtt aaatgacact atttttgtgt
     8521 gcaacgtact tggattttct gtattacatt ccgggggtgc cgctttaagt tagaacagta
     8581 ttcagtatgc aaattctcaa ttagaggcag ttcttgtgat tcccaagcca caggcatcac
     8641 ggaaggtggg ggttttttgt ctgttttgtt tgctactaac atttatacag tgactgtccg
     8701 ctcactgcct tggtagctga atggctagca gagtggtcgt tgtcccggct gaccagagaa
     8761 gtcagtgggt atttgtttga cagtgggcga ggcaagccaa gcatttctct gtgtttgatt
     8821 tctgccctct gcagatcatc ccatcagctg ctgcaactta agaacttgct tccccctcct
     8881 gttgccttca caacctttgt agcacctcta caaaggtacc tttgtacctc tacaaaggta
     8941 aagacaaagt gtcctactca gcaaagcatt ttggaaccaa cgtaatttca gatacctgag
     9001 ataaatatct gaaaaataaa ggggaaaatt gctacgaaac aacttcctag aaatcatgcg
     9061 gaaagtttct tagaaagcac aaggtaaatt cctggaaagc agaagagaga tttcctagga
     9121 aaaggagggg attttctgga aagcacgagg gtagttcctg gagagcagtg gggagggttc
     9181 ctacaaagtt gatacgggat ttcttagtaa gcatatggaa aacttcccag aaaaagtgaa
     9241 tggaaaattt cctagaaagc acagggaggt ctacgcagtc aggagggcta tcctagaaag
     9301 cacatgggga aattcctgga agtcggtagg ggaatgcata gaaagcagag gggtcagtta
     9361 ttagaaagca tttgggtgat gggaattcat ggaaagcagg tgggaaattg ggaagccgca
     9421 gggggatttc ctaggaagca caaggtaagt tcctggaaag tagggacaga attcctagaa
     9481 agcagtgggg gagttgctag aaagcacatg gggggaaata cctgcagagc agtggggagg
     9541 tttcctgaaa aggaaagtgg gaatgcctag gaagtggtga gggtattctt gggaagtagt
     9601 ggagtgcatt cctacaaaga ataaggtaaa ttcctacaaa gcacattttg aggtgggttt
     9661 gggcactcct agaaaggcga aggggaattt cccagaaagc aagtggaaat ttcatggaaa
     9721 ataaagagag gaattcctag acagcactga cagaattcca ggcaatcaca agtggtgggg
     9781 tgagatcact gagatgggtg aggtgactga gacaggctgg gtgctggagt caggggttcc
     9841 accttaccct ggcaggggcc tgggtaccag cggcaaagtc acagagtgtt cgctgtgggt
     9901 gccgagttgt ggtcagcatg ctctgtttac aggcattggc acagagaagc aaatttctga
     9961 actttaatct taccacaaat tagaaccggt aagtattttg tttctcaagt gatgtttgta
    10021 ctcatgatgc tgttctaagt caaacctatg ctagcaattg ctttgcacac tggccacatt
    10081 gctcttagta tttcaaaatt gcacctcacc tgttactcct ctgcgatcgt ggttagtatg
    10141 gtgatagctc atagtacttt gcaaagtaaa gtagaaaact cttactgaac tctatacatt
    10201 gctgggctta aaacttacgg taagtgtgca tgaagactga aacatagtag aaaaatctct
    10261 caatattttt gttgaaaaat cagattgctt ctctgttatt aaaacacctt ttaaacattt
    10321 gattgctaag tttagtttac tgtaaattca tggataataa atatattgtg ttaaaacgtt
    10381 tttgaagctg cagttatttt tttaatgatt atctgtttct gcattaaatc tattcttttg
    10441 gaagataact aggacaaggc agttttggag tggtaactga agtaacacat aggactaccg
    10501 gcaaaaaatg agccatcaaa aaatttaaca ggaaaaaggt aattatcatg tagatagctg
    10561 attttcttta aagtattctt agctttctta tcatctgatg attctttttt tccaatctct
    10621 gtttgagcac caagatgtca tatttgatcc agaatttctc ctttcaccta tgttgatgtt
    10681 tattctaatt ttttcaggtg ttattttgtg tcttagtcat tgcccctgta gcagaaactg
    10741 gaagcagcat gagtttttaa aacactcaaa ctctattgtc taatcgtatg agttagggtt
    10801 cttactcctt catgagagaa taattgaaaa gatgtttgca tattagattc caaactatcc
    10861 aaatctaatc aaagaatata tgcaattgga aggtgtctct tttttaagta tttattttaa
    10921 ttttaaaaaa tcaagtaagg tataaattag gaagacaaaa tattgcattc acaagtcagt
    10981 atgaatatag cggtacaatt ttatgcctaa atttttgtgg ctgcatgatg aatcctaaca
    11041 cctacaactt tccaggtgaa aatttagaaa cagaattttg ttcctcttga tattctaaat
    11101 ttttcaaact gttgaattga caataataaa ttattttaaa ttttggttat ttaacaggtt
    11161 agaacaatac tgcactttgg tcattgttag cacgtggcaa ctgtggcagt actgggtatg
    11221 attatgtttg aatgggatac cctcatgtaa ggaagactga attgtttcat ctgatcgata
    11281 ccacatcaaa atccatcata ttattggtgg gtactgaggt gctcggtgct ctgtaaaata
    11341 attttttgct catttggtcg tcttcattta tttgtgagat catgggtatt agctccactg
    11401 agtttgcgag cttccagtgg gaataattgt attttgttta actccattgc ccctattcta
    11461 tttcagtaaa gatttttatt tcataggcac atgctgtatt tggatagtgt gaaaatgatc
    11521 acaacccttt tcacactact cagagttgaa ggcttatagg acatttaatg tatgtgtatt
    11581 aatgaattaa ttaattaacg aattgtgtat ttaaaactgt aaggtgttat gggccaaatt
    11641 tattagatta atggaagcaa tcctgaaata cactcagatt tacctagtag tcatatttat
    11701 gaatgtaaga tctattcatt tctctaatat atcctatagc ttttttaaaa aataaattgc
    11761 tgttgttgga aaaaaacaat tgtgatgttt gtaaaatgtg tttcctgccg ataactaagg
    11821 gtggaagtgc tgccacgaag ctactcgaat gggaggtgag catcttaagg agggtcagtt
    11881 atgatcatat aatacactca gaagagatgt ttgagacacc aaaggtgaga caccaaaggt
    11941 aagagaattg ccacgctagt gtcagtagac cgaaaaacaa acaaaagaac cgtctctgtt
    12001 ccatgataac tcatcacata tcttacttac cagttttgtc atttgacaca aatcttgcag
    12061 ctcttgacca aaatgctgtg gaaatataaa tattttattt tcctctaaat tcctgctaag
    12121 ccactgttgc cagaaatata agctagcagt tcaacagagg acaaaaccag tttatgtcga
    12181 gggaaatacc tcactaaacc tgcgttgttt gctgctctct gatagccaga gacaattact
    12241 acagcctaac ttttcatttc ctccttccca ttctcatctt ttttttttta tattgttttt
    12301 tattattttt tcccctattc tattcagaac tattgcaaca ataattaaat gcagtcacca
    12361 tgaaaattac agggttgttt ctgtcctctg cttgtttgct gtacaaggaa gcagtcttcg
    12421 tgtgtgtcca tagcatttcc gataatggga aaccataagc tgtgtttcaa ttttttatag
    12481 gagtctgttg cttcagaaat tgttataagg ccaaagaatg gtggaaatct tatttttgag
    12541 gttaaattat tactatccta tctttaactt actatattac ttgttggaaa ggtgttattg
    12601 cttagctgaa cagaaaagat ctcaggactt tatgacgaca gaaccgtatt ataaatattg
    12661 cagtaacact tgtaaaataa tacttgctgt tacctgtaag gatagttgtt tttttttttc
    12721 ctggggtatt gaattggtct gaagtctcat ttgagtaacg tattatagtt ttcattccta
    12781 gctgctgaaa aatttcattt tatacttttt caaatgttgc tactttcttg ggatttctgt
    12841 gaaagccatt gatgatgcat tgaatggaaa aagctttaag ttaaatccat gctcagtcct
    12901 tgttttgaaa tcgtagtatt ttgatacatt tttatcatgg tctaacccca gccagcaacc
    12961 aagcaccacg cagacactca ctcagtcccc cgcagtggga cgggggagag aatcagaaga
    13021 gtaaaagtga ggaaactggt gggttgaggt aaagacagtt taacaggtaa agcaaaagcc
    13081 gcgcacacga gcaaagcaaa ccaagggatc cattcaccgc tgcccatggg caggcggggg
    13141 ttcagccacc tccaggagag cagggctcca tcacgcgtgg tggctacttg ggcagacaaa
    13201 cgccatcgct ctgagtgtcc cctcccttcc tttttccccc tggtttatgt actgggcatg
    13261 acatcacgtg gtatgggata tccctatggc cagcctgggt cagctgtccc ggccgtgccc
    13321 cctcccagct ccccgggcag acttcttgct ggcagggcag catgaaaagc cagacagtcc
    13381 ttgactgctt agcaacaact gaaaacatga gtacgttatc aacatttttt caccccaaat
    13441 ccaaaacata gcctcatacc agcttctatg aagaaaatta tctctatccc agttgaaact
    13501 aggacaattt ttaaaattta tatgttttga aaacttgaga gtttgttgta gtaaactctg
    13561 gcaacatttg tggcaggtca attgtttttt gccttctatt cataaaatag tgcattgggg
    13621 ttctaggtca ttactgcagc gggagcacac cgcgattaat tatatatatt gtcgttacgt
    13681 taaaagaaac taaactcaga aataacaaaa tcattacatt ctccctttat taatattagc
    13741 agatatatct tgtaatggag ctgtctgagg atggggaact taaaaaaatt ctttgtggca
    13801 aaggacattt tacagaaaat gagacaaggc atatcattca gagtcttgct tcagcagcag
    13861 cgtgtcttca caaaagcgtt aattaagttc ctctgtctct cccatatgtt cattgatttc
    13921 aagtgttcat acatttaaca acagttactg attgctattc ttatcattta tttatttcat
    13981 aggataaaaa tagtccggta aagaaaaagt aaagtatact acatgagtgc tttttttaga
    14041 acttcacttt tcttacagat gcaattactg ctacaatttt tcttttattt ctctttctgt
    14101 actagctatg tacaggtata acatgtatta ttagtatatt atatactact atacatgtat
    14161 acatgtatta ttctttccta acttgcaact tctttgcatt ataacattaa cttagtttag
    14221 ttgttaagtg tatagtctat tacaggaggt aaaaaagcac aggtggactg tttctgatac
    14281 tacttcacgg tatgtgttgc atttaggatt cagtgaacat cggcattttc atccaccaca
    14341 cagaagcatt gcaattctgc acagtccacc acaagagtta acctatccag ccaaaaatct
    14401 attattggta gatcatgtag gattgtgaat aattctggaa tttttttaca cagaaatgat
    14461 taatctctct gttacagcat gctacttcca ggagtcctta atttaccttt ttttccttgc
    14521 agatatacag ggctttggaa tggtgccttg tttagaccct tgtttcttct gcatattcat
    14581 tgaaagggca aaaacttcga gtggttttgg atatgaaaat gaactgcagg tatgaaaata
    14641 tgtgcacatt tcataattat actatataaa cctatctttt tgttagatga tgtcaggtga
    14701 tctactgata ttaaagactg aaccaatatg aactttttcc tttattacaa gattgtgggg
    14761 aggaatgaga gttgaaaatt tgacatactt atatggctcc ctggatgaaa tgggaaagat
    14821 gcttttggtt aagctcccag taattcagag taaaatgtac tggaaccgct caaagaaatt
    14881 actcaatcga aagagtttaa aacatttctg tcaggatatc ttcactgcaa ctgataacat
    14941 tttatttctt actctttctt ggcagatatt gttcagagag atctaaaact ggaaaacatt
    15001 ttagttaaaa gcagtgacat cgatgaagca aatgaaatga aattaaacat aaaggtaaga
    15061 tgacaattgt agcagttctg cttcaagaac aggttttaat atccaggtat tactgggaga
    15121 cctgactctg atacctatta gcagcttttg aaatgagcta ctaaatggtg ttattaggga
    15181 aaaaaaatca ttttggaagc taagtgccac tgccgaaaaa ggctgccttt tttttttttt
    15241 tttttttaat gataagtata tttctaggtc aattaaaaaa aatttcttaa agtaaccata
    15301 ccttgttcat ctacatctac atcagcagag tgccaagcta ttagttatag gaagccagca
    15361 ggtgctgtga gatgtaatta atttttaaat taggaatatt gtcaatttaa agtaaatctg
    15421 ttagcaattt agaaaaaaag cctatttaga ctgtgtcttg atttaaatac aaatatatta
    15481 taggattctt ttgatattaa taaatgttta ctacataaac acagtgtgcc atatgcttac
    15541 atcttatttt tattgaaaaa tacagtattt gatgcttaat aaaccatatg ctaatcatcc
    15601 attgctgatg tgaaaatgta ggcatcttct aaaataacct tgtagaactg aattattgga
    15661 ttgtgaatat actctcttgg gtagaaaact ccatgttgag aagcatttca gacactgaag
    15721 agtgtggaca actcggtgat ttaaggtggg agaaatccag ggtgcagaac tctgtttgct
    15781 acgtttctta gagcctatgt atttttgtat aactttatac tcattttaag aagcataatt
    15841 tttggatttc cctatatcct tcagtttggg gcagtttgtg tctttcttcc tgcaaatgct
    15901 agagctaggt aaggcattga tttaaacctt ctggtttgtc aacacgtttt ccatccctgt
    15961 agtcggttca ccacttccat cagcagaaac catcctggcc agctattctt gtttcatggc
    16021 cttgctttac aaacccattt ggaacagcaa ctgtcacact ctctcatctc tccttcaagg
    16081 cgcaagcgtt tttgctggcc tccaccctac ctgcttcggt cttcttaaga gctacagctc
    16141 actcgattcc ttccagatca caaagagtca tgggtttttc taagcccctt ctttttcttc
    16201 ttttcttttc tcacaggaat tgttgtacta gcttaaactg cttatatgtc taatctcacg
    16261 caattatctc cgagccacaa agcatcgatt tcagagaaag gtggagctat aactgataac
    16321 aaccttttag cgggactcat cagatcttat gcagctgctg tggaataaat tgtccatcat
    16381 tataagaatt taaattttat atgcgtttcg cattatataa atgtaaatgt tcgtagtgtc
    16441 tgtttccgat gtgtccattt tactaaatta tagcttctac gtagcagtga attccacaga
    16501 ttaacactgt gcttgtcggc agtacgctgc agcggtcgga tccttggcag accatacacg
    16561 ccgtctctct ccctctttct ctctctgtgc tccataagag atcgggcctt gtcctgagga
    16621 tccagaaggg acagggtgca acaggtatcg atagatatca gggcaaggca gctggcaaaa
    16681 ttctgataca ttctggtgtt ttaaacatgc ttactaccct ctctatatat gaaaaaaata
    16741 gtgaatttat gtggcttctt ggagtgctgg tccatatgta ctacatgcta catgccattc
    16801 aggttctttt ggctagtggt ctagtaggag caacacctta ttgtctttat tcatccgaga
    16861 tgtcaacact tattgttaaa aatatgcagg ctggctgtga gatctgcaag ggtcaactct
    16921 ctcaactctt tttctgctga ttgtagccag gttccaccga ggccttgtac ctgcagccgg
    16981 gaagtgcgtg tcttctgatg caggctggct gtgagatctg caagggtcac atctctcacc
    17041 tctttttctg ctgattgtag ccaggttcca ccgaggcctt gtacctccag cctctacctg
    17101 cagctgggaa gtgcatgtct tctgagcttc taaggttttt ctggagggaa tgatagaaca
    17161 atccttgacc caacagctgc agagtttttt ctcccctttt cccaacttct tgaaatgggt
    17221 ctgggctcat ttggcagagt catctttcac tgttggccac agacagagca atattcttct
    17281 cccaagtaac tagcaatagg acaagaggaa atggcctcaa gttgcaccag gggaggttta
    17341 gattggatat taggaaaaat tttttcactg agagggtggt caggcattgg aacaggctgc
    17401 ccagggcggt ggtggagtcg ccatctctgg aagtgttcaa gaaacgtgtg gatgtggcgc
    17461 ttcaggacat ggtttagggg acatggtggc gctggactaa tggttggact tgatgatctt
    17521 gaaggtcctt tccaacctag ggattctgtg attctgtgat tctgtgaata tgcaggtttc
    17581 atttcaagct tgtgtattct gaatttcaat tatggttcat tttccttttt ttttgagctc
    17641 tactctgagg aaaggaagct aaggcatatg ccttgcaagc tcagattttg tcctacagaa
    17701 aaatgtcatc cctccaacta tttgtagctt ttattcaaag gatatggaat caccatttta
    17761 atttggatgc tatctgtatc aaacaacatt aaggatgact gtcatggttt aactccagcc
    17821 ggcaactaag catcacacag ccgttccctc acctcacccc cagtgggact atggaatcac
    17881 cattttaatt tggatgctac ctgtatcaaa caacattaag gatgactatc atggtttaac
    17941 tccagccggc aactaagcat ctcacctcca gttccctcac ctcaccccca gtgggacagg
    18001 gaagagaatc agaagagtaa aagtaagaaa actcatgcgt tgagataaaa acagtttaac
    18061 aggtaaagca aaagccgcgt acacgagcaa agaaaaacag ggaattaatt caccgctccc
    18121 catgggcagc aggtgttcag ccacctccag gaaagcaggg ctccatcaca cataacagtt
    18181 acttgggaag atacatgcca tcgctctgaa tgtcccccct ttctccttct tccccccagg
    18241 tttacgtact gagcatgatg tcatataata tgggatgtcc ctttggccag ttggggccgg
    18301 ccatcccagc tgtgtcccct cccagcttcc cgtgcacccc cagcctcctc gctgccgggg
    18361 tggtgtgagg agcaggagag gccttgaccc tgtgtaagca ctgctcagca gtaacgaaaa
    18421 catccctgta ttagcaacac tgtttccagc acaaatccaa aacacggccc cagactagct
    18481 gctatgaaga aaacaaactc tgtcccagcc aaaaccagca cactgaccta ggatctcttg
    18541 gaaataatca tatttcattg tgctgttatt cagtcagcct ttataggtct tttaaggcat
    18601 atatttctgg taggtaagca gaacaactgc atatgttctt tacatcccct tttcagggac
    18661 aggtgatgag tagtgctttt tttagtaagg tttcttttaa tagtcagggc ctttatggtc
    18721 tatattgtct gcttctactg gttcagcgaa ctggagtgga gacaaatggg gctctgaaga
    18781 aaccaagcaa tgatttattt taaatcagct ctgggatatg tttgcctaca catccttctt
    18841 tctcttgcta ttctggaagt ttaaaacctc tgaaattctt cattggttaa gaacttcaac
    18901 agtatttaag gttgcgctat ccttcaagcc tgccttagaa ggttcatgga tacttaaaga
    18961 ccagacaaag ttgacaggag acattaccga tcaaagaatc tgaaatgaag tgcatgtggt
    19021 tcttgcaaat gtgccattgg tggctagagg tgatcagaga ttcaaagaga cggttttaat
    19081 gcagggtaac taattatttt caaaatcctt tctgcataag atagatggca gagctccata
    19141 cttctcaact actcatggga aaagaggtcc cactgttgca caccagctga agactgctgc
    19201 caaccaccac ttgggccagc tgactgaggg gatgctctca ctccactcac cacccagtgc
    19261 ctaaagggga cgagcaagca ggtccctaca gtgaggacaa acagctattc cagcagcttg
    19321 tacctcctca cagcgcgagc agggacatgc tgtgtcatgc agggagttac tatacaatta
    19381 caatcaatac ctacaggctg catgaaatta actgtatgtc tactacaaca aaggaaggta
    19441 gcagttaggg aagattttga tcatatttta ggtgttgctg taaaggagtc tgcgttcttg
    19501 tctgatgata ttctttgatg ctgtcctgtt cattgtcagg catttttctg ctggtttttt
    19561 tctcttcgct cccctagccc agtcaggtac tcattacagt ctcttagatg acaggcagaa
    19621 ctaaattctt cctattttct cacgagcttt aacatgcctt ccatgcagac gacactcact
    19681 ttgcatttcc attctacatg acgttgtctt caaactgcct cagtctacct tatattattg
    19741 ctaagttaag ttcagcgcag gtaacatatt ccgttgttac aaggttagct tctcctctat
    19801 tgctgggtgt ttctgaagcc agcagtgata cctccctctg gtttcgtaaa gataacgtgt
    19861 aacttctgat gtgctgcaga aacttttagg aatctccagc taaacaatgg gattaaattc
    19921 taaactattt ttttcttaga aaatttccat ccaaactatg tgtctatccc agtgcatgac
    19981 actgattatt atttgatgtt gaaatggaag ttgaaaaaac ccacaaaagc aggtaattat
    20041 gacatagtct gtccaaaggg catgattttc agggtttttt ctttgtctat gtaggcaatg
    20101 aatgctttgc attccataat acagcgattt gtaccccttt ctgatttata ctgcatgcta
    20161 taatatactt tatttcatta cccaatatag cattaatttt ttagctctgt gaagtttttt
    20221 tccttactgg tatataccag caatgcattt cacagcttgc ttatagcaga ctgaagcaaa
    20281 aaagaaatcc tttttggagg aagatgatta gtccttctga catgttgatt gatgaaatac
    20341 cagaagtatt aaacacttct ttaagtgagg gggttgcttg ggatgaaatt actttctgat
    20401 ttactaatca tgacagaaac atagagtctc aagactggaa gggacctcga gtcatttgat
    20461 ttatttctct gtccaaagaa agaagcagct atacttaaga catttctgat gaatatttgt
    20521 gtagcgtgta cttaaagacc tccagtaatg gagactccgt aatcttccca ggcactctat
    20581 tccgatgctt cattatcctc ccagaaattt ttcctcctgt ctgccctgaa ccttcagttt
    20641 gacagtcagc ttaaacttat acctacaggc catgatctaa taactttttt cattataaat
    20701 tttcagttaa ctcacctgca gccacataat tgctagagct gacctaaggg aggtggtggg
    20761 ggcctgtgtg tggggctaaa ggaaagggtg gaactgcgct tcatattttc agactattat
    20821 ttctcgccct atccatcacg gatatgaaga acaggtagcc accctcctat tttcagcaat
    20881 ctggtatcac acttctcgct tggtctcttg ttctttagac taagcagggt aactgaattc
    20941 tctcaatcct gtcctgcatt tctgatcttt gtgattgact cgctatgctc catttggtac
    21001 ctgttatgtc aaaatggggg tatccaaaac tgagcacaat atctagctga agcctcacca
    21061 gtgctggggt gagtggaagg attgttttgt atgtactgca gaccttaggc ttgggtacga
    21121 aacacaggtg atgactgtct ttttgtaatt tatttaagga ttctgaagtc cacacaaaaa
    21181 cccaaaaggt aaggactagg aatcaggcca ttggcctgtt tttcacctgg catatttata
    21241 taggcttcta acccagacaa gggaggagtg ttggccttgg cctcctcaga aagggcgggt
    21301 atgcacgaag agattttgca ccagagtagc agttttatgc taatcctgcc tcacagaggc
    21361 atcgtccggt agcactggaa ccgttaactc atgttcggct tgcgattcac aacagtcctt
    21421 gagctgctgc ttgaccagct cttcttgtgt tcgcattctg agcttgtctt tcaacatact
    21481 tacagtcact cctggcttga tgttgtttcc agatttaata agcgtgttct ctcttgggtc
    21541 atccaggtca tcaattataa tggtatcatg cctaggacag acacctacta cgcgttccct
    21601 gatgcagcct tcccctttga caatgaacaa gttacaacca ctttctgaga agcgtttttt
    21661 ataagcgtgt gtgcattgtt cctgtgatat tttaatgtag acagtattat gaaaaaagtt
    21721 acacgaaaca gtatcaaaag ccttactaaa atagagatat gtgatattta gtgttcctcc
    21781 tctaaccttg aagcctgtca acctgtgctg cgcggagatt tgttcctgac aggtgcataa
    21841 tggctgttac ttacctcttt gttttcttct aggtgcttat tatttccagt attttcctgg
    21901 gaattaaaat taatgggaca catctgtaat tctttgccag ctcttccatc ctcttacgga
    21961 tagatactat gattgccttt ttcagttttc aagtatttta cctgccttcc agtaatagtt
    22021 cttcaaccac taatagctct gaaaagtctt gtcagttttt aaagtactct agaatgaatt
    22081 ttatcagtta tggctgattt taaaatttcc aacctaagta cttgctaacc ttttgcttct
    22141 ctgtaaaaaa ctgaggtctt gcccctttgt cattgatatt gattgtgcta tccactgctt
    22201 gcagctgaca ttttggttaa gattgatgta agaagacatt aaatacattt gccttctgag
    22261 catcatctat caattgcatt cttggttgaa tacaatacca gtctctttat tcattgtctt
    22321 cctgctgctc atatacttac agattatttc atttttagtt acgtcccttg ctagttgctc
    22381 ctcatttttc ctttccgatt tttcccctct gtgctttatg ttttcttttt gttcttattt
    22441 ccatcttttg tatgttcctt cttgtgtgtg agaattctgg aaattcatta tttaaccaga
    22501 ctgtttatta attaaaaaca aattataaaa gtaataacat cactaatagc caattcagtc
    22561 atttcatttt gtgtgggata cgtaggtaag gatataaact tatctaagtt tgtaagtttt
    22621 cccaggatgt taatagcatg aattactgct ggtttagaat gttctcaaaa caatagatta
    22681 aaaatgagat gatactgtag attttggcca gattggcaat attaatagta agaatctcct
    22741 tcaaagtctt gttttaccag tcgtggtatt atccaaagat caagttaaac attttaagtt
    22801 ccttgacata ataattagat atctgaagct tggtacctac ctgaaacata aaaaactgag
    22861 acgacagtta aacaagcttt ttgatttgct gggacaacac caaataagac agtgtctgtc
    22921 aatctcctat tctattgcct gaaggttttt atcttctgtt ccttactggg gctaagtatg
    22981 tcacctccat tgattctgta agtgaaaact atagatcttg ctgtgaactc acaaccacat
    23041 ctcccatgat atagcatata aaatatcatg aagatggccc caaagcagca tctttctgac
    23101 gtgtgactga aataatatga agtgattagt gactagatta taatttgtga atttttaatc
    23161 taggatgtaa ataaataggt ttgaaaaaat ttattttaga gtgttttggc attgattttg
    23221 ttcaccgcac gatgtattca agctaacacg tgcaaaaaga ggcttttttt tttccaaaac
    23281 catgtgttct tatgtactac agttacattt gggagaaaaa gaaaagtttg tatggtgtct
    23341 tgccatactt taagacagtg tgttatgaat accgctttaa taacttgttg tggggaaaaa
    23401 gaatactaag tttaatcata cacctaatgt cacagtgtca ccaccccctt aacagctaaa
    23461 tcataaaagt gaggacacat cagcatgaat tgttaaggtc tgtacattat tcatttaaac
    23521 atctgctttt ggttcctttt tacatatggg aataaattat accacatcag cacattcttc
    23581 atgctttgtg tttaagcatt taaaagttgg tttttttttt ttttttctat tattaatact
    23641 attttttctg cttggttggc agcccctgaa gttataaaca cctatgacta cagccaacag
    23701 tgtgacattt ggagcatagg tgtcattatg tacatgctgt aagtagcttg taaaagtaat
    23761 ataaaatgta cagacccatt tataatacaa gtacttacaa ttttgcactg aaataaaaaa
    23821 taaacctgtg tgctaaacct tcacaaaaga ccgaactctt ataattgctt ctatgcaaac
    23881 attacaaatt tctatgcaaa ataaagtaaa agatacagtt cagtgttaaa aactgagtat
    23941 atgaatcacc ttataatcct gaaattacac aatattacag aatatggtag cgaaacaccg
    24001 taaaactaaa ctgagagttt aggccctcct ttttcacttg ttggctggat ctataggtga
    24061 ggactaagtt gttgatttac agattattag tcaaaccctt aaatggattt cacaaactat
    24121 gcgatgggag caaaggcttt tcttctccac ctctgcctgt agtaaccctc ttgagatgtt
    24181 tgagggctgc caggtctccc tgtgcatgtg tcctttgaaa gtttattagt ctgctgttat
    24241 tagaggagga aaacaaattt tatatttgta agcgtacgtg catattttta ttgaagcctt
    24301 taataattta taacatttgt cttagttaca aaataataat tcctctctga aaaacctatt
    24361 ctgcctatag tagctaaata atattaaaaa gtaccccagt aatcaaaaat aaactctagc
    24421 aaagtacata cgttattgtt catacgatgc aattaaaatg ttacattgta tgcagggact
    24481 ttttttcttt cataatgtat tcgcatggtt ttttgcccag tgtcagtcgt caacttctct
    24541 cgcttgcccc cagatgatgc tttaatgccg atgttttagg acattacctc ttgccctttc
    24601 atttgttgct attattgctg tcctgtgatt gttttactgt tgttgcatac agctgagttc
    24661 ttttaaaact taagcctttg tacacgagca ggcagacgca ggtacgcagc atcataacct
    24721 cgtcttttct ggatttcctt tgtttggttt ttctttccac tttattttag ttcctcagtt
    24781 tcttttctat acagttatct cacttttctt cttgtgtcag catgatgaag tgtccatagc
    24841 tttattactt ttattttttt tatttctaaa tatgctgatg cagaatgagt tttattgttg
    24901 tacttcatga tattaatgtt tgcatcacag cagtaggatt tgcacaacgt aatacaatag
    24961 aatatattac aaaatgtttg gtagaaattg gatggtttga gtggctaata agaatcccga
    25021 gcagtgcctg caatcagcac aattcacagc tcagaacttg taaaattcag agcagtgagc
    25081 tgtgttgatt gcagccggag cttagaactt ctgaccttcc tccttaatta gcagtataaa
    25141 ttttttttta aattagcatt ttgtaatcac aatagtgtca gaacaaagta acattaattc
    25201 accccttgtt gtgttgactg cacaagaatg aaaataccgt gtatgaatta acagaacaca
    25261 attcacacta ctttttattg cttaatttga aaatagtaat acaaaagcca taagatcatc
    25321 ttctgatttt aattctgttt ttgcaaatta cttttcttcc caccctgaat aatagcttgt
    25381 gctcctggtg ctcttctgat gggcttaaag ataccctcac agccattatt gctaccgtca
    25441 caactttgac ccttccaggc tacggctaat gcctccctgg taatgtgcta cctgcccgag
    25501 ctctttctgc agcgcagacg gcgagttcca gcttggtacc aagggcgtta ccgccacgac
    25561 aggctcagtc cctgcttata cggggagcat aagccctgag gtgacgcgtg aactctgttt
    25621 tcatggatgt taacccacag ggttgcctct gcataatggg ccaatgctgg cgtggtggat
    25681 ttttataggc aatttaaact gaggtgtact tcatactttc catttccttt ctattttaac
    25741 atatactaat ataagcgtag acgatggtga ccaacaaaaa gaaaacgcat tcacgtacaa
    25801 cagtttgtca ttgaaggagt aggctagcaa gagccccgct gcctgtcgcg ctgggcgtgt
    25861 ggcccgtacg ctgcgctcgg gctgggaagg gtcagaggct tctttttccc gtgcaagcta
    25921 cgctgttggg tttcttgttc actcttccaa gtgtgctcag agactctggc ccctgcgata
    25981 ggtctgaaaa acctttgtgc aactaaagaa gcctaggatg cctaataaat cacttcctgc
    26041 gttgcagcaa taagaaacct attaagaaaa tgtggtgctt ttggttcctt tccaaaggca
    26101 cagaaaattt cttcacagat tttcaaggtt ccatgtgata catttcacct acttaactcg
    26161 atttcttcaa ctgaagttat ctgttgtctg tcactgcctt agtcaggaga gaatttagtg
    26221 ctatctgtgc ccacggaata atgggctttg tcaccagcca atacttacag tatcgagtcc
    26281 tgaaatgaat gcgttcttcc catttcctgt tctttaaatt gagttccatg tggatctaag
    26341 tcctgaggga gattgggaag gagaattgga ggaataaaga aaacagcaat tgttgttgaa
    26401 gacattttga gattaaaagt tttggggaaa atgcactaaa atattaatgt tatgttttac
    26461 cttaaaatta aaaattaaag ccacgtgaat gaaactccag aatattttac tttgatataa
    26521 agtggcaggc atccttcact aggatgtgac aactacattt tcagtagcta cttctgtgtt
    26581 ttgggagtag aactaaaaac agaatttgat gcaaataatt catttgatga agttagcttc
    26641 ttttttgttt taaatggcca caaataggtg tattaatttc ttgaaagcta tttttgcatg
    26701 tcagttgtgc attaataata tgatgtaaaa tctattagaa atttaatctg tgtcagtttt
    26761 gattgaaaat acagatcaca tgatacgttt ttccattcct tatgtgatta ctagaacaca
    26821 gatcaatatt tactttcaaa gtatattctc taataaacat ttacagttga tgtttctggt
    26881 taatacttct gttggtgaag agtaatagtc acagaaacca aatacaaagc aagtttaaac
    26941 actgggtttg atattaagcc aatttttttt aggaatgcat ttgttttagt ttcatatata
    27001 ttactttttt ttattgttat cacatcatta agaatacaac tggtgtaaag gaagcagatg
    27061 acagagaaag agtcaattga atttacagac attcagctac tacgtttact caaatatttt
    27121 actcaaaata acaagaaata aatacggggc aagaatgcag ccaacatgta tttttatgaa
    27181 cctaggtaca cttatgggta tgtcttaaaa tttttctgag atttctgata tctttgcctt
    27241 tttattatac tatttctact gataccttag tttagatgag gtcaaataag gcaatgttca
    27301 tgtggtgtag ctaaaggaga tacagcttga taccagaaca aaaagtaaaa aattaaaaac
    27361 ggtgttttgt tttgtcatag tattctctgc tttatgtttt tgttctgaaa aatacacctt
    27421 ttgtagcagt agaaggatat tacacagttc tatatttttc tgtgaatcac acttgcttta
    27481 atttactgtt aatcaatgaa gaatagcacc ttacactgag aactgaacat atttcataga
    27541 ttgtaagagt ttggaactga gtttatcata ttttgaacag cagtacactt gactttaggg
    27601 acacaagcga ccacgatgta tgactaaact gacttatata aaataaggct acagaataaa
    27661 acctatctag taattgttat actgagtcaa caacctgtgt ttgatccaaa acatagaaag
    27721 acagttgatt tggacttaaa tgccgaaact gagggtggtc tggttttgcc tcattgctgt
    27781 tttagttctt gtgtttatta ttaactcagt ggagttttaa ctcactagtc ttaaaaacag
    27841 ggggacatga attaatgatg gctgattatt actgaaatgt agtggttgct aggacagaat
    27901 tgctgaattt tttaatagaa aatattactg tgacatgaaa taaagtataa agtgtttgca
    27961 ataaacaaaa tttctgtggt ggaaatactg cacatggtgg taacaggtta gctttcagtt
    28021 agccaagtga tttggatgag ttacataata gcaaaatact atattttcag tttagttttt
    28081 tctagcttct acttcaattg ttgtatcttg ttaaatcttt ggctgttact ttcaaaatcc
    28141 atataatata aattatcttt tccatatgtg gatacctagt gaccaatatt aaatcacctt
    28201 ttaacctcat aaccttttcc ctttaaatct ctgagacaca tttttttgga acttgagtca
    28261 cttttgtaga gtccttctga agctttccca gtcctgtgaa ctttctggtt tcacagtgat
    28321 cccataatac atagtttttg cctcaccagt gaaaaacagt aggtatccgt tcactgaccc
    28381 taattttctt acacctttta cagcaagctt agaagaaaag ctttctgaac tactgagaaa
    28441 cagagacctg tgctttaaaa atcagctgtc tgatgaaaca gtcgcactat tttgtagtcg
    28501 aaattaaagc agagggaatg gatatatctg ctacttaatg atgacactga tgacagcaaa
    28561 ccctaatttc ttccgtagct ggcttcaata ccatgtagaa agagaaatgc ctgtgaatca
    28621 ttgaaaaata ttctggtatg tgggaggata aatagctctg ttaaaaaagg accactggtt
    28681 ttgcctcaca tcttcgtcta ccaaagaacc attccgcatt agtgtacatc ttccttcttt
    28741 cctgctaatt gagtagagct gaacaagaag attttttttt ttttgaaatt tcagtgcatt
    28801 cttgttgtgt gggagagtag ccacaagcaa atgtgtaact ctacaatggc ctgaaaaata
    28861 agacaatctt cacccagttc tgccctgccc tactatgagt accatactgg cctcgcttca
    28921 tgaaactgaa gatatggaga actaccatcc atgtgatttt atgacttttc accacgtata
    28981 ttcatgaagt ttgagactaa attccatacg tgtcacgaat gagtgcttgg gctgcttaaa
    29041 gaatcatcgc caaagatatc agaaagcgaa tgattttaat atagacttgt aaaaaggtgc
    29101 gacttaacag aattcgatgg caaggttcac tctattactt atttaacgtg aaaaaggtat
    29161 acgaagagaa accaaattac aactagattg gaatgatttg ctcgtggatt gaatcaggtt
    29221 aatgtaacat atatatattg aggatagaaa gtaagggagg ccctcctgtt gagtcatgag
    29281 attgagtgga ctgaagtccc agacttggtc aatggtttat gactaaggtt aggtaaggaa
    29341 agggaaagaa gatgagggag accctcctgt tgagtcacga ggttcagagt gtaccaaaac
    29401 ccacccttag tcccaggctt ggtcaacggt ttatgaccaa agggataggg tattggggat
    29461 tctggtgtag tgcttggtgt aactttaaaa tgacggaaat caaattcact aacactattg
    29521 agataaatca caatattaga taatataaaa cgtggtaaca taattaacct aaaacttact
    29581 aaagttaatg atatcgagat aaatcacagt attaaattgt agcaacatac taagatcaga
    29641 cacataaaga gataggtatg tacaaaggta cctttaaata tccccttcga attgagtcga
    29701 atactcgcat tgaatgcttt gcgtcgctca acaggtgatc agccgagcct ctgagttgac
    29761 ggcgaacttg agggttcatg gactctgaga ggcgtcccac tcgggggaag gtcacagccc
    29821 gctgcagtcc agaagagctc aaggggtctc acgtgggacc actatttata ggaccgggag
    29881 acgattgact tcaggcatca ggaaatttcc atctttgcca caaatcattt gttagtgatt
    29941 gctagaattc tcgacatccc ggtgacactg gtactgatcc agccgaatca cgggtaggta
    30001 agacacgctc caaggctgtc tgggcatgag gcattactcc catctacgca agagcgcttg
    30061 gtacagtctg ggggccctta accactagaa cgctctgctc caaggccaag gcttatcgag
    30121 caaggggtgg gggggagaag agcactacca caatatgata acgtaactgc atgtaacaag
    30181 acctttctgt agtccatagt aaaccattcc tttctctcca tactatacat ttcaggcaca
    30241 gtagattgta atttacaatg cttctcttca tttaagaggt aggcagcaga ccggttgtct
    30301 taactataaa atatctacaa atacaacccc atattagttg ccttccgttt gcacgttcac
    30361 agcaaatacg caacactttt aagtattagt ttcaacacag aactatattt tagatttttt
    30421 catcaagttt ggatgtttca gaatgttggg aggtggccat tgtagactgc tgacagaatt
    30481 ccctcatgcc agggatctga cgtctgctgt tatggacagc ttctgcagac aatattcagt
    30541 cagaaataaa taccatcaga aatgagctct ggaaatacac tgaatccatt tgctcctcag
    30601 gctgatctac tcctagcagt tttaagctgc ttccttaagg gagaactttc tggatgagac
    30661 agtgcttcag gcggtggtct tgccttcatg cttcaacctt tactgcgtgt gaccagccag
    30721 tgttttctct tacggtggaa ttccaaagag gcataaatat ctctacgtta gcgtgacctg
    30781 accttcagtg ccgttttaag gctcgggttg ctgtgtctcc ggttctaagg gagacttcgg
    30841 caggcatcgg ccggtgagca ggagttccag catgagatgc tttgggtctg ctgtgtggga
    30901 acgcagcgtg cagctgctct gctggcagac ggtgcctggg tgaacttgct ccacgggctc
    30961 agtgctgtgc ttgtgcggtg cccagtgtcc tggtgcagct ctgctgaatt tcttgaaaaa
    31021 tagtttcaac gaatatgcct gttttcttga atactgatgg actttagcat tttcactgct
    31081 aaatgcatcc ccatctctgt tcagtactgg cacatctaat ctatttattt atttaataac
    31141 atttttattt cattgacata tatgatttat tttgtataag gagctcagga caccagaatg
    31201 gtcatacaaa gtaatgtcaa agctctttct cacatcacca tcagtggcca aaggtagagg
    31261 agaagaacag gaaaagcatt ccgtactgga atattacacc agccttcagt cacttgttgc
    31321 tcagggtttc ctgaaccaaa agagagtgat gggaataaag ctcagttgac atttttccac
    31381 ttttgcccaa atatttttaa actcgcataa aaatacactt gtggcaaaga gttccccacc
    31441 ttcagtaggc agaccgtgaa ggagagtctc ccttgttgtt ctgtaccctc tgcgttccat
    31501 ctgcacgtcc cacttggagg ccccagttgc cttatcggca ttctcccgtg ctgctcacgg
    31561 ttttcaggtg cgtggcgtat tgcagcgttc gaagcggtag ctaagtgctt ttccatttct
    31621 agtaaacacc ttagattttt ttgaggagta taaagaggag aaacagggac ttaaagatcg
    31681 acgtgaaact atgcaggatt ctttaacaaa cgctcatgaa ggtggcctaa cgtggcctgg
    31741 ttttcagaac tactgagcac ctgtggctcc cgtctacctc agtgggagtt gcagctactc
    31801 agtaccactg aaaatcagga cactagtttc tacttcgtgc ttgtgccttc acagcctttg
    31861 tgattttaca atagccagat ggggaacatg agagtgcatt atcatgtaga gaattctgcg
    31921 tgtaaaaaaa ttaacccctt ggtgccatgt gacacatgag cttctgcata ggagtaaatg
    31981 cgtttggcac cacagactcc caccaggaaa tccctaccat ctggaccaaa aatttatgaa
    32041 gtcacgagtc attctggatg attaaaactg gcatttcaaa cataggtgca gcaactttat
    32101 attccagaac aatactttaa caataaaaat ttaaatttaa aagttaccat gtacttatag
    32161 ctaaacaaat gacctcaagc tcaattcaag ttagtggata cctctggagg tttatgtgtt
    32221 gtcagtttga gaccatatat agttttggcc gggggctatg caaagggttg atgattaatt
    32281 atttaccaga aatactaatt aatgcagttc tgttactagt tttgattatt ccgatcttta
    32341 gagcagttaa aactttttca gacacatgta actttttaca tctgctaaaa aggaagggca
    32401 aaaaagatga cagaatagca gaataatttt aattttctaa gaaacgcaaa gattgtatta
    32461 ccactacatg tcgtttttgc ataatttgca ggattatatt acttatacat tgagcgtaat
    32521 actcatgaaa tgtagggtaa atcttatttt gcgataaatg tttttatgga tacgcatatt
    32581 ttggtttggt actgtaaatt ccaattactt taagctacat tttaaaaata tgctctattg
    32641 caatattttc tacttaatat tatggattgt atggattgtg atctatttta actataagaa
    32701 tattctactt aattttcttc gcttcctact aggagaattt gatattttct taggtctgat
    32761 ttaatggaag gtggtgtttc ctttcaggta gtgaagttgg tttttttctt ctttcctctc
    32821 ctctactgat ttttcttttt ctcagaagag cttttgagat tttgaaggtt tagaattctg
    32881 tgttactgct gcagtttttg gtgaaattta caggtacatg agtatgcttg actgaagagt
    32941 aaaagcaaga ccctaaacat gaagtttatg tgtacagcat gcaagatttc tcgtttcttt
    33001 tgggggcaga ttgactttta caagcaattg aaatgcctaa agcccaaatc ctctcatgcc
    33061 tgacttaaac ccccaattca gcaaaaagca cataggtgcg ttcctgcagt tcatttaagg
    33121 aagtttccaa atttgtgtgt ggacctgaaa aatttgatcc catgaaggac tgagatgcct
    33181 aaggatgcct gatgattctg agaagaaatc tgcttagagc tcttgcttta acaaagcggc
    33241 ctctcacttt cctgtcctga attttctcag ctctctggag ctgggtcccc ttgtgcgccc
    33301 tggtcctccc tcccgtggca gcgctgggca gttcggagcc aagatacagc caaaccagac
    33361 agtttcctga cagaatgcag taaaaatcac ggctttcttt tagcaaacgg gcagagatcc
    33421 aaccttcttg tgtggcagcc cagtggtcag accactcgct ggaggtgcgg gagacccggg
    33481 ctcgatgcac agtatggact tgcctagagg caaaggcttg tgctgggtga gagcacggca
    33541 ttgctttgtc ttcccttgac tgaagcgatg acctcggggt tggatggttg agaggatcgc
    33601 tttctgtgat tccgtagagc gggcatttga cgagaacgat aatggttaaa atatgtactg
    33661 cacaagtgcg tttagtacaa atgcaccttc actctgcaca aaatgtggaa cttgaaacca
    33721 tttcaacatt tttgctacca gcgaaataat gtgttctgct gtcatatctc aatgaaataa
    33781 agagcagttg cactccagga tatttttcta atacacaaat tcccttttat ttatataatc
    33841 tttaattact ttgggtttat tagtgtcctt gtaagtttat agcatcttag ttatcctatg
    33901 tttagacttt ccatttctgt ggatcagtct ccttctttaa ttgatgattg tactcaagat
    33961 ttctctgaac taaataaaaa acattgtctc tagcttcttc tgtaccgaaa aatcaagaaa
    34021 ccaggcaaga caattgctcc tttttgcctt gtccatagtt actttggttt tgtttttaaa
    34081 ctctgagact ttctgtatgc atcaaggctt ttctctggct ttgtcaactg ttcccatggt
    34141 accagaagcg tttttactag ttccagacat cttgttcttc catttgctgt gtatcacacc
    34201 taatttgaag gttcttctgt ttacctctac gacattttaa ttgctttagt ggaacgctta
    34261 ttggatcctg aatgcttaac aatgaatcaa taatttaaca gttgtttcct gcgttcagtt
    34321 tactgatgtt acctaaaata tttttttcct ccaatacaat aactgaattt ttgtctccta
    34381 aaatttacat ctaaaatact ccagactaat gctttgaaca gctcttgaaa atggtcactt
    34441 caatttgccc ttctccttgg tgtttttaaa ttggcatatg tgccactggg attaacagaa
    34501 taaaggtgtt catcaggctt gaaactttgt atgttagatg tgttgatgga gaaaatactt
    34561 tattgtattt tccataagtg gttggatatc tctgcatttt tgtcctgaag cctgctaaag
    34621 tttgcttcct aaaaatggag cagaaaaaaa gttgaaatgg aaacaaaaga aacagaaaga
    34681 acagagtctg tcaactagta aacctccacc ccttttaccc aaagttggca ccaggtgctg
    34741 gtgaattaaa cccaacaggt gttcaaatga gccaacgcgg ataattaact taaatggtcc
    34801 tattttctta aaaactgcca ggaaataaac accctcttct cttttatatg gcatacaatc
    34861 atctggcact ctgtaaggct tagatctttt aaaaaggcct aaacacagcc tctgattttg
    34921 tgggtgcaat tcactgcacg ctacgtattt aactacgtaa ttgtttgtgc aaaagaggta
    34981 gttaaaatgt gcgtcatcag ttacgcccac agttgtcata attgcagatg taaatctgca
    35041 tctgcaacac acgaggttgt tctgcaaaac ccaaacttac ctttctcatg ggtgcgagtg
    35101 ttgatgcctt ggtcatttgg tacataggtc tacgtagcta tctcttttaa agaaaggaaa
    35161 taccttctaa ataccagtcc tcatgtaaaa gaaaacaaat aggagtttga aataagaatt
    35221 gctagtctaa tagatggggg aaagcgctct gaaaaaatgc cttgtctgtg acctctttcc
    35281 tctgttggat gcactctgtg accttaggaa aagccgttat aattctattt tcggtgttgc
    35341 agtttaccag tctgtgcagt gcagatgaaa aactgactag taactatata tcattaatta
    35401 atattagaaa aaagtattcc tgccgttagt gaagtgctct aagagcatca gcagattgat
    35461 agtaaaacca taaaatatta tccctggaaa ataagtaaca ggacaactct agtttgcaga
    35521 gtcgtgtata aactttgcat atagtacgaa cttgcgtttc tctccaaact ttcagatacg
    35581 taactgccag cttcactgaa tggccaaagg agttaaacca aaattattcc agatcgttca
    35641 gcgtgagctg aggagactca ggaagcctga gcagttcacg gcaaattgtt ccttctggac
    35701 ccacagatgg tggcactacc cgtccggaat aggctaagcg gtctcggcac gttcctttgc
    35761 tcagtaacat aaagaaatac tgatggatac agaaacaggg aggtacaggg gcggtgggaa
    35821 atcttggagc cattctctag ttctttgggt tttcttcttg ttacttttgt agaaagagat
    35881 aaaattcctt tgcaaacttt tgagatccat agttgaagga gttctgggga aaagatcatc
    35941 tgcttccctc ctgactgtag taagggtagt cgtagtaatg cttgcagagt tgtgcttgcg
    36001 aaagagatga caggcattca gaaaacattt tttttgactg tggattaaag tgcagcgctt
    36061 aaaacacata gggctatcgc tctggtgata tatttttaat aatatttcct agatttgtaa
    36121 gagtcaaact ttaataaaat tcactgttac atctagggtg aaacacacgt tgtccaggga
    36181 ccatgtcttg gagttactga aggaatggaa taataatcta gacattggtg aggaatgcgg
    36241 tatggaggaa gaaccaagta accctgctac tgcatgtcaa caggatgaaa ccagtgaagc
    36301 ccaaggaagc tccaccagta acagtggtaa cactgatctt ggtgcagaaa ttggaaatgg
    36361 agaacggggg caacaaatcc tccgtgccag caaaacaggt aaggtttact ctgttgtaat
    36421 aaacgataag tagaattgag agtgaattag gaaatcttga atgtgaccta gcgcggagga
    36481 aagttgctga tgtgcgttga aacatcttaa tgcggtgtaa gaacagaaat aaataccagg
    36541 gtgtaaggtg aactctccac cgcaccgttg tcgcgtaagt actgcgcact ataagaagcc
    36601 attgtgacgt ggataccacg tccacatcag gtaacgtctc ctgctcgttc tcgtcaggtg
    36661 tagtgggtgt gtgtatatat gggacgggag gggggaggag ggatgtggca gaaaaacata
    36721 ggatcttaag atagcaatag ttagggacat tgaagaggaa tctttcacaa aacagccaat
    36781 tgtttgtaca tatgctctct aaataatgta agtagctatc ttgtgatgct atctccagag
    36841 ggaggaaaga aaaaaaagaa aaaaaaggga aataattgtc cataaacaac aaatgtataa
    36901 gcccccaatt aatactgaag tccaaagttt aacgtttagg atagtcatct gatttcttca
    36961 gatgattgtc cacgatgctg aattcctctt cgtactgcct ctcttgagcc ttcagctgaa
    37021 gcaagggaaa gccttgatgc tttaagaaag atggggacaa gctttttatc aggcctattg
    37081 ttataggaca aagggcaatg gttttaaact aaaaaagggc aaatttcgac tagatagaag
    37141 gaagaaattt ttcacagtga gggtggtgac acactggcac aggttgccca gagaggtggt
    37201 agatgcccca tccctggaaa cactgaaggt caggttggac ggggctctga gcaacctgct
    37261 ctagttgaag atgtccctgc tcatggcagg gggcttgggc tagatgacct ttaaaagtcc
    37321 cttcgaaccc aaaccattta atgattttat gattctataa tccttttagt attcattatg
    37381 gacctgttgt caatgaatat gtctaattcc tttttgaacg agctgatacc atctccactt
    37441 gcagctgccc atggctgcaa gatccagaaa tgcactattt accgagtaaa ggaataattt
    37501 tttttctgtt ttaaactgac ctcctactcg caccatcaga tggcccttat ttctagaagt
    37561 acaggatgtc acaaagagct tgcattcatt attaaggaaa atctcactcc tatccctccc
    37621 cagccacctt ctcaccaaac tgaagagtcc cagacttttt aatctcttct catatacggg
    37681 tgctccatca cttcgattat tttaactgcc gttctctgta ccttttctaa ctccactatg
    37741 tccttcttga gatgtgggga ctggaactgc gtacagtgct aaagatgcag aggcaccgag
    37801 gttttataag ttaggaaaat agtacgtatt gttgtcatct taataccatc tcagcaaggt
    37861 cagatgcatt cagctttctg gataccactg ctcgtccagc cactgatgcc agacagctct
    37921 cagtggtggc tccaagatcg cactcctgag ttgtgactgt aactgccagc ttgagttgag
    37981 catcatgtag acctgctttg gattattttt ccccaagtgt tatagtttca ctttttttcc
    38041 cctctctccc tttttttctt ttttctttat tttgttcttt tctggagtct gttcctctgt
    38101 gttctgcagg ggaaaagaaa tatggcttgt cccaaagata aaagtgtgcg gagaacattt
    38161 ccaggagttc agctgtgtaa gaattttact gatgataaat gtacagatgt tgtcacttat
    38221 ccggattgct cctttccccc aaatagagac atgttcagaa ttacttcact gatgctagtt
    38281 ctctagggcc tttttaagcc tcgaaagtgc atcagcttat tgcttcgtcc ctgtcagtct
    38341 tgtttcatgg attggcaaga gaaaaagtag cgcagcagtt ttaccaaagg taacacttag
    38401 aaagaagaat acaactctca agacttacag tggtgcaagt accttatcaa gtgcccttgc
    38461 taacatttta ctgaacatgt gtttaaattg agagataaat gaatgtgtaa ttaaagactg
    38521 tttgtttcat atttccctgg taaactacta ttttgcattc agataggaaa cacaatacaa
    38581 aggaacaagt atttcccttt gagatgatca ggatttagac acttggattt ctacctgaat
    38641 acttaggagt acgagtttaa gctttaaaaa tatcggacta cttcatctgt tagtactgaa
    38701 tattatttgt gttagcagga gcatttagag aatgatattt ttgaaagtca agaaattgtt
    38761 gtaattgtac tgaagcagaa gtcttagctt ttcagtaggt ataaattgtt attatgataa
    38821 tctaaaatca ctgattctta tcaattaaag atctgtacca agcaatattc agctgctttt
    38881 ctagctttgt cttcttttcc aaagagataa atcttatagt aaaagttaga acttgtccag
    38941 tgaagaccat tgatcctatc ttggctgaat tttaaccatg aaacagatca gagaaacaga
    39001 taccaaagag atacagttct tcatctctca tttttataat atgaagatgc cattttaaat
    39061 tgtgtttgaa tattgtaatg agttaatatc tgtgattttt attcagaagc ctagttagtg
    39121 aagattaaaa tcaagaaaat agtcacatac agttgttaaa gcaagaaagt tctgtctcaa
    39181 aaagattgga tttaaaattc aaaggtaaga agcttgtctc tctgtactgt aggaggggtt
    39241 aaaagtatga tcttattttt acatatttta ttatatatag tgtagtatag ttacactaga
    39301 atagtatttt gtaattgttc tctgttgcac tactatgttc atctctgtgt tcccaccttt
    39361 ttagtgtgtt tataaaattg tagtctttat tttatttttt taaaattgta gtcccctgca
    39421 ggtaggtcag tatctccagt atcaaattca aagcggaatc aggattgcca agaaaaggag
    39481 aattagacaa gttcttggtg ccttccaccc aggaaccggg gaaataaaag cctgctgaag
    39541 tctgctgtct cactcagaac cgaaaagaaa tcacaggaca tccattaatt ctgaacaact
    39601 tcagagtaaa caactattac ttgtgccaaa atgagcagac tatataaaga cggacaaata
    39661 catcctgaag tgtctgcctc tttactctca tgaacccctt aatcagaaag ctttaactta
    39721 gctttagcgc tgaagaaaat ctaacagcag tgtgaactcc taacctgtaa gaggacatct
    39781 gctgatagta attttgtcag agtacaaatt ataggattgt ctaaaaatgt atgtaattta
    39841 tttgttctat actaataggc accatgccag gcaggcagtt tgctttcaca aatccatttt
    39901 gctgtgtttt acttgcattt actttcttta cttctgtcac aaacatttag ggggaaaaaa
    39961 tgaggccaga atctgtaata gggattcctg ataactgcat gctttacact ctgagaacgt
    40021 tctagaaaat tgcttataaa tttgcttaag gcgttatagg acaagtgctt cagtctatgg
    40081 aatttgttac tgctatttta ggctgctgtc agttgtttat ttttaagcag aacttgtttt
    40141 aagcttgatg actaggaaac gtatttttaa gtacaatggg attgctatgg ttctcactac
    40201 tgaatttctg gtgtgttgat taaattcaca ggtgttagag taatggcctt tacaagttaa
    40261 ttaatcttca ttttcaaaag gatgagccac cattaagctt aggtttatta tacatacgtg
    40321 taaattgcaa tgtgatttac tcttccaaag acaaagccgt tctctgaggc tgggtctttc
    40381 cagtagactg gcattgtggt acacaatatg agcaaaatat acatgctcca ggctggttga
    40441 aaacatttcc ttcaatatgt gcacattctg tgttatggct gctgagaatt tcactctgag
    40501 gagacaccac ctacttaagt atcttctgat gtccacaata atcttgaaat tcctcttaca
    40561 gtcattacag ccttgatttt atctaggtgt gaagtatttc tattacaaga ccaaaatctt
    40621 tctctgtaca tatctgaaaa cttggagaga tcttatttac agtaaatgaa gcaaaaggtt
    40681 tttga
//
