# Supplementary material for: The serine/threonine kinase 33 is present and expressed in palaeognath birds but has become a unitary pseudogene in neognaths about 100 million years ago
Source: BMC Genomics. 2015 Jul 22;16(1):543. doi: 10.1186/s12864-015-1769-9 (PMC4509753; doi:10.1186/s12864-015-1769-9)
Supplement: Additional file 3: — Contains the stk33 sequences from all birds examined in this study. [file 12864_2015_1769_MOESM3_ESM.zip › Aves stk33 sequences/Neognathae/Pseudopodoces humilis (Tibetan ground-tit) stk33 pseudogene.gbk]

LOCUS       Phu_stk33_pseudogene        42838 bp    DNA     linear  
DEFINITION  Pseudopodoces humilis serine/threonine kinase 33 (stk33)
            pseudogene.
SOURCE      Pseudopodoces humilis (Tibetan ground-tit)
  ORGANISM  Pseudopodoces humilis
            Eukaryota; Metazoa; Chordata; Craniata; Vertebrata; Euteleostomi;
            Archelosauria; Archosauria; Dinosauria; Saurischia; Theropoda;
            Coelurosauria; Aves; Neognathae; Passeriformes; Paridae;
            Pseudopodoces.
COMMENT     We downloaded the assembled contig(s)
            from the WGS project and performed a local BLASTn search with our
            genomic stk33 sequence from the African ostrich (KP072780) in order
            to identify the corresponding contig(s). We then used nucleotide
            and amino acid sequence comparison in order to identify the stk33
            exons.
            This record uses data from DDBJ/EMBL/GenBank entry ANZD01010483
FEATURES             Location/Qualifiers
     source          1..42838
                     /organism="Pseudopodoces humilis"
                     /mol_type="genomic DNA"
                     /db_xref="taxon:181119"
     gene            1..42838
                     /gene="serine/threonine kinase 33"
                     /note="Exons have been identified by sequence comparison
                     with the stk33 sequence from African ostrich (Struthio
                     camelus) [KP072780]. Remnant exons contain several stop
                     codons and frameshifts within the ORF coding for stk33. 5
                     Exons have been lost due to large genomic deletions."
                     /pseudogene="unitary"
     exon            1..76
                     /gene="serine/threonine kinase 33"
                     /pseudogene="unitary"
     exon            19093..19412
                     /gene="serine/threonine kinase 33"
                     /note="frameshift and 2 stop codons within the ORF for
                     stk33"
                     /pseudogene="unitary"
     exon            22077..22187
                     /gene="serine/threonine kinase 33"
                     /note="frameshifts within the ORF for stk33"
                     /pseudogene="unitary"
     exon            23227..23364
                     /gene="serine/threonine kinase 33"
                     /note="frameshift 1 stop codon within the ORF for stk33"
                     /pseudogene="unitary"
     exon            24393..24481
                     /gene="serine/threonine kinase 33"
                     /pseudogene="unitary"
     exon            29472..29547
                     /gene="serine/threonine kinase 33"
                     /pseudogene="unitary"
     exon            34134..34231
                     /gene="serine/threonine kinase 33"
                     /note="frameshifts and 2 stop codons within the ORF for
                     stk33"
                     /pseudogene="unitary"
     exon            34506..34575
                     /gene="serine/threonine kinase 33"
                     /pseudogene="unitary"
     exon            41548..42838
                     /gene="serine/threonine kinase 33"
                     /note="frameshift and 1 stop codon within the ORF for
                     stk33"
                     /pseudogene="unitary"
BASE COUNT    12742 a   7501 c   7971 g  14624 t
ORIGIN      
        1 ttctctcata tttaacagtc tgtctgtttt cattatgaac tgaatttgca ataaagtaca
       61 gggtttaatt ttgataaaat tattattggc taatgtgcat tgctaacttt ctctgtttgc
      121 ctgtaataat ctagtttatc cagatattgc agaaaaggtc atctaagagt tacttgactg
      181 aagtacagcg tgttggcaat gtgaaatgcc acctttttaa accaaggcat aaataagtct
      241 tttaacttta ctgctacttt ttctcccctt tcccaataat gtagctatgt tctgattata
      301 tggcagtaca aacattcaca ttccttatct tctccatagt tgtgcagacc gtgatcctat
      361 aaagccctca cattcttcac atagaaggtt tgttttgttt tgtattattc atttagagat
      421 ggaaatgatt gtttgcagtc agtttatttt gatattctgg aaccagtaaa cagtgtcggg
      481 gctaagacac aaaggttagc tgctgagtct ggctctgttg catagctctt ctggggttaa
      541 gatatgtatt tagtgttcca aatctctgat attattcata attctagaga aaaaaaaaga
      601 gtcagttaat gaatagcaac aatttttgaa agatgtcaca ttatgtcacg caaaagacat
      661 gcagggagaa ggtaggattg catttgagtg ttttccagca ttgaaaatat ggcagaagca
      721 ttgttcctca aaagtaacat gctcttcctg aagtgtatta tttaacagaa acgtgggggt
      781 tgtgaggatt tgggttggtg tggcggtgat tttaattcac catctggctc cctagaccct
      841 aatagccttt catttatttc atattcacta gggcatagaa aatgctgaag gtgtttaaaa
      901 tattacgtgg tttaaaaaga actaggtaaa tgaaattata attattaagt aggggaatta
      961 cagtggaaag tttttgagtg ctttccagga ggatgcacaa actcagactt gcctgatcta
     1021 tttccaccta tgtcctttca tggtctcttt ttccaagcca tttgggaagc ttccttatct
     1081 gcacattgct ctgtaagggg taggtgtgcc atctgcatat tattgtaaat tagaggatcc
     1141 atccatctac tatcttagat gagtgtggct ttcctgcagg actttgttaa attgtgtaaa
     1201 tttaattttc atatcccttc tggaatattg aacaaaacta attttatgac tgtagggttt
     1261 gaaagcagaa ggggcagtaa gttaatataa ttaatcattg tgtcattgct gcagaataat
     1321 ggactaattc tcttcctaat ttccagttac ttatcatttg aaatctcaca gggaaaacag
     1381 cactgtgtag aaagaacaac caattaaagt aagtgttttg tttcatcatc ttaagcaact
     1441 gtaacagaac tgaggaaact ctgtttgtga tttattagtt gcattttctg agtttttata
     1501 tacagttaga tatttgcctg aactgcttca tatggaaaaa gtaatgaatt tccccatatt
     1561 gacatatttt tgtgcatcaa atttgcattt ttagaaaaca gtcaagtaca cagaataatt
     1621 agcttgagtt aaaaggaaca aaacaggcca tctaaaactc tttgttaaaa tttttttatg
     1681 ccagctctga aaaattaaac cccccctgca attatgaaaa atcaacagtg gcttgccaac
     1741 aggtcctaat ttggcccctt aaactaacta cttatgtttt acttacagga ctgtttcaaa
     1801 tatttttttt atagctgctc attctaaatg tacttactac ctgtcactca ctttagtgtg
     1861 ggactgtggg ctctactaaa tctttgcagg tttagggttg gactggcaca acaaagatat
     1921 ctctgatatc ccccactggg tttggaatct ggatgatttt tagagagaat accaagaagg
     1981 tgaaagagaa caaataggaa tgaagcactg ggaaatactg gatcagaggt agaactaagg
     2041 gaggagctgg ggaaaagagc atcacagaaa tgactgtgtg gagcccataa agatgcagct
     2101 gagtgccagg tgaggtgatg gaaaagcaga gtgggaatgg aggagggaat aggaagtttt
     2161 ggcaagtgtg agataagact ctgtgggatg ggcaggacag gaaattaata gaagaggaag
     2221 ataatgtggt agcttctgtt gctgtatgga gttcaccatc atttctggca gcaagctgga
     2281 aagcatttaa atgctgagct ttcaactaaa aattctcatt aagctgaggc ccagtaaccc
     2341 tgtctgaaag gttaaagtaa aaacaccaaa caaggcagaa ttttccctac tgttttttat
     2401 gtaagtacag ataattgaac tgaacttgga ggaaatacta acttgaacct ttttattttc
     2461 tttccttgaa caggaattca gcatgaactg tttgctagtt tgaagttcta ttaatttgga
     2521 gcaacttcag ccactgctga acccaaatga gaatcaaatt gagtaactaa aacacttgac
     2581 tgtctaagta gatgtaaaaa ttcaggatca gtttgtggca atactatttt ctgcattttt
     2641 agttttgatc ccacttttca tttatcctgc ccagattctt tccaggctcc tgctttgact
     2701 cagggggtgc tatggcttgt aggagacctt ctggtgggat gagctggaga gaattcatgt
     2761 tggggtttag acagtatgag tagcattgct cagagtcctc tttctttgat attgctcaat
     2821 tactgctttc atcctcacaa tgagcttcag gaagggtgca gaggaatgac ttacctgcct
     2881 gccagacact agagagaata tttctccatg ttgtgctgtg ctgtggagtc agctgtcctc
     2941 actgcctaat tgttagatga gcactgctgt gacaagccac ttggaaaaag caggtattgt
     3001 gtgggttttc atctagagcg gacatcaggt gtttttaaga aaaaaaaagc tgggagattc
     3061 atatagaaat tgccactcaa gagttcatgc cagttttatt gttagcaaac ttaaatgctg
     3121 cacaagcaag cttttggagt ttgatttttg ttttcctctg tctggggaac atggtgtcaa
     3181 gtgcccattt tttattttaa gaatagtctc aaagacttga ttgttctttg atcctaatgc
     3241 tgtgctgaag gtagttcaaa gttataagga gttatgtatg ctgtgtctta atgaaatgct
     3301 tgtctgaaat tgtactgata gcctgctgtg aaaaaatcaa tttgccatca gcaactgaat
     3361 gtacttgatg ctcaatttag ttcacccaac tatttcacgt tcgttccctg tagtaaaaca
     3421 aaagggtcct gagaattaat tacagtgtta gcatctgctc gtggctgctt tgctgatata
     3481 cttggtggaa taagatactt gaggtgggag ggagatggag tgtaaagttt ctcccactgc
     3541 catttcttat gcaaatatct tttgaaggac aggctcctcc ggtgtttcct gtactttttc
     3601 ttttggcatt agagcactca gttgtgttca aaactagcaa atactaattg cttccagata
     3661 atttgtgtta tgacactttt ttgtagttca tatttccata actgctggct gcacagtgga
     3721 gtattttttg tttgaatatt ggtaatgata tttcttaaag taaatcccaa acattttggg
     3781 ggatcagtag atgaatgaga agttgttaaa aatgcaggtt cctgagattc ccaatgttga
     3841 atcttgtgtt agtgtaattc cagactgctg taccaagcac attgtggaga agccttgaat
     3901 gctggacaag aatacttctg tcttgtgcaa agtcttcttc aacagtttca tgttttttaa
     3961 cattaaaagt tgtcagtgtg ctcacatgca ctgaggtttt attgtgctga acatataaac
     4021 tgagcagaaa cacaagcaca caaaatatca gtaactttag gattttaata tttcataatt
     4081 ttgtattttc atgcatatta aagtaaataa accttggtca cttggtctag gagaaggatc
     4141 aggtcctgta atttttgcct gggcttttta ttttattttt tttttgctga cccatcacaa
     4201 ggtataaatt ttctttctta gaatgcctga gaaaacatga cctctcaatt ccaagagatt
     4261 ttatttgtaa gttgtctata agttctatca cgttggattt gaaatgtgtt catccacatc
     4321 actgcatttt ggagaggatc atcttagact gctgtgagag agggcttgaa atttaatcta
     4381 ctcatggatg attgtgatgc ctgtaatggt ggtagagttc tcctatttgc attggagaat
     4441 gattttgctt catgtaatta taataaaacc cctaaattta gtgaagtcag accaggttca
     4501 tttaaatttt ctgtccatta ggttgccatg taccaaatgg ttttaacttc ttaactcata
     4561 agaagattgt tgaagcagcg cctgacactg gtcaggtgca gtggtaatta atactgaagt
     4621 caaaagaaaa atacataaat taaatattta ataaattaat gctcttataa aactgcagta
     4681 acatagtgtg acatttaata tgcacacctg cctatcttgt ttcttctacc ctcttaaatt
     4741 ttaactgagg gttcaaagag tttttctttg ctccccattg gctcagaaat ggaagaacat
     4801 ttctgtattt tgcagatatg ctttattaga acataacatg gtaggaattt aaactctctg
     4861 catatggaac catttttaaa agaacatttg ctgctccaac agagtaaata tagcctctaa
     4921 ataattattt ttgtgtccac ttagcatggc catcctaatc aggaaaaaag tcatatttcc
     4981 ttataaatga aaggcggtta tttatcaaaa gtgctgctga gagtgtttgt gatctcttta
     5041 gacatgagca gatactcagg tgaattgaaa actaggggtt tttacaattc ttgaatatag
     5101 tttttatcaa ggtatatgct tcaagtgttg tttggcagta ttgaggggac agaaaaggaa
     5161 aaacctgttc tatcattcta taatttttat agtacatggt aattgttacc aaaaaaatac
     5221 attatatatg tttacataag ctgtaagact tccaaaccaa tttttttctg tgttagcttt
     5281 ggtccacaag gcatgcagaa tcttctcatc accattcctt gcctgagaaa taattgccaa
     5341 aaagaagtgt ttttttttta atacttcagc aaaacagaaa tgggaatttg tatgtgcttt
     5401 caatttgata ggtagggaaa caattaataa ttttgggttt tttttggttt tttttttttt
     5461 tggtgtggga aaagaattcc tgatagccta atatttaaca tagctgggag gaaaactgta
     5521 ggttttgtac accacttaat ttctctagac attgagatgt cttcacctgg agaaggagcc
     5581 tattttgtgt ctagcatttt tcattagagg tactaattag caatagctaa caaatgatac
     5641 tgttatgcat taatactcag aagtgcatcc aggatggatg gatccacatt ggatccatca
     5701 ctgaaattgg ggacacctgc tctcagagct ctgggcaaga taccaaatgt agaaatgcta
     5761 ttgaaacagc atgtacagag tatttaataa agttttaaat agattgtttt gtggattatt
     5821 ttgaagtaag cattcttagt gtggttgcct gcactgcttg gaattggact tgatcattca
     5881 gcttgtgcca ggtcagaggt ccagtggagg ggtgagggca ctattgtctt tatctatgtt
     5941 tggtgtcagt aaaatataga atattttgtt acactcctat ttaacataga tcagttttca
     6001 agccctgatt aactccttac tgcacttgtc tatctctgtg gcaaaaagac ctttccttca
     6061 gctttgaagg gcattcatta cttatctttc cttgatttgt ggtagctgca tacatcacat
     6121 tgaaaccctc accttccttt atggtaacag aagggtttca ggtccacctt aaaatacttc
     6181 aggagttgaa ctcatgtgtg tagttaagaa aaataaattc aataaggtcc ttctttcaaa
     6241 taaacccctc tctgttaacc atggctggac atatggggca aatgcacaca ttacaaaact
     6301 ctcttttctt ctgctcttat tttagtccag ctcataaatt tgtagatatt tatttttttt
     6361 cccctaaatg ttcctaaaat aataaattat aaactcaaat gaaagttatt atttatgtta
     6421 tattgttatt atttattatt aatatatata aaatatatat ggagatatat taatatatat
     6481 tatgttatat tattattatt ctttatatat ttagttattc tagttattat ttatgaagtt
     6541 acagctgcta attttttcgt gctcctgtac ctaccagaaa accaatcaca gggacttttt
     6601 atttgtggga tgtttttatt ttattgtttc cttgtttgtt ggctgctttg cactgaaaca
     6661 atattttcat ctgcttcctt acccaaagca gaaaagtctt gatttggact tgtcaaattt
     6721 ctcatgtttt cagcatgtag gtatagaaag gttacagggt tggatttttt agttgatttc
     6781 tcttatcata tattgtctgc aaaccagagg tttagaggga gggtggggaa ctacattaga
     6841 acaagtcttt aataagccat cacaacaggt acatatattt tattggagtc tattccattg
     6901 ccacagccca atgcctacta agataaatat ttatgtaaga gggtgctttc taccttcata
     6961 tcttatttca tttatattag ttttttaaac tatggaaacc acttcatatt ctttgtacag
     7021 caatctgtac aaaaattctg cagtaacttg tgttttaact gaaaaacgtc gaggagtctt
     7081 ccagttgaag aagtttggaa caaatgcatt aaatttgatg gcaggcaacc tttgaggaat
     7141 atagacagtt gtattgaaaa gtaaagtaac agtaagaatt aatttttact cttgacattt
     7201 ctcttcagta aataactttc ttacaactgc tctcataatt cacatgcccc tgcttgtatt
     7261 cttaaatttt gatagatctc tgcactttac gactgttcaa actgcatgtt gatggcagta
     7321 aaaatgaatg acgtttaatt tagtaccact gagttttcat tttcaaggaa tatcttaagt
     7381 aaatgcacca atgtggtaca ctctggaaga tcctaggaac agttttctat acccttttcc
     7441 cctttccaat ctttgagagc caatctttga gattatagat gttattttga gatttttgca
     7501 taaagtagat agctgagcat gtgtttgtgt gcattaaacc atgtgtgttc ctgggaactt
     7561 ttttatttaa tgttaaagag aaattggtac cttcccagtt catgataaca aagtatggaa
     7621 ctaaagaata catacatttg attgtggcag aaaaccaaat ggaaaagaac agcactgaaa
     7681 acaagacagc agggttaaca taactttcag gggagaaagg catatttggt tgcttacctt
     7741 ttccttctac ttaatataat tacctcattt gtgacttttc attaaaatct gccttactgt
     7801 catgtagaaa aataaatttt aattagtgct acctttagtg cattttcaga gaccgagtga
     7861 aatctgtaat tacttgcaat tttataattc attttaaata cataatgaca tagctgtttg
     7921 cctatgtaat ctctgtactg gtatgtaact tcatgcaggg aagaatgtgt tttttttttt
     7981 tgcaggccca tgtttaggtg atgcttgatt taatttttta attataaacc ttagatagca
     8041 tttaaaattg agatttttgt gtgtaagtgc tgagtgactg aactgttttg attggtatca
     8101 gacaggttta aggctggctt tacatgttta agctagcttt atgcatgtta tagggttttc
     8161 attatgaaag ttttaacact gagaatacca agtatcagtg cacaaaatac caagagattt
     8221 tactgcaatc acatctaagg catttctctt tcatatttac tacaggaaaa gttttgaact
     8281 ggatgctatg acttgcaaat tgatccccat ctcaatggta aaatcagtaa atgtttgatc
     8341 tgaaaggaag aaatattgat gatttctgaa tataaattct aacacatctt tgtacagtgg
     8401 cctccacttt tcatttaagg tcacatcacc ttttataaag gatagctaga gcctctctag
     8461 actattgaaa aggaaatgta gaataaagat gccaccttgt gggtgaacta aatgatgcag
     8521 tagatgattc aaaatgtttg acaagcagat tctatgtatt tgtgactggc tgctggaaat
     8581 tgaatttatt ttttcttaaa tatttaaagt tatttttaga gtttaggttc atgcattttc
     8641 atgaagtatc taagtaacta cagctggacc attctggagt aggtgttaaa tgactgctaa
     8701 aaatcatgct tgtaaccacc acataatttt ggcatcaaat tcaatgcatt gttcctaatg
     8761 tattaaagca caattttaat tgtgtcatcc aaacctgatt gagtgacaaa aaaaaaaaca
     8821 aacaaaaaag ggaagatttt gcagctattc cctgtgtgaa aaccgaatgg tgatgcattc
     8881 agattcctgt gctggaattt ccaatacata ccaagattaa cacattacct gtgttaattt
     8941 gtcattctta actgcatgtc atggatttct tgcagtgttc aatgaaatac caggtgtcta
     9001 cagaccctgg tgccatggtt ttgactcatc tttgccttgg gcaggtttat atagaatgct
     9061 ctggattttt aggactttat tttagtgttt tttgacacat tcaatggtaa tggcctctca
     9121 cagctgctct atatggggaa cacaactgag agaaatggta ctaatacctc cattcttgta
     9181 tagatttttg gagatccatt cattctggat tttgctttgg aaaaatccat gtttgttgtg
     9241 caccccagat ttcttgcata agaatctgat aaactcttca gtgtcgctta gacttgtttg
     9301 tggcattgtg aatctttgat gtgacactgg tgtgaggaac actttctgct tatttaaggc
     9361 actgtgagca acatcatatt cctttggctt tggatttatt tcttcctggc ttgtctgcag
     9421 gtttcaggag gattgttaat gtaactgatg taaatacctc agtagggttc tctttttcca
     9481 tgaaatttgg ttcagattag gcaaaggcaa ctgctgtcct ctcccttttt tatggacaat
     9541 tgggttaatg caggaggggg ctctgcagtg cagctgagca agtcaccact ggcaattaat
     9601 ttctccacat aggattattt tataaaggca tggttttgct ggccaagagg tagagataga
     9661 ccttttattt ggtagctgga atggcagagg aattcctgat gcctggtcac agctctgaaa
     9721 tctgcttctt gtccacatgc tgcctcctga gctgctgaaa agactgtggg aggctgcagt
     9781 agcacagagt cttccctgtg agctctgctg tctcaggggt ctcctggggg ctcaatgtct
     9841 ggtggctttt cttggctgat gttgaccatg cgaggtcagg tattaaaaaa atttattaca
     9901 gcatactgta aaatattcct agcctgaaga tgttttaggc tgttttaggc tttagatgtt
     9961 ttaggctatt ctgtgttatg ctctgagtta tcacccttag gaaataatca atgacatcaa
    10021 aatcatccaa gaagtcaagc aataagtgcc agatacagat tattttttga gtttggttgt
    10081 gtacaccttt taagcatgtc aagttttaat aaccccatgc ccctttattt cagtggtgtt
    10141 tatgtatatt taaacactag tgcaagaaat taacattgta tttgctggtt caaaatctat
    10201 tactgcagct gcctattctt aatgtcctgt aagtgcttgt gatttgcatg atttttctct
    10261 tctatggcag ctgagtattc tgaacttaat gctttgtgcc caggctcaga aattacaggg
    10321 tatacaaaat atattctgaa attcattcaa acttttaaaa cttattatgt ctagcagaga
    10381 cagatttaag attactgagg tttctgcttg aagtactcca agcagaaatc catactccat
    10441 taggttctga aacattatgt gaccttaatt ttccaggtat tttgcccttc aaattgaaga
    10501 tagtatttta atactattta agtctcctga agagccttgt aatactatag gcttaagttg
    10561 tgaaacattt gaacaaaatg aaagataaaa atgtaattta gaatttttta ttttttaaat
    10621 gtatagcaac ataaatatat gcatcaaata acacattgaa attggtgata aaaattgcat
    10681 attttcagtg cattttccag tgaaataatg tgtacgtgca atcaaccata tttcttgtat
    10741 gaaggtcttt ctttgcattt gactttttta ggcagaggca tttccagtga ttcgaaccta
    10801 gggatttgtc ttttatgttg tggtgtactt cacataaaat tctacctgca gagtagatgt
    10861 aggatcacat ctcaggagat gaaagacaat ttcagagcta aactttcttt gtgtggaaaa
    10921 aaagagaaga attagcttta aaaaatcttg cagaaaatgt taggggagaa actgatgttt
    10981 tcctattaat aaatgcaatg ttttctttca tcaatattaa atacaaggaa acgaaaatta
    11041 tcagcacctg ctggtatgcc cagctccatg agatgttaga actggaccta ataaatgaca
    11101 gcaatggctt ctggtatttt atccccttta acaaaatcct tgagcactcc catggctgtg
    11161 cagtatgaca gaggcaaaat gcattaatgc caaaaatctg gacaaatgga agagaatgta
    11221 attgaactac aagggcactt attctggatg tgcaattgga tctattcatg tgtatatttt
    11281 gtatgttaaa atattttgat aaagtgtgta tctcagtggt taccctaagt tttggtggtt
    11341 tgggtttttt tttgtctaaa aatcatgttt ttttcacata taatgaatat gatatgttca
    11401 ttgatatgat atgtttattt catatacaaa aaagtgttaa tggcagggtt ttctgtaaat
    11461 gtgtaagaca cggtgtctta gtttagggca aattaggaag gaaaactcca aatggggatt
    11521 tccccaggga aatgcccctc ctcactaact ggtccgggaa aagaataaaa aaattcctta
    11581 gagagaagtg gaaaaagctg tttatttaac agaaattgag taatattaaa taataaaacc
    11641 tcttgctgtt cgatgggatg gcaagtttag gaagaaaagt ctttttcatg tggtgtagct
    11701 cagctcgctc aggttcttat cagttcctcc ggcgctggaa agtgccgagg cccaggcccc
    11761 ggtgggccac aggcgtgagc tcccagggtt tggctgggtg ttcagtccag agcaggcttg
    11821 cacagatcca agaaaattgg gaaaaaaaca aacaaaggtc tagggaactc ctctgcctca
    11881 gctagctaga actaactaaa agccagagag aagctctgtc ctgctgtctg tccgtgctgc
    11941 agacaccaca gtccaggagc gggatgtgtg ggagtgatgt ttttccttaa cacaaattgc
    12001 ggcttcttct tccccctctc ttgctctcaa agccagtctt aaaggtgcag aacttaatat
    12061 ataacataaa ctagacgatt ggggatacca gtatcataaa gtcaccccag gacacacggc
    12121 ttgctattat ttactgtaac aacttagtgt aggttgcctt acctaaagat tttcaggaat
    12181 ttgctgataa gcccaaagga ctgttgaatg gaacatgctt ttggcaggcc tgtgtgctaa
    12241 tagctgccta acagattata tgaatgtcac aacctcaaag agaatggcca gggatgtggc
    12301 tgtcagcact gagacatttt tcagtcacag cttcagcttg ggcattctag ttattgagca
    12361 caggaaaaaa tataaaacat aacccagcag gcaaccatta attgcatttt gcttgtctgc
    12421 gctgctgttt gcctgttcta ggctgccaaa cacagagctt ttcccacgta cttccttcac
    12481 tgtttcccag tcctgggggt ttgctgcttg tttgggatcc ttctttgaga gctgcaagtg
    12541 cagtggtcac tggtggctac tgaactgggt cttagtggct ggtccagtcc tgatgaagtc
    12601 agaataaatt ccttttgttg actagactgc caattctggt tttgagcatt gcaggctgcc
    12661 ttggcacttg gtgagtgtga acattcaccc tgtatttctg ccaagctagg agtaggacaa
    12721 ctgtgagtgc agaaaggcag ccaggaatct tgaatcagag ctgtgaaaaa ttatgtcccc
    12781 tttagtctgt gcttgtgggt tttattttgc caaaaactgc aaacttgacc tctgatttgc
    12841 taaatattcc taactagcat gtgcaagcaa tctaaaaaag gctgtttcaa atgattcaag
    12901 atagtgtatt tgttgatttt ttttaatttt tttttgtttc atctagaaag ctgcgaagtt
    12961 ttgtgtctac tttactaaga gtaattagcc cagcactctg aaatgcacag agtgaaagga
    13021 gtaagttagg aagattgtgg aaaatgccat cagaatatga aaaggttaaa cacttataaa
    13081 aatttccagt gttggtgggg ttaaagaaag atctttgtca gatttctaga agtactgagt
    13141 gtacaccata acacattcac ttactactta gaatttttgt caactataat ttttgtaatc
    13201 atattaatct ttattgagag aacaagcttc agtctgatac tggaagggtg gatctgtttt
    13261 tatatcttac tctcactaag aactaaataa acttgtggcc actgtttctg ccatttgcag
    13321 aatttcctta cagtgttatg tcacttgtaa ttgtaagctt gtaatctctg tggttctgca
    13381 tggcaaattc tctggcattc ccaaacaaaa tcaaacttcc ctgttcttca aattccagtc
    13441 acatataaaa tattttatct cataaaatac tggggaagaa tgtttctatc tatcatttca
    13501 caagagaaga acaaaactaa gttttatttt tgaagaaaca acatgatctt gtccttttaa
    13561 atgaaagaag agatcatttg cctgtgaaaa ttaaatcctc cacagtctgt agttgctttt
    13621 caaactcctc agcctgacag tgaaatcatg taatctgata atagcatgcc tgaggcttat
    13681 tgtgattttt tgggcagtgg tattagcagc tgctgtgctc tgttgatttt agtcacttag
    13741 ggtttgatgc tgatcccact gacctgagtg taaatgcagt gtgactacac tgacttcact
    13801 ggagttagca taaacatttt ggagtaactg aaatccacat ttatttaatc tcacttgttg
    13861 ttctgctgtg gacttttcag aagtcactaa agaaagaaag gtatgggtga ctttccccat
    13921 ctctttgtga caggtttctt aattcaaaga gtgtttgttg ctgaccagtt gttagaattg
    13981 ccatttatct gtctgtgtgt ttgtactgac aactcaaggt ctttgtgcta aatgcacaca
    14041 ctggttgact ttcccttgtc ttacagccaa tttgaattgc tttaagattc ctgtgccttg
    14101 tcactagaat ttctctttat tcatgaacct cctcactggc tttatagtca ttttgaatga
    14161 tatgaatata tttgagtgtc tgtggttgga tggagtaatt tgacaggttc tagaagtggt
    14221 aagtggttgg tgttggtaaa tggccataaa taaaaactag tgaaatgtag gatctaatcc
    14281 cacagtcatt ttttcccctc tgatgctgcg ggatcagatg ggagatctgt ctttataaca
    14341 gggactaaag cgtcaggatt gtacagaaca gaaattgcag cctgttcaca gcagatttta
    14401 tagcacagat gtcttcagtg gcacagacat gaatgtttcc tatttagtga aggctttttc
    14461 ttaactctgg aggcttttca gactggtaaa ccaaactctc cacagcagac ccttcagttt
    14521 tttcctcata ataagactag ttaatttgaa gctgagcctc atgtgctttt ttcctctatt
    14581 ttactgacca aagaaattta atgggaatcc tgtgcccctt tgtttctcat ggctctcaaa
    14641 atctcccatt tcagtatttt aaaacttcaa gtaaaagatg aaggtgttag agatatgtgt
    14701 gttaataact actgactgct attcataact ggtgattaag tagtgaccag tgtctgtaat
    14761 ctctgataat aaactggttc gctgtatctt tcatgcatcc tcagtgtaat ttagggatag
    14821 cacagaaatg gtaaacaaaa tcaagaggta agaaaaggag gagaatgaaa gagttttttg
    14881 agctgctttt tttcctggta caagggaggc tgtctggaat acatgtgaaa gcaggatttt
    14941 aactgtgtcc aggcttggag gagctgcaac acacagagaa ggtcaccctt ctgcctcctt
    15001 tcctttgtga ttctgatctc agtggccaca gaagaaagca aatgtgttcg tctaggagag
    15061 aaagtctcca gaagtgtctg gcctaagcca tggctttctc ttgccttaga ctgccaagtt
    15121 ctgcttttgt cactgagggc aggggtgaca cagtattcca gtgcttctgc tccctgctca
    15181 gacaaaatct gatgcagctg ttagagtaaa gggctgtagt gctgcacagg acacacctgg
    15241 ctctgggaat ctctaggaaa gtgttcatgt gctttttagg aattcctggc ctgctttcta
    15301 ggaattcacc tctcagattt ccaggcattt gcactgtgct ttctaggaaa ttccagcttc
    15361 tgctttctac ttatattttc tcatcacttt ccaggattat ttccctatgt tattttttgg
    15421 gttttttttt agtttgtttt gttttttgta ttttttcccc tgtgcttcat catgataatt
    15481 tcccctcaat ttacaggaat tgcttatgtg ccttccggaa atttcctctt tcatttccag
    15541 gaatttagtt ctggttttca ggaattctcc ttgtctgctc cctacaaatt taacctccaa
    15601 tgttttgtga attttctttg tgctctctga ggaatcaccc ctctagggag gtatcctcca
    15661 tagattttcc gctctgtact ttgtaggggt ttactttgca tgttctagaa aattttcctt
    15721 atgctttcaa ggaattcttc tctgccttct agaaattttc tctgtgctgc atagatattt
    15781 tctcctgcaa attcaagtaa tttacactct gctttctcag acattctata tgtattttgt
    15841 agaaattttc tgcaggtttt tgaggaataa accctttact ttctaagaat ttctcacacg
    15901 cttccttgga tttcaccttt cattttctgg gaattacatc tttttcattt aaactaaggg
    15961 caaaaaaacg tactactcac aaatggttat gtattaattt attaactagt agaatcaact
    16021 atttatatgg tttatagctc aggccttttg tgtggagcct ttacttattg caagctgcca
    16081 tggggtcctg gccccatttt tattctgttc taggtgctgc tcttttataa gtaaaactgt
    16141 aggatgaggc ctcagtgtgc attcatagct cttgcagtac ttgtcttctt gtatgaatca
    16201 atttccatgt aataatatta gaacattaat tgtgctaact ggtgttatct taatttaaca
    16261 gataaggaaa attgtagcag gaaggtgatg taacttctca gctcccaaag gagcttaggg
    16321 aagatttaat ttctagctca atttagaagc agatacgcca aaagtagaag tgaacagtta
    16381 gtaagggttg aaccccagca ttgtgctttg cttcaggttt tttaatcaag ttcaggtatt
    16441 gcagatgcaa aaaatcatgg aggaattgaa acaaaagaac tagaatgtta gattctaata
    16501 tattggccac atagttccca ccttccaaca ccagaaagtt caagggagct cccagcatgg
    16561 ccacttttta tccatgatgg acatcgtgtc ccttggcatg tccaccttga ccagcaacaa
    16621 cagctaaata catctatgtg agccctcagt ttcttggatc ccttacagtt taaactttgg
    16681 tcaaaagcac ctacaaaaat cctgtgggtt gggaaagata aacaacttga aattgctctt
    16741 tggtcacatt gtcagttcac aaaggaaaag aaagcagact acaaatgtgt taggaaaatg
    16801 cctctaggtg ctgaaagctg ccacattcct cctctctttc cctgtttgtg tcatatgata
    16861 ttaaaaagag gcaggtatta atctgctcct cctgtacaac tctaagttgt ataaaacgtg
    16921 cttttatcat agttaccctg agtggttaag gcagataatt cactgctgga gtgtttgaga
    16981 tttttatcta tccatggggc agtctgctac accatttgct cattctttaa ctggttaatt
    17041 aaatatgtta tagcttctag atttggagat taataaaatc ttgcaaaata atctgttagg
    17101 cacatagaga tggggtaggc tttgcctggt gtcttgccct gtggttctga catccacacg
    17161 attctgacaa agaccacaca actctcatga ggggattaaa ataacatgaa taggaaatct
    17221 caatcaaaaa ctgtaaaatc tgtattttta ttttttcttt attcctttaa ttttttttaa
    17281 tattggcagt aatctgaatt aagagagctg taagcccctc cctcatttat tgttttgtta
    17341 atttatttat tttgaacttg tagtattttc ttgtgcctca tttattattt tgttgattta
    17401 tttatttatt gttttgttga tttatttatt ttgaactagt gaaattttct agggtttaca
    17461 aaggtgtttg tgaaaaagtt cctattcctc ctttttcttg aattgtcata ttgataatat
    17521 taaagcgaaa aaaccatatc cttcacttta ttgatttatt agcaaaagat tttactccag
    17581 tcagaatttt ttaatacaaa aattttgttc agaagtaaaa atataaaata aattcaggat
    17641 tttagccctt tttaaatatt ttcagaacat cttcaagaga acagaaagat ttctacatat
    17701 cattaagctt atctcttttt tgtgttagtt atcacatttt tttttcctgg tacatttcag
    17761 agaatcaaga actgtaataa cttcatcata ttacagttaa aaatttctta gatagtagga
    17821 ctaagagtat taatattgtc agagacttaa atatggaaat agggtattaa tcacgtttca
    17881 tgtaaattgc agaacgtagg ctattgagtg aaattagaag ttatctcatg ataaaagcac
    17941 tcgatcagaa aagaacattc tcttaagtag tttttgtctc catgtaagta ttttgtacta
    18001 ttgttttcta ataagtcacc tgtcattcaa atagaaaagc cctagatctg ggaaatgagg
    18061 ggctaggatg gaaccaaagg gcttaaggat gttgaaatga catctgagat tatctctgag
    18121 gttcatcaga ggcaatggag cagaggagct tttgcagaac accagctgaa aacctggtcc
    18181 ttgttttctg tgggaatgca ggttgcacgc tctcagctta agccaatgtt ttccatttcc
    18241 ttgcagcttg gatccttctt tcagctcact gatgtctccc tgtgtctaat ataccacccc
    18301 ctcatgggct ccagagactg aagccccctt caccagaggt gagctgtgct gcttttgtca
    18361 ctgctcaggg cagcagctgt ctcagcatgg ggagcagctg cttgctctga gacatgaccc
    18421 caaatttcgg cactgtgatc cctgtcctgc agtagttgag ccagttggag gcagttccct
    18481 gtgcctcact tgcagtagcc atttgcaatg gtagaatgag tctctttatt aaaggtggga
    18541 aacttgatgg tatttcaaga gttaaaggct tgttaatccc ccaacacttc agagattgct
    18601 tcttctcttt tttctgctgt ggaacaaatg agctctgacc ttcttgcccg gaaatgttta
    18661 gctaagcttt ccttctttgg agcattttaa ctccctctga gccttgttgt gcagcttctc
    18721 ttttgggaaa agtagacttg gaggaatcat gtgcaaatca gctctccagg ggaattgcaa
    18781 gagtacccag aaatccttgc attttttatc cctgttttgg cggcactgct gaaggatgtc
    18841 ctcacacgat gccagttaga agcagaagtg cttttttatt gggtgctcca gatcaatggc
    18901 ttcccaggtt ttttgaagta ttttgaaatc ctcttaaaat gtgttgtata ccatttgctt
    18961 tgaaggaaaa atctattata gttttgtact gtctggtgtg aaaaaaatgt gctttttcca
    19021 tctctgaatg cacccagtga ttctagaaaa gctgaagtat catttttgac tgtgtgtttt
    19081 ttgtttttgc agatctgctg tccaaaccag catgctgtgt tatgccaacc ctgtgccttg
    19141 tcagcatggc agacagaata cagggctttt gtgttccacc cgccccctca tctctcaggt
    19201 tttattccac ttctctgaac agtggacaca ttcctgccag tctcagtgtt ttaatttaat
    19261 ttgggcacag gctatataaa actgaacaga tgtctgaaag cagtgaagag aagacgataa
    19321 aatgaacctc ataatcagct tcatttgaac caagcaatat tttatttttt tttgtctctg
    19381 ttgcgacaaa gttcacacat gacttgggtg tgacaagagg atgcaacatg gagagagaag
    19441 gtaaggagac tggaatttga cctaattttc tttgctatgt atttttgttt tcaagactgg
    19501 gtgtttcttc atcttctaca gttgccagtg ctcatttctc caaagtaaag taagttaaaa
    19561 agtaagattc cccattaagt taaaaaaaaa tattaaagaa aagaataaaa tatcttccac
    19621 agaaaatatt tttcaactct tgcccccaag agacaacata acattctttt caatggtcat
    19681 agaaagtgct ggtttccaag aaattcctgg aaacacaggg tggtagttcc atccagtagg
    19741 caggccagga attccacagc acaatatttc actgcctaaa ataatccatt catcagaaga
    19801 taagctggaa aaaaattaac ctgaaatact gaacttttga aaatgtttta tttttaagac
    19861 atttaacatt attttttttt acctccaggt aatgtaataa atgaggttaa ttacataatt
    19921 ttttgaaaag atgtcatggt tgtgacatga cagtgatatt catatgtgat atcatgcctt
    19981 aagattgagt caattcttgc aaaggtttgt ctgcatgaat gtctccagta gatatatttt
    20041 cttaccagtg tctaaactga tgaagaaata catgccctaa agcacttatt aatcctataa
    20101 atagtctaac acagagtaag tttacaggct ttaaaggtat tgtgttttga acataaagct
    20161 tttgttttag gagtcagagg ttgcatgtga tcggcaattt tctggttttc ctcccaccca
    20221 cttgtacctt gatgtctttc aattatggta cccctcagat gtagaaaagt gtgtaaatgg
    20281 taatattatt acaaagatag taggtgaaaa aactgagact gaagctggat ttgaagttga
    20341 ttgtctttaa tttctcagta tttcactctc attgatgtac agtctcttat cattcctgca
    20401 gtagttaaca ttgatggaga catatttatc ctgtatcata atcctctctt tgggctttaa
    20461 aattgttcag ttgaaaactt taaaagcttt tgttggagga gtttattaca tgtaaatctg
    20521 aaaagaaaat tgaaaaaggc actgaaactg aaatttcaga attaaatgca tcatcttgga
    20581 aagcaacata aatggatccc ctttccagga gcacttctac atatacattt ttttatattc
    20641 atctacatgg gtataaagta acaatcaccc taaattagaa atacctgaat atgcaatcaa
    20701 ttatttgcct ttgtgactta tgtggaaaat gtgagtagga ggaggaccca taaagtctaa
    20761 gcaaggaaaa tgaagatgtg tagccacaca tagatgttca tcactactgc aaaagcagtg
    20821 tcaaattata ttggatagtc agccctagca attggaaatg tcatagctct ctagatgtgt
    20881 tactggcatc taaacactat ccactttcag atctcccagg agctttatga aaatgcatga
    20941 caaagtttgc ttaaatgata ctcttttcaa agaaaatatg cttggggggc tgtgggtttt
    21001 tttcagtatt atattcagga actgccactt cattaagaac agtttttaat atgtaaattc
    21061 tcagctgtgg aaaatttctg caattcccaa gccataggca ccatggaagg tggttttgtt
    21121 tctttttttt ggttttattt accagtagtt tttacagagt gactactcac tcactttgtc
    21181 tagtttccta agacagcacc tgtgaaattt ctggaaatca gtaggaaaat gcatgaaaag
    21241 cagctgggaa actgggaagg cattgggaaa ttttctagga agcacttagt aaattcctga
    21301 aagttgggac agaattccta gaaaacagag ggaggttttt ccaaaaaaca cgtggaggaa
    21361 aatacctgca gagaaagggg aaatttcctg aaaaatgaag tggtatggcc tagaaagtgg
    21421 aaagtagaaa aaggaggaga gcaatcaaag tgaatacttt caacaacaca cttaaaattt
    21481 ctaggtagtt ggctgtggat tccccaaaag cacacaagga agtcttataa agcaaagggg
    21541 gaattcccag aaatctcgtg caaagttatg ggcatgggga aaattgtgga aagtgtggaa
    21601 taaatggaaa atttcccaga aagctgagga tattccttga aaacagtggc atacactcct
    21661 gcaaagaatg aggtaaattc ctatgatttg gggtatggat gggcactcct agaaagcagg
    21721 aggggaattt tgcagaaatc atctgggaat ttgatggaaa acagagaaga attctggaca
    21781 atgacaggtg gcagctcatg atactttaca aagtgaagca gaaaacttgt atcaaactct
    21841 gcaagttgct gatcctaagc cttacagcaa acatgcatga agactgaaac atattgagta
    21901 gaaaatactg aaaatatttt tgttggaaaa atcagattgc ttctctttgt ctttgatagc
    21961 aaaaacatct tttggacata cgattgcaag gtttaaatta gtttacatta atagataatc
    22021 aataaagtaa gatttttaag tagttgcagt acttgttatg attatctgtt tttaatgaaa
    22081 ttcatccatt tggaaggaaa ctagaaggtg gtagccttgg gataataact gaagtgaaac
    22141 acaagactac tgtcaaaaaa caagccacta aaaaaacttc aggaaaagag taaatatctt
    22201 gtagatgtgt gataatcttt aaattattcc tagctttctt attatctgat gattctcctc
    22261 ttccaagatc tgtttgagca ccaagacaga ggtcatatca gatacagaat ttctcttttc
    22321 agttatggag atgtatatta tttttcaggt agtcctttgt gtctcattcg ttgcccatgt
    22381 ggcagaaacc tgaagcagca taagttgtga aaacactcaa actctttgtc taacttgtaa
    22441 ttcagggctt ttattctttc atgaaagaat aattgagaat atatttgcat gttagattgc
    22501 atagtaacca aatctcttca aaggatatat gcaattgaat agtgtttatt gtttaagtat
    22561 ttatttgagt ttttatcaat aaagcaaggt aaaaataagg aataaaaaaa agcattccac
    22621 tcacaaatca gcatgaatac catggcgcaa atttttcact gaagttttgt ggctgagctg
    22681 acagataagt tttcagcact ttattatggc agcatgtatt ataaatacta cagtaggata
    22741 tgtaaaacag tatttgctgt tagctgcatg tgtaggaatt ttttttcttg ggatattgaa
    22801 ttctttggaa gtctcatttg attcaagtat tacagtttta attcctggtt gctgaaaagt
    22861 tgcattttac tttttttcaa gggttggtaa tcaggctttc tagaagccat tttcaatgca
    22921 ttaaatggaa gagactttaa gctaaatcca tacttagccc ttgatttgaa atcacagtat
    22981 ttttgtacat tttaaaaatg tatatgtttt gaaagcttct gggtttgttg tagtaaacac
    23041 aatactgaca atatttgtgg ctgatcaatt gtcctttgcc ttctgtccat aaaatactaa
    23101 gtgcatttgg gttctaggtc atcacaacag ctgtagcatt gcaattagtt atatattgtt
    23161 attatattag aagaaactaa actcggagag tacaaaacat tacattctcc cttttttaaa
    23221 tattagcaga catatcttgt aatgaagctg tgtgaggatg gagaacttaa aaaatgcttt
    23281 gtggtaaagc acattttaca gaaaatgaga caggacacat cattcaaagc ctttcttcag
    23341 caataggatg tctgcacaaa aactgtaatt acattcctct gtttctctca tgtgttcatt
    23401 gattttgagt attcatacat ttaaaaacag ttactgattg atattttatc tattatttat
    23461 ttcataggat aaaaataatc cagtaaagaa aaagtaaaat ctattacatg aatgcttttt
    23521 tagaacttta tttttcttac agatgcagta tgagctgcca ttttctttta tttctctttc
    23581 tgctccagct atggaaataa ctgtgttatt attttttagc ttgcaatttc tttgcattat
    23641 aactttaact tagttcagtt gttacatgta cagtgtatta caggagataa aaaagcagaa
    23701 gtggattgct cctgatactt cctaacagca tatgttacat ttagggttta ataaacatca
    23761 gcattttcac gcccccacac agaaccattg cagtcctgaa cagtccacag cagaattaac
    23821 ctatccatcc aaaagtttag agtttgtaga cggtgccagg cttggaattc gtgagttttt
    23881 ttgcaaaaaa tttattaatc tttgttacaa catagtgctt tttggaacct tgcctttaac
    23941 tctttttcca gagagatata tggcattgtg gaatggtgcc ttttataagg cctcgtttct
    24001 tctgggccct catcacaagg gcaaaaacgc ttgactggtt tggtaaataa aaatggattt
    24061 caggtatgaa aataagggca aataaataga caagatacac tttacttttt tttttttagg
    24121 tgatgtcaga tgatctgatt ttaatagact gaaccattat gtgcttttgc ctttctcaca
    24181 ggattgtggt gaggaatgag atttcaaaat ttgaaattct tgtatgactc cctggaagaa
    24241 gtaaggaaga tggtttttgt taggctgcca ctagttcaga gtaaaatgca tgggaactgc
    24301 tcataggaat tgatcaaaag atttaaaaat atttcagtca gaatatgttc actgtaactg
    24361 ataacacttt atttcttact caatcttgtc aggtattgtt cgcagagatc taaaactgga
    24421 aaacatttca gttaaaagca gtgacatcaa tgaagtaaat gcagtgaaat taaacataaa
    24481 ggtaagatga caattgtagc agttcagctt caagaaccat ctttaatatc caggtattac
    24541 tgggagacct gactttgata cctataagta ggttttgaaa tgagtcacta aatggtgtta
    24601 ttagggaaaa aaatcatttg gaagctacaa gccactgcta aaaagagtat tttatttttt
    24661 taaaagttgt aagtacattt cttggtcaat caaaaaaaaa aaaatatttt aagtaaccat
    24721 acgttgttca tccagatcta catttgcata gtcccaagcc attagttaca ggaagccagc
    24781 agatgctgtg agatgtaatt aatatttaaa ttaggaatgt tctcaattta aagtaaatct
    24841 gttagtaatt cagaaagaag cctatttagg tagtatcttg attgaaatac aagtatatta
    24901 taggattctt ttgatattaa taaatatttg ctacctaaac acaatattcc acatgcttac
    24961 atcttctttt gtattgagga caacagtctt tgatgcttta taaatcatgt gttaattgtg
    25021 catcactgat ttgctgtttt agtagtagtt actgttaaaa tgtaggtatc atcttgtaga
    25081 actgaattgt tggatcagga atttactgaa tttatctggg atggagggct ccaggctgag
    25141 aaacatttta gacactgaag tggacaactc agtaatttat aatggataat tccagactgc
    25201 aaaactctgt tctctttttc ttagacctgt gtatttttat ataatctcat gctcatctta
    25261 agaaacatca ttctggattt ctatgtaccc ttcagtttgg ggcagtgtac atctttcttc
    25321 ctgaaaatgt cagaggtagg aaagacattg atgaattttc tgtcttttcc acaggttttc
    25381 catcctttca gtcgactcac cacttccatc agtagaaacc accatggcca gctgcttttt
    25441 ttttcatggc cttgcttatg tacccatttg gaacagcaac tagcacagtc atctctcctg
    25501 tgaggtgtaa gcatttttcc tacattccat cctgtgaatg aggtcagatc tttcctttct
    25561 ttgcttgctc ctctcatttt agaggagaat aactcctgaa tgactttaat gggaggagtg
    25621 gaaaatgcag aaccaagccc caaggcaagt atggccagca gcaattaaag tgactacggg
    25681 aaaggagagg tccatcacac aatgtgagat ttaaaaaaca gctaaaacca tctaagtact
    25741 tcagacactt caggcaaagg ttcacactct cctgtttttg gctgtaagaa attcttcctg
    25801 gatttttatg attttctggt tttgggcagg atatgcagac agagttatgg gacaaatcca
    25861 gacgtatctt gctcctggtg aaaggggttc ttccatatgg cacacgagta catggcacag
    25921 gtacatactg gcttggggct gagatgaaat tttgttaata tgaatagaaa gagcttcttt
    25981 tacaagccac ctgtcagtat caggacattc cttcctgagc tcacagatat tgatatcttc
    26041 aggtgtatgt attgtctcac agactttgat atgaaaagtg taaaatataa aagtatgctg
    26101 aagaatttga cttctccatg tattacactt gaataaggct ttacatacag gataaaaccc
    26161 tatgttgttt aaaaaaaaat cagcattttt ttccaccctt tgaaatgtcc tcttcatgga
    26221 cagttgatga gtagtacctt tttggcaaga cttcttttaa ctctatatca ctctggtggt
    26281 gacctctctc tggtgacata gagctagttt gtgacttctg atgtgctgga gaaaaatata
    26341 agaatctcca gctaagcagt gggaataaat aataacattt tttttcagcc aatttccatc
    26401 ccaaaaatgt gcttacccca gtgtatggga ctgattaata tttgatgctg aaatggaaac
    26461 tgaaaaaccc ccaacaccac aaaagcagat aaatatgaca tagcctgccc aaagcacatg
    26521 gttttcagga cttttccctt gtctatttag gcaatgaaag ctctttattc cataacatag
    26581 agatttgtaa ccttttctga tttactctgc atactataac atactacact acattatcca
    26641 acatagcatt cattttttta gttctgtgga gccttttcct caacaattta taccagcaaa
    26701 tttcacagct tgctcctaaa gaactgaagc aaaaaaataa atcctttttg ggggaagata
    26761 attaggtcct tccaacattc tgatttatta aatactagta gcattaaata ctctttaagt
    26821 gagggggttg tacaggataa aattactttc caatttacca atcatgacag aaacatagag
    26881 tctcatcagt gcaaggggcc ttgagttgtc tgatttattt ttctgtccaa aggaagaagc
    26941 agcagtactg aggtaatttc tgaggaatat ttgtgcaaag tgtacttaaa gacctccagt
    27001 gatggagact ccataacctt cctacgcact ctattctgat acttcattat cctcctagaa
    27061 atttttcctg ctgtctgccc caaaccttca gtttgacaat cagcttaaac ttatacctgc
    27121 aggctgtgat ctaatcactt tttttcatta taaagtttca gttaactcac ctgcagccac
    27181 ataattgctc tagctgacct aagggaggtg gcggaatcct gtgtgtagga aaagggtgga
    27241 actgcagttc acattttcta ttatttcctc ccctatccag atatgaagaa caggtaggca
    27301 ccttcctgct gtcagcaatc tgttatttca cttctctctt ggtctctttt tctttaaaga
    27361 ggacagtcaa ctacaaaaca tgccttgaca ctgacaacac tttgacaaca aacaagttac
    27421 aactgttttc tgaaaagcat tttttatgga cctgtgcatt tctcctgatt aatacatttt
    27481 ttaatgtata aaattattac attaaacaca gtaatttgaa ttacaaaaaa atttaaggga
    27541 aacagtatca aaatccttgc taaaagagag ataagtggca ttttgtgttc ctcttgtaac
    27601 cccaaacctt cttgtaaccc tgtcagcctg tgctgcatgg aggtttgttc ctgacaggtg
    27661 taaaatatct gttactcacc tctttgtttt cttctaggtg cctattaatt ccagtatttc
    27721 cctgggagtt aaaattaatg ggatacttct acaattcttt gatgccagct tttccactct
    27781 cttacagata gataccatga taaccttttt tcagttttca agtattttat ctgccttcca
    27841 ctaatggttc ttgaagagct aatagctctg aaaagtcttg tcacttttaa agtactctag
    27901 aatgaatttt atcggttatg gctgatttta aaatttccaa ctcaagtact tgctaacctt
    27961 tctcttctct gtaaaagact gaggtcttgc cccttcatca ttgatattga ttggactatc
    28021 cactgcttgc acttgacatt ttggttaaaa ttgatgcaag aagacattaa atacatttgc
    28081 cttctaagca tcatcaatca attgtgttct tggttgaata caacactgat gtctttattc
    28141 actgtcttcc caccactcat attcttatag attatttcat atggagttac atcccttgct
    28201 agctgctcct cattttttct ttctgatttt gcctctctat gcttatattt tccttttggt
    28261 cttatttcca ttttttgtat cctcccttgt tctgtgtgag actcatggaa attcaaaatt
    28321 taatcagact ggtttagtaa tgaagaaaag atataaaaat aatatcagct tcctgagttg
    28381 gtaattttat tttgcgtagg atatgtattt aaggacataa atgtatataa ttttataact
    28441 tttctcagta tgttaatagc atgaattact gagagcttaa aatattttca aaattattca
    28501 ttaaaagtta gtgcccacag cagctatggc cagtttgaca atactaatgg ttagaatttc
    28561 ctttaaaatc ttatttatca gttgtggtat tatcaaacta ttaagttaac cctttcaaga
    28621 tccttgtcat aataattaga tatttgaagc ttggtgccta cctaagacat aaaaaaatct
    28681 gagatcacag ttcaacaggc tgtttttatt tggtgggaca acaccaagta aaatatttac
    28741 tgtcaatctc cccttccatt gtgtgaagat ttttctattt tgttccttta ctggcactaa
    28801 gtatgtcacc tcctttgatt cttgaattaa agcccacaga tcttgctgtg aactcagcca
    28861 tatctcccat gatgcagcag atagaaatct cactgagatg gccccaaacc agcatctttc
    28921 tgacatgtga atgaaataat ataaagtgag tagtgaatag gttctaattt gcgaatttta
    28981 atccaggact gaaatagtga gtttgaattt ttttatttga gagcattttg gcacagattt
    29041 tgttcatcat ctgatgtgtt caagaaaaca gaggctttgt gttttgcaaa aaccctgtgt
    29101 tctgatgtgc tacccttatg tctggtagaa aaccaagttc atgtgatgtc ttgctttaag
    29161 tcagagcttt aagtcactgt gttatgaatg cttctttaat aacttactgt ggagaagaaa
    29221 agtactaagt ttaatcacac agctgatgtc acaatgtcac caccccctta acagctaaat
    29281 gataaaagtg aggacacatc agcatgaatt gttaaggcct gtacattatt catttaaaca
    29341 tctgctgttg gttcctcttt acatatggga ataaattata ccacatcagc acattcttca
    29401 tgctttgtgt ttaagcattt aaaagttttt tttttctatt attaatacta ttttttctgc
    29461 ttggttggca gcccatgaag ttatcagtgc ctgtgactac agccaacagt gtgacatttg
    29521 gagcacaggt gtcattatgt acatgctgta agtagcttgt aaaagtaata taaaatctac
    29581 agacccattt ataatacaag tacttacaat tttgcactga aataaaaaat aagcctgtat
    29641 gctaagtctt cacaaaagag tgagctttta taattgcttg tatgtaaaca ataaaaattt
    29701 ctattcaaaa agagataaaa gatacagttc agtgttaaaa attgactatt agatttatgg
    29761 accactaaat agtctggaaa taacagaatg ttgcagtgaa gcaccataaa atcaaactgt
    29821 gagtttaggc ctcttttttc attgttgtct gcatctaaaa atgaggactg agtggttgat
    29881 ttacagatta ttggtcaaat tctgacatgg atcacacaaa ctgtgcaatc agggtaaaag
    29941 cttttatttt ccacctctgg ctgtgggaac tctgtaactg agatattcca gggctgccag
    30001 gtctccctgt acaggtaact gtatgtcttg gcagtttatt agtttgcttt tgtcttagct
    30061 acaaagtaat tattcctctc tgaaaaacca taacccacct atactagcta aaaaatatga
    30121 aaaggtaccc cagtaattga aaattaattg ttgtaaagga tgtaaattcc tgtgcctgtg
    30181 atgcaactaa aacgtcacat atttttcagg cacatttctc tgtcataatg catttgcacg
    30241 tttttcctcc ccagtttgtg tttttcttct ctgttgccac cagagaatac tttaatgcca
    30301 ttgttttaga acaccaaacc attatttcat tggttattat ttctgttctg tgattgtttt
    30361 gcttttgttg catacagctg agttctttaa taacctaaga ctttgtacat ggacacatgg
    30421 atacagacac agtttcacaa cctcctcttt tttggatttt cttagtttga tttttcattt
    30481 tagtttggtc cctcagtttc ttttctgtac aattagctcc cacctttctt cttgtgtcag
    30541 cacaatgaag tgctcatagc tttattccct ttatttttat tctttttaaa atttctataa
    30601 ttcatgtgta caatttatgc tgatacagat tgagttttat tgtcgtactt catgacatta
    30661 atatctgcat catagtagta ggatttgtac agcatagtag aatatattat aaaatatttg
    30721 gtagaactgg gatggtttga ctggctaata agaatccaga gctgtgcctg caatcagcac
    30781 aattcacagc tcagaacttg taaaattcag agcagtgaac tgtgttgatt gcagctggag
    30841 cttagaactt ctgaccttct tccataatta gcaatataaa tatttcttaa aattagcatt
    30901 ttgtaatcac aacagtgtca gaacaaagta gcattaattc accccttgtt gtgttgacta
    30961 cccaagaatg aaaacaccgt gtatgaatta atagaatgca attcacactc ctttttattg
    31021 cttaatttga aaacagtaat acaaaagcca taagatcatc ttctgatttt aattctgctt
    31081 ttgcaaattg cttttcttcc ccccctgaat aatagctcgt gctcctggtg ctcctctaat
    31141 gggcttaagg atgctgttag aggcattatt gctaccagcg cctctttgac ccttcctggc
    31201 tccagataat tcttccctgc taaattcctg gctgccctgg ctcctttgac catgcaggtg
    31261 gcatattcca tattggtacc agggctgtta ctgccacctc aggctctgtc tgcacctgga
    31321 tgggggacac gagccccgag gtgactctag aactctgtta ctgctcagag cttcctctgc
    31381 acgacagggc aaggccgccc tgctggattt ttatgtgcaa tttaaggtgt gctctacact
    31441 tcccatttaa tttctatctt aacagatact aatagaagcc tccacaatag taaccagcaa
    31501 aaagaaaatc cattaaaata caaaagtgtg ccagcacatt gaaggattag agcagcaaga
    31561 gtcctgctgc ctgtcgtgcc cagagagtgt ggcccatgtg ctgctgtcta ataggaaagg
    31621 gtcaggagat tctttttcat gggcagtctg cactattgga tttcctcctc attcttccag
    31681 gtgtgctctg gcccccacag tagttctcaa aaacctttgt gcagctgaag aagcctggga
    31741 agcctaataa attacttcct gcattacagc aataagaaac ctattaagaa agtgtggtaa
    31801 ttcttgctcc tttctaaagg cacagaaaat ttcttcacag attttcgagg tgccatgtga
    31861 tatgtttcac ctacttaact tgatttcttc agctgaagtt atctgttgtc tgtcactgcc
    31921 ttagtctgga gagaatttcg tcctatctgt gcatagcaga ataatgggca ttgtcaccag
    31981 ccaatacttg gggtatcatg tcctgaaatg aattcattct gccccttttc tgttccttaa
    32041 attgagttcc atgtggattt aagtcctgag ggagattggg aaggagaact ggaggataaa
    32101 agaaaagagc aacttttgtc aaagacattt tgagattaaa agttttgggg aaaatgcacc
    32161 aaaatatgaa ttttattttt taccttaaaa attaaaacca tgtgaatgaa acaacacagt
    32221 aatttgtttt gatagaaagt gacaggcatc cctcactagg atgtgacaac tacatctaca
    32281 tttttcaatt gctacttctg tgttttggga ctagaactaa aaaattattt gttccaaata
    32341 atttatttga tgaagctagc ttcttttttc tatttgtttg tttgttttaa atggtcacac
    32401 aaaggagtat tagtttttca aaagtatttg ctacgtaatt cttgcaagtc agttttgcat
    32461 aattagtatg atgtaaaatc tgttaggaat ttaatctttg ttttgattga aaacacagac
    32521 cacatgacat ggtttccatt ctgtgattag taaaacacac agatcaatac ttactttcaa
    32581 aataaattct ctaatagtaa tttagagttg atgtttctgg ttaatactcc tgctggtacc
    32641 tagtcacaga aatgaaatac caaatgtctg atattgaaac ttcttttttt atatgaatat
    32701 atttgttttt agtttaatat atatatattt ccttttttat ttgtttccac atcattaaga
    32761 atacagtcag tgtaaaggaa tcagatgaca cagaaagatt aaattgaaca tacagaaatc
    32821 acattcatat tcatattcat attcaatcat attcaagtat tttactcaaa ataacaaaaa
    32881 aatagataca ggacaagaat gcagctgagg tattttttta tgaacatagg tactcttagt
    32941 atggacactt atgggtaagt cttcacattt ttctgacatt tcttttttta ttatcctatt
    33001 tctactaata aataactttg tatgaggcca aacaaggcaa cagtcacact agataggtaa
    33061 agaagataca tctaaatagc aaaacaaaga gtggagaatt gaaaatgatg ctttttttgc
    33121 tcccagtatt ttctgcttta tctttttttg ttctgaaaaa tatatctcgt tacaggagca
    33181 gtaaaaggat attctagact tctgtaattt tctatggatc agagttgttt taatttactc
    33241 ttactctatg aagaatagca ctctagactg agaactgaac acatttcata ggtttttaga
    33301 atttagagcc gagttctgaa cagcagtaaa attgacttta gggatacaag cacctactat
    33361 gtattattaa tctggcatat ataaaaaatc tacagaataa aagcctacag aatcaaagta
    33421 tctagtaatt gctataatgc atccatgact ttcgtttgaa ctaaaccctg ttattagaaa
    33481 gccagctgat tggggctcca atgctgaaac tgagagtggt ctggtttgtc ttgtggctgt
    33541 tgtttcagtt cttgtgactg ctgttaaccc actaaaaaca ttggcccgtg agttactgat
    33601 ggttcttgtc actgcaatgt ggtggctctt aggacagaat tgttgaattg tttgatagaa
    33661 ggtattactt ggacatgaaa tcaaaagcaa tgataagtat acagtgtttg cagtaaacat
    33721 tatttctgag atagactgca cacagtggca gcaagttagc caagggattt gggtgggtga
    33781 attagggagt gacaaaataa tccatgtgtt cagtttaaca tttcctagct gatacttcag
    33841 ttgtttcttg gtaaaccttt ggctactact tcaaaaatcc atataatagc aattaccttt
    33901 tgcctctgtg gatacctagt gacaaagatt aaatcacttc ttaacctcat aaccttttcc
    33961 ctttaaatct ctctgagaga cacattttta gaacttgaat cactttttta gagttctctg
    34021 aagttttccc tgtcctacca actttttgat ttcagagtgg tcccataata cacagttttt
    34081 gccttacctg ggaaaaatag taggtattca ttcactgacc ctaattttct tgtacctttt
    34141 atagcaaact tggaagaaaa gcttttgaac taataagaag ggaagacctc tgctttgaaa
    34201 aatttggtct gggaagcagt taccaaggct ggtaactaac acaatggtct aacagaataa
    34261 atgttggctc cattgcaatg aattccacaa ttatagtagt tgtgatattt ttcttagctt
    34321 ttaagtagta cctgttttct gaagagcaaa aatgatgtta aaaataaatt gacataaatg
    34381 atattttgag ctaatttcat ggcactgtaa gaagaaagat ctctgttgta ttaaagcact
    34441 cagttgaaaa tgtgtctcgt tgttagtaga aatgagaggt ttaaagttgt ggttttagtt
    34501 cctagaagaa caggttttga aactacttct gaaagttgat gctgtccacc aaatcacagc
    34561 taatgactta cttgatgatt acaggatagc tgaattttga agaggtgcaa tttccttccc
    34621 tcatattgta cctcttactt tcatggtaca taaagttgct gtattgcctc agtggagccc
    34681 agtaggttgg aaatttttta aaaaatgcag tctaagcaac ataaaacttg ttaggggtct
    34741 gatccaaagc tcccaaaccc attagcatgt ttttcttgtg acccatgggc ctctgataaa
    34801 cctgttaact aagagaatct ttactctgta ttccttgccc aaaccaactt tacctggttt
    34861 cccataggtt ttgacacaat gtggaagtat gggtttggtt caggtttgat gaattcaatg
    34921 ataaaactta tttttctttt tttttttttt atattaaata actttgagct acagggccat
    34981 tctgggggaa gtgaaatgta gtgctggaag ggaacccaag agcttgctgg ctgggctgca
    35041 gatcctgtca ctgtgagaat actgaacttt cagctgtctc atggaacact ggtgctcttt
    35101 tgtagttgaa attaaaagag agggaatgga catagcttct actgaaagat aactcatgat
    35161 agcaaaccct aatttcttcc ctagctggct tctgtaccat ttagaaagag aaatgccgat
    35221 gaatcactgc aaagtattct ggtatgtggg agcataaata gctctctcta ttcaagatgg
    35281 agcattagtt ttgcctcaca ccttccccta caaaagagcc attctgggct agcctgcagc
    35341 tttcttcctt cctgttaatt gagtagagtt gaacaggaag cttttttccc aaggtttcat
    35401 tgcgttcttg tgtgtgtgag aatagccaca accaaatgtg taactctaca atggcctgga
    35461 aaatgaggca cttttcatcc agctctgccc ttccatgcta taagtaccac actgtctttg
    35521 cttcatgaaa atgaagatat ggaaaagtgc cacccaagcg atttcatgat ttctcaccat
    35581 gtatattcat ggagcttgag actaatttcc atgtgaacat cattgcatgt aacaagacct
    35641 tcccacagtt cataggaaac cattccttat ctccacacta cacaacattt cagacacagt
    35701 agattttaat ttgcaataat tttcttcttt tatgaaatag gtagcagact tgatatcttc
    35761 tctacaaaat gcctacaaat gcaaccctgt attagggagc tttccatttg cacttccaca
    35821 gtaaatgtgc aacaacttta agcattggtt gcaagacaaa attatatttt agattttttt
    35881 catcaagttt gaatcgtttc taaatctgga caggtggttc tcataggctg atgacagaat
    35941 tccctcacac tctgaggcct gcagacactc ttgggtcaga agccatcaga aatgagctct
    36001 ggaaatacac tgaagccatt tgtacctcca gctgatctac ttctaacagt tttacctgct
    36061 tccttaaagg aaaattttct ggatgagact gtgcttaaga cagtgatttt ggcttcatgc
    36121 ttcagccttt cctgtaggtg atcagccagt gttgtctatt actcaaccct ttttgcctca
    36181 caccaggcac caaaaaggac tgtcctggtt taaccccaag tggcacctaa gcaccacaca
    36241 cccaactcac tcctgtaaaa atttactcct cagcttcatt aggcagttgg ttctcctgtt
    36301 ccataccttc tacattccat ctgcatgttc cacctgaagc ccccagctgc tttattggca
    36361 ttttcctgtg atgcttctgg ttttcacata tattacatat tgcaatgtta aatgtttttt
    36421 ccatttctag tacaaactct aggttttcag aggagcgtaa gaagaagaaa tggggacttc
    36481 aagtgacaaa gtgaaaagcc aaattcttaa ggaaatgctc ctgaagttat cctaatagag
    36541 acctggtttt cagagctctg gaacacctgt ggctccctcc ttacttcagc aggagctgca
    36601 gatactcagc accactgaaa atcaggacac gagtttctac ttcatgcttg tgccttcaca
    36661 gcctctgtga ttttacaata gccagatggg gaacatgaaa gtgcattatc atgtagagaa
    36721 ttctgtgtgt aaaaaaatta accccttgga gccatgtgac acgtgagctt ctgcatagga
    36781 gagaaatgca tttggcacca cagtctccca ccaggaaatc cctaccatct gtaccaaaaa
    36841 ttcatgaagt cacaagtcat tctctatgat taaagctggc atttcaaaca taggtgcagc
    36901 aattttatat tctagaacaa tactttagca ataaaaattt taatttaaaa gttaccatgt
    36961 tcttacagct aaacaaatga cctcaagctc aatccaagtt agtggatacc tctggaggtt
    37021 tatgtgttgt cagtttgaga ccacatagag ttttggccgg aggctatgca aagggttgat
    37081 gattaattat ttaccagaaa tactaattaa tgcagtcctg ttactagttt tgattattct
    37141 gctctctgta ccagttaaaa cttttccaga cacgttcaac tttttacagc tgctgaaaaa
    37201 taagaggcag atagatgaca ggatagcaga atatttttat taacaaagac tgtgttacca
    37261 ctatatggta cttctgcatt atctgcacag aacgttacat atacaatgcg tacaatgttc
    37321 atgaaacata aatctaattt tgcaataaat atctttatgg atacatataa tctggtttgg
    37381 tattataatt tccaattact ttaagctgca tttaaaaaat aatctctact ctatttccta
    37441 cctatatatt gtatggattg ttatattttt ataatttatt attatgttaa atatattatt
    37501 ataagaatat tctacctcat tttcttaatt tctcactctg aggatttgat attttcttag
    37561 ctctgtttca atggaagttg gtgtttcttt tcagacggtg gggtggtata gttttttttt
    37621 cttctcctgt gttgattttt atttctatca gaagaacttt tgaacacatt gattgtgagc
    37681 tctgatttag aactctgtat tattactgtg taaattacag gtatgtgagt atgcttgact
    37741 gaagcaagat cctaaaatac aaaatttatg tgtacagcat gtgagatttc ttgtttcttt
    37801 tcagattgac ttttacaagg aagccaaatg cctaaagctc aaatcctctt gtgtctgaat
    37861 tgcagctcaa tttcagcaaa atgcttgcat atctgttctg caaattattt aagcacattt
    37921 ccaaaagtat gtgaggactt gaaaaatttg actcaatgaa atactaagat ccctaaggat
    37981 gcttaacaat tctgggaaga aatctgctta gagctctcac ttccctgtct taaattttct
    38041 cagctatctg gatttggatc tttctgtgca cctgcactct atatcccggc agttctgggc
    38101 agtttggagc agagtcaatt tattgctttt aattccacag ttacattgga cttgttttta
    38161 gactaaaaga cttctcaagg catcaagaat tttctctgtc tctctcaact ttccagtagt
    38221 atcagaggta tttccaggca tcttattctt ccatttacag tgtatcataa ctaatttgaa
    38281 ggtttttctg tttacctcta caacatttta attctttcag tggaattatt aatgttttct
    38341 cattgtacaa ttataataaa tcaagaattt cctagttttt tttcctgctc ttggtattag
    38401 ctaatctttt tctccctgaa ttgataactg aattattttc ccctaaggtg tctatttaaa
    38461 atattccaga ctaatgcatt gaacaattct tgcaaatgac cactttaacc agtccttctc
    38521 ctaggtgttt taaaattggt gtatatgtca gtgagataaa cagaacatgg gtgcttatca
    38581 gccttcaacc tttgtatgtt atatgtgttc atggagaaaa tacttcattg ctttctccaa
    38641 gagtagctgg ttatctctgc atttttatct tgaatcctgt taaagtttgc ttactaaaaa
    38701 ttgagtagaa aaaaaaaaaa agttgaaatt taaaaaaaag aaacataaac aacataatct
    38761 gtcaattagt gacccccccc aggcctgtta cccgcagctg gctccaggtg ctgatgaatt
    38821 aaacccaaca ggtgttcaaa tgagccaaca cagataatta acttaaatgg tcccattttc
    38881 ttaaaaactg tcatgaaata aaccccctct tctcttttat ggggtataca attatctggc
    38941 actttgtaag gcttagctct ttttaaaagg gctaatctca gcctctgatt ttgtgggtgc
    39001 aattcactgc acactgcaca tttaactaca taattgttca tgcaaaagag gttgttaaaa
    39061 tgtgtgtcat cagttatgcc caaagttgtc ataattgcag atgcaaatcg gcttgtgcag
    39121 caaatgaggt tattttgcac aatccaaacc cacctttcta ctggctgtga gtgtttgtgc
    39181 cttggtcatt tgctgcataa gtgacttagc tctctgcttc aaacaaaaga aatgctttgt
    39241 aaataccagt cctcatgtaa tagaaaacaa atagttggaa atgagaattg tcagtttaat
    39301 gagatggatg aaagagcttt agaaactgtc tcatttgtga cctctttgct ggatccactg
    39361 tgtgacctca gaaaaataat tagatttcct gtgttgcact ttactagtct gtaaagtcta
    39421 gataaactac ctagtaacta tatatcatta attaatatta gaaaaataca tccctgctgt
    39481 tactgaagtg ctcaaagggt gtcagaagat taataatatt aatgtcaaat attatctctt
    39541 aaaaataagt aacaagacaa ctctagtttt cagaattgtg tataaacttt gcgtaaaata
    39601 tgtgcttgcc tttctttcca aactttcaga tacgtaattg ccagctttac tgaataacca
    39661 aggtaataaa accaaaatta tttcaaatct ttcagtgtga tctgagagga cagatggcct
    39721 gatcagttta aaaataattt ttccttcggt atccatagat tttttgcact acccgttgtg
    39781 gattaggctc aataaaatgg gagtgttgtc tgggcacatt tattttctca gtaagctaaa
    39841 gaaatgtgga taggtatgga aacagagaga agcagggata gtagaaaatc tcagtcatcc
    39901 tctgactctt tgggttttct ttttgttttg gagaaagaac taaaattcct ttcccaaaag
    39961 cactgaaagt attcttagaa atggttcctg aggaagtaga gatggtgaag gctcttttaa
    40021 gtaggaagtc ttatcaaaat agaaaaaaac ccctagaagg taagaagtta cttatggagt
    40081 gagatcattt atgtcagtgc tctctctgac aatgatgaca ggaaatccta tttagggaga
    40141 atattcaagc ctggctattt cctcccatgg aaatatcggc ctggatactt cctttcattt
    40201 agtaccccat tattcagaat tatccttaag attgtgagaa gatgcattcc aacttaatcc
    40261 tgttagcatt catcatggcc ctgttgtcaa tgaatctctc tgattccttg ttgaatatgc
    40321 cgatgccatc tgcctctgca gctgcccatg gctgtgagat ccagaaatgc actatttaat
    40381 gagtaaataa atatttttgt cttttctgtt ttaaaattgt ctcctactct attcatcaga
    40441 tggcccttat ttctaggagt acaggatgtg tcaaaaagct cacattcact actaagtaaa
    40501 aactcagtca tatccctcct tggtcacctt ctcaccaaac tggtgactca gagattgatt
    40561 tcctgactgg tggttctaac ttccagttgg atcatcctga gcgtcaggaa gaactgcttt
    40621 ggactacttt tccctaagtg tacaatttta attattttcc ctctctcatt tgaaccagta
    40681 ttttcactgg aggtgaccag gttgtttaga aacttgggtt tctaattgtg tatttaggag
    40741 agggattttc agctttaaaa acatcagact actcttcttg ttagtactga atattatttg
    40801 agttagcagg agtgttcaga gaatgacatt tttgaaagtc aagaaattgt cattgtactg
    40861 aggaaaaagt tttaccttct cagcaatata aatcattatt atgactatta cttaaatcac
    40921 tgattcttat taattaaaga tctgtaccaa ggaatattca gctgttttgc tagctttgtc
    40981 ttgttctctg aagagattaa tttaatggca aaaagttgaa tttcatccca taaagatcag
    41041 tgatcctgtc ctggttgaat ttttaaccac aaaagagacc agagatacca aagaatatat
    41101 tttttgtgag acatgaagat acaagtcttc atctcttgtt tatataatat ggagatacca
    41161 ttctctattg tgtttgaata ttgtgatgag gtaatatctg tcattttgat taagaagctt
    41221 agtttgtgaa gattcaaatc aagaaaaagg tcgtttacat ttcttaaagc aagaagaagt
    41281 tttgtctcaa agattgggtt taaaatttaa agacaagaag cctgtctctg tgtacttcag
    41341 gagagattta aagttatctg ttataattct tttatttctg catgatctca gttttgcata
    41401 ttttatgata gatatattag ggtagaatta tattaggata ttattttgta attgttctct
    41461 gttatgatat ttcattcaca tctatattct tcccacctgt ttagtgcatt tataaccttg
    41521 tagtctttat ttttttaaaa attacactcc cttgaaagta gattggtatc tcttgtataa
    41581 agttcagagc agaatcagta tttccaagaa aagaagggag aatttgacat gttcttggtg
    41641 tcttccaccc agaaattgag gagtaaaagc ctcctgaagt ctgttgtctc actccagtca
    41701 gacagaaatc ataggacatc cattgacttt gaacaactca agagtaaaca gctattactt
    41761 gtgccaaaat gagcaaacta tataaagatg gacaaatata tcctgaagtg ttttgtctct
    41821 ttacttccct gaacccttta atcagaaagc tttagctttc ctttagcact gaagaaaatc
    41881 ttacagcagt gtgaactcct aacctgtaag aggacatcca ctgattgtat ttttgtcaga
    41941 gtacaaatta tggaattgtc taaaatgtat gtaatttatt tgttctgtac taatagacac
    42001 catgccaggt aggcaatttt ctttcacaaa tccattttgt tgtgttttac ttgttttcac
    42061 tttctttact tttgttacaa acattgggaa ggtggggggg acctctgtgt gatgaggcca
    42121 ggatctgcaa taaagatttc tgataacttc gtgcttcaca ctcagagaat attctaggaa
    42181 attgcttata aatttgcttg aggcatttta acacaagtgc ttcagtctat gaaatttgct
    42241 actgctattt taggttgctt tcaattgctt atttttgagc agaacttata ttaaactgca
    42301 cgaataagag atgttcttta aagtacaata gaattctggg gttcttgcta ctgaaattct
    42361 ggtgtgttga ttaaactcta aataaaacag gtgctagagt aatggctttt acaagttaat
    42421 taatcttcat tttcaaaaga tgagctacca tttggcttag gtttattata tgtaagtgta
    42481 aattacaatg tgatttactg ttctaaagag aaagccactc cctaaggaca ggtcttgcca
    42541 gtaaactggc attgtggcac atggtgtgag caaattatgc acacttctgg ttgaaaacat
    42601 ttccttaaat atatgtacaa tctgattaat tgcttatcca agaaattttg ctgagaatat
    42661 cagtttgagg aaataccacc tatttaaata ccttctaatc tccaaaataa tattgaaatt
    42721 cctcttaaag tctttataac cttgattttt tttctgttac aggaccaaga tattaactgt
    42781 atgtatgtga acccttggag agatttaatt tacagtaaac taaggaagag ctctttga
//
