# Supplementary material for: The serine/threonine kinase 33 is present and expressed in palaeognath birds but has become a unitary pseudogene in neognaths about 100 million years ago
Source: BMC Genomics. 2015 Jul 22;16(1):543. doi: 10.1186/s12864-015-1769-9 (PMC4509753; doi:10.1186/s12864-015-1769-9)
Supplement: Additional file 3: — Contains the stk33 sequences from all birds examined in this study. [file 12864_2015_1769_MOESM3_ESM.zip › Aves stk33 sequences/Neognathae/Taeniopygia guttata (zebrafinch) stk33 pseuodgene.gbk]

LOCUS       Tgu_stk33_pseudogene     41867 bp    DNA     linear   
DEFINITION  Taeniopygia guttata serine/threonine kinase 33 (stk33) pseudogene.
SOURCE      Taeniopygia guttata (zebra finch)
  ORGANISM  Taeniopygia guttata
            Eukaryota; Metazoa; Chordata; Craniata; Vertebrata; Euteleostomi;
            Testudines + Archosauria group; Archosauria; Dinosauria;
            Saurischia; Theropoda; Coelurosauria; Aves; Neognathae;
            Passeriformes; Passeroidea; Estrildidae; Estrildinae; Taeniopygia.
COMMENT     This record uses data from DDBJ/EMBL/GenBank entries ABQF01001850 and ABQF01001851
            We downloaded the assembled contig(s)
            from the WGS project and performed a local BLASTn search with our
            genomic stk33 sequence from the African ostrich (KP072780) in order
            to identify the corresponding contig(s). We then used nucleotide
            and amino acid sequence comparison in order to identify the stk33
            exons.
FEATURES             Location/Qualifiers
     Source          <1..>41867
                     /organism="Taeniopygia guttata"
                     /mol_type="genomic DNA"
                     /isolate="Black17"
                     /db_xref="taxon:59729"
                     /chromosome="5"
                     /sex="male"
                     /label="chr 5"
     Exon            1..94
                     /gene="serine/threonine kinase 33"
                     /pseudogene="unitary"
     Gene            1..41867
                     /gene="serine/threonine kinase 33"
                     /note="Exons have been identified by sequence comparison
                     with the stk33 sequence from African ostrich (Struthio
                     camelus) [KP072780]. Remnant exons contain several stop
                     codons and frameshifts within the ORF coding for stk33. 5
                     Exons have been lost due to large genomic deletions."
                     /pseudogene="unitary"
     Exon            17935..18265
                     /gene="serine/threonine kinase 33"
                     /note="frameshift and 1 stop codon within the ORF for
                     stk33"
	 	     /pseudogene="unitary"
     Exon            20895..20989
                     /gene="serine/threonine kinase 33"
                     /note="1 stop codon within the ORF for stk33"
                     /pseudogene="unitary"
     Exon            22019..22155
                     /gene="serine/threonine kinase 33"
                     /note="frameshifts within the ORF for stk33"
                     /pseudogene="unitary"
     Exon            23188..23276
                     /gene="serine/threonine kinase 33"
                     /pseudogene="unitary"
     Exon            28171..28246
                     /gene="serine/threonine kinase 33"
                     /pseudogene="unitary"
     Exon            32914..33002
                     /gene="serine/threonine kinase 33"
                     /note="frameshifts and 2 stop codons within the ORF for
                     stk33"
		     /pseudogene="unitary"
     Exon            33285..33370
                     /gene="serine/threonine kinase 33"
                     /note="1 stop codon within the ORF for stk33"
                     /pseudogene="unitary"
     Exon            40558..41867
                     /gene="serine/threonine kinase 33"
                     /note="1 stop codon within the ORF for stk33"
                     /pseudogene="unitary"
ORIGIN
        1 TAGCTGAAGA TTTTTGTATT CTCTCATATT TAACAGTCTG TCTGTTTTCA TTATGAATTG
       61 AATTTGCAAT AAAGTACAGG GTTTAATTTT GATAAAATTA TTACTGGGTA ATGTGCATGG
      121 CTAACTTTCT CTCTTTGCCC ATAATAATCC AGTTTGTCCA GATATTGCAG AAGAGGTCAT
      181 CTAAGAGTTG CTTGATTGAA GTGCAATATG AAATGCCATC TTTTTAAATC AAGACATAAT
      241 AAATCCTTTA ACTTTACTGC TACTTTTTTC CTTCTTTCCC AATAATATAG CTATGTCCTG
      301 ATTATATGGA AGTACAAACA TTCAGATTCC TTGATGAAAT CTTCTCCATA ATTGTGATCC
      361 TATAAGGCTC TCGCATTCTT CACATAGAAG ATTTGTTTTG TTTTGTATTA TTCACTTAAA
      421 GATGGTTTGC AGTCAGTTTA TTTTGATATT CTGAAACCAG TAAACAGTGT CCATGTCAGG
      481 GCTAAGGCAC AAAGGTTAGG TGCTTAGTCT GGCTCTGTTG CATAGATGTT CTGGGGTTAA
      541 GATATTTACT TAGTGATCCA GATCTCTGAT ATTATTCATA AATCTTGATT AAAAAAGAGT
      601 GAGTTAATGA AAAGCAAAAA AAATTTTAAT TATGTACCAT TACGTCTTGC AAAAGACATG
      661 CAGTGAGAAG GTAGGATTGC ATCCGAGTGT TTTCCAGCAT TGAAAATGTG GCAGATGCAT
      721 TGTTCCTCAA AAGTAATATG CTCTTCCTGA AATGCATTAT TTACCAGAAA CATGGGAATT
      781 TGGGGATTTG GGTTGGTGTG GCGGTGATTT TAATTCACCA TCTGCCTCCC TAGACCCTAA
      841 TAGCCTTTCA TTTATTTCAT ATTCACTAGG GCGTAGAAAA TGCTCAGGGT GTTTAAAATA
      901 TTATGTGGTT TTAAAAGAAC TAGATAAAAG AAATCATAAC TGTTAACTAT AGGGGGAATT
      961 ACAGTGAAAA GTTTTTGAGT GCTTTCCAGG AGGATGCACA AGCTCAGAGT TGCCTGATCT
     1021 ATTTCCACCT ATGTCCTTTC ACAGTCTCTT TTTCTGAGCC ATTTGGGAAG CTTTCTTATC
     1081 TGCACATTTC TCTGTAAGGG GTAGGTGTGC CATCTGCATA TTATTGTAAA TTAGAGGATC
     1141 CATCCATCTA CTATCTTAGA TGAGCATGGT TTTCCTGCAG GACTTTGTTA AATTGTGTAA
     1201 ATTTAATTTT CATATCCCTT CTGGAATATT GAACAAAACT AATTTTATGA CTGTAGGGTT
     1261 TGAAAGCAGA AGGGGCAGTA AGTTAATATA ATTAATCATT GTGTCATTGC TGCAGAATAA
     1321 TGGACTAATT CTCTTCCTAA TTTCCAGTTA CTTATCATTT GAAATCTCAC AGGGACAACA
     1381 GCACTGTGTA GAAAGAGCAA GGAACAACCA ATTAAAGTAA GTGTTTTGTT TCATCATCTT
     1441 AAGCAACTGT AACAGAACTG AGGAAACTCT GGTTGTGATT TATTAGTTGC ATTTTTTTTG
     1501 AGTTTTTTTT ATATACAGTT AGTTATTGGC CTGAACTGCT TTATATGGAA AAAGTAATTA
     1561 ATTTCCCCAT ATTGACATAT TTCTGTGCAT CAATTTTGCA TTTTTAAAAA CTAGTAAAGT
     1621 ACACAGAATA ATTAGCTTGT GTTAAAATGA TCAAAACAGA CCATTTAAAA CTCTTTATTA
     1681 AAAATTTTAG ATATTTTTTA TGCCAACTCT GAAAAATTAA ACTCCCCTGC AATTATAAAA
     1741 AATCAACAGT GATCTGCCAG CTGGTCCTTA TTTGGGCCTC TTAAACAAAA TACTTCTGTT
     1801 TTATTTACAG GACTGTTTTG AATATTTATT TTGCAGCTGA TCATTTTTAA TGTACCTACT
     1861 ACCTATCACT CATTTTGGTG TGGGACTGTG GGATGTACTA AATCTTTGCA GGGTCAGGTT
     1921 TAAACTGGCA CAACAAAGGT GCCCACTATC TCTGATATCC CCCACTGGGA ATCTGGAGGA
     1981 TTTTAGAGAG AATACCAAGA AGGTGAAGGA GAACAGATAG GAATGAAGCA CTGGGAAATC
     2041 CTGGATCAGA GATAGAGCTA AGGGAGGAGC TAGGGAGAAA AAGCGTCCCA GAAATGACGG
     2101 TGTGGAGCCC ATAAAGATGC AGCTGAGTGC CAGATGAGGT GATGGAAGGG CAGAGTGGGA
     2161 ATGGAGAAGG GAACAGGAAG TTTTGGCACA TGTGAGAAAA AGCTCCATGG GATGGATAGG
     2221 ACAGGATGTG ATTAGAAGAG GAAGATATTT TGGTAGCCTC TACCAAAGCT TGCTGTATAG
     2281 AGTTCAGCAT CATTTCTGGC AGCAAGCTGG AAAGCATTTA AAGGCTGAGC TTTCAACTAA
     2341 AAATTCTTGT TGAGTAGAGG CCCAGTAACC CTGTCTGAAA GGTTAAACCA AAAACATTAA
     2401 CAAGGCAGCA TTTCCCCCAC TGTTTTTTAT GTAAGTACAG TTAATTGAAC TGAACTTGGA
     2461 GGAAATGCTA ACTTGAACTT TTTTATTTTC TTTCCTTGAA CAGGAACTCA GCATGAGCTG
     2521 TTTGTTAGTT TGAAGTTTTA CTAATTTGGA ACAACTTTAG TCACTGCTGA ACCTAAATGA
     2581 GAACCAAACT GAATAGCTAG CATATCTGAT TGTCTAAGTA GATGTAAAAA TTCAGGATCG
     2641 GTTTGTAACA ATTCTGTTTC TGCATTTTTC ATTTTAATCC CACTTTTCAC TTATCCTGCC
     2701 CAGATTTCTT CCAGGCTCTT GCTTTGTATC AGGGGATGCT GTAGACTGTA GAAGACCTTC
     2761 TGGTGGGATG AGTTGGAGAG AGCTCATGTT GGGGTTTAGA CTGTGTGAAT AGGATTGCTC
     2821 AGAGTCCTCT TTTTTTGATA TTGCTCAGTT GCTGCTTCCA TCCTCACAAT GAGCTTCAGG
     2881 AAGGGTGCAG AGGAATGACC TACCTGCCTC CCAGACACTG GGGAGACTAT CTCTCCCTAA
     2941 TGTGCTGTCC TGCAAAGCCA GCTGTCCTCA CTGCCCAATT GTCAGATGAC CACTGCTGTG
     3001 ACAAGCCACT TGGAAAACAG GTATTGTGTG GGTTTTCATC TAGAGCTGAC ATCAGGTGTT
     3061 TAAACAAAAA AGAAGGGAGA TTCATATAGC AATTGCCATG CAAGAGTTCA TNNNNNNNNN
     3121 NNNNNNNNNN NNNNNNNNNN NNNNNNNNNN NNNNNNNNNN NNNNNNNNNN NNNNNNNNNN
     3181 NNNNNNNNNN NNNNNNNNNN NNNNNNNNNN NTTGTTAGCA AACTTAAGTG CTGCACAAGC
     3241 AAGCTTTTGG AGTTTGATTT TTGCTTTCCT CTGTCTGGAG AACATGGTGT CAAGCACCTA
     3301 TTTTTTATTT TAAGAGTAGT CTCAAAGACT TGATTGTTCT TTGATCATAG TTCTGTACTG
     3361 AAGGTAGTTC AAAGTTATAA GGAGTTATGT ATGCTGTGTC TTAATGAAAT GCTTGTCTGA
     3421 AATTGAACTG ATAGCCTGCT GTGAAAAAAT CAATTTGCCA TCAGCAACTG AATGTACTTG
     3481 ATGCTCAATT TAGTTCACCC AACTATTTCA CGTTTGTTCC CTGTAGTAAA ACAAAAGGGT
     3541 CCTGAGAATT AATTACAGTG TTAGCATCTG CTCGTGGCAG CTTTGCTGAT ACACTTGGTG
     3601 GAATAAGATA CTTAAGGCAG GAGGGAGATG GAGTGTAAAG TTTTTCCCAC TGCCATTTCT
     3661 TATGCAAATA TCGTTCACAG GATAGGCTCC TCTGGTGTTT CCTGTACTTT TTCTTTTGGC
     3721 ATTAGAGCAC TCAGTTGTGT TTAAAACTAG CAAATGCTAA TTGCTTCCAG ATAATTTGTG
     3781 TTATGTCACT TTTTCATAGT TCATATTTCC ATAACTATTG CTGGCTACTC AGTGGAGTAT
     3841 TGTTTATTTG ACTGTTGGGA ATAACATTTC TTGGTTTAAA GTAAATCCCA AACATTTTGG
     3901 GAGATCAGTA GAAGACTGAG AAGTTGCTGA AGTTGCAGGT TCCTGAGATT CCCCAAGTTG
     3961 AATCTTGTGT TAGTGTAATT CCAACCCACT GTGCCAAGCA CACTGTAGAG CAGCCTTGAA
     4021 TGCTGGACAA GAATACTTTT GTCTTGTGCA AAGTCTTCTT TAACAGTTTC ATCTTTTTTA
     4081 ACATTTAAAG TTGCCAGTGT GCTCACATGC CAACCTAAAC TGAGGTTTTA TTGTGCTGAA
     4141 CATAGAAACT GAGCTGCAAC ACAAACACAC AAAATAATTA TTTGTAAGTT GTCTGTAAGT
     4201 TCTGTCATGT CGAATTTGAA ATATGTTCAC CCACATCACT GTATTTTGGA GAGGATCATC
     4261 TTAGATTTCT GTGATAGGGT GCTTGGAATT TAATCTTGTC CTGTATGATT GTGGTGTCTG
     4321 TAATACTGGT AGAATTGCCC TGTTTGTCCT GGAGAATGAT TTCACTCAAT GTAATTATAA
     4381 TAAACCCCCT AAGTTTGGTG AAATAAAACC AGGTTCATTT CAATTGTCTA TCCATTAGGT
     4441 TGCCATGTAC CAAATACTTT TAACTTCTTA ACTCATAAAG AAGATTGTTA AAGCAGCACC
     4501 TGACACTGGT CAGGTGCAGT GGTAATTAAT ACTAAAGCAA AAATAAAAAT ACATAAATTA
     4561 ATTATTTAAT AAATTTATAC TCCTATAAAA CTGCAGTAAC ATACTGTGAC CCTTGATATG
     4621 CACACCTGCA TATCTTGTTT CTTCTATCCT CTAAAATTTT AAATGAGTGT TCAACGTGCT
     4681 TTTCTTTGTA CCCCATTGGC TCAGGAGTGG AAGAGCATTT CTGTATTTTG CAGATATGCT
     4741 TTATTAGAAC ATCACATGGC ATGCAATTTA AACTCTCTGC ATGCAGAACA ATTCTTGAAA
     4801 GAACATTTGC TGCTCCTCCA GAGTAAATTC ATCCTCTAAA TAATTATTTT TGTATCTACT
     4861 TAGCAAGACC ATCCTAATCA GGAAAAAAGT CATATTTCAT TATAAAAATA AGGTGATTAT
     4921 TTTTTAAAAG TGGTGCTAAG AATGTTTGTG ATCTCTTTAG ACATGAATAG CTACTCAGGT
     4981 GAAATGAAAA CTAATGGTTC TTATGATTCT TGAATATAGT TCTTATCAAG GAATATGCTT
     5041 CATGAGTTGT TTGGCAATAT TGAGGGGACA GAAAAGAAGA AACCTCTTCT ATCATTCAGT
     5101 AATTTCTATA GTACATGGTA ATTGTTACCT TGAAAATACA TTATGCATAT TTACATAAGA
     5161 TATAAGACTT TCAAAGCAGT TTTTTTTCTA TGTGAGCTTT GGTCCAAAAG GTATGTGGAA
     5221 TCTTCTGAAG TCCATTCCTT GCATGAAAAA TAATTGTCAA AAATAAGTGA TTTTCTTTTG
     5281 AATACGTCAA CAAAACAGAA ATGGGAATTT GTATGTGCTT TCAATTTGCT AGGAAGGGAA
     5341 ACAATTACTT TTTTTTTCTT TTTTTGGTGT GGGAAAAGTA TTCCTGATAG CCTAATATTT
     5401 AATGCAGTTG GGAGGAAAAA CTGTAGGTTT TGTACACCAC TTAATTTCTC TAGACATTGA
     5461 AATGTCTTCA CCTGGAGAAG CAGCCTATTT TGTGTCTAGC ATTTTTCATT AGAGGTACTA
     5521 ATTAGCAATA GATAACAAAT GATGCTGTTA TGCATTAATA CTCAGAAGTG CATGCAGGAT
     5581 GGATGGATCC ACACTGGACC CATCACTGAA ACTGGGGACA CCTGCTCTCA GAGCTATGGG
     5641 CAAGAAACCA ACTGCAGAAA TGATATTGAA ACAGCAGGCA TAGAGTACTT AATATAGTTT
     5701 TAAATAAATG TTTTGTGGAT TTTTTCGAAG TAAGCATCCT TTGTGTGATT GCCTGCACTG
     5761 CTTGGAATTG GTCTTCATCA TTCAGATTGT GCCAGGTAGA AGCTCCAGTA GAGGGGTGAG
     5821 GGGACTGTTG TCTTTACCCA GTTTGGTGTC AGTAAAATAT AGAATATTTT GTTACACTCC
     5881 TATTTAACAT AGATCAGTTT TCAAACCAAA TAATTGCCCT GATTAATTCC TCGCTACACC
     5941 TGTTTATCTC TGTGGCAAAA TGACCTTTCC TTCAGCTTTA AAGGGTCTTC ATTACTTATC
     6001 TTCCCTTGAC TTGTGGTAGC TACATGCATC ACATTGCAAC CCTCACCTTC ATTGATGGGA
     6061 GCAGAAGGGT TTCAAGTCCA CCTTAAAATA CTTCAGGAGT TGAACTCGTG TGTAGCTAAG
     6121 AAAAAGAAAT TCAATAAAGT CCTTCTTTCA GATAACCCCT CTCTGTTGGC AATGATAGGA
     6181 CATATGGGGC ACATGCACAC ATAACAAAAC CATTCTTTCT TCTGTTCTCA TTTTAGTCCA
     6241 GCTCATACAT TTGCCAGATA GATTTTTTCC CTAAATTTTC CTAAAATAAT AAATTATAAG
     6301 ATCAAGCTAA AGTTATTATT TATGAGGTTA CAGCACAGCT GCTATTTTTT TTGTGCTCCT
     6361 GTACCTACCA GAAAACCAAC CAAATGGACA TTTCATTTGT GGGATGATTT TATTTTGGTG
     6421 TTTCCTTGTT TGTTGGCTGC TTTGCACTAA AACAATGTTT TCCTTTGCTT CCTTACCCGA
     6481 GGCAGAAAAG TCTTGATTTG AACTTGTCTA ATTTCTCACG TTCTTAGCCT GTAGGTATAG
     6541 AAAGATTACA GGGTTGGATT TTTTTAGACT ATTTCTCTTT TCATGCATTA TCTGCAAACC
     6601 AGAAGTTTAG AGGGAGGTAG GGAATTATAT CAGAACAAGT CTTTAATAAG CCATCACAAC
     6661 AGGTACATAT ATTTTATTGG AGGCTATTCC ATTGCCAGAG CCCAGTGCCT ACTAAGATAA
     6721 ATATTTCTGT AAGAGGGTGG TTTTTACCTG CATATCTTAT TTCACTTATA TTAGTTTTTT
     6781 AACTATGGAA ACCACTCCAT ATTCTTTCTG CAGCAGTCTG TGCAAAAATT CTGCAATAGA
     6841 TTGTGTGGTA ACTGAAAAAC TTTTAGGTGC CTTCCAGCTG AAGAAGTTTG GAACAAGTGC
     6901 ATTAAATTTG ACGGCAGGCA AACTTTAAAG AGGTATATAG ATAGTTGTAT TGGATGGGAA
     6961 AAGTAAAGTA AGAGTAAGAA TTAACTTTTA CTCTTGACAT TTCTCTTCAG TAAATAACTA
     7021 TCTTACAGCA CTGCACATTA TTTACATGCC CCTGTTTGTA TTCTTAAATT TTGATGGATT
     7081 TCTGCACTTT ATGACTTTTC AAACTGCATG TTGCTGGCAG TGAAAGTGAA TGATGTTTAA
     7141 TTTAGTACCA CTGAGTTTTT ATTTTCAATG AGTATTTTAC ATAAAATGCA CTAATGTGGT
     7201 ATACTCTGGA AGATCCTAGT AACAGTTTTC TGTACCCTTT TCCTCCTTGC CAATCTTTGA
     7261 GATTAAAGAT GTTATTTTGA GATTTTTGCA TGAAGTAGAT AGTTGAACAT GTGTTTGTGT
     7321 GCACTCAACC ATGTGTGCTC CTGGGAACTT TTTTATTTAA TGTAAAAGAG AAATTGGTAC
     7381 CTTCACAGTT CATGATAACA AAGTATGGAA TTAAGGAATA CATACATTTG ATTGTGGCAG
     7441 AAAACCAAAC ATAAAAGAAC AGCACTGAAA ACAAGACAGC AGGGTTAACA TAACTTTTAG
     7501 GGAGAAAGGC ATGTTTGGTT GCTTACCTTT TCCTTTTACT TAATGTAATT ACCTCATTTG
     7561 TGACTTTACA TTAAAATCTG CCTTACGGTT ATGTAGAAAA ATAATTTTTA ATTAGTGCTA
     7621 CCTTTAGTGC ATTTTCAGAA ACCCTGATTG ACATCTGTAA GTACTTGCAA TTTTATAATT
     7681 CATTTTAAGT ACATAATGAC ATAGTTGTTT ACCTATGTAA TCTTTGTACT GGTATGTAAC
     7741 TTCATGCAGC ATAAAATGCT TTTTTTTTGG CAGGCCTATG TTTAGCTGAT GCTTGATTTA
     7801 ATTTTTTAAT GATAAATCTT AGCTTTTAAA GTTGAAATTT TTGTGTGCAA GTAACTGAGT
     7861 GACTGAACTG TTTTGATTGG TATCAGACAG GTTTAAGGCT GGCTTTACAT GTTTAAACTA
     7921 GTTTTATACA TGTTATAGAG TTTTCATCAT GAAAGCTTTA ATACTGAGAA TCCAAGTATC
     7981 AGTACACAGA ATACCAAGAG ATTTTTCTGC AATCGTGTCT AAAGCACTTT CTGTTTTATA
     8041 TTTACTGTGG GAAAAGTGTT GAACTGGATG CCATGACTTG CAAATTGATT CCCATCTCAA
     8101 TGGTAAAACC AGTAAATGTT TGATCTGAAA GGAAGGAATA TTGATGATTC CTGGATATAA
     8161 ATTCTAACAA GTCTTGGTGC AGTGGCTTCC ACTTTTTGTC TGATGTCATA GCACCTTTTG
     8221 TGAAGGATAG CTTGATCTTT TCTAGGCTAT TAACAAAGGA AATGTAGAAT AAAGATGCCA
     8281 CCTTGTGGGT GAACTAAATG ATGCAGTAGA TGGTTCAAAA TGTTTAACAA ATAGATTCTA
     8341 TGCATTTGTG ACTGGCTGCT GGAAATTGAG TTTATTTTTT TAAAAACATT TAGATTTATT
     8401 TTTGGAGTTT ACGCTCATGA ATTTTTTATG AAGTATCTAA GTAATAACAG TTGGACTATT
     8461 CTGGAATAGG TGTTAAATGA CTGCTAAAAA TCATGCTTGT AATCACCACA TCATTTTGGG
     8521 ATCAAATTCA ATGCATTGTT CCTAATGCAT TAAAGCCCAA TTTTAATACT TTCATCCTAA
     8581 CCCCACTGAG TGACCAAAAG AAAAGCAAAC AAAAAAAGGA AGATTTTGCA GATATTCCTT
     8641 GTATGAAAAC AAAATGGTGA TGCATTCAGG TTCCTGTGCT GGAATTCTCA ATACATGCCA
     8701 AGATTAATAC ATTACATGTA TTAATTTGTC ATTCTTAACT GCATACCATG GGATTTCTTG
     8761 CAGCATTCAA TGAAATACCA GGTGTCATTG TTTAGAATTA CCTTTGCCTT GGACAAGTTT
     8821 ATATGAAATG CTCTGGATTT TAGGATTTCA TTTCAGTGTT TTTGTGCTCA TTAAGTGGTA
     8881 ATGGCCTCTC ACAGCTGCTC TATATGGAGA ACACAATTGA GGGAAATAGT ACCAATACCT
     8941 GTGTCCTTGT AGAGATTCAT TAATTTTGGA TTTTGCTTTG GAAAATCCAT GTTTGCTGTG
     9001 CATCTCAGAT TTCTTGCATA AGAATCTTAT AAACTCTTCA GGGTCACTTA GGCTTGTTTG
     9061 TGGCATTGTG AATCTTTAAT GTGACACTGG TGTAAGGAAC ACTTTCTCCT TATTTAAGGT
     9121 CCTTTAAGCA ACATCGTGCT CCTTTGGCTT TGGATTTATT TCTTTCTGGT TTGTCTGCAG
     9181 GTTTCAGGAG GATTGTTAAT GTAACTGATG TAAATACCTA CGTAGGATTC TTCTTTTCCA
     9241 TGAAATTTGG TGCAGATTAG GCAAAGGCAA TTCCTTTCCT CTCCCCTTTT AAGGGACAAT
     9301 TGGATTAATG CAGGTGAGGG CTCTGCTGAG CAGCTGAGCA AGTCATCACT GGCAATTAAT
     9361 TTCTCCACAT GTGGCATCTG GGATAATTTT ATAAAGGCAT GGTTTTACTA CTAGCCAAGA
     9421 GATAGAGATA GACCTTTTAT TTGGTTGCTG GAATGGCAGA GAAATTCCTG ATACCTGGCC
     9481 ACAGCTCTGG AATCTGCTTC TTGCTGGTGT GTTGCCCCTT TGAGCTGCTG AGGAGGCTGC
     9541 AGTAGCACAG TCTTCCCTGT AAGCTCTGCT GTCTCAGGGC TCTCCTGGGG GGCTGAATAG
     9601 TAGTGTGGTG GCTTTTCTTG GCTGATGTTG ACCACAAAAG GTCAGGTGTC AAAAAAAAAA
     9661 AAAAAATCTA TTACAGCATA CTGTAAAATA TTCCCAGCCT AAAGATGTTT TAGGCTGCTC
     9721 TGTGCTATGC TGTGAGTTAT CTGCCTTGGG CACCCTTAGG AAATAATCAA TGACATCAGA
     9781 ATCACCCAAA AAGTCAAGCA ATAAGTGCTA GATGCAGATT AATTTTTGTG TATGGTTGTG
     9841 CACAACTTTT AAGCAGGCCA AGCTTTAATA ATAACCCCCA TGTCCCATTA TTTTGGTGGT
     9901 GTTTATGTAT ATTTGAACAC TAGCGCAAGA AATTGACATC ATGTTTGCTG GTTTAAAATC
     9961 TATTACTGCA GCTGTCTATT GCTAATGTCC TGTAAGAGTG CTTTTGATTT GAATGATTTT
    10021 TCTCTTCTAT GGCAGCTGAG TATTCTGAAC TTAATGTTTT GTGCCCTGTT CCGAAATTAC
    10081 AGAGTATACA AAAATTATAC CCTGAAAAAA ATGATACCCT GAAATTCATT CAAACATTTA
    10141 AAACTTATTG TGTCTAGCAG AGACAGATTT AAGATTACTG AGGTTTCTGG TTGAAGTACT
    10201 CCAAGAAGAA ATCTGTACTC CATTAGGTTC TGAAACATTA TGTGACCTTA ATTTTCCAGG
    10261 TATTTTGCCC TCCAAGTTGA AAATAGTACT ATAATACTAT TTAAGTCTCT TGAAGAGCCT
    10321 TGTAATATGA TAGGCTTAAG TTGTGAAACA TTTGAACAAA ATGAAAGATA AAAAAGTAAT
    10381 TTAGGACTTT GTATTTTTTT AAATGTGTAG CAACATAAAG ATATGCATCA AATAACACAT
    10441 TGAAATAGGT GATAAAATTT GCATATTTTT GGTGCATTTT CCAGTGAAAT TATGTGTACA
    10501 CGCAATCAGA CATATTTCTT GTATGAAGGT CTTTGCATTT CACTATTTTA GGCAGAGGCA
    10561 TTTCCAGTGA TTTGAACCTA GGGATTTGTC TTTTATGTTG TGGTGTACTT CACATAAAAT
    10621 TCTACCTGCA GAGTAGATGT AGGATCACAT CTCAGGAGAT GAAAGAGAAT TTCAGAGCTA
    10681 AACTTACTTT GTGGGGATAA AAAATAAGAA TTAGCTTTTA AAAACTATTA CAGAAAAAGT
    10741 TAGGAGAGAA ATTTGTTTTC CTATTAATAA ATGCAATGTT TTCTTTCAGC AATATTAAAT
    10801 ACAAAGAAAT TAAAATTATC AGCAGCTGGT GGTATGTCCA GCTCCATGAG ATGTTAGAAA
    10861 TGTACCTAAT AAATGACAGC AATAGCTTCT GATATTTTAT CCTCTCTAAC ATAATCCTTG
    10921 AGCACTCCCA TGCAGTATGA CAGAGACAAA ATACATCAAT GCCAAAAACC CAGAAAAAAG
    10981 GAAGAGTATG TAATTGAACT ATAAGGGCAC TTATTCTGGG TGTGAAATTA TATATATTCA
    11041 TGTGTATATT TGTATATTTC ATGTGTATCT CAATGGTTAC CTTAAAGTTT GGTGGTTTGG
    11101 GTTTTTTTTA ATCATGTTTT ATTTATATAC AGCAAAAAAG TGTTTTCTGT AACTGTGTAC
    11161 AACACTGGTT GTTGTTATAT ACTGTAGAAG CTTAGTGTAG GTTGTCTTAC CTAAAGATTT
    11221 TCATTAATTT ACCCAAAATG TGATTGAATG GAACATCCTT TTGACAGGCC TGTGTGCTGA
    11281 TAGCTGCATA GCAGATTCTG CACTGTCACA ATGTGGGTAT GAGCACTGAG ACACTTTTCA
    11341 GTCCCAGCTT CAGGTTAGGC GTTCTAGCTA CTGAGCACAG GAAGGAATGT AAAACATAAC
    11401 CCAGCAGGCA ACCATTAATT GCATTTTGCT TGTCTGAGCT GCTGTTTGCC TGCTCTAGGC
    11461 TGCCAAACAC CAAGCTTTTC CCACCTATTT CTTTAGCTGT TTCCCAGTCC TGGGGGTTTC
    11521 CTGTGTATTT GGGATCCTTC TCTGAGAGCT GCAAGTGTAG TGGTTTGTGG TGGCTACTGA
    11581 ATTGGTTCTC AGTGGCTGGT CCAGTTTTGG TGAAGTCAGA ATAAATTCCT TTTGCTGACA
    11641 AGACTGCCAG TTCTCCTTTT TGAGCGATGC AGGCTGCTTT GGCACTTGGT GAGTGTGAAC
    11701 ATTCACCCTG TATTTCTGCC AAGCTAGGAG TAGGACAACT GTGAGTACAG AAAGGCAGCC
    11761 AGGAATCTTG AATCGGAGCT GTGAAAAATT ATGTCCCCTT TAGTCTGTGC TTGTGGGTTT
    11821 TATTTTGCCA AAAACTGCAA ACTTGACCTC TGATTTACTA ACAGTTACTA ACTAGCAACT
    11881 GCAAGTAATC TAAAAAAGGC TGCTTCAAAT GATTCGAGAT TGTATATTTG TTGATTTTTT
    11941 TTTTTGTTTC ATCTAGAAAG CTGTGAAGTT TTGTGTCTAC TTTACTAAGA GTAATTAGCC
    12001 CAGCACTTTG AAATGCACAG AGTAAAGGGA GGAAGCTAGG AAGGTTGTGG AAAGGAAAAT
    12061 ACCTTCAGAA TATGGAAAGG TTAAAAACTT TAAAAAATTT CCAGTCTTGG TGGGGTTAAA
    12121 AAAAGATCTT TGTCAGATTT CTAGAAGTAC TGATTATAGA CCATAACACA TCCACTTACT
    12181 ATTTAGAATT TTCATGAGCC ATAATTTTTG TAATCCCATT AATCTTTATT GAGAGAACAA
    12241 GCCTCAGACT GATGATGAAT CTGTTTTTAT ATCTTACTCT CAAAAAGAAC TAAATTAACT
    12301 TGTGGCCACT GTTTCTGTCA TTTGCAAAAT CTCTTCACAG TGTTATGTCA CTTGTAATTG
    12361 TAATCTTGTA ATCTCTGTGA TTCTGCACAG TAAACACTCT CTGGCATTCT CAAAGAAAAT
    12421 CAAACTTTCC TGTTCTTCAC ATTCCAGTCG CAGATAAAAA TGTTTTATCT TATAAAATAC
    12481 TGGGTAAGAA TATTTCTATC TACCATTTTA CAAGAGAAGA ACAAAACTAA GTTTTATCTT
    12541 TGAAGAAACA ACATGATCTT GTCCTTTTAA TAGAAAGAAG AGATCCTTTG CCTGTGAAAA
    12601 TTAAATCCTC CACAGTTTGT AGTTGCTTTT CAAACTCCTC AGCCTGACAG TGAAATTGTG
    12661 TAATCTGATA ATAGCATGCC TGAGGCTTAC TGTGATTTTT TGGGCAGTAG TATTAGCAGA
    12721 TGCTGTGCTC TGTTGATTTT AGTCACTTAG GGTTTGAGCC TGATCCTATT GAACTGAGTG
    12781 TAAATGTAGT GTGATTACTC TGACTTCACT GGAATCACCA TAAACATTTC GGGGTAACTG
    12841 AAATCCGCAT TTTATTTAAT CACACTTGTG GTTCTGCTGT GAGCTTTTCA GAAGTCACTA
    12901 GAGGAAGAAA GGCACAGCTG ACTTTTCCCA TCTCTGTGAC AGCTTTCTTA ATTCGAGGAG
    12961 TGTTTGCTGC TGGCCAGTTG TTAGAATTGC CATGTATCTG TCTGTGTGTT TGTACTGATG
    13021 ACTCAAGGTC TCCATGCTAA ATGCACACAC TGGTTGACTT TCCCTTGTCT TACAGACAGT
    13081 TTGAGTTGCT TTAAGATTCC TGTGCCTTGT CACTAGAGTT TCTCTTTATT CATGAACCTT
    13141 CTCACTGACT TTATAGTCAG TTTGATATGA ATATATTTGA GTGTCTATGG TTGGATGAAG
    13201 TAATTTGACA TGTTCTAGAA GTGGTAAGTG TTCGTGTTGG TAGGTGGCCG TAAATAAAAA
    13261 CTAGGGAAAT GTAGGATCTA ATCCTGCAGT CGTTTTTTCC CCTCTGATGC TGTCAGTGGG
    13321 AGATCTGTCT TTGTAACAGG GACTAAGGTG TCAGGATTGT ACAGAACAGA AATTGTAGCT
    13381 TGTTCACAGC AGATTTTATA GCACAGATGT CTTCAGTGGC ACAGACGTGA CTGTTTCCTA
    13441 TTTAGTGAAG GCTTTTTCTT AACTCTGGAG GCTTTTCAGA CTGGCAAACC AAAGTCTCCA
    13501 TAGCAGACCC TTCAGTTTTT TTCTTATAAT AAGAATAGTT AATTTAATGC TGAGCCTCAT
    13561 GTGCTTTTTT TCCTCCTTTA TTTTACTGAC CAAAGAAATT TAATGGGAAT CTTGTGCTCT
    13621 TTTGTTTCTC ATGGTTCTCA AAATCTCACA TTTCAGTATT TTAAAACTCC AAGTAAAAGA
    13681 TTCTAATAGA TGATATCTGT TAGAGATATC AGTGTTAACA ACTATTGACT GCTACTCATA
    13741 ACTGGTGATT AAGTAGTAAC CAGTTTATTA TTATAATCCT TGATAATAAA CTGGTTCACT
    13801 TTTATGCATC CTCAGTGTAA TTTAGGGATA ACACAGAAAT GTTATACAAA ATCAAGAGGG
    13861 AAAAAAAAGG AGGAGAGTGA AAGAGGTTTT GGATCTGTTT TTTTCCTGGT ACAAGGGGGG
    13921 CTGTTTGGGG ACTTATGAAA GCAGGATTTT AGCTGTGTCC AGGCTTGGAG GACCTGCAAC
    13981 ACACAGAGAG GGAGGTCACC CCTGTCTTCT GCCTTCTTTT CTTTGTGATT CTGATCTCAG
    14041 TGGCCACAGA AGAAAGCAAA TGTGCTGGTC TAGGAGAGAA AGTCTCCAGA AGTGTCTGAC
    14101 TAAGCCACGG TTTTCTCTTG GCTTGGACTG CCAAGTTCTT TTTCTGGTTT TGTCACTGAG
    14161 GGCAGGGGTG ACCCAGTACT CCAGTGCTTC TGCTCTCTGT TCAGGCAAAA TCTGATGTAG
    14221 TTGATTAAAG TAAAGGGGTG TAGTTCCGCA CGAGACACAC CTGACTCTGG GAATCTCTAG
    14281 GAAAGTGTTC ATGTGATTTT TAGGAATTCC TAGCCTGATT TCTAGGAATT CACCTCTCAG
    14341 CTTTCCAGGC ATTTGACCTG TGCTTTCTAG GAAATGCCAT CTTCTGATTT CTACTTGTAT
    14401 TTCCTCATCA CTTTCCAGGA TTATTTCCCC ATTCTTTTGT TGTTGTTGTG GTTTTTTTTT
    14461 TTTCTCCTGT GCTGCATCAT GATAATTTCT CCTCAATTTA CAGGACTAGC TTATGTGCCT
    14521 TCTGGAAATT TCCTCTTTAA TTTCCAGGCA TTTATCTCTG GTTTTCAGTA ATTCTCCATG
    14581 TCTGCTTGCC ACAAATTTAA CCTCCCATGT TTTGTGAATT TTCTTTGTGC TCTCTGAGGA
    14641 ATCTCCCCTC TAGGCAGGTA TCCTCCAAGA TTTTTGCTCT GTGCTTTGTA GGAATTTACT
    14701 TTGCCTGTTC TAGAACATTT TCCTGGTGCT TTCAAGGAAT TCCTCCCTGC CTTCTAGAAA
    14761 TTTTCTCTGT GCTGCCTAGA TATTTTCTCC TACAAATTCA AGTAATATAC CCTCTGCTTC
    14821 CAAGACATTC TATATATATT TTGTAGAAAT TTTACACAGG TTTTTGAGGA ATAAACCCTT
    14881 TTCTTTCTAA GAATTTCTCT CAGGCTTCCT TGGATTTTAC CTTTTAGTTT CTGGGAATGA
    14941 CATCATTTTA ATTTAAACTG AGGGTAAAAA CACACTACTA ACAAATAGTT ATGTATTAAT
    15001 TTATTAACTA GTAGGATCAA CTATTTATAT GGTTTATATC TCAGGCCTTT TGTGTTGACC
    15061 CTTTACTTTA CGCAAGCTGC AATGAGGTCC TGGCCCTGTT TTTTTCTTTT CTAGGTGTTG
    15121 CTCTTTTGTA AGTAAAATTG TAGGATGAGG CTTCAGTGTG CATGCAACAG CTCTTGCAGT
    15181 ACTTGTCTTA CTGTACCAAT CATTTGCCAT GTACTAATAT TTTAGAACAT TAATTGTGAT
    15241 AACTGACATT CTCTTAATTT AACAGATAAG GAAAATTGTA GCAGGAGGGT GGTATAACTT
    15301 CTCAGCTCCC AAAGGAGCTT AGAGAAGATT TAATTTCTAG CTCATTTTAG AAGCAGATAT
    15361 GCCAAAAGTA GAAGAGAACA ATCAGTAAGG GTTGAACCCC AGCTTTCTGG TTTGCTTTGG
    15421 TACTTTTGAT CTAGTTCAGG TATTGCAGAT GCTCCCACCT TCCAACACCA GAAATTTCAA
    15481 AGTTCCCAGT TCCCATTTTT TATCCCTCAT GGACCCCGTG TCTCTTGCCA TGTCCACCTT
    15541 GACCAGCAAC AGCTACATAC ATCAGTGTGA GCCCTCAGTT TCTTGGATCC CTCACAGCTT
    15601 TAACTTTGGT CAAAAGCACC TACAAATACC TGTGGGTTGG GAAAGAAAAA TAACTTCAAA
    15661 TTGCTCTTTG GTTACATTGT CAATTCAAAA AGGAAAAGAA AGATGACTGC AAATGTGGTA
    15721 GGGAAATGCC TCTAGGTGCT GGAAGCTGTC ACATAACAAT TCCTCCTCTC TTTCTCTGTT
    15781 TGTGTCACAT GGTATTAAAA AGAGACAGGT ATTAATCTGC TCCTGCTGTA GAACTTTAAG
    15841 TAGTACAAAA TGTGCTTTTA TCATAGTTAC CTTGAGTGGT TAAGGCATGT AATTCGCTGA
    15901 TGGATTGTTT GAGATTTTTA TCTATCTATA GGGCAGTCTG CCACACAATT TGCTCATTCT
    15961 TTAATTGGTT AATTAAATAT GTTATAGCTT CTAGTTTCAG ATATTGATAA AAGCTTGCAA
    16021 AATAATCTGT TGGGTACACA GAGGTGGAGT AGGCTCTGCC TGGTGTCTTG CCCTATGGTT
    16081 CTGACACCCA CAAGGGTCTG AGAAAGACCA CATGACTCTC ATGAGGGGAT TAAAACATCA
    16141 TGAATAGAAA ATCTTATTCA AAAGCTAACG TAAAATCTGT ATTTCTCTTT TTTCTTTTAA
    16201 ATTTTTTTAA ATACTGGCAA TAATCTGGAT TAAAAGAGCT ACAGGCCCCT CCCTTATGTA
    16261 TTGCTTTGTT GATTTATTTT GAACTTGTCG TATTTTATTG TGCCTAGACA AAGGGTTTAC
    16321 AAAGGTGTTT GTGAAGAAGT TATTTCTCCT TTTTCTTGAA TTGTCATATT GATAATATCA
    16381 AAGAGAAAAA CTCATATGTT TTATTGATTT ATCAACAGAA GACTTTACTC CAGTCAGAAT
    16441 TTTTTCATAC AAAAATTTTG TTCAGAAGCA AAACGTAAAA TAAATTCTGT ATTTTAGCCC
    16501 TTTTAAAATT TTTTCTGAAC ATCTTCCATA GAACAAAAAG ATTTCTACAT ATCATTAGGC
    16561 TTATCGCTTT TTTGTGTTAG TTATCACATT TTTTTTTCCC TGGTACATTT CAGAGAATCA
    16621 AGAACTGTAA TAACTTTATC ACATTACAGT TAAAAAATTC TTTGATAGTA GGATAGTAAG
    16681 AGTATTAATA TAGCCAGAGA CTTAAATATG GAAATAGGGT ATTAATCACG TTTCATGTAA
    16741 ATTGCAAAAC GTAGGCTCTT GAGTGAGATT TGAAGTTATC TCATGATAAA AGCACTCTAT
    16801 CAGAAAAGAA CATTCTCTTA AGTAGTTTTT GTCTCCATGT AAGTATTTTG TACTATTGTT
    16861 TTCTAATAAG TCATCTGTCA TTCAAACAGA AAAGCCCTCG ATCTGGGAAA TGAGGGGTTA
    16921 GGATGGAACC AGAGGGCTTA AGGATGTTCA AATGACATCT GAGATTATCT CTGAGGTGCA
    16981 TCAGAGGCAA TGGAGCAGAG GAGATTTTGC AGGATGTCAG CTGAAAACCT GCTCCTTGTT
    17041 TTTTGTGGGA ATGCAGGTTG TTTTAAGCCA ATGTTCTCCA TTTTTTTGCA GCCTGGATCC
    17101 TTCTTTGAGC TCAGTGATGT CTCCCTTTGT TTGGAATGCC AACACCCTTG TGGTCTCCAG
    17161 AGACTGAAGC CCTCTTTGCC AGACGTAAGC AGTGTTGTCA CTGCTCAGGG CAGCAGCTCA
    17221 GCGTGGGGAG CATGTGCTTG CTGAGGGATA ACCCCAAATT TTGGCACTCT GATCCCTGTC
    17281 CTGCAGGAGT TGAGCCAGTT GGAGGCAGCT GCCTGTGCCT CACTTGCAGT AGCTGTTTGC
    17341 AATGGTAGAA TGGGTCTCTT TTATAAAGTT GGGCAGCTTG GTGGTATTCC AAGAGTTGAA
    17401 GGCTTTTTAA TCCCCCAACA CTTTCAGGTG TTGCTCCTTT TCTGTTGTCT GCTGTGGAGG
    17461 AACTGAGCTC TGGCCTTCTT GCCTGGAAAT GTTTAGCTAA GCTTTCCTCC TTTGGTGCAT
    17521 TTTAACTCCC TCTGAGCCTC TTTGTGCAGC TTCTTTTTTG AGAAAAGTAG ACTTAGAGGA
    17581 ATCACCTGTA AATCAGCTCT CCAGGGGAAT TGCAAGAGTA GCCAAAAATC CTTGCTTTTG
    17641 TTATCTCTGT TTTGGCAGCA CTGCTGAAGG ATGTCTTCAC ATGATGGCAG TTAGAAGCAA
    17701 AAGTTCATTT TTATTGGACG CTCCAGATCA ACAGCTTCCC AGGTTTACTG AAGTATTTTG
    17761 AAATCCTCTG AAAATGTGTT GTATACCATT TGCTTTGAAG AAAGAATCTA TTATAGTTTT
    17821 GTACTGTCTG GTGGAAAAAA ATGTTTGCTT TTTCCATCTC TGAATGCACC CAGCGATTCT
    17881 GTAGCTAAAA AAGCTGAAGT ATAGTTTTTG ACTGTGTGTT TTTTGTTTTT GCAGATCTGC
    17941 TGTCCAAACC AGCATGCTGT GTTATGCCAA TCCAGTGCCT TGTCAGTGTG GCAGACAGCT
    18001 GTAGTTAGAA TACAAAGCCT TTTGTTCCAC CCACCCCCTC ATCTCTCAGG TTTTATTCCA
    18061 CTTCTTTGAG CAGTGGACAC ATTCCTGCCA GTCTAGGTGT TTTAATTTAA TTTGGGCACA
    18121 GACTATATAA AATTGAACAG ATATCTGAAA GCAGTGAAGA GAAGACCATA AAATGAACAA
    18181 TGTGCTCAGC TTCATTTGAA CCAAGCAATG CTGTATTTTT TTTGTCCCCA TTGCCACAAA
    18241 AGTCACACAT GACTTGGAGG TGTGTGGCAA AATGATCCAA CATGGGGAGA GAAGGTAAGG
    18301 AGACTGGAAT TGGACCTAAT TTTCTTTGCT ATGTATTTAT GAGGTGCGTT TTCAAGACAG
    18361 GGTGTTTCTT CATCTTCTAC AGTTACCAGC ACTCATTTCT CTAAAGTGAA GAGTATATTT
    18421 CCCAATAAAT TAAAAAAAAT GTTTAAAAAA ACAGTAAAAT CTCTTCCACA GAAAATATTT
    18481 TTCAACTCTT GCCCCTAAAA GACAGCATGA CATTGTTTTC AATGGGTTTG GAAAGCGCTT
    18541 GTTTCCAAGA AATTCCTGGA AACATAGGGT GGTAATTTCA TCCAGTAGAC AGGCCAGGAA
    18601 TTCTACAACA CAAAATTTCA CTGCCTAAAA TAATCCATTA GTCAGAAGAC AAAATGAACA
    18661 AATTAGCCTG AAATACTAAA CTTTAAAAAA CCCTTTATTT TTAAAGGCAT TTAACAATAT
    18721 TTTTTTACCT CAAGGTAATG TAATAAATAA TATTAATTAC ATAATTTTGG AGAAGTTGTC
    18781 ATGATTATGA CATGATAATG ATATTCATAT ATTATATCAT TCCTTCAAAT GAGCCAATTC
    18841 TTGCAAAAGG TTTGTCTGCA TGAATGTCTC CAGTAGATAT ATTTTCCTTA CCCCTGTCTA
    18901 AACTGATGAA GAAATTCATG CTGTAAAGGA CTTATTAATC CTACAAATAG CCCAACACAC
    18961 ATTAGATTAA GTTTACAGGC TTTAAAGGTG TTGTGTTTTG AAAATAAAGC TTTTGTTTTA
    19021 TGAGTCAGAC TTTGCATGTG ACAGACAAGT CTCTGGTTTT CCTCCCACCC ACTTGCACCT
    19081 TGGTGTCGTT CAATTGTGGT ACCCTTCAGA TGTAGAAAAA TGTGTGAATG GTAATACCAT
    19141 TATAAAGGTG GTAGGTGAAA AAATTGAGAC TTGAAGTTGA TTGCATTTAA TTTCTCAGTA
    19201 GTTCACTGTC ATTGATGTAC AGTCTCTTTT CTTATCATTC CTGCAGTAGT TAATATTGAC
    19261 AGAGGCATAT TTATCCTGTA TCATAATCTT CTCTTTCATA CTGAAGACTT TAAAATTGTT
    19321 CAGTTGAAGA CTTTAAAAGC TTTTGTTGGA GGAGTTTGTT ACATGTACAT CTGAAAGAAA
    19381 TTTGAAAAAA GCACTGAAAC CGAAATTTCA GAATTAAATC CAAGATTATG CAACATAAAT
    19441 GGATCCCCTA TCCAGGAGCA CTTCTACATA TGCATTTCTT TATATTCATA GACATGGGGG
    19501 TATAAAATAA CTATCACCCT AACTTAGAAA TATCTGAATA TGCAACCAAT TATTTGCCTT
    19561 TGACTTATGA GGAAAATGTG AGTAGGAGGA GGGCATGCAA AGTCTCAGCA AGCAAAATGA
    19621 AGATGTGTAG CCATAAATGT TGGTCACTAC TGCAAAAGCA GTGTCAAATT ATACTAGATG
    19681 ATCAGCACTA GCAAATGAAA ATGCCATAGC TCTCTAGATG TGTTACTGGC ATCTAAACAC
    19741 TATTTACTTT TAGATCTCAC AGGAGTTTTA TGAAAATGCA TGAGAAAGTT TGCTGAAATG
    19801 ACACTCTTTT CAAAGAAAAT ATGCTTGGGA GGCTGTGGGG TTTTTTCAGT ATTATATTCA
    19861 GGAACAGCAA CTTCATTAAG AACAGTTTTT AGTATGTACA TTCTCAGTTA TGGACAGTTT
    19921 TTGCAATTCC CAAGCTACAG GCATCATGGA ATGTGGCTTT GTTTCTTTTT TGTTTTGTTT
    19981 TATTTACCAG TAGCATTTAC ACAGTGAGTA CCCACTCACT TTATTTAGTT TCCTACAGAG
    20041 GACTTGCAAA ATTTCTGGAA ATCAGTAGGA AAATGGAAAG CAGCATGGGA AACTGGGAAG
    20101 GCACTGGGAA ATGTTCTAGG AAACACTATT CCTGAAAGTT GGGACAGAAT TCCTAGAAAA
    20161 CAGAGGGAGA TTTCCCAAAA ACACACATGG GGGAAGATAC CTGCAGAGAA TGGGGAAATT
    20221 TCCTGCAATA CGAAGTGCTA CAGCCTAGAA AGTGGAAGGT AGAAAAACGA GGAGAGCAGC
    20281 CAAAGTGAAT ACTTTCAACA ACACACTTAA CATTTCTAGG AAGTTGGCTG TGGATTCCCC
    20341 AAAAACACAC AGAGAAGTCT TATAAAGCAA AGGGGGAATT CCCAAAAACC TTGTGCAAAG
    20401 TTATGGGCAT GGGGAAAATT GTGGTAAGTG TGGAATATGT GGAAAATTTC CCAGAAAGCT
    20461 GAGGATATTA TTTGAAAGCT GTGGAATGCA CTCCTGCAGA GAATGAGGTA AATTCCTGTG
    20521 GTTTGGGGTG TGGGTGGGCA CTCCTAGAAA GCAGAAGAGG AATTTTCCAG AAATCATGTG
    20581 GGAATTTGAT GAAAAACAGA GTAATTCCAG GCAATGACAG GTGGCAGCTC ATGATACTTT
    20641 TCAAAGTGAA GCAGAAAACT TGTACCAATC CCTGCAAGCT GCTGATCCTA AGCCTTACAG
    20701 CAAACATGCA TGAAGACTGA AACATATTGA GTAGAAAATA CTGCAAATAT TTCTGTTGGA
    20761 AAAATCAGAT TGCTTCTCTT TTAGTGAAAA CATTTTTGAA CATATGATTG CAAGGTTCAG
    20821 ATTAGTTTAT ATGAATGGAT AATGAATATA GTAAGATTTT TTATGATTAT CTGTTTTTTG
    20881 ATAGAATTCA TAACTTTGGA AGGACACTAG GAGGTGGCAG CCTTATGATG ATAACTGAAG
    20941 TGAAACACAA GACTGTCAAA AAGTAAGCCA TTAAAAAACT TCAGGAAAAG AGTAAGTATC
    21001 TTGTAGATGT GTGATATTCT TTAAATTATT CCTAGCTTTC TTACAATCTG ATGATTCTAC
    21061 TCTTCCAATA TCTGTTTGAG CACCAGATCA TATTAGATAC AGAATGTCTC TTTTCAGTTG
    21121 TGGAGATATT TATTCTCATT TCCTAGGAAG TCCTTTGTGT CTCATTCATT GCCCCTGTGG
    21181 CAGAAACCTG AAGCAGCGTA GGTTTTGAAT ACACTCCAAT TCTTCTGTCA AACTGTGCAA
    21241 TTCAGGGCTC CTATTCTTTC ACAAAAGAAT AATTGAGAAT ATATTTGCAT ATTAGATTGC
    21301 CAAGTAACCA AATCTCTTTG AAGGATATGT GCAATTGAAC AGTGTTTCTT AGGTATTTAC
    21361 TTGAGTTTTT ATCAATAAAG TAAGGTAAAA ATAAGGAACA AAAAAAGTGT TCCATTCACA
    21421 AATCAGTATA AATACCACAG TGAAAATTTT TGCCTAAAGT TTTGTGGCTG AGCTGCCAGA
    21481 TAAGATTTCA GGACCTTATA ATGACAGCAC ATAGTATAGT ATACTCCAGT AGGATATGTA
    21541 AAACAATATT TGCTGTTAGC TGCATCTAGG ATATTTTTCT TGGGATATTG AATTGTTTGG
    21601 AAGTCTCATT TGGTTGAAGT ATTACAGTTT TAATTCCTAG TTGCTGAAAA GTTACATTTT
    21661 ACTTTGTTTC TAGGGTTGGT AATCAGGCTT TCCAAAAGCC ATTTTAAAAG CATTAAATGG
    21721 AAGAGGCTTT AAGCTAAATC CATACTTAGC CCTTGATTTA AAATCACAGT GTTTTTGTAC
    21781 ATTTTAAAAA TGCATGTATT TTGAAAGCTC GAGGGTTTGT TGTAGTAAAC ACAACACTGA
    21841 CAATACTTGT GTCTGGTCAA TTGTACTTTG CCTTCTGTCC ATAAAATACT AAGTGCATTG
    21901 GGTTCTAGGT CATCACTACA GCTGGAGCAT TGCAATTAAT TATATACTGT TATTACACTA
    21961 GAAGAAACTA AATTCAGAGA GAACAAAATC ATTGCATTCT TCCTTTTATT AATATTAGCT
    22021 GACATATCTT GTAATGGAGC CATGTAATGA TGGAGAACTT AAAATGCCCT TTACCACAAA
    22081 GCATTTTTTT ACAGAAAATG AGAGAGGACA TATCATTCAA AGCCTTGCTT CAGCAATAAT
    22141 CTTTCTGCAC AAAAACCATA ATTACATTCC TCTGTTTCTC CCATATGTTC ACTGATTTTG
    22201 AGTGTTCATA CATTTGAAAA CAGTTACTGA TTGATATTTT ATCTATTATT TATTTCACAG
    22261 TATAAAAATA ATCCAGTAAA GAAAAAGTAA GATATACTAC ATGAATGCTT TTTTAGAACT
    22321 TTATTTTTTT TTAGCTATTC AATATGTGCT GCCATTTTCT TTTATTTCTC TTTCTGCACC
    22381 AGCAATGGCA ATAACTGTGT TATTATTTCT TAGCTTGCAA CTGCTTTGCA TTATGACTTT
    22441 AACTTAGTTC AGTTGTTATA TGTACAATGT ATTATAGGAG GTAAAAATGC AGAAGTGGAT
    22501 TGCTCCTGAT ACTTTCTCAC AGCATATGTT ACATTTAGGG TTCAGTAAAC ATAAGCATCC
    22561 ACCACACAGA ACCATTACAA TTCTACATAG TCCACAACAG AATTAGCCTA TCCAGCCAAA
    22621 ACTTTAGATT TTGTAGATGG TGCAGGACCT GGACTTCTTG AGCTTTTTTG CAAAGAAATT
    22681 ATTAACCTCT TTGTTACAAC ATAGTGCTTT TAGGAGCCCT TCCTTTACCT CTTTTTCCAG
    22741 AGAGTTATAT GGCATTATGG AATGGTGCCT TTTATAAGGT CTTGTTTCTT CTGGGCCCCC
    22801 ATCAAAAGGG CAAAAAGCCT TGACTGGTTT GGTATGTAAA AATGAATTTC AGGTATGAAA
    22861 ATATAGGCAA ATTTGGTAAA CAGACAAGAC ACACTCTACT TTTTTTTGTT AGATGTTGTC
    22921 AGATGATCTG ATTGTAAAAG ACCAAACCAT TATGTACTTT TGCCTTTCTT ACAGGATTGT
    22981 GGTCAGGAAT CATATTTCAA AATTTGAAAT TGTTGTATGA CTCCCTGGAA GAAGTGAGGA
    23041 AGATAGTTTT TATTAGGCTA CCACTAGTTT AGAGTAAAAT GCATGGGAAC TACTCATAGG
    23101 AATTAATGAA AAGATTTAAA AATGTTTCTG TCAGAATATT GTCAGTATAA ATGATAACAT
    23161 TTTATTTCTT ATTCTCTCTC TTGGCAGATA TTTTTCACAG AGATCTAAAA GTGGAAAGCA
    23221 TTTTTGTTAA AAGCAGTGAC ATCAATGAAG TAAATGAAGT GAAATTAAAC AGAAAGGTAA
    23281 AATGACAACT GTAGTTTGGC TTCAAGAGCC ATTTTTAATA TTCAGGTATT ACTGGGAGAC
    23341 CTGACTTTGA CTCCTATTAG TAGATTTTGA AATGAATTAC AAGATGGTAT TATTAAGGGA
    23401 AAAAAAATTT GGAAGCCAAG AGCCACTGTT GAAAAGAGTA TTTTTTTTAA ACAGTAAGTA
    23461 CATTTCTTGG TCAATTAAAA AAATATCCTT AAAGTAAACA TACCTTGTTT ATGCAGATCT
    23521 ATATTTGCAT AGTCCCAAGC CATTAGTTAC AGGAAGCCAG CAGATGCTGT GAGATGTAAT
    23581 TAATATTTAA ATTAGGAACA TTTTCAATTT AAAGTAAATC TGTTAGTAAT TCAGAAAAAA
    23641 GCCTGTTTAG ACTGTATCTT GATTGAAATA CAAGTATATT ATAGGATTCT TTTATTATTA
    23701 ATAAATATGT GCTACCTAAA CACAATGTTC CATATGCTTA CATCTTTATT TGTATTGAAG
    23761 AAAATAGTCT TTTATGTTTT ATAAATCATG TGTTAATTGT GCATCACTAA TTTGCTATTT
    23821 TAGTTGTTGT TACTGTTGAA ATGTAGGCAT CATCTTCTAC GACTGAATTG TTGGATCAGG
    23881 AATTTAATAT CTGGGATAGA AGACTCCAGG CTGAGAAGCA TTTTAGTCAC TGGAGTGGGC
    23941 AACTCAGTAA TTTATAATGG ATGAATCCAG ACTGCAAAAC TGTTTCCTGT TTCTTAGACT
    24001 TTTGTATTTT TATACAATCT AATACTAATT TTAAGAAATA TCCTTGTGTA TTTCTCTGTA
    24061 CCCTTCAGTT AGGGGCAGTG TGTGACTTTC TTCCTGAAAG AAGGCAGGTA AGACATTGAT
    24121 AAATTTTCTG TCTTTTCCAT AGGTTTTCCA TCCTTTCAGT CAACTCACCA TTTCCATCAA
    24181 TAGAAACCAC CATGGCCAGC TGTTCTTTTT TTCATAGCCT TGCTTTATGT ACCCATTTGG
    24241 AACAGCAACT GGCACACTCT GTCATCTCTC CTGCAAGGTG CAAGTATTTT TAATATGTTC
    24301 CATCCTGTGA ATGAGGTCAG ATGTTTCCTC CCCTTGCTTG TTCCTCTCAT TTTAGAGGAG
    24361 AATAACTCCT GAATGACTTT AATGGGAGAA GTGGAAAACA CAGAACCAAG TCCCAAAGCT
    24421 GGTGTGGCCA GCAGCAATTA AAGTGACTAC AGGAAAGGAG CGTTCCATCA CACAATGTGA
    24481 GATTTAAAAG TAACAGCTAA AACCAACATT TATGTACTTT AGACTTCGAG GCTTGAGGCA
    24541 TTAATGTTAC ATGTCAGGCT AAGGTTCACA CCCTCCTATT TCTGCCTGTG AGGAAGTCTC
    24601 CCTGGATCTT TATGATTTTC TGGTTTTGGG CAGGATATGC AGACAGAATG ATAGGGCAAA
    24661 TCCAGACGTG GCTTGCTCCT GGTGAAAGAG GTTCTTCCAT AAGGCACATG AGTACATGGC
    24721 ACAGGTGCAT ACTGGCATGG GGCTGAGATG AAATTTTGTT AATATGTATA GAAAGACCTT
    24781 ATTTTTCAAG TCACCTCTCA GTATCAAGAC ATTTCTTTGT GAACTCACAG ATACTGATAT
    24841 CTTCAGATGT ATGTATTGTC TCACGGACTT TGATAAGAAA AATATAATAC TTAAAGGTAT
    24901 GCTGAAGAAT TTAACTTCTC CATGTGTTAC ACTTGAATAA GGCTTTACAA ACAGGATAAA
    24961 ACCCTATCTT AAAAAAATCC GCATTTTTAA AAATGCTTAA AAAAAAAAAT CAGCATTTTC
    25021 CCCACACTTT GAAATGTCCT CTTCATGGAC AGTTGATGGG TAGTACCTTT TTTGGTAAGA
    25081 CTTTTACCAC TCTGGTGGTA ACCTCTCTCT GGTGACATAG AGCTAATTTG TGTCTTCTGA
    25141 TGTGCTGCAG AAAAGGATAA GAATCTCCAG CTAAGCAGTG GGAATGAATG ATAATAACCA
    25201 ATTTTTTTTT AGACAATTTC TATCCCAAAA ATGTACCTAC CCTAGAGTAT GGGACTGATT
    25261 AATATTTGAT GTTGAAATGG AAGTTGAAAA ACCCCCAACA CCACAAAAGC AAGTAATTAT
    25321 GAAGTAGTCT GCCCAATTTA CATGTTTTTC AGGGCTTTCC CCTTTTCTAT TTAGGCAATG
    25381 AAAACTTCGC GTTACATAAC ATAAAGATTT GTAACCTTTT CTGATTTATA CTGCATGCTA
    25441 TAACATACTA AACTCCATTA TTCAACATAG CATTCATTTT TTAAATTCTG TGGAGTCTTT
    25501 TCCTCAACAG TTTATACCAG CAAATTTCAC AGCTTGCTCA TTACAAAATT ACAAACCGAA
    25561 GCAAAAAAGA AATCCTCTTA AGGGGAAGAT AATTAGTCCT TCCAATATTC TGATTTATTA
    25621 AATACTAGTA GCATTACATA TTCTTTAAGT GAGGGGGCTG TACAGGATAG TTTCCAATTT
    25681 ACCAATCATG ACAGAAACAT AGAGTCTCAT CACTGCAAGG GGCCTTGAGT TGTGTGATTT
    25741 ATTTCTCTGT CCAGAGGAAG AAGCAGCTGT ACCGAGGTCA CTTCTGATGA ATATTTGTGC
    25801 AAAGTGTACT TAAAGACCTC CAGTAATGGG GACTCCATAA TCTTCCCAGG CACTCCATTC
    25861 TGATGCTTCA TTATCCTCCT AGAAATTTTT CCTGCTGTCT GCCCCAAACC TTCAGTTTGA
    25921 CAATCAACTT AAACTTATAC CTGCGGGCCA TGATCTAATC ACTTTTTTCA TTATAAAGTT
    25981 TCAGTTAACT CACCTGCAGC CACGTAATTG CTCTTGCTGA CCTAAGGGAC GTGGTGGAAT
    26041 CCTGTGCATG GAAAAAGGAA AAGGGTGCAA CTGCAATTCA CATTTTCAGA CTATTATTTT
    26101 CTCCTTTATG CAGCACAGAT ATGGAGAACA GGTAGGCACC CTCCTATTGT TAGCAATCTG
    26161 TTATTTCACT TCTCTCTTGG TCTCTTGTTC TTTAAAGAGA CAGACAAAAC ATGCCTTCCA
    26221 CTTTGACAAC AAACAAGTTA CACTTTTTTT TTAAGAAGCA TTTTTATGGG CCTGTGCATT
    26281 GCACCCTTGG ATATTTTAAT GTATTTAATT ATTACATTAA ACACAATAAT TTGGGTTACA
    26341 AAATAATTTA AGGGAAACAG TATCAAAATC CTTACTAAAA TTGGGGTTCC TCTTGTAACC
    26401 CCAAAGCCTC TTAGCCTGTG CTGCATAAAG ATTTGCTCCT GACAGATGCA TAATATCTGT
    26461 TACTCACCTC TTTGTTCTCT TCTAGGTACC TATTAATTCC AGTATTTTCC TGGGAGTTAA
    26521 TGAGATACTT CTATAATTCT TTGATGCCAG CTTTTTCACA CTCTTACAGA TAGATACCAT
    26581 GATCTACTTT TTCTTTTTTC AAGTATTTTA TCTGCCTTTC ACTAATGGTT CTTGAAGAGC
    26641 TAATAGCTCT GAAAAGTCCT GTCACTTTTA AAGTACTCCA GAATTAATTT TATCAGTTAT
    26701 GGCTGATTTT AAAATTTCTA ACTCAAGTAC TTGCTAACCT TTCTCTGCTC TGCAGAAGAC
    26761 TGAGGTCTTG CCCCTTTGTC ATTGATATTG ATTGGACCAT CCACTGCTCG CACTTGACAT
    26821 TTTGGTTAAA ATTGATGCAA GAAGACATTA AATACATTTG CCTTCTAAGC ATCATCAATC
    26881 AGTTGTGTTC TTGGTTGAGT ACAACAGCAA TGTCTTTATT CACTGTCTTC CCACCACTCA
    26941 TATTCTTCTA GATGATTTCA TTTTGAGTTA CATCTCTTGC TAGTTGCTCC TCATTTTTTC
    27001 TTTCTGATTT TACCCCTCTA TGCTGATGTT TTCCTTTTGG TCTTATTTCC AGTTTTTGTA
    27061 TCCTCCCTTG TTCTGTGTGA GACTCATGGA AATTCAAAAT TTAATCAGGC TGGTTTAGTA
    27121 ATAAAGAAAA GGTTATTTCT GTTCTGTGAT TGTTTTGCTT TTGTTGCATA CATCTGAGTT
    27181 CTTTTATAAC CTAAGACTTT GTTTGATTTT TCTACTCACT TTTTCCCCAA GAAATTACTA
    27241 ACTTCCTGAG TTGGTAATTT TATTTTGTGT AGGACATGTA TTTAAGGATA TAAATGCATA
    27301 TAATTCTGTA AGTTTTTCCA GTATGTTAAT AGCATGAATT ACTGATAGTC TAAAAAGTTA
    27361 TCAAAATAAT TGATTAAAAA TGAGTGCCTA CAGCAGGTTT GGCCAGTTTT ACAATATTAA
    27421 TGGTTAGAAT TTCCTTTAAA ATAATATTTA CCAGTTGTGG AATTATCAAA CTATTAAGTT
    27481 AACCATTTCA AGATCCTTGT CATAATAATT AGATATTTGA AGCTTGGTGC CTACTTAAGA
    27541 CATAAAAAAA TCTGAGTTCA CAGTTCAACA GGCTTTTTTG ATTTGGTAGA ACAACACCAA
    27601 GTAAAATATT CAGTGTTGAT CTCCCCTTCC GCTGTGAGAA GGTTTTAATA TTTTGTTCCT
    27661 AAGTATGTCA CCTCCTTTGA TTCTAATTTG TGAATTTTAT TCTAGGATCA AAATCGAGGG
    27721 TTTGCAAATT TTTATTTGAC AGTATTTTGA CACAGATTTT GTTAATAATC TGATATGATC
    27781 AAGCAAACAG AGACTTGGTG TTTTGCAAAA ACCCTGTGTA TTTATGTGCT ACCCTTATGT
    27841 CTGGTAGAAA CCCAAGTTCA TGTGATGTCT TGCAGTACTT TAAGTCAGTG TGTTATGAAT
    27901 GCTGCTTTAA AGAGTACTAA GTTTAATCAC ACAGCTAATG TCACACTGTC ACCACCCCCT
    27961 TAACAGCTAA ATGATAAAAG TGAGGACACA TCAGCATGAA TTGTTAAGGC CTGTACATTA
    28021 TTCATTTAAA CATCTGCTGT TGGTTCCTCT TTACATATGG GAATAAATTA TACCACATCA
    28081 GCACATTCTT CATGCTTTGT GTTTAAGCAT TTAAAAGTTT TTTCTTTTTT TTTTCTATTA
    28141 TTAATACTAT TTTTTCTGCT TGGTTGGCAG CCCATGAAGT TATCAGTGCC TGTGACTACA
    28201 GCCAACAGTG TGACATTTGG AGCACAGGTG TCATTATGTA CATGCTGTAA GTAGCTTGTA
    28261 AAAGTAATAT AAAATGTACA GACCCATTTA TAATATAAGT ACTTACAATT TTGCACTGAA
    28321 ATGAAAAATA AGCTTGTGTG CTAAATCTTC AAAAAGAGTG AGCTTTTATA ATTGCTTGTA
    28381 TGTAAGCAAT AAAAATTTCT ATGCAAAATG AGGTAAAAAG ATACAGTTCA GTATTAAAAA
    28441 CTGAGTATTT GATTTATGGA CCACTAAATA GTTTGGAAAT AACAGAATAT TGCATTTAAA
    28501 CACCATATAA TCAAACTGAG AGTTTAGGCC TCTCTTTTTC ATTGTTCTGG ATCTAAAAAT
    28561 GAGGACTGAG TAGTTGACTT ACAGATTATT GGTCAAATTC TGACATGGAT TGCACAAACT
    28621 GTGCAATCAG GGTAAAGGCT TTTCTTCTCC ACCTGTGACT GTGGTAACTC TGGAACTGAG
    28681 ATGTTCCAGG GATGCCAGGT CTCCCTGTAC AGGTACACTG TGTGTCTTGG AAGTTTATTC
    28741 GTTTGGTAGT ATAAGAGGGA GAAATGAAAC TTTACACTTG TAAGACTGCA TGGATTTTTA
    28801 TATTGAAGTC TTTCAATATG GAAAGTATAT TGAAAACAAA GTATATTGTA CTTGGCTACA
    28861 AAGTAATTAT TCCCCTCTGA AAAATCTTAA ACCGCCTACA CTAACTAAAA AATATGAAAA
    28921 GGTACCCCAG TAATTGAAAA ATGAATTGTT GTAAAGGATG TAAATTACTG TGCCTATGTT
    28981 GTAACCAAAA TGTCACTTTT TTTTTTCAGG GATATTTTTC TGACATAATG CATTTGCATG
    29041 TTTTTTCTCC TCACTTTGTG TTTTTATTCT CTCATTTGCC ACCAGATAAT GCTTAATGCC
    29101 AATGTTTTAG AACACCACAA CCATGATTTC ATTGGTTATT ATTTCTTTTC TGTGATTATT
    29161 TTGCTTTTTT TTGCATACAT TTGGGTTCTT TTATAGCCTA AGACTTCATA CATGGGCACG
    29221 TGGATATAGA CGCAGTTTCA CAACCTTCTC TTTTCTGGGT TTTCTTAGTT AGATTTTTAT
    29281 TTTCACTTTA TTTTGGTACC TCAGCTTCTT TTCTGTACAA TTAGCTCACT TTTCTTCTTG
    29341 TGGCAGCACA ATGAAGTGCT CATAGCTTTA TTGCCTTTAT TTTTATACAG TTTTTATTTA
    29401 TGAAATCCAT GTGTACAATT TATGCTGATA CAGGTTGAGT TTTATTGTTG TACTTAATGA
    29461 TATTAATGTC TGCATCACAA CAGTAGGATT TGTACAACAT AGCAGAGTAT ATTAAAAAAT
    29521 GTTTGGTAGA ACTGGGGGGG TTCGACTGGC TAATAAGAAT CCAGAGCTGT GCCTGCAATC
    29581 AGCACAATTC ACAGCTCAGA ACTTGTAAAA TTCAGAGCAG TGAACTGTGT TGATTGCAGC
    29641 TGGAGCTTAG AACTTCTGAC CTTCCTCCTT AATTAGCAAT ATAAATATTT CTTAAAATTA
    29701 GCATTTTGTA ATCACAACAG TGTCAGAACA AAGTAGCATT AATTCACCCC GTGTTGTGTT
    29761 GACTACCCAA GAATGAAAAC ACTGTGTATG AATTAATAGA ATGCAATTCA CACTCCTTTT
    29821 TATTGCTTAA TTTGAAAACA GTAATACAAA ACCCATAAGA TCATCTTCTG ATTTTAATTT
    29881 TACTTTTGCA AATTGCTTTT CTTCCCACCC TGAATAATGG CCCGTGCTCC TGGTGCTCTT
    29941 CTAATGGGCT TAAGGACACT GTTAGAGGCA TTATTGCCAC CAGCATCGCT TTGACCCTTC
    30001 CTGGCTCCAG CTAATGCTTC CCTGCTAAAT TCCTGGCTGC CCCAGCTGAC TTGTCCATTC
    30061 AGATGGCATA TTCCATATTG GTGCCAGGGC TGTTATTGCC CCCACAGGCT GTTTCTGCAC
    30121 CTAGATGGGG ACACAAACCC TGAGGTGACT CTAGAACTCT GTTAATGTAC AGAGTTTCCT
    30181 CTGCACGGAG GGGCGAGGCC GGCCTGGTGG ATTTTTTTGT GCAGTTTAAG ATGTACTTTA
    30241 CACTTCACAT TTCATTTCAT TCTTAACACA TACTAATAGA AGCATCCACA ATAGTAACCA
    30301 GCAAAAAGAA AATCTATTAA AATACAAAAG TGTGCCAGCA CATTGAAGGA TTAGAGCGTA
    30361 AGAGTCCTGC TGCCTGTCAC GCTCTGAGAG TGTGGCCCAT GTGCTGCTGT CTAATAGGAA
    30421 AGGGTCAGGA GATTTTTTTT CCTGGACAAT CTGCAATACT GGATTTCTTC CTCGTTCTTC
    30481 CAGGTGTGCT CTGGCCCCCA CAGTAGCTCT CAAATACCTT TGTGCAGCTG AAGAAGCCTG
    30541 GGATGCCTAA TAAATTACTT CCTGCATTAC AGCAATAGGA AACCTATTAA GAGAGTGTGG
    30601 TAATTCTTGC TCCTTTCTAA AGGCACAGAA AATTTCTTTA CAGATTTTCA AGGTGCCATG
    30661 TGATATGTTC CACGTACTTA ACTTGATTTC TTCAGCTGAA GTTATCTGTT GTCTGTCACT
    30721 GCCTTAGTCT GGAGAGAATT TAGTCCTATC TGTTCATAGC AGAATAATAG ACATTGTCAC
    30781 CAGCCAATAC TTAGGGTATC ATGTCCTGAA ATGAATTAAT TCTGCCCCTT TCTGTTCCTT
    30841 AAATTGAGTT CCATGTGGAT TTAAACCCTG AGGGAGACTG GGAAAGAGAA CTGGAGAATA
    30901 AAAGAGAAAC TCAACTTTTG TCAAAGACAT TTTGAGATTA AAAATCTTAG GGAAAATGCA
    30961 CCAAAATATT AATTTTATGT TTTACCTTTA AAATTAAAAC CATGTGACTA AAACAACACA
    31021 ATATTTTGCT TTGGTATAAA GTGATAGGCA TCCTTCACCA GGATGTGGAA ACTACATTTT
    31081 TCAGTACTGA CTTCTGTCTT CTGGGAATAG AACTAAAAAA ATTATTTGTT GTAAATAATT
    31141 TATTTGATGA AGTTAGCTCC TTTTTTTGTT TGTTTGTTTG TTTTAAATGA TCACAAAAGT
    31201 GAGTATTATT TTCTCGAAAG TATTTGCTAT GTAATTCTTG CAAGTCAGTT GTGCATGAAT
    31261 AGTATGATGT AAAATCTATT AGGAATTTAA TCTTTGTTAG TTTTGATTGA AAACACAGAC
    31321 CACATTATAT GGTTTTCCAT TCCATGTGAT TAGTAAAACA CAGATCAATA GTTACTTTCA
    31381 AAGTATATTC TCTAATAATA ATTTAGAGTT GATGCTTCTG GCTAATACTC CTGCTGATAC
    31441 ATAGTCACAG AAACCAAATA CCAAAGTCTG CTATTGAAAC TTCTTTTTTT TATAGGAATA
    31501 CTTCTTTTTT AATAGGAAAA CTTTGTTTTT ACTTTAATAT ATATTTCCTT TTTTTTTATT
    31561 TGAGTGTTTC CACATAGTTA TGGATACAGT CAGTGTAAAA GAAGCAGATG ACATTGAAAG
    31621 ATTAAATTGA ACATACCACA TTTATTAAAA TATTTTACTC AAAATAACAG AAAATAGATA
    31681 CAGGACACAA ATGCAGCTGA AGTATATTTT TATGAACAGC TGTACTCTTA ATATGGCCAC
    31741 TTATGGTAGA TTTTCACATT TTTCTGACTT TTTTTTTCAT TATCCTATTT CTACTGATAA
    31801 ATAACATTTG AAGAGGCCAA ACAAGGCAAC AGTCATACTA CACAGGTAAA GGAAATACAT
    31861 CTAAATAGCA GAACAAAGAG TGAAGAATTG AAAATGATAC TTTGTTTCTC CCAGTATTTT
    31921 CTGCTTTATT TTTTTTTTTT TTGTTCTGAA AAATGTGTCT TTTGGAGCAG TAAATGAATA
    31981 TTCTAGACTT CTGTAGTTTT TCTATGAATC AGTGTTGCTT TAATGTACTC TTACTCGGTG
    32041 AAGAATAACA CCCTAGAGTG AGAATTTAAT TCATTTCATA GACTTTAAGA ATTTAGAACT
    32101 GAGTTCTGAA CATCAGTACA GTTGACTTTA GGGATACAAG CACCTACCAT GTATGACTAA
    32161 TCTGACTTTT ATAAAAAATC TACAGAATGA AAGCCTACAG AATAAAAGTA TTTAGTAATT
    32221 CTTGTAATGC ATCTGTGATT TGTATGAACT AAACCCTGTT ATTAGAAAGA CAGCTGACTG
    32281 GGACTCCAGT GTCAAAACTG AGAGTGGTCT GTTTTGTCTT GTGGCTCTTG TTCCAGTTCT
    32341 TGTGACTGTT ATGTACTCAC TAGTCTAAAA ACATTGGCCC AGGAATTACT GATGGTTCTT
    32401 ACCACTGCAG TGTGGTGGTT GTTAGTACAG AATTGTTGAA TTGTTTGATG GAAGATATTA
    32461 CTTGGACATG GAATAGAAAG AAATGATAAG TACAGAGTGT TTGCAGTAAA AATTATTTCT
    32521 GATATAGAAA CATTGCACAC AATGGCAGCA AGAGATTTGG GTGGGTGAAT TAGGGAGTAG
    32581 GAAAATACTC TATGTGTTCA GTTTAATATT TCCTAGCTGA TACCTCAGTT GTTTCTTAGT
    32641 AAACCTTTGG CTGCTACTTG AAAAATCCAT ACAATAGCAA TTACCTTTTA CCTCTGTGGA
    32701 TACCTAGTCA CAAAGATTAA ATCTCCTCTT AACCTCATAA CCTTTTTCCT TTAAATCTCT
    32761 CTGAGAGACA CATTTTTAGA ACTTGAGTCA CTTTTGTAGA GTTCTCTGAA GTTTTCCCAG
    32821 TCCTGCCAAC TTTTTGATTT TGGAGTGATC CCATAATACA CATTTTTTTG TGAAAAATAG
    32881 TAGGTATTCA TTCACTAACC CTAATTTTCT TGTACCTTTT ATAGAAAGCT TGGAAAAAAA
    32941 GCTTTTGAAC TAATAAGAAG GGAAGACCTC TGCTTTGAAA AATTTGGTCT GAGAGACAAT
    33001 TACCACGGCT GGTAAGTACA AAATGCTCTC ACAGAATAAA TGTTGACTAC ATTGCAATGA
    33061 ATTCCACAAT TACAGTACTT GTGATATTTT TCTTAGCCTT TAAGTGGTGC ATGTTTTCTG
    33121 AAAAGCAAAG TTGATGTTAA AAATAAATTG ACATAAACGA CATTGTGATC TAATTTCATG
    33181 GCACTGTAAG AAGAAAGGTC TCTGCTGTAT TAAAGCACTC CGTTGAAAAT GTGTCTTGTT
    33241 GTTAGTAGAA ATTAGAGGTT TAAAGTTGTG GTTTTCATTC CAAGAAGAAT AACTTTTGAA
    33301 ACTACTTCTG AAAGGTGATG CTGTCCACCA AATCATAGCT AATGAATTAC TTGGTAACCA
    33361 GTGGCTAGCT GAATTTTGAA GAGATGCAAT TTCTTTCCCT TGTATTGTAC CTTTTATTTT
    33421 ATGGTATGTA AAGCTGCTGT ATTGCCTCAG TAGAACACAG TAGGTTGGTC TAAGCATCAT
    33481 AACACTTGTT AGGGGTCTGA TCCAAAGCTC CCAAATCCTT AGCATGTTTT GCTTGTATCC
    33541 TGTGGGCTTC TGATAAACCT GTTAACTAAG AGAATGTTTA CACTTGTATT CCTTGTGCAA
    33601 ACCAACTCTA CCTGGTTTCC CATAGGTTTT GACATAATAT GGACATATGG GTTTGGGTCA
    33661 GTTTGATTAA TTCAATGATA AAGCTTTTTT TTTTTTTTTT TAATTAAAAA CAAAACAAAC
    33721 AAACAAACAA AAAAAACCAC CAAAAAACTT TGAGCTACAG GGCCATTCTG AAGGCAAGTG
    33781 AAATGTAGTG CTGGAAGGGA AGCTGAGAGC TCCCAGCTTG CTGGCTGGGC TGCAGATCCT
    33841 GTCACTGTGA GAATACTGAA CTTTCAGCTG TCTCACAGAG CACTTGTGCT ATTTTGTAGT
    33901 TGAAATTAAA AGAGAGGGAA CGGACATAGC TGCTACTTAA AGATAACCCA TGATAGCAAA
    33961 CCCTAATTTC TTCCCTAGCT GGCTTCTGTA CCATTTAGAA ACAGAAATGC TTGTGAATCA
    34021 CTAAAAAGTA TTCCAGTACG TAGGAGGATA AATAGCTTTC TTTATTCAAG ATGGAGCACT
    34081 GGTTTTGCCT CACACCTTCC TCTACAAAAG AGCCATTTTG GACTAGCCTG CAGCTCTTTT
    34141 CCTTCGTGCT AATTGAGTAG AGCTGAACAG GAAGTTTTTT TCCCAAGGTT TCATTGCATT
    34201 CTTGTGTGTG GGAGAATAGC CATAACCAAA TGTGTAACTC TACAATGGCC TGGAAAATGA
    34261 GGTAATTTTC ATCCAGCTCT GCCCTGCCAT ACTTTGAGTA CCACACTGTC TTTGCTTCAT
    34321 GAAAATGAAG ATATGGAAAA CTGCCACCCA TGTGATTTCA TGATTTCTCA CCATGTATAT
    34381 TTATGGAGCT TGAGTCTAAT TTCCATATGA ATATAATCGC ATGTAACAAG ACATTCCTCT
    34441 AGCTCATAGT AAACCATTCC TTCTCTCCAT ACTACACAAC ATTTCAGATA CAGTAGATTT
    34501 TAATTTGCAA TAATTTTCTT CTGTTACAAG TTAGGTAGCA GAACTGCTAT CTTATCCACA
    34561 ATGCAACCCT GTATTAGTTG GTTTCCATTT GCACTTCCAC AGTAAATGTG CAACAACTTT
    34621 AAGCATTAGT TTCGATGCAG AACTATATTT TAGATTTTTT CATCAAGTTT GAATGGTTTC
    34681 TAAATGTTGA GGGGTGGTCA TCATAGGCTG ATGACAGAAT TCTCTCATGC CAGGGAATGC
    34741 ACTCTGAGGC CTACAGACAT CCTTGGGTCA GAAACCATCA GAAATGAACT CCAGAAATAC
    34801 ACTGAAGCCA TTTGTACCTC CAGCTGATCG ATTTCTAACA GTTTTAACTG CTTCCTTAAG
    34861 GGAAAATTTT CAGGATGAGA CAGTGCTTCA GACAGTGATT TTGGCTTCAT TCTTCAGCCT
    34921 TTCCTGTAAG GGATCAGCCA GTTGTCTATT ACTCAACCCT TGCTGCCTCA CACCAGGCAC
    34981 CAAGAAGCAC TGTCATGGTT TAACCCCAAC TGGCCCCTAA GCACCATGCA CCCAACTCAC
    35041 TCCTATAAAA ATTTACTCCT CAGCTTCAGC AGACAGGTGG TGAAGGAGAG TCTTCTCCTG
    35101 CTCCATTCCT TCTACATTCC ATCTGCATGT TCCATCCAAA GCACCCAGTT GCTTTATGGG
    35161 CATTCTGGTT TTCATGTATA TTACATATTG CAGTGTTAAA TGTTTTTCTG TTTCTAGTAA
    35221 AAATTCGACA TTTTTAGAGG AGCATAAAAA TAGGAAATGG GGACTTCAAG TGACCGTTAA
    35281 AGCAAAAAGT CTCACTATGC CAACTTGTTA AAGAAATGCT CCTGAAATTA TGCTAATAAG
    35341 GACCTGGGTT TCAGAGCTAT GGAACACCTG TGGCTGCCTC CTTACTTCGG CAGCAGTTGC
    35401 AGATACTCAG GACAACTGAA AACCAGGACA ACGGTTTCTA CTTCATGCTT GTGCCTTCAC
    35461 AGCCTCTGTG ACTTTACAAT AGCCAGATGG GGAACATGAA AGTGCATTAT CATGTAGAGA
    35521 ATTCTGTGTG TAAAAAAATT AACCCCTTGG AGCCATGTGA CGCATGAGCT TCTGCACAGG
    35581 AGAAAAATGC ATTTGGCACC ACAGTCTCCC ACCAGGAAAT CCCTACCATC TGTACCAAAA
    35641 ATTTATGAAG TCACAAGTCA TTCTCTATGA TTCAAACTGG CATTTCAAAC ATAGGTGCAG
    35701 CAATTTGATA TTCCAGAACA ATACTTTAAC AATAAAAATT TTAATTTAAA AGTTACCGTG
    35761 TTCTTGCAGC TAAACAAATG ACCTCAAGCT CAATTCAAGT TAGTGGATAC CTCTGGAGGT
    35821 TTATGTGTTG TCAGTTTGAG ACCATATAGA GTTTTGGCCG GGGGCTATGC AAAGGATTGA
    35881 TGATTAATTA TTTACCAGAA ATAGTAATTA ATGCAGTCCT GTTAGTAGTT TGATTATTCT
    35941 GATCTCTGTA CCAGTTAAAA CTTTTCCAGA CACGTTTAAC TTCTTACATC TCCTGAAAAG
    36001 TAAGAGCCAA ATAGATGACA GGATAGCAGA ATTTTCTAAG AAACATGAAG ACTCTCTTAC
    36061 CACTAACTGA TATTTCTGCA TTATCGGCAC AGAACATTAA GTATACAATG AGTATAATAT
    36121 TCATGAAACA TAGAGTAAAT CTAATTTTCC AATAAATATC TTTATGGATA CAAATGCTTT
    36181 GGTTTGACAT TATAATTTCC AATTATTTTA ATCTACATTT AAAAAATAAT CTCTATTCCA
    36241 TTTCCTACCT ATATATGTAT GGATTGTGAC ATATTTTAAC TATAAGAATA TTCTACCTCA
    36301 TTTTGTTCAC CGCTCACCCT GAGAATTTTA TGTTTTCTTA GCTGTAGTTT AATGGAAGAT
    36361 GTTGTCTCCT TTCAGATAGT GGGATAGTTT AGATTTTTCT TGTCCTGCAT TGATTTTTAT
    36421 TTCTATCAGA AGAACTTTTG AGCATATTGA TTGTGAGCTC TGATTTCGAA TTCTGTATTA
    36481 TTGCTGTGAT TTTTACTGAA ATGTACAGGT ATTTGAATAT GCTTGACTGA AGAGGAAAAC
    36541 CAAGACCCTA AAATATAAAA TCTACGTGTA CAGCATGTAA GATTTCTTGT TTCTTTTCAG
    36601 ATTGATTTTT ACAAGGAAGC CAAATGCCTA AAGCTCAAAT CCTCTTGTAT CTGAATAGCA
    36661 ACTCCAGTTC AGCAAAATGC TTATGTATCT GTTCTGTAAA TTATTTAAAC ACATTTCCAA
    36721 AAGTATGTGA GGACTTGAAA AACTTGACTC AATGAAGTAC TGAGATCCCC AAGGATGCCT
    36781 AACAATTCTG AGAAAAAATC TGCTCAGAGC TCTCACTTCC CCCTCTTAAA TTTTCTCATC
    36841 TCTCTGAATT TGGATCTTTT TGTGCACTTG CACCTCTATA ACCTGGCAGT TCTGGGACAT
    36901 TTGGAGTAGA GTCAATTTAT TGCTTTTAAT TCCACAGTTA ACAAGCAGTT GGGCTTGCTT
    36961 GCTTTTAGAC TCTAAGACTT CTTAATGCAT CAAGGCTTTT CTCTGTCTCT CTTGACTTTC
    37021 CAATAATATC AGAGGGATTT TTTCTATTTT CAGGCATCTT ATTCTTCCAT TTACTGTGTA
    37081 TCATAACTAA TTTGCAGGTT TTTCTGTTTA CCTCTACAAC ATTTTAATTC TGTCAGTGGA
    37141 GTGATTAATT ATTCTCAATG TACAATTATC ATGAATCAAG AATTTCCCAG TTCTGTTTCC
    37201 TGCTCTTGGT GTTAGCTATA TTTTTTTCCC CCTGAATTGC TAACTGAATT ATTGTCCCCT
    37261 AAGATACCTA TTTAAAATAT TCCAGACTAA TGCATTGAAC AGTTCTTGCA AATGATCACT
    37321 TCAACCTGTC CTTCTCCTTG GTGTTTTAAA ATTGATGTAC ATGTCAGCAA GATAAACAGA
    37381 ATATGGATGC TCATCAGGCT TCAACCTTTG TATGTTACCT GTGTTCATGG AAAAAATACT
    37441 TTATTGTGTT CTCCAAGAAT AGCTGGTTAT CTCTGCATTT TTGTCTTGAA TCCTGCTAAA
    37501 GTTTGCTTAC TAAAAATTGA GTAGAAAAAA AAAGTTGAAA TTTAAAAAAT AAAGAAACAT
    37561 AACATAATCT GTCAATTAGT GACCCCCCAG GTCTGTTACC CGCAGTTGGC ACCAGGTGCT
    37621 GGTGAATTAA ACCCAACAGG TGTTCAAATG AGACAACACA GATAATTAAC TTGAATGGTC
    37681 CATTTTCTTG AAAACTGTAA TGAAATAGAC TCCCTCTTCT CTTTCATGGG GTATACAATT
    37741 ATCTGGCACT TTGTAAGGCC TAGCTCTTTT AAAAAGCCTC TGATTTTGTG GGTGCAATTC
    37801 ACTGCATGCT GCACATTTAA CTACATAATT GTTCATGCAA AGGAGGTAGT TAAAATGTGT
    37861 GTCATTGGTT ATGCCCACAG TTGTCATAAT TGCAGATGTA AATCAGCCTG TGCAGCAAAT
    37921 GAGGTTGTTT TGCACAATCC AAACCCACCT TTCTAATGGC TGGGAGTGTT TATGCCTCAG
    37981 TCATTTGCTA CATAAGTGAC TTTGCTCTCT GTTTCAAACA AAAGAAATGC TTTCTAAATA
    38041 CCAGTCCTCA TGTAACAGAA TACAGATAGT TTGAAATGAG CATTGTCAGT TTAATGAGAT
    38101 GGATGAAAGG GCCTTAGAAA CTGTCTCATC TGTGACCTCT TTCCTCTGCT TGATCCACTG
    38161 TGTGACCTCA GAAAAATAAT TATATTTCCT GTGTTGCAGT TTCCCAGTCT GTACAGTCCA
    38221 GATAAACTAC CTAGTAACTA TATCTTGTTA ATTAATATTA GAAAAATATA TCCTTGCTGT
    38281 TAGTGCTCAA AGAGTCCCAG AAGATTAATA ATATTAATGC CAAATATTAT CTCTTAAAAA
    38341 TAAGTAACTC TAGTTTTCAG AGTTGTGTAT AAACTTTGCA TATAGCCTAT GCTTGCCTTT
    38401 CTTTCTGAAC TTTCAGATAT GTAATTGCCA GCTTTACTGA ATAGGCCAGG TAATAAAACC
    38461 AAAATAATTT CAGATCATTC AGTGTGATCT GAGAGGACAG ATGTCAGATC AGTTTAAAAA
    38521 TAATTTTTCC TTCAGAATCC ATAGCTTGTT GCACTACCCA TTATGGATTA GGCTCAATAA
    38581 AATGGGAGTA GGGGCTAGGC ACATTTATTT GCTCAGTAAC CTAAAGAAAC ATGGATAGGT
    38641 GCAGAAAGAG GGAGAAGCAG GGATAGTTTA AAATCTCGGT CATCCTCTGA CTCTTCGGGT
    38701 TTTTTTTTTT TTTTATTTTT ACAGACAGAG CTAAAATTCT TTTCCCAAAA GCACTGAAAA
    38761 ACACTCTTTC TCAAAAACTC TTTCTCATTC TTTCTCAGAA ATGGTCCCTG AGGAAGTAGA
    38821 GATGTTGATG GCTCTTTTAA GTAGAAAGTC ATATCAAAAT AGAAAAAAAA CCCCTAGAAG
    38881 GTAAAAAAAT ACTTATGGGG TGATATCATC TATGTCAGTG CTCTCTCTAA CAATGATGAC
    38941 AGGAAATCCT ATTTAGGGAG AATATTCAGG CCTGGTTATT TCTCCCCATG TAACACCAAG
    39001 CCTGGATACT TCCTTTCATT TAGTACCCCA GTATTCAGAA TTATCCTTAA GGTTGTGAGA
    39061 AGACACATTC CACTATAATC TTGTTAGCTT CATCGTGGCC CTGTTGTCAG TGAATATCTC
    39121 TGATTCCTTG TTGAATATGC TAATGCCATC TGCCTCTGCA GCTGCCCATG GCTGTAAGAT
    39181 CCAGAAATGC ACTATTTAAT GAGTAAATAA ATATTTTTGT CTCTTCTGTT TTAAAATTAT
    39241 CTCCTACTCT ATTTGTCAGA TGGCCCTTAT TTCTAGGAGT ACAGGATGTG GCAAAAAAAG
    39301 CCAAATTCAC TACTAAGTAA AATCTCAGTC ATATCCCTCC TCAGTCACCT TCTCACCGAA
    39361 GTGGTGACTC CAAGATTGCT TTCCTGACTG GTGACTCTAA CTGCCAGTTG GATCATCCTG
    39421 AGCATCAGGA ACACCTGCTT TGGATTACTT TCCCCTAAGA GTACCATTTT ACTTGTCTTC
    39481 CCTCTTTTGT TTGAACCAGT ATCTTCATTG GAGGAGTCTA GGGCATTTAG AAACTTGAAT
    39541 TCCTAACTGT GTATTTTAGG AATTAGAAAT ACACAGTTAT TTCTGTGAAG TCATGAGCTA
    39601 TGGCAGGAAA ACAGGGCATG GACATCTGCA GTAGCACAGT ATTTATGCAA CAATTTTACC
    39661 CTAGTAATGG CCTTCTGGGG AATATCTGGT CAGATTCATT AAAAGGTCTC TCATTCCTCC
    39721 TCCCTTAAGT CCACACATTC AAACATACAT TTAATACCTT AAAAAATATC ACACTGCTTT
    39781 CCTTCTTAGT ACTGAATATT ATTTGAGTTA CTAGGAGTGT TCAGAGAATG ACACTTTTGA
    39841 AAGTCAAGAA ATTGTCATTA TATTGAGGAA GAAGCCTTAT CTTCTCAGCA GGTGTAAATC
    39901 ATTATTATGA GTATTACTTA AATCACTGAT TCTTATCAAT TAAAGATCCA TACCAGGGAA
    39961 TATTCAGCTG TTTTGCTAGC TTTGTCTTGT TCTCTGAAGA TATAAATCTA ATTGCAAAAA
    40021 GTTGAACTTC ATCCCATGGA GACCACTGAT CCTGTCTTGG TTGAATTTTA ACCAAGAAAG
    40081 AGACCAGAGA TACCACGGAA CATATTTTTT GTGAGAGATG AAGATATAAG TCTTCATCTC
    40141 TTGTTTTTAT AATATGAAGA TACCATTTTC TATTGTGTTT GAATATTGTG ATGAAGTAAT
    40201 ACCTGTCATT TTGATTAGGA AGCCTAGTTA GTGAAGATTA AAATCAAGAA AAAGGGCGTT
    40261 TACATTTGTT AAAGCTAAAA AAGTCTTGTC TCAAAGATTG GATTTCAAAT TTAAAAAGAA
    40321 GATGCTTGTC TCACTGTACT GTAGGAGAGA TTTAAAGTTA TCTGTTATAA TTCTTTTATT
    40381 TCTTCATTAT CTTAGTTTTG CATATTTTAT GATATATATA TATATTAGAG TAGAATTAAA
    40441 TTAGAATATT ATTTTGTAAT TGTTCTCTGT TATGATACTT CATTCATATC TGTATTCTTC
    40501 CCACCTGTTT AGGTGTATTT ATAAGGTTTT AGTCTTTATT TTTTTTAAAT TGCACTACCC
    40561 TGAACGTAGA TCAGTATCTC TCGCATAAAG TTCAGAGCAG AATCAGTATT TCCAAGGAAA
    40621 GCAGGGAGAA TTTGACATGT TCTTGGTGTC TTCCATCCAG AAACTGGGAA ATAAAAGCCT
    40681 CCTGAAGTCT GCTGTCTCAT TCACAGTCAG ACAGAAATCA TAGGACATCC ATCGACTTTG
    40741 AACAACTCAA GAGTAAACAA TTATTACTTG TGCCAAAAAG AGCAAACTAT ATAAAGATGG
    40801 ACAAATATAT CCTGAAGTGT TTTGTCTCTT TACTTCCCTG AACCCTTTAA TCAGAAAGAT
    40861 TTAGCTTTCC TTTAGCACTG AAGAAAATCT TAGGGCAGTG TGAACTCCTA ACCTTTAAGA
    40921 GGACATCCAC CGATTGTATT TTTGTCAGAG TACAAATTAT GGAATCGTCT AAAATGTATG
    40981 TAATTTATTT GTTCTATACT AATAGACACC ATGCCAAGTA GGCAATTTTC TTTCACAAAT
    41041 CCATTTTGTT GTGTTTTACT TGCTTTTACT TTCTTTACTT TTGCTACAAA CATTGGGGGG
    41101 GGGGGGGGGG GGACCTCTGT GTGATGAGGC CAGAATCTGC AATAAGGATT CCTGATAACT
    41161 GCATGCTTCA CACTCAGAGA ATATTCTAGG AAATTGCTTG TGAGTTTGCT TGAGGCATTT
    41221 TAACACAAGT GCTTCAGTCT ATGGAATTTG TTACTGCTAT TTTAGGTTGC TTTCAATTGC
    41281 TTATTTTTGA GCAGAACTTA TATTAAACTG CACAAAAATA AGAGATGCTC TCTCAAACAC
    41341 AATAGAATTA TAGGGTTCTT GCTATTGAAA TTCTGGTGTG TTGATTAAAC TCCAAATAAA
    41401 ACAGGTGTTA GAGTAATGGC CTTTACAAGT TAATTAATCT TCATTTTCAA AGGATGAGCT
    41461 ACCATTTGGC TTAGGTTTAT TATATGTAAG TGTAAATTAC AGTGTGATTT ACTGTTCTAA
    41521 AGAAAAAGCC ACTCTCTAAG GACAGGTCTT GCCAGTAAAC TGGCATTGTG GCACATGGTG
    41581 TGAGCAAATT ATGCACACTT TTGGTTGAAA ACATTTCCTT AAATATATGT ACAATCTGTT
    41641 TTATTGCTTA TTCAAGAAAT TTTTCTGAGA ATATCACTTT GAGGAAATAA AACCTATTTA
    41701 AATACCTTCT AATCTCCAAA ATAATATTGA AATTCCTCTT ACAGCCATTA CAGACTTGAT
    41761 TTCATTTGGG TGTGAAGTAT TTCTATTACA GGGCCAAAAT CTTTACTGTA CATATGTGAA
    41821 CACTTGGAGA GGTTTTATTT ACAGTAAACT AAGAAAGAGC TTTTTGA
//
