# Supplementary material for: The serine/threonine kinase 33 is present and expressed in palaeognath birds but has become a unitary pseudogene in neognaths about 100 million years ago
Source: BMC Genomics. 2015 Jul 22;16(1):543. doi: 10.1186/s12864-015-1769-9 (PMC4509753; doi:10.1186/s12864-015-1769-9)
Supplement: Additional file 3: — Contains the stk33 sequences from all birds examined in this study. [file 12864_2015_1769_MOESM3_ESM.zip › Aves stk33 sequences/Neognathae/Zonotrichia albicollis (white-throated sparrow) stk33 pseudogene.gbk]

LOCUS       Zal_stk33_pseudogene          42073 bp    DNA     linear
DEFINITION  Zonotrichia albicollis serine/threonine kinase 33 (stk33)
            pseudogene.
SOURCE      Zonotrichia albicollis (white-throated sparrow)
  ORGANISM  Zonotrichia albicollis
            Eukaryota; Metazoa; Chordata; Craniata; Vertebrata; Euteleostomi;
            Archelosauria; Archosauria; Dinosauria; Saurischia; Theropoda;
            Coelurosauria; Aves; Neognathae; Passeriformes; Passeroidea;
            Fringillidae; Emberizinae; Emberizini; Zonotrichia.
COMMENT     We downloaded the assembled contig(s)
            from the WGS project and performed a local BLASTn search with our
            genomic stk33 sequence from the African ostrich (KP072780) in order
            to identify the corresponding contig(s). We then used nucleotide
            and amino acid sequence comparison in order to identify the stk33
            exons.
            This record uses data from DDBJ/EMBL/GenBank entry ARWJ01005731
FEATURES             Location/Qualifiers
     source          1..42073
                     /organism="Zonotrichia albicollis"
                     /mol_type="genomic DNA"
                     /db_xref="taxon:44394"
     gene            1..42073
                     /gene="serine/threonine kinase 33"
                     /note="Exons have been identified by sequence comparison
                     with the stk33 sequence from African ostrich (Struthio
                     camelus) [KP072780]. Remnant exons contain several stop
                     codons and frameshifts within the ORF coding for stk33. 5
                     Exons have been lost due to large genomic deletions."
                     /pseudogene="unitary"
     exon            1..91
                     /gene="serine/threonine kinase 33"
                     /pseudogene="unitary"
     exon            18180..18519
                     /gene="serine/threonine kinase 33"
                     /note="frameshift and 1 stop codon within the ORF for
                     stk33"
                     /pseudogene="unitary"
     exon            21132..21240
                     /gene="serine/threonine kinase 33"
                     /note="frameshifts and 1 stop codons within the ORF for
                     stk33"
                     /pseudogene="unitary"
     exon            22258..22394
                     /gene="serine/threonine kinase 33"
                     /note="1 stop codon within the ORF for stk33"
                     /pseudogene="unitary"
     exon            23419..23507
                     /gene="serine/threonine kinase 33"
                     /note="1 stop codon within the ORF for stk33"
                     /pseudogene="unitary"
     exon            28605..28680
                     /gene="serine/threonine kinase 33"
                     /pseudogene="unitary"
     exon            33304..33401
                     /gene="serine/threonine kinase 33"
                     /note="frameshifts and 2 stop codons within the ORF for
                     stk33"
                     /pseudogene="unitary"
     exon            33675..33760
                     /gene="serine/threonine kinase 33"
                     /note="2 stop codons within the ORF for stk33"
                     /pseudogene="unitary"
     exon            40761..42073
                     /gene="serine/threonine kinase 33"
                     /note="1 stop codon within the ORF for stk33"
                     /pseudogene="unitary"
BASE COUNT    12502 a   7364 c   7854 g  14353 t
ORIGIN      
        1 ctgaagattt tggtattctc tcatatttaa cagtctgtct gttttcatta tgaattgaat
       61 ttgcaataaa gtacagggtt taattttgat aaaattatta ttggggaatg cgcattgcta
      121 actttctctg tttgcccata ataatccagt ttatccagat atttcagaag aggtcatcta
      181 agagttactt gactgaagca cagcatgttg gcagtgtgaa atgacacctt aaatcaagta
      241 agtcctttta ctttactgct actttccccc ctctttccca ataatgtagc tatgtcctga
      301 ttatatggca ctacaaacat tcagattcct tgatcaaatc ttctccataa ttgtgcagac
      361 cttgatccta caaggccctt gcattcttca cacagaagct ttgttttgtt ttgtattatt
      421 catttaaaga tggtttgcag tcagtttatt ttgatattct gaaaccagaa aacagtgtcc
      481 atgtcagggc taaggcacaa gggttagctg ctgagtctgg ctctcttgca tagctgttct
      541 ggggttagga tatatactta gtattccaga tctctgatat ttttcataat ccttgaggaa
      601 aaaaaagagt caattaatga aaagcaaaaa tttttgaatt atatacaatt acatcatgca
      661 aaagacatgc agtgagaagg taggattgca tctgagtgtt tcccagcatt gaaaatgtgg
      721 cagatgcatt gttcctcaaa agtaatatgc tcttcctgaa atgcattatt tactagaaac
      781 ttgggagttt ggggatttgg gttggtgtgg tggtgatttt aattcaccat ctgcctccct
      841 agaccctaat agcctttcat ttatttcata ttcactaggg catagaaaat gctcagggtg
      901 tttaaaatat tatgtggttt aaaaagaacc agataaaaga aattataact actaactata
      961 gggggaatta cagtgaaaag tttttgagta ctttccagga ggatgcacaa gctcagactt
     1021 gcctaattta ttgctacctc tgtcctttca cagtcacttt ttctgagcca tttgggaagc
     1081 ttccttatct gcacattgct ctgtaagggg taggtgtgcc atctgcatat tattgtaaat
     1141 tagaggatcc atccatctac taccttagat gagcatggct ttcctgcagg actttgttaa
     1201 attgtgtaaa tttaattttc atatcccttc tggaatattg aacaaaacta attttatgac
     1261 tgtagggttt gaaagcagaa ggggcagtaa gttaatataa ttaatcattg tgtcattgct
     1321 gcagaataat ggactaattc tcttcctaat ttccagttac ttatcatttg aaatctccca
     1381 gggaaaacag cactgtgtag aaagaacaag aaacaaccaa ttaaagtaag tgttttgttt
     1441 catcatctta agcaactgta acagaataga ggaaactctg gttgtgattt attagttgca
     1501 ttttttgagg tttttatata cagttagata tttgcatgaa ctgcttcata tggaaaaagt
     1561 aatgaatttc cccatattgc catatttttg tgcatcagat ttgcattttt aaaaaacagt
     1621 caagtacaca gaataattag cttggggtaa aatgaacaaa acaaaccatc tgaaactctt
     1681 taaaaatttt agatattttt ttatgccaac tctgaaaaat taaactcccc tgtaattata
     1741 aaaaatccac agtgatgtgc cagcaggtcc taatttgggc ctcttaaact aaatacttat
     1801 gttttgctta caggactgtt tcaaatattt attttacagc tgatcacttt aaatgtacct
     1861 actccctgtc actcattttg gtgtgggact gtgggatctg ctaaatcttt gcaggttcag
     1921 gttaaactgg cacaaccaag atgaccaata tctctgatat ccctcctggg tttggaattt
     1981 ggatgatttt agagagaata ccgagaaggt gaataagaac aaataggaat gaagcactgg
     2041 gaagtactgg atcagagata gagctaaagg aggagctgga gagaaaaagc atcccaggaa
     2101 tgcgagtgtg gagcccataa agatgcagct gagtgccaga tgaggtgatg gaagggcaga
     2161 gtgggaatgg agcagggaat aggaagtttt ggcatgtgtg acataaggct ctgtgggatg
     2221 ggtaggacag gatgtgaata gaaaagaaag atgttttggc agcttctgtt gctgtacaga
     2281 gttcagcatc atttctggca gcacgctgga aagcatttaa aggctgagct ttcaactaaa
     2341 aattctcatt aagtagaggc ccagtaaccc tgtctaaaag gttaaagcaa aaacaccaaa
     2401 caaggcagca tttcctccac tgatttttat gtaagtacag ctaattgaac tgaacttgga
     2461 ggaaatacta acttgaattt tttttatttt ctttccttga acaggaactc agcatgagct
     2521 gtttgttagt ttgaagtttt aaaatttgga acaactttag tcactgctga acccaaatga
     2581 ggaccaaact gaataagtaa catatttaac tgtctaagca gatgtaaaaa ttaagcatca
     2641 gtttgtaaca attctgtttt ctgcattttt tttttgatcc cacttttcaa ttatcctgcc
     2701 cagatttctt ccaggctcct gctttgagtc aggtgatgct gtagattgta gaggaccttc
     2761 tggtgggatg agttggacag aattcatgtt agagtttaga ccatgtgaat agcattcttc
     2821 aaagtcttct tttttttttt ttttgacact gctcaattgc tgcttccatc cccacaacaa
     2881 gcttcaggag gggtgcagag gaatggcctg cctgcctttc actagggagg atatctctcc
     2941 atgtggtgct gtgctgcata attgtcagat gagcactgct gcgacaaagc cacttggaaa
     3001 aaacaggtat tgtgcgggtt ttcatctgga gctgacatca ggggttttaa gaaaaaaagc
     3061 tgagagattc atatagaaat tgccatgcaa gagttcatgc cagttgtgtg ctgcacaagc
     3121 aagcttttgg agtttgattt ttgctttcct ctgtctggag aacatggtgt caagcaccca
     3181 ttttttattt taagcatagt ctcaaagact tgattgttct ttgatcctag tgctgtgctg
     3241 aaggtagttc aaagttataa ggagttatgt atgctgtgtc ttaatgaaat gcttgtctga
     3301 aattgaactg atagcctgct gtgaaaaaat caatttgcca tcagcaactg aatgtacttg
     3361 atgctcaatt tagttcaccc aactatttca cgtttgttcc ctgtagtaaa acaaaagggt
     3421 cctgagaatt aattacagtg ttagcatctg ctcatggcag ctttgctgat acacttggtg
     3481 gaataagata cttaaggcag gagggagatg gagtgtaaag tttttcccac tgccatttct
     3541 tatgcaaata tcttttaaag gataggctcc tctggtgttt cctgtacttt ttcttttggt
     3601 attagagcac tcagttgttt ttaaaactag caaatgctaa ttgcttccag ataatttgtg
     3661 ttatgtcact ttttcatagt tcatatttcc ataactgttg ctggctgctc agtggagtat
     3721 tgtttatttg aacgtttgga atagcatttc ttagtttaaa gtaaatccca aacattttgg
     3781 ggtgtcagta gatgaatgag aagttgctga agttgcaggt tcctgagatt cccaatgttg
     3841 gatcttgtgt tagtgtaatt ccaacctgct gtgccaagca cgctgtggag cagccttgaa
     3901 tgctggacaa gaatactttt gtcttgtgca aagtcttctt taacaattgt acctatttta
     3961 acattaaaag ttgtcagtgt gctcacatgc caacctaaac tgaggtttta ttttgttgaa
     4021 cacagaaact gagctgcaac acaagcagct attagtaact ttaggattta atattagtaa
     4081 ctttaggatt ttagtatttg ataattttgt attttaagtc atattccagt aaataaacct
     4141 tggtcgcttg gtctaggaga tggatcaggt cccatacttt ttgtctgggc tttttttatt
     4201 ttattttttt ggctgaacca tcacaaggta taaattatct ttcttggaat gcctgagaaa
     4261 acatctctga acttcaggag attttcatta tttgtaagtt gtctgtaagt tctgtcaggt
     4321 cagatttgaa atgtgttcaa ccacatcact gtattttgga gaggatcata gatttctgtg
     4381 gaaggctgct tgaaatttaa tcttgtcctg tatgattgtg atgcctgtag tgatggtaga
     4441 gttgtcctgt tggtattgga gaatgatttt acttaatgta attataataa accccctaaa
     4501 tttggtgaag taaaaccagg ttcatttcaa ttgtctgtct attaggttgc catgaaccaa
     4561 atgcttttaa cttcttaact cataagaaga ttgttgaagc agtgcctgac actggtcagg
     4621 tgttaattac tggtaattaa tattaaagca aaaagaaaaa tatataaatt aaatatgtaa
     4681 taaattaata ctcttataaa actgcagtaa catagtgtga catttaatat gcacacctgc
     4741 atatcttgtt tcttatatcc tctagaattt taactgaggg ttcaaagagt ttttctcagc
     4801 aatggaacag catttctgta ttttgcagat atgcttttta gaacatcaca tggcatgaaa
     4861 tttaaactct ctgcacgtag aacagttttt gaaagaacat ttgctactcc ttcagagtga
     4921 acacatcctc taaataatta tttttgtatc tacttagcaa ggccatccta atcaggaaaa
     4981 atgtcatata tctttataaa aataaggtgg ttatttatta aaagtgctgc tgagaatgac
     5041 tgtgatctct ttagacaaga gcagataggt gaattgagaa ctaatagttt ctatgattct
     5101 tgaatatagt tcttatcaag gaatatgctt catatgtttg gcaatattga ggggacagaa
     5161 aggtcttatc attctataat ttttacagta catggtaatt gttgccttga tcatacattt
     5221 tacattttta cataagatgt aatacttcca aagcaatttt tttctatgct agctttggtc
     5281 cacaaggtgt atggaatctt ctgatctcca ttccttgcat gtgaaataat tgtcaaagag
     5341 aagtggtttt cttttgaata cttcagcaaa acagaaatgg gaatttgtat gtgctttcaa
     5401 tttgctagga agggaaacaa ttaatttttt tccttttttt tttttttttt tggtgtggga
     5461 aaagtattcc tcatagccta atatttaata catttgggag gaaaactgta ggttttgtac
     5521 accacttaat ttctctagac attgaaatgt cttcacctgg agaagcagcc tattttgtgt
     5581 ctagcatttt tcattagagg tactaattag caacagataa caaatgatgc tgttatgcat
     5641 taatactcag aagtgcatgc aggatggatg gatccacatt ggacccatcg ctgaaattgg
     5701 ggacacctgc tctccgagct ctgggcaaga tgccaactgc agaaattatc ttgaaacaat
     5761 atactgagta tttaatatgg ttttaaatag atgttttgtg gatttttttg aagtaagcac
     5821 cctttgtgtg gctgcttgta ctgcttggaa ttggacttga ttgttcagat tgtgccaggt
     5881 agaagctaca gtggaagggt gaggggagta ttatctttat cctgtttggt gtcattaaaa
     5941 tatagaatat tttgttacac tcctatttaa catagatcgg tttttaagcc agataattgc
     6001 cctgattaat tccttactac acttgcctct atggcaaaag gatatttcct tcagctttaa
     6061 agggtcttca ttaattatct ttccttgatt tgtggtagct acatacatca cattgcaacc
     6121 ctcaccttca tttatggtag cagaagggtt tcaagtccac cttaaaatac ttcaggggtt
     6181 gaactcgtgt gtgtagctaa gaaaaataaa tccaataagg tccttctttc aaataacccc
     6241 ctctctgtag accatggtgg gacatatggg ccacatgcac acagagcaaa actcctctcc
     6301 ctctccctct ccctctccct ctcctctcct cctcatacat ttgccagata ttgatttttc
     6361 cccctaaatt ttcctaaaat aataaattat aaaatcaagc agaacttatt atttatgagg
     6421 ttacagcaca gctgctaatt ttttcatgct cctgtacgta ccaggaaacc aaccacatgg
     6481 acattttatt tgtgagatgt tttcattttg gtgtttccat gtttgttggc tgctttgcac
     6541 tgaaacaatg tttccctctg cttccttacc caaggcagaa aagtcttgat ttgatcttgt
     6601 ctaatttctc atgtttttag caagtaggca tagaaaggta acagggttgg attttttaga
     6661 tgatttctct tttcgtgtat tgtctgcaaa ccagaagttt agattgaagg tagggaatta
     6721 tatcaaaata agtctttaat aagccatcac aacaggtaca taaatggtat tggaggctgt
     6781 tccactacca cagcccaatg tctactaaga taaatattta tgtaagaggg tggtttttac
     6841 ctcaatatct tatttcactt acattagttt tttaacaatg gaaaccactc catattcttt
     6901 gtacagcagt ctgtccaaaa attctgcaat agtttgtgtg taactgaaaa acttttaggg
     6961 gccttccagc tgaagaagtt tggaagaagt gcattaaatt tgaggaggaa tatagacaat
     7021 tgtattggat gggaaaagta aagtaacagt aagaattaag ttttatttct cttcagtaaa
     7081 taactatttt acagcagtgc acaggattca catgcctctg tttgtattct taaattttga
     7141 tagatttctg cgctttatga ctgttcaaac tgcatgttga ttgcagtgga aatgaatgac
     7201 gtttgattta gtaccactga gttttcattt tcatggaata ccttaagtaa aatgcaccaa
     7261 tgtggtatag tctggaagat cctaggaaca gttttctgta cccttttccc cctttccaat
     7321 ccttgagagc cagtctttga gattatagat attattttga gatttttgca taaagtagat
     7381 aggtgagcat gtgtttgtgt gcctcaacca tgtgtgttcc tgggaacttt tatatttaat
     7441 gtaaaagaga aattggtacc ttcccagttc atgataacca agtatggact taaggaatgc
     7501 atatatttga ttgtggcaga aaagcaaaca caaaagaaca gcactgaaaa catgacagca
     7561 gggttaacat aacttttagg gagaaaggca tgattggttg cttacctttt ccttctgcta
     7621 aatagaatta cctcatttgt gactttgcat taaattctgc cttactgtca tgtagaaaaa
     7681 taatttttaa ttcgtgttac ctttaatgca tttcagagac ccattgaaat ctgtaattac
     7741 ttgcaatttt ataattaatt ttaagtacat aatgacatag ttgtttacct atgtaatctg
     7801 tgtactggta tgtgacttca tgcagcatag aatgcttttt tttttttgca gacctatgtt
     7861 tagctgatgt ttgatttaat ttttttaatg ataaacctta gatagctttt aaaattgaga
     7921 tttttgtgtg taagtactga gtgactggac tgttttgatt ggtatcagac aggtttaagg
     7981 ttggctttac atttaaagct aactttatac aagttataga gttttcatta tgaaagattt
     8041 aatactgaga ataccaagta tcagtacaca gaataccaag agatttttct gcaatcatgt
     8101 ctaaaacact ttctctttta tatttttaat gggaaaaatg ttgaactgga tgccatgact
     8161 tgcaaattga tctccatctc aatggtaaaa tcagtaaaca tttgatgtga aaggaagaaa
     8221 tattgatgat ttctgaatat aaattctaaa agtcttggta cagtggcctc cacttttcat
     8281 ctgaggtcac agcacttttt gtgaaggaca gcttgatcct ctctctaggc gaataacaaa
     8341 ggaaatgtag aataaagatg ccaccttgtg ggggagctaa atgatgcagt agatggttca
     8401 aaatgtttaa caaatagatt ctatgtattt gtgactggct gctagaaatt gaggttgttt
     8461 tttttaacat ttagatttat ttttttagtt tatgttcgtg aattttttta tgaagtatct
     8521 aagtaacaac agttggacca ttctggaata ggtgttaaat ggctgctaaa aatcatgctt
     8581 gtagtcaaca gataattttg tcatcaaatt caatgcattg ttcctaatgt attaaagcac
     8641 aattttaatg ctgtcttcct gacctgattg acaaaaaaac ctcaaaaatc aaaagcaaac
     8701 aaacaaagaa gcccaacgcc aaaaaaaacc ccccaaaata accaaacaag aaagggaaga
     8761 ttttgcagat attccctgta tgaaaacaaa atggtgatac attctggttc ctgtgctgga
     8821 attctcaata aatgccaaga ctaacacatt acatgtgtta atttgtcatt cttaactgca
     8881 tgccatggga tttcttgtag cattcaaaga aataccaggt gtctacagac cttggttttg
     8941 aatcaccttt gccttgggca ggtttatata gaatgctctg gaattttagg actttattgc
     9001 agtgtttttt gactcattca gtggtaatgg cctctcccag ctgctctata tgggaaacac
     9061 aattgagaga aatggtactg atacctctat tttgtacata tttttggaga ttcactaatt
     9121 ttggattttg ctttggaaga tacatgtttg ctgtgcatcc atgtttcttg cataagaacc
     9181 ttataaactc ttcagggtca cttaggcttg tttgtggcat tctgaatctt tgacgtgaca
     9241 ttggtgtaag aaacactttc tgcttattca agttactatg agcaccatca tgttcctttg
     9301 gctttggatt tatttcttcc tggtttgtcc gcaggtttca ggaggattgt caaggtaact
     9361 gatgtaaata tcttggtagg attcttcttt tccctgaaat ttggttcaga ttaggcaaag
     9421 gcaactccct ttttcatggt caattggatt aatgcaggtg ggggctctgc tgtgcagctg
     9481 agcaagtcat tgctggcaat taatttctca acatctgtca tctcagattc atttataaag
     9541 gtatggtttt actgttagcc aagagataga gattttattt ggtagctgga atggtagagg
     9601 aattcctgac acctggtcac agctctgaaa tctgcttctt gctggtgtgc tgcccccgtg
     9661 agctgctgag aaggctgtgg gacgctgcag tagcacagag tgagctctgc aggctcaggg
     9721 ctctcctggg ggctgaatag tagtgtggtg gcttttcttg gctgatgttg accacaagag
     9781 gtaaaaaata aaatctatta cagcgcactg taaaatattc ctagcctgaa gatgtcttag
     9841 gcagttctgt gttatgctct gagttatctg cattgggcac ccttaggaaa tgatcaatga
     9901 catcagaatc acccaagaag tcaagcaata agtgccagat gcagattaat ttttgtgtat
     9961 ggttgtgcaa aacttttaag catgccaagc ttttaataac cccatgcccc attatttcag
    10021 tggtgtttat gtatatttaa acactagtgc aagaaattag catcatgttt gctggttcaa
    10081 aatctattcc tgtctatttc caatgtccta aaagagtgct tttgatttga atgatttttt
    10141 ttcttctatg gcagctgagt attctgaact ttgtgccctg ctcagaaatt atagggtata
    10201 cagaaaacta taccctgaaa aaaaattata ccctgaaata cattcaaaca tttaaaactt
    10261 attatgtcta gcagagacag atttaagatt actgaggttt ctggttgaag tactccaagc
    10321 agaaatccat actccattag gttctgaaac attatgtgac cttaattttc caggtatttt
    10381 gcccttcaag ttgaagatag tattttaata ctatttaagt ctcctgaaga gccttacaat
    10441 atgataggct taagttgtga aacatttgag caaaataaga gataaaaaag taatttagga
    10501 ttttgtattt tttaaaatgt gtaacaacat aaagatatcc atcaaatgac acattgaaat
    10561 aggtgataaa atttgcatat ttttggtgca ttttccagtg aaattatgtg tgcatgcaat
    10621 caaccatatt tcttgtatga gggtctttct ttgcctttga ctattttagg cagaggcatt
    10681 tccagtgata cgaacctagg gatttgtctt ttatgttgtg gtgtacttca cataaaattc
    10741 tacctgcaga gcagatgtag gatgacatct caggagatga aagagaattt cagaactaaa
    10801 cttactttgt ggggaaaaaa aagaagaatt agatttaaaa aatgtcctac agaaaaagtt
    10861 aggggataaa tttgttttcc tattagtaaa tgcagtgttt tctttcagca atattaaata
    10921 aaaggaaatg aaaattatca gcaactggtg gtatacctag ctccatgaga tgttagaagt
    10981 gtacctaata aatgacagca atggcttctg atattttatc ccctctaaca taatccttga
    11041 gtgctcccat ggctaagcag tatgacagag gcaaaataca tcaatgccaa atacctggaa
    11101 aaaggaaaga gtatgtaatt gacctataag ggtgcttatt ctgggtgtga aattatatat
    11161 tattcatgtg tatatttgta tattttgtaa gtatgtatct taatggttat cctaaatttt
    11221 ggtggtttgg attttttttt ctggtcttac aatcatgttt tattcatata cgccaggaaa
    11281 gtgttaatgg cagggttttc tgtaactgtg tacaacactg gttgttatta tattcagtaa
    11341 caacttagtg taggttgtct tacctaaaga ttttcattaa tttgcccaaa atgttgttga
    11401 atggaccatc cttttgacag gcctgtgtgc tggtagctgc ctagcagatt ctactgtgtc
    11461 acgatgtggg tgtcagcact gagacatttt tcagtcacag ctttaggttg ggcattctag
    11521 ctcctgagca caggaaggaa tgtaaaacat aacccagcag gcaaccatta attgcatttt
    11581 gcttgtctga gctgctgttt gcctgctcca ggctgccaaa cacggagctt ttcccacgga
    11641 tttcgttagc tgttgcccag tcctgggggt tttgctgcca atttgggatc cttctctggg
    11701 agctgcaagt gcagtggttg gtgctggcta ctgaattggg tctcagtggc tggtccagtt
    11761 ttggtgaagt cagaataaat tccttttgct gacaagactg ccagttctgg tttttaagca
    11821 ttgcaggctg ccttggcact tggtgagtgt gaacgttcac cctgtatttc tgccaaacaa
    11881 ggagtaggac aactgtgagt gcagaaaggc agccaggaat cttgaatcag agctgtgaaa
    11941 aatgatgtcc cctttagtct gtgcttctgg gttttatttt gccaaaaact gcaaacttga
    12001 cctctgattt gctaaatttt actaactagc aactgcaagc agtctaaaaa aggctgtttc
    12061 aaatgattca agattgtata tttgttgatt tttttttttg tttcatctag aaagctgtga
    12121 agttttgtgt ctactttact gggagtaatt agcccagcac tctgaaatgc acagagtgag
    12181 gggaggaagt tagaaagatt gtggaaagga aaatgccatc agaatacgaa aaggttaaaa
    12241 acttataaaa atttccaatg ctggtggggt taaagaaaga tctttgtcag atttctagaa
    12301 gtaccgagta tacaccataa cacatccact tactactttg agttttcttg agtcataatt
    12361 tttgtaatcc cattagtcct tattgaatga acaagcttca atctgatgct ggaaggatga
    12421 atcaatttat atctttcaat ttataccttg ctcttaaaaa gaactaaata aacgtgtggc
    12481 ctcttgtttc tgttatttgc acaatctctt cacagtgtta tgtcacttgt aattgtaatc
    12541 ttgtaatctc tgtggttctg catggcaaac actctctggc cttctcaaac aaaatccagt
    12601 tttcctgttc tccacattcc aatcacagat aaaaatgttt tatctcataa aatattgggc
    12661 aagagtgttt ctatctatca ttttataaga gaagaacaaa actaagcttt atctttgaag
    12721 aaacaacatg atcttgtcct tttaatagaa agaagagatt ctttgcctgt gaaaattaaa
    12781 tcctccacag tttgtagttg cttttaaaac tccttagcct gacagtgaaa ttgtgcaatc
    12841 tgataatagc atgcctgagg cttgttgtga ttttttgggc agtagtatta gcagatgctg
    12901 tgctctgttg attttagtca cttagggttt catcctgatt ccactgacct gagtgtaaat
    12961 gtagtgtgat tactctgact tcactggaat taccatacag aatttggggt aactgaaaat
    13021 cacatttatt taatcacact tgtagttctg ccgtgggctt ttcagaagtc actaaagaaa
    13081 gaaaggcaca ggtgactttt ctcatctctt tgtgacagct ttcttaattc aaagagtgtt
    13141 tgctgctgac caattgttag aattgccttg tatctgtctg tgtgtttgta ctgatgactc
    13201 aaggtctctg tgctaatgca cacactgggt gactttccct tgtcttacag ccagtttgag
    13261 ttgctttaag attcctgtgc cttgtcacta gaatttctct ttattcatga accttctcac
    13321 tgactttaca ggcagtttga tatgaatata tttgagtgtc tgtggtggga tgcagtaatt
    13381 tgacatgctc tagaagtggt aagtggttgg cgttggtagg tggccataaa taaaaactag
    13441 tgaaatgtag gatctaatcc cacagtcatt tttccccctc tgatgctgtc aatgggagat
    13501 ctgtctttgt aatagggact aagtcatcag gattgtacag aacagaaatt ttaacttgtt
    13561 cacagcagat tttatagcac agatgtcttc agtggcacag atgtgaatgt ttccatttag
    13621 tgaaggcttt ttcttaactc tggaggcttt tcagactgac aaaccaaact ctccacagca
    13681 gacccttcag gtttttttct tataatataa taagggtagt tagtttaatg ccgagcctca
    13741 tgtacttttt tcgtccttta ttttactgac caaagaaatt taatgggaat cttgtgcccc
    13801 tttgtttctc gtggttctca aaatcttcca tttcagtatt ttaaaactcc aagtaaaaga
    13861 tgcaaatgga tgaagttgtt agagatatct gtgttaataa ctactgactg ctactcataa
    13921 ctggtgatta agtagtaacc agtttattat tataatccct gataataaac tggttcacta
    13981 tatcttttat gcatcctcgg ggtaatttag ggataacaca gaaatgctga acaaaatcaa
    14041 gaggagaaaa aaagggagga gaatgaaaga tgtttctgag ctgttttttt cctggtacaa
    14101 ggagacacgt gtgaaagcag gattttagct gtgtccaggc ttggaggatc tgcaacacac
    14161 agagaggaag gtcacccttg tcttctgcct cctttccttt gtgattctga tctcagtggc
    14221 cacagaagaa aggaaatgtg ttgttctagg agacaaggtc tccagaagtg tctgactaag
    14281 ccatggcttt ctcttggctt ggactgccaa gttttgttct ggttttgtca ctgaggacgg
    14341 ggctgaccca gaactccagt gattctgttc cctgctcagg taaaatctga tgcagctgtt
    14401 aaagggctgt ggtgctgcat gggacacatc tgtctctggg aatctctagg aaagagttca
    14461 tgtgcttttt aggaattcct agcctgcttt ctaggaattt acctctcagc tttccaggca
    14521 tttgcactgt gttttctagg aaatgccagc ttctgctttc tacttacatt tcctcatcat
    14581 tttccattat ttccttgtgt tcttttgtgg ttttggtttt ttttccccct ttgctgcatc
    14641 atgataattt accctcaatt tacaggaatt gcttatgtgc cttctggaaa tttcctcttt
    14701 catttctagc aatttatctc tggttttcag taattctccg tgtctgctgg ttatgaattt
    14761 aacatcccat attttgtgaa ttttctttgt gctctctgag gaatctcccc tctagacacg
    14821 tagcctccac agatttttgc tctgtgcttt gtaagaattt actttgcatg ttctagaaaa
    14881 ttttccttgt gcattcaagg aatttctctc tgccttctaa aaattttctc tgtgctgcct
    14941 aaatttttct cctgcaaatt caagtaattt cccctatgcc ttctaagaca ttctatatga
    15001 gttttgtaga aattttacac aggtttttga ggaagaaacc cttttctttc taagaatttc
    15061 tcacggcttc cttggatttc acctaccaat ttctggcaat tatatccttt tcatttaaac
    15121 tgagggtaca aacatactac ttacaaatgg ttatgtatta atttattaac tagtagaatc
    15181 aactatttat atggtttata tcccaggctt tttgtgttga ccctttactt tatgcaatct
    15241 agattgaggt cctggccctg ttttttcttt tctaggtgct gctcttttgt aagtaaaatt
    15301 gtaggatgaa gcctcagtgt gcattcacag ctcttgcagt acttgtcttc ctgtaccaat
    15361 catttgccat gtaataatat tttagaatgt taattgtgat aaatgacgtt atcttaattt
    15421 aacagataag gaaaattgta gcaggaggat ggtgtaactt ctcagctccc agaggatctt
    15481 agagaagatt taatttctat ctcaatttag aagcagatat gccaagagta gaagggaaga
    15541 atcagtaagg gttgaacccc agctttctgc tttgctttgg tttttttaat caagttcagg
    15601 tattgcagat gctaaaaatc atggaggagt tgaaacaaaa taagatctag aatcttagtt
    15661 tctaatatat tggctacata gctcccacct tccaacacca gaaagttcaa agtgggaact
    15721 cctcgttccc agtatttatc cctgatggat gctgtgtctc ttggcatgtc cgccttgacc
    15781 agcaacaact acacacatca atgtgagccc tcagtttctt ggatccctca cagctttaac
    15841 tttggtcaaa agcaccaaca aatacctgtg ggttgggaaa aaaaacaact tcaaattgct
    15901 ctttggtcac attgtcaaag gaaaggaaaa gaaagcagag tgtacatgta acagggaaat
    15961 gcctctaggt gctgaaagct gtcacataac aattcctcct ctctttccct gtttgtgtca
    16021 ctggtattaa aaagagacag gtattaatgt gctcctcctg tacaacttta agttgtataa
    16081 aatgtgcttt tgtcatagtt acctcaagtg gttaaggcag atcattcaca gctggagtgt
    16141 ttgagatttc tatctatgca tggggcagcc tgccacatca tttgctcatt ctttaattgg
    16201 ttaattaaag atgttatagc ttctagtttc agagattaat aaaagcttgc aaaataatct
    16261 ggtgggcaca cagagagggg gtaggctttg cctggtgtct tgccctatgg ttctgacacc
    16321 cacaagggtc tgagaaagac cacatgactc tcatgaggga attaaaacat catgaataga
    16381 aaatcttaat caaaagctaa cgtaaaattg gtatttttct tttttctttt tttttttttt
    16441 aatattggca gtaatctgga ttaaaagact aataggtccc tccctgatta ttgctttgtt
    16501 gatttattta ttttgaacct atagtatttt cttgtgccta gacaaaggat ttacaaaggt
    16561 gcttgtgaaa aagttatttc tcctttttct tgaattgtca tattgaaaat attaaagaga
    16621 aaaacccata ttctttattg atttatcaac agaagacttg acttcagtca gaatttttta
    16681 atacaaaaat tttgttcaga gcaaaatgca agataaattc aggattttag ccgtttccta
    16741 atgtttcaga acatcttcaa gaggacaaaa agatttctac atatcattaa gcttatctct
    16801 tttttttgtg ttagttatca cattttttcc ctgatacatt ttggagaatc aagaacttaa
    16861 taactttatc atattacagt taaaaaattc ttagatagga gaatagtaag agtattaata
    16921 ttgtcagaga cttaaatatg gaaatagggt attaatcacg tttcatgtaa attgcaaaat
    16981 gtagactatt gagtgagatt agaagttatc tcatgataaa agcactctat cagaaaagaa
    17041 cattctctta agtagttttt gtctccatgt aagtattttg tactattgtt ttctaataag
    17101 tcatctgtca ttcaaataga aaagtcctag gtctgggaaa caaggggcta ggatggagcc
    17161 aaagggctta aggatgttca aatgatatct gagattatct ctgaggtgca tcagaggcaa
    17221 tggagcagag gagattttgc aggatgccag ctgaaaacct gctccttgtt ttctgtggga
    17281 atgcaggctg tgcgctctca gctcaagcca atgctctcca ttttcttgta gcttggatcc
    17341 ttctttgagc tcactgatgt ctccctgtgt ctgtaacgcc aataccctcg tgtctccaga
    17401 gactgaggcc ccctttgcca gaggtgagca gggctgctct tgtcgctgct tggggcagca
    17461 gctcctcagt gtggggagca ggcacttgct gagggatgct cccaaatttc agcactatga
    17521 tccctgtcct gcagccagct ggaggcagtt tcctgtgcct cacttgcagc agccatttgc
    17581 aatggtagaa tgagtctctt ttatataggt ggggtaactt gatggtattc caagagttaa
    17641 aggcttgtaa atcccccaaa acttgcaagg gttgcttctt ctctgttgtc tgctgtggag
    17701 gagctgagct ctggctttct tgcctgaaaa tgtttatcta aactttcctc ctttggtgca
    17761 ttttaactcc ttctgagcct ttttgtgcag cttcttattt gagaaaagta gactttacac
    17821 aaagaatcac ctgcaaatca gctttccagg ggaattgcaa gagtacccaa atatccttgc
    17881 ttttgttatc cctgttttgg cagcactgct gaaggacgtc ctcacatgat gccagttaga
    17941 agcaaaagct catttttatt ggatgctcca gatcaacagc ttcccaggtt tattgaagta
    18001 tattgaaatc ctctgaaaat gtgttgtata ccatttgctt tgaaggaaga atctattata
    18061 gttttgtact gtctggtgga aaaaaatgtt tgctttttcc atttctgaat gcacccagag
    18121 attctgtagc taaaaaagct gaagtatcat ttttgactgt gtgttttttg tttttgcaga
    18181 tctgctgtcc aaaccagcat gctgtgttat gccaatccag tgccttgtca gcatggcaga
    18241 cagctgtagt tagaatacaa ggcttttgtg ttccacccac cccctcatct ctcaggtttt
    18301 attccacttc tttgagcagt ggacacattc ttgccagtct cagtgtttta atttaatttg
    18361 ggcacagact atataaaatt gaacagatgt ctgaaagcag tggagagaag accataaaat
    18421 gaaacacgtg ctcagctcca tttgaaacaa gcaatgctgt attttttttg tccccattgc
    18481 cacaaaagtc acacatgact tggaggtgtg tgacaagagg atccaacagg ggaagaggag
    18541 gtaaggagac tggaattgga cctaattttc tttcctatgt atttttgagg tgtgttttca
    18601 agactgggtg tttcttcatc ttctacagtt accagcactc atttctctaa agtaaagatt
    18661 atatttccca agaaatttaa aaaaatatta gtaacaaacc cagtaaaatc tcttccacaa
    18721 aaaaatattt ttcaactctt tcccctgaaa gataacttga ctttatttca atgggaatgg
    18781 gcatgcaagg tgctggtttc caagaaattc ctggaaacac agggtggtag ttccatccag
    18841 taggcaagcc agaaattcca tagcacaaaa tttcactgcc taaaataatc tattaatcag
    18901 aagataagtt gaacaaatta acctgaaata ctgaccttta aaaagtgctt tatttttgaa
    18961 ttcatttaac agtatttttt aaccttaagg taatgtaaaa aataagatta attacataat
    19021 tttttgaaaa gttgtcatgg ttgtgacatg acagtgatat tcataagtga tgtcattcct
    19081 taagattgag ccaatttttt gcagaaggtt tgtctgcata aatgtcttca gtagacatat
    19141 tttcttatcc ccgtctaaac tgaagaaatt catgctctaa aggacttatt aatcctacaa
    19201 atagcctaac aaacattaga ttaagtttac aggctttaaa ggtgttgtgt tttgaaaaca
    19261 aagtttttgt tttagaattc aaactttgca tgtgatggac aattctctgg ttttcctccc
    19321 acccacttgc accttgatgt ctttcagttc tggtaccctt gagatgtaga aaaatgtgta
    19381 aatggtaata ccattatgaa ggtgataggt gaaaaaattg agactgaagc tggatttgaa
    19441 gttgattgtc tttaatttct cagtagttca ctgtcattga tgtacagtct attttcttat
    19501 catccttgca gtagttaata ttgatggaga catatttatc ctgtatcata atcttctctt
    19561 tcatactgaa gactttaaaa ttgttcagtt gaagacttta aaagcttttg ttggaggagt
    19621 ttgttacatg tgcatctgaa aagaaaattg aaaaaagcac tgaaatttca gaattaaatg
    19681 catcatcttg gaaagcaaca taaatggttc cagtatccag cagacttcta catatgcatc
    19741 tctttatatt catatacatg gttataaagt aactaccagc ctaacttaga atatctgaat
    19801 atgcaaccaa ttatttgcct ttgtgttgca gtagtgttgc agtagtgttg gtcactactg
    19861 caaaagcagt gtcaaattgt attggacagt cagccctagc aattgaaaat gtcacatctc
    19921 tctagatgcg ttactgacat ctaaacacca tccactttta gatctcccag aagttttatg
    19981 aaaatgcatg agaaagtttc cttaaatggc actgttttca aagaaaatat gcttgggagg
    20041 ccatgggttt ttttcagtat tacattcagg aacagccact tcattaagaa cagtttttaa
    20101 tatgtacctt ctcagttatg ggcagttttt gcaattccca agccagaggc atcatggaag
    20161 gtggctttgt ttcttgtttg tttttttttt ttttttttgt tttgttttat ttaccaatag
    20221 catttaccca gtgactaccg actctgtcta gtttgctgga gagcacctgt ggaatttctg
    20281 gaaatcagta ggaaaatgca tggaaagcag ctgggaaacg gggaagacac tgagaaattt
    20341 tctaggaaga acttagtaaa ttcctgaaat ttgggacata attcctagaa aacagaggga
    20401 ggttttccaa aaaaaacaca tgggggaagt tacctgcaga gaaaggggaa atttcctgaa
    20461 aaaccaagtg atacagccta gaaagtgaaa ggtagaaaaa ggaggagagc agccaaagtg
    20521 aatactttca acaacacact taagatttct aggaagctgg ctgtggattc cccaaaagca
    20581 cacaaggaag tcttataaag caaaggggga attcctaaaa atcttgtgca aagttgtggg
    20641 catgagaaaa attgtggcaa gtgtggaata tgtggaaaat ttcccagaaa gctggagata
    20701 ttccttgaag gcagtggaat gatctcctgc aaagaatgag gtaaattcct atagtttggg
    20761 gtgtggatgg gcactcctag aaagcagaag gagaattttc cagcaatcat gtgggaattt
    20821 gatggaaaac agagaggaat tccaggcagt gacaggtggc aactcgtgat acttttcaaa
    20881 gtgaagcaga aaacttgtac caaactctgc aagctgctga tcccaagcct tacagcaaat
    20941 atgcatgaag gctaaaacat attgagtaaa aaatactgca aatatttctg ttggaaaaat
    21001 cagattgctt ctctgatagt gaaaacattt tttgaacata tgattgcaag gttcagatta
    21061 gtttatatta atggataatc aatatagtaa gttttttaat agtaggtttt atgattgtct
    21121 gttttttgat ggaattcatc catttggaag gaaactagaa ggtggcagcc ttggggtgat
    21181 aactgaagtg aaacacaaga ctgtcaagaa ataagacatt aaaaaaactt caggaaaaga
    21241 gtaaggtaga tgtgtgatat tctttaactt attcctagct ctcttactat ctgatgattc
    21301 tcctctttca atatctgttt gagctccaag tcattttaga tacaggattt ctcttttcag
    21361 taatggagat gttaattcta atttttcagg tagttctttg ttgtctcatt cattgcccct
    21421 gtggcagaaa cctaaagcag cataagtttt gaaaatattc aaactcttct gtcaatctat
    21481 gtaattgggg gttcttattc tttcatgaaa aaataattga gaatatattt gcatattaga
    21541 ttgcaaagta accaaatatc ttcgaaggat ataagcaact gtttcttacg tatttatttg
    21601 agtttttatc aataaagtaa gataaaaata aggaacaaaa atagtgttcc attcataaat
    21661 cagtatgaat accacagtga aaatttttac ctaaagtttt gtggctgacc tgacagataa
    21721 gatttcagga ctttacaatg gcagcaggta ttataaatac tgcagtagga tgtgtaaaac
    21781 aatagttgct gttagctgca tgtgtcgaat ttttttcttg ggatattgaa ttgtttggaa
    21841 gttttatttg attaaagtat tacagtttta attcctagtt gctgaaaagt tacattttac
    21901 tttgtttcaa gggttggtaa tcaggctttc taaaagccat ttttaaagca ttaaatggaa
    21961 gaggctttaa gctaaatcca tacttagccc ttgatttaaa atcactgtat ttttgtgcat
    22021 tgtaaaaatg catatgtttt gaaagcttga gggtttgttg tagtaaacac aatactgatg
    22081 atatttgtgg ctggtcaatt gtcctttgcc ctctgtccat aaaacactaa gtgcattggg
    22141 gttctaggtc atcactacag ctgcagcatt gcaattaatt atatattgtt attacattag
    22201 aaaaaactga gctcagagag aacaaaatca ttacattctc ccttttatta atattagcag
    22261 acatagcttg taatggagct gtgtgagaat ggagaactta aaaaaatgct gtgtggtaaa
    22321 gggcattttg cagaaaatga gacaggacac atcattcaaa gccttgcttc agcaataacg
    22381 tttctgcaca aaaactataa ttacattcct ctgtttctcc catatgttca ttgattttga
    22441 gtgttcatac atttaaaaac agttactgat tgatatttta tctattattt atttcatagg
    22501 ataaaaataa tccagtaaag aagaagtaaa atatactaca tgaatgcatt tttagaactt
    22561 tatttttctt acagatgcaa tatgtgctgc cattttcttt tacttctctt tctgcaccaa
    22621 ctgtagtaat aactgtgtta ttatttctta gcttgcaact gctttgcatt ataactttta
    22681 cttagttcag ttgctatatg cacagtgtat tacaggaggt aaaaaaccag aagtggattg
    22741 ctcctgatac ctcctcacag cacatgttac atttaaggtt tagtgaccat cagcattttc
    22801 atccaccaca cagaaccact gcaattctgc acagtccaca acagaattaa cctatccagt
    22861 caaaacttta gattttgtag atggtgaagg acttggaatt cttgaaattt ttagcaaaga
    22921 aatgattaaa ctctttgtta caatgtagtg cttttaggga cccttccttt acctcatctt
    22981 ccagagatct atatggcatt atggaatgat gccttttatg agaccttgtt tcttctgggc
    23041 cctcatcaaa acagcaaaaa tcttgactgg tttggtatgt aaaaatgaat ttcaggtatg
    23101 aaaatatggg caaatttggt aaatacacaa gatacactct aatttttttg ctggatgatc
    23161 tgattttaac agacccaaac cattatgtac ttttgccttt cttacagaat tgtggtgagg
    23221 aatgatattt caaaatttga aattcttata tgacattctg gaagaagtga ggaagatcgt
    23281 ttttgttagc ctttcactag tttagaataa aatgcatggg aattgctcat aggaattaat
    23341 caaaagactc taaaatgttt ctgtcagaat atattcactg taactgatag tattttattt
    23401 cttactctct cttggcaggg attttttgca gagatctaaa agtggaaaac atttttgtta
    23461 aaagcagtga catcaatgaa gtaaattaag tgggattaaa cataaaggta agatgaaaat
    23521 tgtagcagtt cagcttcaag aaccattttt aatatccagg tattactggg agacctgact
    23581 ttgataccta ttagtaggtt ttgaaatgag ttactgaatg gtgttattat ggaaaaaaat
    23641 catttggaag ctaagagcca ctgaaaagag ttgaaaagag tattttttta aatggtaagc
    23701 acacttcttg gtcaattaaa aaaaaatcct ttaagtaacc ataccttgtt catgcagatc
    23761 tacatttgca tagtcccaag ccattagtta caggaagcca gcagatgctg tgagatgtaa
    23821 ttaatattta aattaggaat gttttcaatt tagagtaaat ctgttagtaa tacagaaaaa
    23881 aagatattta aaccatgtct tgattgaaat acaagtatat tatgggattc ttttgatatt
    23941 aataagtatt tgctatctaa acacaatgtt ccatatgctt acatattctt ttgtattgaa
    24001 gaaaatagtc tttgatgttt tataggtcat gagttaattg tgcatcacta atttcctatt
    24061 ttagtagtag ttagtgttga aatgtagaca tcatcttgta caactgaatt gttggatcag
    24121 aaatttactg tctgggatag aagactccag gatggagaag cattttagac actgaagtgg
    24181 acaactcagt aatttataat ggataaatcc agactgcaaa actgtttttt gtttcttaga
    24241 tctgtgtatt tttatataat ctcatggtca ttttaagaaa catccttgtg tatttctctg
    24301 tacccttcag tttggggcag tgtgtgcctt tctttctgaa agaaggtagg taaggcattg
    24361 ataaatttct gtcttttcca caggttttcc atcctttcag tcaactcacc ttttccatca
    24421 atagcaacca ccatggccag ctgttctttt tcatggcctt gctttatgta cccatttgga
    24481 acagcaacta gcacactctg tcatctctcc tgcaaggtgc aagtaccttt tctatgttcc
    24541 atcctgtgaa tgatgtcaga tctttcctca ctttgcttgt tcctctcatt ttagaggaga
    24601 ataactcctg agtgacttta atgggagaag tggaaaacac agaaccaagt cccaaagctg
    24661 gtgtggccag cagcaattaa agtgactaca ggaaaggaaa ggtccatcac ataacgtgag
    24721 attaaaaaaa accccaacta aaaccaacat ttaagtactt tagactttca ggcttgagac
    24781 agctaatgtt acatgtcagg ctaaggttca caccctccta tttttggctg tgagagtctt
    24841 cctggatttt tatgatctgg ttttgggcag gatatgcaga cagaaagatg ggacaaatcc
    24901 agacatggct tgctcctgtg aaagaggttc ttccatacag cccactagta catggcacag
    24961 gtgcatactg gcatggggct gagatgaaat tttgttaata tgtacagaaa taccttcttt
    25021 ttccagccac ctctcagtat caggacattt cttcctgaac tcactgatgt cttcagatat
    25081 atgtatgtat tgtctcatgg actttgatat gaaaagtata acatataaaa gtatgctgaa
    25141 gaatttgact tctccatgta ttacacttga ataaggcttt acaaacaaga taaaacccta
    25201 tcttgttttt taaaaaatag cattttttct caccttttga aatatcgtct tcctggacaa
    25261 ttgacaagta gtaccttttt ggttaagact tcttttaact ctgtatcact ctggtggtaa
    25321 tctctctctg gtgacttaga gctaattcgt gacttctgac atgctgaaga aaaatataag
    25381 aatctccagc taaacagtgg gaataaacaa taaccaattt tttagacaat ttctatccca
    25441 aaaatgtgac taccccagag tatgggactg attcatattt gatggtgaaa tgaaagttga
    25501 aaaaccccca acaccacaaa agcaggtaat gatgatgtag cctgcccaat ttacatgcct
    25561 ttcagggctt ttcccttgtc tgtttagaca atgaaaactt tgcagtccat aacataaaga
    25621 tttgtaacct tttctgattt atactgcatg ctataacata cttcactcct tattcaacat
    25681 agcattcatt tttaaaattc tgtgcagttg tttcctcaac agtttatacc agcaaatttc
    25741 acagcttgct cattacaaat ggaagcaaaa aagaaatcct tttataggga agataattag
    25801 tacttccaac attctgattt attaaatact agtagcatta tatattcttt aagtgagggg
    25861 gctgtacagg atagtttcca atttaccaat catgacagaa acatagtctc accactgcaa
    25921 ggggccttga gttgtttgat ttatttctct gtccaaagga agaagcagct gtactgaggt
    25981 aatttctgat gaatatttgt gcaaagtgta cttaaagacc tccagtaatg gagactccat
    26041 aatcttccca ggcactctat actgatgctt cattatcctc ctagaaattt ttcctgctgt
    26101 ctgccctgaa ccttcaattt gacaatcagc ttaaacttat acctgcaggc catgatctaa
    26161 tcactttttt cattataaag tttcagttaa ctcacctgca gccacgtaat tgctcttgct
    26221 gacctaaggg agttggtgga atcctgtgca tgggaaaagg aaaagggtgc aactgcaatt
    26281 cacattttca gactattatt tcctccccca tccagcacag atatcaagaa caggtaggca
    26341 tcctcctatt gccagcaatc tgttatttca ctcggtctct tattccttaa agaggacaga
    26401 caattgcaaa acatgccttg acacagcctc ccactttgac aactaacaag ttacacttct
    26461 tttctgagaa gcattttttt tggacctgtg cattgctcct gtgatatttt aatgtattaa
    26521 attattacat gaaacacaat aatttggatt gcaaaataat ttaatggaaa cagtatcaaa
    26581 atccttacta aaatagaaat gtgtgacatt ttatgttcct cttgtaaacc caaagcctgt
    26641 cggcctgtgc tcatggatat ttgctcctga caggttcata atatctgtta ctcacctctt
    26701 tgttctcttc taggtgcctt ttaattccag tattttcctg ggagttaatg gcatacttct
    26761 ataattcttt gatgccagct tttttactct cttacagata gatacctgaa aatacagttt
    26821 tcaagtattt tatttgcctt ccactaatgg ttcttgaaga gctaatagct ctgaaaagtt
    26881 ttgtcacttt taaagtactc cagaatgaat tttatcggtt atggctgatt ttaaaatttc
    26941 caactcaagt acacgctaac ctttctgtgc tctgtaaaag actgaggtct tgcccctttg
    27001 tcattgatat tgattggact atccactgct tgcacttgac attttggtta aaattgatgc
    27061 aagaagacat taaatacatt tgccttctaa gcatcatcaa tcagttgcgt tcttggttga
    27121 atacagcccc aatgtcttta ttcactgtct tcccactcct catactcttg tagatgattt
    27181 cattttgagt tacatccctt gcctagctgc ttctcatttt ttctttctga ttttgcccct
    27241 ctatgcttat gttttccatt tggccttatt tcattttttg tatcctccat tgttctgtgt
    27301 gagactcatg gaaattcaaa atttgatcag actggtttag tagtaaagaa aaggttatta
    27361 tttcagttct gtgattgttt tacttttgtt gcatacatct gagttctttt ataacctaag
    27421 actttgtaca tggatgtgtg gatacagaca cagttccaca acctcctctt ttctggattt
    27481 tcttcgtttg atttttctat taactttatt ttcaggaaat tactaacttc ctgagtcggt
    27541 aattttattt tgtgtaggat gtgtataaat gtatataatt ttgtaaattt tcccagtatg
    27601 ttaacagcat gaactactga tagtttaaaa agttgtcaaa atgattgatt aaaaattagt
    27661 ccctacagca ggtttggcca gtttgacgat attatagcaa ggaatttcct ttaaaatcat
    27721 gtttaccatt tgtggtttta tcaaactatt aagttaacaa tttcaagatc cttgtcatat
    27781 taattagata tttgaagctt ggtgcctacc taagacaaaa tctgagatca cagttcaaca
    27841 ggcttttttg atttggtggg atacaccaag taaaatattc actgtgtcga tctccccttc
    27901 cattgtgtga aggttcttat attttgttcc ttactggaac taagtatgtc acttcttttg
    27961 attctggaat taaaatccat agatcttgct gtgaactcaa ccatatctac catgatacag
    28021 cagataaaat ctcactgaga tgaccccaaa acagggtctt actgacatgg actgaaataa
    28081 tataaagtga gtagtgaata ggttctaatt tgtgaatttt aatctaggac tgaaatagaa
    28141 ggtttgaaaa tttttatttg agagtatttt ggcacagatt ttgttaatca tctgatatga
    28201 tcaagtaaac agagactttg tgttttgcaa aacctctgtg ttcttatgtg ctacccttat
    28261 gtctggcaga aaaccaagtt catgggatgc cttatagtac tttaagtcag tgtgttatga
    28321 atgctgcttt aataacttac tgtggagaag aagaatacta agtttaatca cactgctaat
    28381 gtcacaatgt cagcaccccc ttaacagcta aattataaaa gtgaggacac atcagcatga
    28441 attgttaagg cctgtacatt attcatttaa acatctgctg ttggtttctc tttacatatg
    28501 ggaataaatt ataccacatc agcacattct tcatgctttg tgtttaagca tttaaaagtt
    28561 ttttttttct attattaata ctattttttc tgcttggttg gcagcccatg aagttatcag
    28621 tgcctgtgac tacagccaac agtgtgacat ttggagcaca ggtgtcatta tgtacatgct
    28681 gtaagtagct tgtaaaagta atataaaatg tacagaccca tttataatac aagtacttac
    28741 aattttgcac tgaaataaaa aataagcctg tgtgctaaat cttcaaaaag agtgaacttt
    28801 tataattgct cacatgtaag caataaaaat ttctatgcaa aatgaggtaa aagatagagt
    28861 tcagtattaa aaactgagca tttgatttat ggaccactaa atagtccgga aataacagaa
    28921 tattgcagtg aaacaccata taatcaaact gagagtttag gcctctcttt ttcattgttg
    28981 tgtggctcta taaatgagga ctgagtagtt aatttacaga ttactggtaa aattctgacg
    29041 tggattgcac aaaatgtgca attagggtaa aggcttttct tgtccacctc tggctatggt
    29101 aactctggaa ctgagatgtt ctagggctgc caggtctccc tgtacaggta aactgtgtgt
    29161 cttggaagtt tatttgctgg tataagagga agcaatgaaa ctttacattt gtaagactac
    29221 atggatattt acattgaagt ctttcatatt ttagaacatt tgtcttggct gcaaagtaat
    29281 tattcctctc tgaaaaatct taactcacct atactagcta aaaaatatga aaagctactc
    29341 cactaattga aaatgagttc ttgtaaagga tgtacattac tgtgcatatg atgcaaccaa
    29401 aaagtcacat ttttttcagg gatgttttcc tgtcatagtg catttacatg ctttttctct
    29461 ccacattgtg tttttcttct ttcagttgcc accgataatg ctttgatgcc aatgttttag
    29521 agcaccacaa ccatgattac attggttatt atttctgttc tgtgattatt ttgcttctgt
    29581 tgcatacatc taggctcttt tacaacctaa gactttgtac atggacatgt ggatacaaac
    29641 acagtttcac aacctcctct tttctggatt ttcttagttt gatttttctt ttcactttat
    29701 tttggtacct cagcttcttt tctgtacaat tagctcacac ttcttcttgt gacagtgcaa
    29761 tgaactgctc atagctttat tacctttatt tttattcatt ttttttttgt ttctaagtcc
    29821 atgtgcacaa tttatgctga tacagattga gttttattgt acttaatgat attaatgtct
    29881 gcctcatagc actaggattt gtaaaacata gtggagtata ttacaaaatg tttggtagaa
    29941 ctggggtgat ttgactggct aataagaatc cagagctgtg cctgcaatca gcacaattca
    30001 cagctcagaa cttgtaaaat tcagagcagt gaactgtgtt gattgcagct ggagcttaga
    30061 acttctgacc ttcttcctta attagcaata taaatatttc ttaaaattag cgttttgtaa
    30121 tcacaacagt gtcagaacaa agtagcatta attcacccct tgttgtgttg actacccaag
    30181 aatgaaaaca ccatgtataa attaatagaa tgcaattcac attccttttt attgcttaat
    30241 ttgaaaacag taatacaaga gccataagat catcttctga ttttaattct gcctttgcaa
    30301 attgcttttc ttcccaccct gaataatgaa tcatgctcct ggtgctcctc taatgggctt
    30361 aaggataatg ttagtggcat tattgccacc agtgccactt tgacccttcc tggctccagc
    30421 cagtgcttcc ctgctaaatc cctggctgcc ctggctccct tgtccatgca aatggaatat
    30481 tccatcttgg tgccagggct gttattgcca ccacaggctg ggtctgcacc tagatgggga
    30541 cacaagcccc gaggtgactc tagaactctg ttaatgcaga gttttctctg cacagtgggg
    30601 taaggccagc ctggtgggtt tttatgtgga gtcaaaggtg tactctatgc ttcccatttc
    30661 atttctgtct taacacatac tcatagaagc atccacaata gtaaccagca aaaagaaaat
    30721 ccattaaaat acaaaagtgt gccagcacat tgaaagatta gagcagcaag agtcctgctg
    30781 tctgtcacgc tgccagagtg tggcctgtgt gctgctgtct aataggaaag ggtcagggga
    30841 ttctttttcc tgggccatct gcactattgg atttcttcct cattcttcca ggtgtgttct
    30901 ggcccccaca gtagttctca aaaacctttg tgcagctgaa gaaacctggg atgcctaata
    30961 aattacttcc tgcattacag caataagaaa cctattaaga aagtgtggta attcttgctc
    31021 ctttctaaag gcacagaaaa tttcttcaca gattttcaag gtgccatgtg atatgtttca
    31081 cctacttaac ttgatttctt cagctgaagt tatctgttgt ctgtcactgc ctggagagaa
    31141 tttagcccta tctgtgcata gcagaataat gggcattgtc accagccaat acttagggta
    31201 tcatgtcctg aaatgaatgc attctgcccc ttttctgttc cttaaattga gttccatgtg
    31261 gatttaagtc ctgagggaga ttgggaagga gaactgcagg ataaaagaaa acctcaactt
    31321 ttgtcaaaga tattttgaga ttaaaagttt tggggaaaat gcaccaaaat attaattcta
    31381 ccctaaaaaa ttaaaaatgt tttaccctaa aaattaaaac catgtgaatg aaacaacaca
    31441 gtgttttgct ttgatataaa gtgacaggca tccttcacca ggatgtgaca actacatttt
    31501 tcagtactga cttctgcatt ttgggaatag aacaaaaaaa attagttgtt gcaaataatt
    31561 tatttgatga agttagcttc tttttgtttg ttttttttgt ttgttttaaa aggtcacaaa
    31621 aaggagtatt agtttctcaa aagtatttgc tacataattc ttgcaagtca gttgtgcatg
    31681 gatagtatga cgtaaaatct atcaggagtt taatctttgt tagttttgat tgaaaacgca
    31741 gaccacatga tatggttttc cattccatgt gattattaaa acacagatca atacttactt
    31801 tcaaagtata ttctctaata atcatttaaa gttgatcttt ctggttaata ctcgtgctgg
    31861 tacatagtca cagaaaccca ataccaagtg tctgatattg aaacttcttt ttttatagga
    31921 atacatttgt tcttagtcta atacatgttt cctcttttct tatttaattg tttccacatc
    31981 gttaagaata cagtcagtgt aaaggattca gatgacacag aaagattaaa ttgaagatgc
    32041 agataccaca tttattcaaa tattttaact caaaagaaca gaaaatagaa gacaagaatg
    32101 cagcttaggt atatttttat gaacatgtgt actcttaata tagacactta tggtaggttt
    32161 tcacattttt ctgacatgtc attttattac catatttcta ctgataaata acatgaggcc
    32221 gaacaagtca acagtcacac tacataggta aaggagatac atctacatag cagggcaaag
    32281 agtgaagaat tgaaaattat gctttgtttc tcccagtatt tctgctttat tttttgttct
    32341 gaaaaatatg tcttttggaa cagcaaaatt atattctaga cttctgtcat ttttctgtga
    32401 aacagagttg ctttaattta ctcttactct atgaagaata gcatcctaga ctgagaattg
    32461 aacatatttc atagatttta agaatttaga gctgagttct caacatcagt acagttgact
    32521 ttagggatac aagtgcctac tatatatgac taatttgact tatataaaaa atctacagaa
    32581 taaaagccta cagaataaaa gtatctacta actcttgtaa tgcatccatg atttgtttga
    32641 gctaaatact gttattagaa ggacagctca ctgggactcc agtgcccaaa ttgagagtgg
    32701 tctgttttgt cgtgtggctg ttcttgtgac tgttattaac ccactagcct aaaaacattg
    32761 gcccatgaat tactgatggt tcttatcact gcaaagtagt ggttgttagt acagaattgt
    32821 tgaattgttt gatggaagat attacttgga cgtggaatag aaagaaataa taagtaccca
    32881 gtgtgtgcag taaactttat ttctgagata gaaatactgc acacagtggc agcaagttag
    32941 ccaagggatt tgggtgggtg aattagggag taaaatgctc tgtgagttca gtttcatatt
    33001 tcctagctgg taattcaatt gtctcttggt aaacctttgg ctactgctta aaaaatccat
    33061 acaacagcaa ttacctttta tctctgtgga tacctagcaa caaagattaa atcacctctt
    33121 aacctcataa cctttttcct ttaaatctct ctgagagaca tatttttaga acttgagtta
    33181 attttgtaaa gttctctgaa gttttcccag tcctgccaac tttttgattt tggagtgatc
    33241 ccataataca cagttttttg tgaaatatag taggtattca ttcactgacc ctaattttct
    33301 tgtacctttt atagaaggct tggaagaaaa gcttttaaaa taataagaag ggaagacctc
    33361 tgctttgaaa aatttggtct gggaaatagt taccaaggct ggtaagtaca caatgctctc
    33421 acagaataag tgttgactac attgcaatga attccacaat tacagtagtt gtgatatttt
    33481 tcttagcttt taagtagtac atgttttctg aaaagcaaaa ttgatgttaa aagtaaatgg
    33541 acataaatga tattgtgaac gaatttcata gcactgtaag aaaaaaggtc tctgctgtat
    33601 taaagcactc agttaaaaat gtgtcttgtt gttagtagaa atgagaggtt taacgttgtg
    33661 gttttcattc ccagaagaat gagttttgaa actacttctg aaagttgatg ctgttcatga
    33721 aatcacagga aattaattgc ttgataacca gtggatagct gaattttgaa gagatgcaat
    33781 ttctttccct tgtattgtac ctctcacttt tatggtatgt aaagttgctg tattgcctca
    33841 gtagaatcca gtaggttgga aaatttaaac aaatgctgtg taagcatcat aacacttgtt
    33901 aggggtctga tccaaagctc ccaaatccat cagcatgttt tgcttgtatc ccatgggctt
    33961 ctgataaacc tgttaactaa gggaatcttt acactgtatt ccttgcccaa accaacttta
    34021 cctggtttcc cataggtttt gacatagtat ggaaatattg atttgggtca ggtttgatta
    34081 attcaatgat aaaacatttt tttctttctt ttttgattaa aataaaaaaa aaaaaagaac
    34141 tttgagctac agggccattc tgaaggcaag taaaatgtag tgctgaaaaa gaagctggga
    34201 gctcacagct tgctggttgg gctgcagatc ttgtcattgt gagaatactg aactttcagc
    34261 tgtctcatgg aacacttgtg ctattttgca gttggaaatt aaaggagagg gaatggacat
    34321 aactgctact taaagataac ccacgatagc aaactctaat ttcttctcta gctggattct
    34381 gtaccattta gaaacagcaa tgcctgtgaa tcactgcaaa gtattctgct atgtgggagg
    34441 ataaatacct ctctctattc aagatggagc acttcctcta caaaagagcc attctggact
    34501 agcctgcagc tttcttcctt cctgctaatt gagtagagct gaacaggaag cttttttccc
    34561 aatgtctcat tgcattctta tgtgtgggag attagccaca accaaatgtg taactctaca
    34621 atggcctgga aaatgaggca attttcatcc agctctgctg tgccttacta tgagtaccac
    34681 actgtctttg cttcatgaaa atgaagatat ggagaactgc catccatgtg atttcatggc
    34741 ttctcaccat gtacattcat ggagcttgag aataatttcc atatgaacat cattgcatgt
    34801 aacaagacct tcttatagtt cattgtaaac aattccttct ctccttacaa cacaacattt
    34861 cagacacagt agattttaat ttgcaataat tttcttcttt tatgaagtag gtagtagact
    34921 ggctatctta tctacctaca aatacctaca aatgcaacac tgtattggtt ggtttccatt
    34981 tgcactgaaa tttgtttggt tggtttccat ttacacttcc acagtaaatg tgcaacaact
    35041 ttaagcattg gtttcaaagc agaactatat tttagatttt tttcatcagg tttgaatggt
    35101 ttctaaatgt tgaggtgtgg tcatcatagg ctgatgacag aattccctca tgccagggaa
    35161 tgcactctga ggcctacaga catccttggg ccagaaacca tcagaaatga gctctggaaa
    35221 tacactgaag ccatttgtac ctccagctga tctacttcta acagttttaa ctgcttcctt
    35281 aagggaaaat tttctggatg agacagtgct ttagacagtg attttggctt catgcttcag
    35341 cctttccagt aggggatcac ccagtgttct ctattactca cccctctgtg cctcgcacca
    35401 ggcaccaaaa aggactttga tggtataacc ccaaatggca cctaagcacc atgcacccaa
    35461 ctcactccta taaaaattta ctcctcagct ccagtaggca ggcggtgaag gagagtcttc
    35521 tgctccattc cttctacgtt ccatccaaag cccccagctg ctttactggc attctggttt
    35581 tcacatatat tacatattgc agccctaaat gtttttgtgt ttctagtgag aactctaggt
    35641 ttttagagga gcataaaaat aagaaatggg gacttcaagt gacacttaag tgaaaagtct
    35701 cactatgcca aattattgaa gaaatgctcc tgaaatcatc ctataagaac cttagtttca
    35761 gagttatgga agacctgtgg ctgcctcctt cagcaggagg tgcagatgct cagaaccatt
    35821 gaaaatcagg acaccagttt ctacttcaag cttgtgcctt cacagcctct gtgactttac
    35881 aatagccaga tggggaacat gaaagtgcat tatcatgtag agaattctgt gtgtaaaaaa
    35941 attaacccct tggagccatg tgacacatga gcttctgcac aagagaaaaa tgcatttggc
    36001 accacagtct cccaccagga aatccctacc atctgtacca aaaatttatg aagtcacaag
    36061 tcattctcta tgattaaaac cggcatttca aacataggtg cagcaatttt atattccaga
    36121 acaatacttt aacaataaaa attttaattt aaaagttgcc gtgttcttgc agctaaacaa
    36181 atcacctcaa gctcagttca agttagtgga tacctctgga ggtttatgtg ttttcagttt
    36241 gagaccatat agagttttgg ccgggggcta tgcaaagggt tgatgattaa ttatttacca
    36301 taaatagtaa ttaatgcagt cctgctacta gttttgatta ttctgatctc tgtaccagtt
    36361 aaaacttttc cagacacgtt taacttctta catctgctga aaagtaagag ccaaatagat
    36421 gacaggatag cagaatattt ttaagtttct tagaaacaca aagacggtgt taccatggaa
    36481 tttctgcatt atctgcacag accattacat atgcaatgag tataatatta gtgaaacata
    36541 gagtaaatct aattttgcaa taaatatctt tatggataca tatgctttgg tttgatacta
    36601 gaatttccaa ttattttaag ctacattcaa aaaataatct cgattccatt tcctacctat
    36661 atattgtatg gattgtgatg tattttaact atgatattcc tcctcatttt gttcacttct
    36721 caccctgaga atttgacatt ttcttagctg tggtttaatg gaagatgctg tttcctttca
    36781 gatagtgggg tggtttaggt tttttcttct cctgtgttga tttttatttc tatcaataga
    36841 acttttgagc atattgattg tgagttctga tttagaattc tgtattattg ctgtgatttt
    36901 gggtgaaatt tacaggtatg tgagtatgct tgactgaaga ggaaaatcaa gaccctaaaa
    36961 tataaaactt atgtgtacac catgtgagat ttcttgtttc ttttcagatt gatttttaca
    37021 aggaaaccaa atgcctaaat ctcaggtctt cttgtgtcta aattgcaaat ccagttcagc
    37081 aaaatgcctg tgtatctgtt ctgcaaatta tttaaacacg tttccaaaag tatgtgagga
    37141 cttgaaaaat ttgactcaat gaagtactga gatccctaag gatgcctgac aattctgaga
    37201 agaaatctgc ttagagctct cacatcccca tcttaaattt tctcagctct ctggatttgg
    37261 atctttttgt gcacttgtac ttctataccc tggcagttct ggacagcttg gagcatagtc
    37321 aatttattgt ttttaattcc ataattacat tgggcttgct tttagactct aagacttttc
    37381 tatgcatcaa gacttttctc tgtctctctt gactttctaa tagtatcaga gggattttga
    37441 ttattttcag gcatattttc tcccatttcc tgagtatcat aactaatttg caggttcttc
    37501 tgtttacctc tacagcattt tagtcagtgg aatgattaat gtattctcaa agtacaatta
    37561 tcataaatca agaatttccc agttctgttt cttgctcttg gtgttagcta attttttccc
    37621 cctgaactga taactgaatt attgtcccct aagatatcta tttaaaatat tccagactaa
    37681 tgcattgaat gattcttgca aatgatcact tcaaccagtc cttctccttg gtgttttaaa
    37741 attggtgtat atgtcagtca gatagaatac ggatgctcat caggcttcaa cctttgtatg
    37801 ttacatgtgt tcatggaaaa aatactttat tgccttctcc aagagtagct ggttatctct
    37861 gcatttttat cttgaatcct gctgaagttt gcttactaaa aattgagtag gaaaaaaaag
    37921 aagttgaaat ttaaaaaaaa gaaatgtaaa caacataatc tgtcaattag tgacccccag
    37981 gcctgttacc cagagttggc accaggtgct ggtgaattaa acccaacagg tgttcaaatg
    38041 agccaacaca gataattaac ttaaatggcc ccattttctt aaaaactgtc atgaaataaa
    38101 gcccctcttc tctttcacgg ggcatacaat tatctggcac tttgtaaggc ctagctcttt
    38161 taaaaaggcc taatctcagc ctctgatttt gtggatgcaa ttcactgcat gctgcacatt
    38221 taactacata attgttcatg caaaggaggt agttaaaatg tgtgtcatca gccatgccca
    38281 cagttgtcat aattgcagat gtaaatcagc ttgtgcagca aatgaggctg ttttgaacaa
    38341 tccaaaccca cctttctaat ggctgggagt gtttatgcct tggtcatttg ctacataagt
    38401 gactttgctt tctgtttcca acaaaagaaa tgctttctaa ataccagtcc tcatgtaaaa
    38461 gaatacaaat agtttgaaat gagaattgtc agtttaatga ggtggatgga agagccttag
    38521 aaaatgtctc atttgtgacc tctttcctct gcttgatcca ctgtgtgacc tcagaaaaat
    38581 aactattttt cctagttatt tttcctgcag tttactagtc tgtacagtct agataaacta
    38641 cctagtaact atatcttgtt aattaatatt agaaaaatat atcccagctg ttagtgaagt
    38701 gctcaaagag tggcagaaga ttaataaaat taatgccaaa tattatctct taaaaataag
    38761 taacaagaca gctctaattt tcagagttgt gtgtaaactt tgcatagagc atgtgcttgc
    38821 ctttctttcc aaactttcag atatgttatt gccaacttta ctgaatagcc aaggtaataa
    38881 aaccaaaatt attttagatc attcagtgtg atctagaagg acagatgtct gatcagttta
    38941 aaaataattg ctccttcaga atccatggat tgttacacta tccattatgg atgaggctca
    39001 ataaaatagg agtgttttct aggcatgttt atttgctcca taacctaaag aaacatggat
    39061 aggtacggaa agaggaagaa acagggatag tggaaaatct cggtcatcct ctgactcttt
    39121 gggttttctt tgtgttttta cagaaagagc taaaattcct ttcccaaaag cactgaaaag
    39181 aactgtttct cagaaacagt ccctgaggaa gtagagatgg ttatggctct tttaagtagg
    39241 aagtcatatc aaaatagaaa aaaggcctag aaagcaagaa attacttatg gggtgagatc
    39301 atctatgtca gtgctctctc tgacaatgat gacaggaaat cctgtttagg gagagtattc
    39361 aagcctggct atttcctccc atgtaacacc aagtctgtat atttcctttc atttagtacc
    39421 ccagtattca gaattatcct taaggttgtg agaagacaca ttccaacata atcctgttag
    39481 cattcatcat ggccctgttg tcaatgaata tctctggttc cttgttgaat atgctgatgc
    39541 catctgcctc tgcagctgcc catggctgta agatccagaa atgcactgtt taatgagtaa
    39601 ataaatattt ttgtcttttc tgtttcaaaa ttctctccca ctctgttcat cagatggccc
    39661 ttatttctag gagtacagga tgtggcaaaa aagctcccat tcagtactaa gtaaaatctc
    39721 agtcatatcc ctcctcagcc accttctcac caaagtggtg actccaagat tcctttcctg
    39781 gctggtgact ccaactgcca gttggatcat tctgaacatc aggaacacct gcttcggatt
    39841 acttttccct aagtgcactc ttttatttct tttccctctc ttgtttgaac cagtgttttc
    39901 attggaggtg tccaggacat taagaaactt gagtttctaa ttgtgtattt aggagtggga
    39961 ttttcacctt taaaaatatc agactgcttt ccttcttagc actgaatatt atttgagtta
    40021 gcaggagtgt tcagagaatg acactttgga aagtcaagaa attgtcattg tactgaggaa
    40081 aaagtctcat cttctcagca ggtataaatc attattatga ctattactta aatcactgat
    40141 tcttattaat taaagatctg caacaaggaa tattcagctg ttttgctagc tttgtcttgt
    40201 tctcagaaga gataaatcta atggcaaaaa gttaaacttc atcccatgga gaccactgat
    40261 cttgtcttgg ttgaattttg accacaaaag agaccagaga tcccaaagaa taattttttt
    40321 tttgtgagag atgaagatac aagtcttcat ctcttgtttt tataatatga agataccatt
    40381 ttctagtgtc tttgaatgtt gtgatgaagt aatatctgtc attttgatta agaaacctag
    40441 ttagtgaaga ttaaaatcaa gaaaaaggtc gtttacattt gttaaagcaa aaaaagtctt
    40501 gtctcaaaga ttggatttaa aatttaaaga gaagaagctt gtgtctgtgt actgtaggag
    40561 agatttaaag ttatctgtta taattctttt atttcttcat gatcttagtt ttgcatattt
    40621 tattatatat atattacagt agaattacat tagaatatta ttttgtaatt gttctctgtt
    40681 atgattcttc attcatgtct gtattcttcc cacctgttta gtgtataatg ttatagtctt
    40741 catttttttt taaattgcat tcccctaaag ttagatcagt atctcttgca taaagttcag
    40801 agcagaatca gtatttccaa ggaaagaagg gagaatctga catattcttg gtgtcttcca
    40861 cccagaaact gggaaataaa agcctcctga agtctgctgt ctcactcaca gtcagacaga
    40921 aatcatagga catccattga ctttgaacaa ctcaagagta aacaactatt acttctgcca
    40981 aaatgagcaa actatataaa gatggacaaa tatatcctga agtgttttgt ctctttactt
    41041 ctccctgaac cctttaatca gaaagcttta actttccttt agcactgaag gaaatcttac
    41101 agcagtgtga actcctaacc tgtaagagga cagccactga ttgtattttt gtcagagtac
    41161 aaattatgga attgtctaaa atatatgtaa tttatttgtt ctgcactaat agacaccatg
    41221 ccaggtaggc aattttcttt cacaaatcca tttttttgta ttttacttgc ttttactttc
    41281 tttacttttg ttacaaacat tgggagtggg ggacctctgt gtgatgaggc cagaatctgc
    41341 aataaggatt gctgataact gcatacttca cactcagaga atattctagg aaattgctta
    41401 taaatttgct tgaggcattt taacacaagt gcttcagtct atggaatttg ttactgctat
    41461 tttaggttgc tttcaattgc ttatttttga gcagaactta tattaaactg cacaaataag
    41521 agatgttctt taaagcacaa tagaattcta gggttcttgc tactgaaatt ctggtgtgtt
    41581 gattaaactc caaataaaac aggtgttaga gtaatggcct ttacaagtta attaatcttc
    41641 attttcaaag gatgagctac catttggctt aggtttgtta tacgtaagtg taaattacaa
    41701 tgtgatttac tgttctaaag aaaaagccac tctctaagga caggtcttgc cagtaaactg
    41761 ccattgtggc acatggtgtg agcaaattct gcacactttt ggttgaaaac atttccttaa
    41821 atatatgtac tatctgtttt attgcttatt caagagattg tgctgagaat atcagtttaa
    41881 ggaaatatca cctatctaaa taccttctaa tctccaaact aatattgaaa ttcctcttac
    41941 agtcattaca gccttgattt tatttacttg tgaagtagtt ctattacagg gccaaaatct
    42001 ttactgtaca tatgtgaaca cttagagaag ttttatttac agtaaactaa gaaagagctt
    42061 tttgacatca tat
//
