# Supplementary material for: The serine/threonine kinase 33 is present and expressed in palaeognath birds but has become a unitary pseudogene in neognaths about 100 million years ago
Source: BMC Genomics. 2015 Jul 22;16(1):543. doi: 10.1186/s12864-015-1769-9 (PMC4509753; doi:10.1186/s12864-015-1769-9)
Supplement: Additional file 3: — Contains the stk33 sequences from all birds examined in this study. [file 12864_2015_1769_MOESM3_ESM.zip › Aves stk33 sequences/Palaeognathae/Dromaius novaehollandiae (emu) stk33 mRNA.gbk]

LOCUS       Emu_stk33_transkript._Contig_29.10.14_selection      2560 bp    DNA     linear 
SOURCE      Dromaius novaehollandiae (emu)
  ORGANISM  Dromaius novaehollandiae
            Eukaryota; Metazoa; Chordata; Craniata; Vertebrata; Euteleostomi;
            Archelosauria; Archosauria; Dinosauria; Saurischia; Theropoda;
            Coelurosauria; Aves; Palaeognathae; Casuariiformes; Dromaiidae;
            Dromaius.
COMMENT     This record uses data from SRA entries SRP019802, SRP001362 and SRP001362.
            Illumina and 454 reads were assembled for the generation of this sequence. 

            ##Assembly-Data-START##
            Assembly Method       :: CLC Genomics Workbench v. 6.9.1
            Sequencing Technology :: Illumina; 454
            ##Assembly-Data-END##
FEATURES             Location/Qualifiers
     5'_UTR          join(1..46,47..249)
                     /label="Sc_pot. 5'UTR"
     mRNA            join(1..46,47..468,469..585,586..699,700..804,805..943,944..1032,1033..1111,1112..1187,1188..1300,1301..1398,1399..1632,1633..1716,1717..2560)
                     /label="stk33 mRNA"
     ORF             join(250..468,469..585,586..699,700..804,805..943,944..1032,1033..1111,1112..1187,1188..1300,1301..1398,1399..1632,1633..1716,1717..1884)
                     /note="Length: 1635"
                     /note="Found at strand: positive"
                     /note="Start codon: ATG"
                     /label=Emu_stk33_ORF
     3'_UTR          1885..2560
                     /label="Emu_pot. 3'UTR"
ORIGIN
        1 TGCCATAAAG CACAGGTGTC AATTTTGATA TTAAAAGTAT TCTTAGATCG GCTGTTCAAA
       61 CTGGTATGCT GTGTTACCCA AATCTGTTTC CTCATCAGAG CGGCAGACAG TTGTAGTTAG
      121 GATTCAAGGC TTTTTCTTCT ACCAGCACCA CCGCTTAGGT TTTATTTTGT TTCCTCAAGC
      181 ACTGGACACA TTCCTGCCAA TCTCTGGGTT ATTATTTAAT TTGGACGGAG CATATATAAG
      241 ACTGAACAGA TGGCTGAAAG CAGTCAAGGG AAGACCGTAA CATGTTCCTT GTGCTTTGCC
      301 TCATTTCAAC CAAGCAATGT CATGGGTGTT TGCCCCCATT GCAACCAAAA TCCCGTGTGT
      361 TCTGGGGGTG TGTTACCAGA GACGTCTGAG CAAGCAGCCA GTGACAGCAC AGCCCCCCTG
      421 GATGCCTCAT TGCCTCCCCT GTTGAAAGAA TCAGTTTCTA TGGAGGAGAT GCCAAAATTG
      481 GAGCTAAGAG AACCTTACAG AAAAATATTC ACACAAGCAA CTTGCAGCCA TAGTGCAGAA
      541 GTCAGAATTC CTCATACACG AATAAGTGAT GGAGCTGCTA TTCAGGAAAT CTATTCCTTT
      601 GGAAGGAAAC TAGGACAAGG CAGCTTTGGG GTGGTAATTG AAGTGAAACA CAAAGACACT
      661 GGCAAAAAAT GGGCCATTAA AAAAGTGAAC AGAAAAAAGG CTGGAAGCTC TGCTATGAAA
      721 TTACTTGAAC GAGAGGTGAG CATCTTAAAG AGAGTGAACC ATGACCATAT AATACACTTA
      781 GAAGAGGTGT TTGAGACCCC AAAGCGGATG TATCTTGTAA TGGAGCTGTG TGAGGATGGA
      841 GAACTTAAAA AAATTCTTTA TAGTAAAGGA CACTTTACAG AAAATGAGAC AAGGCACATC
      901 ATTCAGAGTC TTGCTTCAGC AATAGCATAT CTTCATAAAA AAGATATTGT TCACAGAGAT
      961 CTAAAACTGG AAAACATTTT AGTTAAAAGC AGTGACGTCG ATGAAGCAAA TGAAATGAAA
     1021 TTAAACATAA AGGTGACTGA CTTTGGGTTA GCTGTGCAAA AGGCTGGTGG TAGTGTGTTT
     1081 CAGTCTGTTT GTGGGACTCC TATATACATG GCCCCTGAAG TTATCAGTGC CCATGACTAC
     1141 AGCCAACAGT GTGACATTTG GAGCATAGGT GTCATTATGT ACATGCTACT GTGTGGCGAG
     1201 CCTCCTTTTG TAGCAAGCTT AGAAGAAAAG CTTTTTGAAC TAATAAGAAA GGGAGACCTG
     1261 TCCTTTAAAA ATACAGTTTG GGAAACAGTT AGTGAGGCTG CAAAACAAGT ATTGAGACTA
     1321 CTACTGAGAG TAGATCCTGC TCACCGAATC ACAGCTAACG AATTACTTGA TAACCAGTGG
     1381 ATAACAGGTG ACACACATGC TGTCCAGAGA CCATGTAACG TCTTGGAGTT GATGAAGGAA
     1441 TGGAATAATA ATCTGGACAT TGGCGAAGTA TGCAGTGTAG AAGAAGAATC AAATAACCCA
     1501 GCTACTGCAT GCCAACAGAA TGAAATCAGT GAAGCACAAG AAAGCCCTAC CAGGAACAAT
     1561 GGTAACATAA AACTCGGTGC AGAAGCTGAC ACACAGAATG GGGTCAATAA ATCCTCCACA
     1621 GCAGTGAAAC AGATCAGCAA GAAAAAAAGT AGCGTACCTG TTTTACCAAA TGGAACGCTT
     1681 AGAAAGAAGA CTATGACCCT CAAGACTTCC AGTGCTTCCC CTGCGGGTAG ATCAACATCT
     1741 CCAGTATCAA TTTCAAAGTG GAATCTGGAG TGCCAAGAGA AGAGGGGAGA ATTGGACAAG
     1801 TCCATAGGGC CTTCAACCCA GGGACTGGGA AATAAAAACG TACAGAAGCC TGCTGTCGCA
     1861 CTCAGAACCA AAAAGAAATC ATAGGATATC CATCAGCTCT GAACGACTTC AGAGTAAACA
     1921 ACTATTACTT GTGCCAAAAT GAGCAGAATT TATAGGGACG GACAACTATA TCCTGAACTG
     1981 TTTGTCTTTT TACTTTCCTG GACCCTTTAA TCAGAAAGCT TTAGCTTTCC TTTAACACTG
     2041 AAGAAAATCT AACAGCAGTG TGAACTCCTA ACCTGTAAGA GGACATCCAC TGATAGTATT
     2101 TTTGTCAGAG TGCAAATTAT AGAATTGTCT AAAAATGTAT GTAATTTATT TGTTCTCTAC
     2161 TAACAGGCAC CATGCCAGGT AGGCAGTTTG CTTTCACAAA TCCATTTTCC TGTGTTTTAC
     2221 TTGCATTTAC TTTCTTTAGT TTTGTCACAA ACATTTAAGG GGAAAAATGA GGCCAGAATC
     2281 TGTAATAGGG ATTCCTGATA ACTGTGTGCT TTACACTATG AGAATATTCT AGGAAATTGC
     2341 TTATAAATTT GCTCTAGGCA TTACGGAACA AGTGCTTCAG TCTGGAATTT GTTCCTGCTA
     2401 TTTTAGGTTG CTGTCAATTG CTTATTTTTA AGCAGAACTT ATTTTAAGCT TGACAAATGG
     2461 GAGATGTATT TTTAAGTGCA ATGGAATTGC TATGGTTCTC GCTACTGAAT TTCTGGTGTG
     2521 TTGATTAAGT TCTTTAAATA AAACAGGTGT TAGAATAATG
//
