# Supplementary material for: The serine/threonine kinase 33 is present and expressed in palaeognath birds but has become a unitary pseudogene in neognaths about 100 million years ago
Source: BMC Genomics. 2015 Jul 22;16(1):543. doi: 10.1186/s12864-015-1769-9 (PMC4509753; doi:10.1186/s12864-015-1769-9)
Supplement: Additional file 3: — Contains the stk33 sequences from all birds examined in this study. [file 12864_2015_1769_MOESM3_ESM.zip › Aves stk33 sequences/Palaeognathae/Struthio camelus (African ostrich) stk33 gene.gbk]

LOCUS       Sca_stk33_gene               62778 bp    DNA     linear   
DEFINITION  Struthio camelus serine/threonine kinase 33 (stk33) Gene.
ACCESSION   KP072780
SOURCE      Struthio camelus (African ostrich)
  ORGANISM  Struthio camelus
            Eukaryota; Metazoa; Chordata; Craniata; Vertebrata; Euteleostomi;
            Testudines + Archosauria group; Archosauria; Dinosauria;
            Saurischia; Theropoda; Coelurosauria; Aves; Palaeognathae;
            Struthioniformes; Struthionidae; Struthio.
COMMENT     transcriptomic data was assembled using Illumina data and genomic 
            strecthes were sequnced using Sanger sequencing.
            
            ##Assembly-Data-START##
            Assembly Method       :: CLC Genomics Workbench v. 6.9.1
            Sequencing Technology :: Illumina; Sanger dideoxy sequencing
            ##Assembly-Data-END##
FEATURES             Location/Qualifiers
     source          1..62778
                     /organism="Struthio camelus"
                     /mol_type="genomic DNA"
                     /db_xref="taxon:8801"
     GC_signal       280..285
                     /note="GC-Box"
     GC_signal       292..297
                     /note="GC-Box"
     gene            337..62778
                     /gene="stk33"
                     /note="serine/threonine kinase 33; transcriptomic
                     sequences generated by Illumina sequencing and verified by
                     PCR & Sanger sequencing; genomic sequences generated by
                     PCR & Sanger sequencing"
     mRNA            join(337..718,26049..26472,29538..29654,31480..31593,
                     32912..33016,34203..34341,35446..35534,38507..38585,
                     44698..44773,49604..49716,49994..50079,57266..57511,
                     60383..60466,61467..62778)
                     /gene="stk33"
                     /product="serine/threonine kinase 33"
     mRNA            join(337..718,26049..26472,29538..29654,31480..31593,
                     32912..33016,34203..34341,35446..35534,38507..38585,
                     44698..44773,49604..49716,49994..50079,57266..57511,
                     61467..62778)
                     /gene="stk33"
                     /product="serine/threonine kinase 33, transcript variant 2"
     mRNA            join(337..718,26049..26472,29538..29654,31480..31593,
                     34203..34341,35446..35534,38507..38585,
                     44698..44773,49604..49716,49994..50079,57266..57511,
                     60383..60466,61467..62778)
                     /gene="stk33"
                     /product="serine/threonine kinase 33,transcript variant 1"
     5'UTR           join(337..718,26049..26253)
                     /gene="stk33"
     5'UTR           join(492..718,26049..26253)
                     /gene="stk33"
                     /note="alternative transcription start site"
     CDS             join(26254..26472,29538..29654,31480..31593,32912..33016,
                     34203..34341,35446..35534,38507..38585,44698..44773,
                     49604..49716,49994..50079,57266..57511,60383..60466,
                     61467..61634)
                     /gene="stk33"
                     /codon_start=1
                     /product="serine/threonine kinase 33"
                     /translation="MAENSQGKTVTCSLCLASFQPSNVVGFCPHCNQGPVCFGGVLSE
                     TSDQAASDSTAALDALLPPLLKDSVSMEEMPKLELREPYRKIFTQSTRSRSAEVKIPH
                     TRISDGAAIQEIYSFGRKLGQGSFGVVIEVKHKDTGKKWAIKKVNRKKAGSSAMKLLE
                     REVSILKRVNHDHIIHLEEVFETPKRVYLVMELCEDGELKKILHSKGHFTENETRHII
                     QSLASAIAYLHKKDIVHRDLKLENILVKSSDIDEANEMKLNIKVTDFGLAVQKAGGSV
                     FQSICGTPIYMAPEVISAHDYSQQCDIWSIGVIMYMLLCGEPPFTASLEEKLFELIRK
                     GDLYFKNTVWDTVSEAAKQVLRLLLRVDPAHRITANELLDNQWITGETHAVQRPCNVL
                     ELMKEWNNTLDIGEVCSVEEESNNLASTCQQDEVSEAQESPTSNNGNVKCGAETETEN
                     GGNKSSTSAKQISKKKSSIPVLPNGTLRKKNMTLKTASASPAGRSTSPVSVSKRNLEC
                     QEKKGELDKSIGPSTQGLGSKNIQKPAVTPGTKKKS"
     CDS             join(26254..26472,29538..29654,31480..31593,32912..33016,
                     34203..34341,35446..35534,38507..38585,44698..44773,
                     49604..49716,49994..50079,57266..57511,61467..61634)
                     /gene="stk33"
                     /note="alternatively spliced; Exon 13 missing"
                     /codon_start=1
                     /product="serine/threonine kinase 33, trancript variant 2"
                     /translation="MAENSQGKTVTCSLCLASFQPSNVVGFCPHCNQGPVCFGGVLSE
                     TSDQAASDSTAALDALLPPLLKDSVSMEEMPKLELREPYRKIFTQSTRSRSAEVKIPH
                     TRISDGAAIQEIYSFGRKLGQGSFGVVIEVKHKDTGKKWAIKKVNRKKAGSSAMKLLE
                     REVSILKRVNHDHIIHLEEVFETPKRVYLVMELCEDGELKKILHSKGHFTENETRHII
                     QSLASAIAYLHKKDIVHRDLKLENILVKSSDIDEANEMKLNIKVTDFGLAVQKAGGSV
                     FQSICGTPIYMAPEVISAHDYSQQCDIWSIGVIMYMLLCGEPPFTASLEEKLFELIRK
                     GDLYFKNTVWDTVSEAAKQVLRLLLRVDPAHRITANELLDNQWITGETHAVQRPCNVL
                     ELMKEWNNTLDIGEVCSVEEESNNLASTCQQDEVSEAQESPTSNNGNVKCGAETETEN
                     GGNKSSTSAKQSPAGRSTSPVSVSKRNLECQEKKGELDKSIGPSTQGLGSKNIQKPAV
                     TPGTKKKS"
     CDS             join(26254..26472,29538..29654,31480..31593,34203..34341,
                     35446..35534,38507..38585,44698..44773,49604..49716,
                     49994..50079,57266..57511,60383..60466,61467..61634)
                     /gene="stk33"
                     /note="alternatively spliced; Exon 5 missing"
                     /codon_start=1
                     /product="serine/threonine kinase 33, trancript variant 1"
                     /translation="MAENSQGKTVTCSLCLASFQPSNVVGFCPHCNQGPVCFGGVLSE
                     TSDQAASDSTAALDALLPPLLKDSVSMEEMPKLELREPYRKIFTQSTRSRSAEVKIPH
                     TRISDGAAIQEIYSFGRKLGQGSFGVVIEVKHKDTGKKWAIKKVNRKKRVYLVMELCE
                     DGELKKILHSKGHFTENETRHIIQSLASAIAYLHKKDIVHRDLKLENILVKSSDIDEA
                     NEMKLNIKVTDFGLAVQKAGGSVFQSICGTPIYMAPEVISAHDYSQQCDIWSIGVIMY
                     MLLCGEPPFTASLEEKLFELIRKGDLYFKNTVWDTVSEAAKQVLRLLLRVDPAHRITA
                     NELLDNQWITGETHAVQRPCNVLELMKEWNNTLDIGEVCSVEEESNNLASTCQQDEVS
                     EAQESPTSNNGNVKCGAETETENGGNKSSTSAKQISKKKSSIPVLPNGTLRKKNMTLK
                     TASASPAGRSTSPVSVSKRNLECQEKKGELDKSIGPSTQGLGSKNIQKPAVTPGTKKK
                     S"
     3'UTR           61635..62778
                     /gene="stk33"
     3'UTR           61635..62309
                     /gene="stk33"
                     /note="alternative polyadenylation site"
     polyA_signal    62287..62292
                     /gene="stk33"
     polyA_signal    62746..62751
                     /gene="stk33"
BASE COUNT    17979 a  11217 c  12530 g  21052 t
ORIGIN      
        1 gcaaagcgcc tgggcccggc ggccagccca gcccgggcgg agcggggcgg ccctgggcgc
       61 cccccgcccg cccgagccgc ccggaggcag acgccgaggg cagagcgcgg cgcctgtgcc
      121 gggcagcggc gggcggctcc gagcggggcg caggggccgc cgccgccgcc gcgctgtcca
      181 gccccgcggg gaggcggtgc ggctccgcgc gcccgcgacg tttgtccccg cgcggccgcg
      241 gtactgccgc gggccggggc cggcggggga gcgcggcgcg ggcggtgagt ggggcggcgg
      301 cgcgcggccc cgcggccgtt gcggggcgcc cccgccattt tctgcccgcg gcgaggggcg
      361 ggcggcgggg ctttccccgc ggagcggcgc cgcctctagc tgcggccgtt cccgccggcc
      421 ccccgcggcg gcggcggcgg cggctgagcc gccccaacgg ccgcctgtcg ccgctgcgac
      481 ttgctcgcgc tgcggggaag cggggcgggc cggggcgggc ggcgtgctcc ggccgcgccg
      541 ccttcgctgc tgcacggccg gcttgcccta aatggggaaa ccttccgctg gttttccccc
      601 ctcggtaact gaagaccctg ctcttctttc acgtttcaca gtgcgtctgt tttcactggt
      661 cgggacggaa tctgccgtaa agtacaggct tcgattttga tattaaaagt gctcttaggt
      721 aacgtatgtt agctttctgt gtttgcccgt actatgccgg tttatccaga gattactgga
      781 aaggtcgtct aagagttacg ttactgatac gaagtatatt ggtgatatta aatgccaatt
      841 tactaaaaca tgtcatagat acgtctttca gctttactgc tacttctttt tttgtctttc
      901 ccgaaagtat gtctcttgat tgtatcacat ataagcatcg cagtacagac attcacgttc
      961 tttggtcaaa gctacatcat agttgtttag accctgatcc tttaaagccc ttgcgttctc
     1021 tgcgtaggag tctggttctg ttttgcatta ctcatttaaa cgcagaagta acgctttaca
     1081 attggtttat tttgacattc tgaaaacggg gaatagtctg ttggtcgagg cagggcacat
     1141 gggctagctg gcgggatctc ggctccataa ccaaagctgt tctgtggtta agatgcagag
     1201 ctctctctga ccttattcat aagcaccaaa tccagttgaa aaaaaccagc taatttaaaa
     1261 caaacatttt gatttattta ataaggtcat gccaaatgca aatagtgaga aggcaggttt
     1321 gcagttgcgt tctgtagtgt tgaaaacgtg gcagaaacat tgctcctcaa aggtaaatac
     1381 tccttctgaa gtaccttgtt tgctagaaac atggaagctg aggagattcc tgtttgcagg
     1441 gtggtgattc taaacctctg cctgtcccct ctgaccccca agtcgccttt aatgtatttc
     1501 atattcagaa gggcttacaa aatgcttagg gtatttaaaa cattagatgg tttaaaaaga
     1561 actcagtaaa agtataatta ttagctgtgg atagaattac aataacaact ttttgactgc
     1621 tttccagcag gactcacaag ctcagacttg tctggtctat ttccacccaa gcctcttcac
     1681 agtcgtcttt tttgattcat ttgggaagct tgcttatctc tgcattgctc agtaaggggt
     1741 ataccatctg catattattg taatttagaa ggttcatcca tctactgttt tagatgagat
     1801 ttcctgcagg aatttgttaa attgtataaa ttctcatatc ccttttggaa tattgaacaa
     1861 aactcatttg atgactgtag ggttttagag cagaaggggc agtaaactaa tataattaat
     1921 cattgcgtca ttgctgcaga ataatagact aattcttttt ttaatttcca gttacttatc
     1981 attttaaatc tcacagggaa agcaacactg tatagaaagc aacaaggaac agccaattaa
     2041 aaaaaaaagt ttttttgttt catcatctta agtatttgca atgtgctgca gagctgggaa
     2101 tgctctggtt gtgatttaat agttacattt ttctgagtgg ttacctgcgg ttgcatgttt
     2161 cactctactg ttttgcatga aaaataatgt atttccccat atagacacac attttgtgta
     2221 ttgaaattac attttttaaa aaaatacaag tatacagaat agttggcttg agctaaaatg
     2281 agcacgaacc aagccatctt ttgagctaac aattttttct tttgtcagct gtgaaaaaag
     2341 tcgaaactcc tgcaattaca aaatttcagt tatactctga cactctgccc taattcaggc
     2401 cacttaaata tgtgtgtatt gcttataaga ctcaagtttt tatttcactg ctgaactcaa
     2461 ctggattggt gagtatattc tttacctact aatcatttta agtgtgtctg ctacctctca
     2521 ttgtttttgg tgcgagactg taggctaatg gttgccctta ggcatttaga tttagattca
     2581 tgtggtaaaa atgaccagta cctctaatat ctcccactgg gaatgaaatc tggatgcttt
     2641 tagaaggatt ccagccgctt ctgctagagg cgtggggagc ctctaggagt atcacaagaa
     2701 gaacagagaa ccaaaaggaa caaagtgctg agaaaaagta gttgagagat agctatggta
     2761 gcagcaggca caaaggatca gtgctaaggg ctgcctggca cctgtgaggg tgcggctgaa
     2821 tatgggatgg cagaaaggaa cggcagagtg ggaacgcaag agggaacagg cggtcgtcgg
     2881 tgggaataga gaaggcaagt attagcgtgt gtgagagaga ggactccatg agatgggtag
     2941 aactgaagga agagagagga ttactagtgt ctgacagggc tgaacagaag aagagcataa
     3001 attggtagtt cctgttcctg tctttatacg cagagttcag tgtcatttct agcagcaagc
     3061 tggaaagcgt taaaggctga gtttttaacc aaaaaactct tgctatgttg aggcccagta
     3121 atcctatctg aaaggttaga gaagaaaaca ctaaataaat cagccttttt ttccactgga
     3181 tttcttgcaa gtaaagctaa ttgaactgaa cctagaggaa atactggttt gaacgttgtt
     3241 ttttttttct tgaactataa ttcagtgtga actgttactt tgaagttttg ttaaactgga
     3301 acaactttag ttattgttga accgtaatta gaacctaagt gaataattaa aatgtttacc
     3361 tctgtactta aacatgatag ttttaatatc agtctcataa gtttgagctg agacactttt
     3421 tttttttttt aacttttatg atgggcagta ctgttttcca catcctccag ttcaatccta
     3481 cttctcattt ctcctgtcca gattccttcc agcccccttt gaactttgaa caggggggat
     3541 gagtgggaca atactggtag gcttttagcc cgtttcagta gcgttgctca gagctctctc
     3601 cttttgggac gtttctatta ctgcgtccat gctcgtgtca aacgtcctga aaggtacaga
     3661 ggaatgacgt aactgcctgt gagacactgt ggaaaatgtt tctctgtgct cagttgtgct
     3721 gctaagctag ccatcctctg tgcctgctga tcagagaagc actgctttga caagccactt
     3781 ggggggggga ggaaagagta acagggttgt gtgggttttc atctagaact ggcttcaggt
     3841 gtttaaaaca tttcaaagca agttctagga aattcttgta gaaagaaatt gccatgcaac
     3901 agtcagttca tgccatttat gttgttagta aacttaaatg ttgcacaagc aagctttttg
     3961 agtttgaatt tatttcgctc tgtttgtctg gagaacatgg tgtcaagtgc ccatttttta
     4021 ttttaagaat agccttaaag acttgattgc tgtttgatcc tcatgttgtg ctgaaggtag
     4081 ttcaaagtta tgaggagtga tgtatgctgt atcttaatga aatgcttgtc tgaaatggta
     4141 ctgatagcct gctgtgaaaa aatcaatttg ccatcagcaa actcagtact caatttagtt
     4201 cacccaagta tttcatgttc tatccctata gtaaaacaaa agggtcctga gaattaatta
     4261 cagtgttagc atctgctcat ggcagtcttg ctgatctact tagtagaaga agatagttaa
     4321 ggcgtgagag agatggagtg caaagttttt taccactgct atttcttatg caaatgtatt
     4381 ttaaataaca actctttttt ctgattcctg tggatattgt ttttttcttt ttgccagagt
     4441 acctggttga atagaaaacc agaaaatact gatggcttac aaataatttg tgttgaacca
     4501 cttcttcatg gtgcatattt ctgtcaccat tgttggctgc acagtggagc actgattatc
     4561 tgactgctga gtaacaccat ttcttccttt aaagtaaatt ccaagctttt tatgggtcaa
     4621 cagatgaatg agaagtttgt tgagattaca gattcctgag attcttgatg ttggatttta
     4681 tattaatgta attccagtct actgtggtag tacactggag tactccagta cactgtggag
     4741 caaccttgaa tgctggacag acaaactttt gagatgtaca caatctcctg tgacagtttc
     4801 atctttctta gctttagaag atgtgtgtta acacgccaat ctgaaatgag ggttttttgt
     4861 atgaaacgta gaccgagatg cagcacaagt ctacaagata ttggtaaatc taggacttta
     4921 gtattctgta attttgtatt ttgacacaca tttgttttaa accaatacag gattttaggt
     4981 aaatgagtag ctgctcactt gaaatagaaa taagatcagg tcctgtactt tctgactgta
     5041 cttgttgcca acagatcaga aggtctgaag tatctttcct ggaatgtctg agaaaaccta
     5101 atttcccata tccgatagag attaattatt cttcaattct ccatgatttc tcttgttggt
     5161 tttgaaatgc attcatccat gccattgaat gttggagggg atcattttag atctctggga
     5221 gagcgagtca aattcagttt tatcttgaat aactgtaatc ccattaaagg aaatggggtt
     5281 attccgtttg cattgaagag caattttagt tcacataact ttaataaaac ccctaagttt
     5341 gatgaaataa gagcaggttc attttcttga gtaatttgtt atttgaaagg aaaatgatga
     5401 ccagaaatag taggaattct aaatgctttt attatttata gattcacgtt ttctgacaag
     5461 ctgtaagaac aaatgggaaa atggcagatt gtgtttgcat gtctgaaggt ggaatatatc
     5521 ctttaagatt tcagaaaatt tacaggtggc ctgtattagt tgcttgtaca ttttgaatga
     5581 taggttctta gcaaagaaat aaaagccaaa ctttcaatta gatcatgctt tttcttcttg
     5641 aagacatttt actattttta tgacatagtt agttcatttc attctttttt tatatacaca
     5701 caatagtctc tttaatgttt tagctttttt attggatacg attcttattt ttatgtccat
     5761 tagtttgcca tataccaatt gcttttaact tattaacgca tccaaaaatt gttcaagtgc
     5821 ctggcgcccg tcaaatgcag taataattaa tactgtagtg aaaaggaaaa cacctaagtt
     5881 atatatttca ttaactaatg ttcttataaa acggtagtaa cacagtatgg acatttaatg
     5941 tccctgcctg cacatcttat ttcttctctc aactaaaatt tcaactgagt aaggattgaa
     6001 agagtgggtc tttgttccct cttggccaaa cagttgaaaa gcttttcagg gttgtagttt
     6061 gctttattag aacatcacgt gacgccagtg ttatagctct gtgcatatat cacaatttta
     6121 gaaagaacat gtggtttgat attcttccag agcaaacatg ttctctaaat aatgccgatt
     6181 ttgataaata ctttgaatga ttcctgagtg tgtctagaga aacctttgaa cataaaactt
     6241 taagtgaaac aaaagcacaa ctaagctctc agtaaccttg gtgataaaag gacagtctat
     6301 ctggacctca gaactgggct gcaaaccccc ttcctttcct gtgggtcgaa aatacactgc
     6361 cgttctgcaa acaaggaggc cttaaaactt acaaatcact ttttaaaaaa tgcactctct
     6421 ccccaaaccc gagagagact agaattcgct ggtcatgttg ggaagtatga ttagcagatt
     6481 actgaagcca ttacactttc cccacctcaa tttagacata tttaattagc aaatatcata
     6541 aatgcaaaat ttgtaatgga aaaaatcatt ttttcattta agcttcttaa ctgttgaaca
     6601 tatatggacc aatacctggc attagacaaa cttgtttggt ctattacgta tagaaaatac
     6661 ctttgtcctt cagaagacca catttcttat attactgctt tatgaaaaca gattcatatt
     6721 ttgaaatgtt ttagctatta ccttgctttt catcacagaa gtaggtgcca ttacgtgcat
     6781 gtaaatttag tatgttaaac tcaaaaaaag tagactgaaa atctttctgc ttccttatac
     6841 gcaactctgt cactcctttt ctctcactgt ttatcatttt acacctgctt agaaaagcca
     6901 tccttcgtag gaaaaaaagg ctcttaatat ttctttataa aaacaagatg gctttttatt
     6961 aaaattgttg gtgaggatgt ttgtgattcc tttagataag aagaaatact tagatgaatt
     7021 gaaaattagt ggtttttacg gttcctgact atcggtctaa gcaagatata tgttttatat
     7081 gttgtaacgg aataaaaaga gaaagaaaaa cgttagcaac atatgttatc gtgctagaat
     7141 gtttttagtg cttggtaata gttaccttga aagtagtcag gatacgcttt tgcataaact
     7201 gtaaagctgt ttgtttttat tttcttttcc tgtgttagac ttggcctagg agatgtgtaa
     7261 aatctggtga tcttaattcc ttatctttat gtgaaaaata actgccggaa agaaatactt
     7321 ttttgaatac ttcagcagac aagaaatgga aacttatatg taattccttg ttctctgctt
     7381 ccagtttcat aaagaaggaa atcaatttag tgaggtttat ttgaagtggg aaaagcattc
     7441 ttggtagtct catatttcat acagttgtga ggaaaaattg taagttttgt acacagctcg
     7501 cttcattttt ctagaggttg aaattatttt gttcataatt tgaaagtgtt actaaagttg
     7561 cccctcagat actgacagtg aggtgtttgt atccgtttct gaagctcgtc actgctttcc
     7621 ttgtgatact ttaatttttt aaaatcattg gttttagcaa tcacaataac taatctgttt
     7681 ttcttaccgt gggtacattt ttggccttca aagactctgc tctatgtact tgctttttta
     7741 tagattctta tattttctac tggacttact aaagttatta aatatggggt tagatatggc
     7801 ctttgacaga ttcagacgtg cctgtgtata gttgaactga tgtggttttg cacaatttta
     7861 tagttttatg aagaaatccc gtaaatagta tacatacatg tgagccatgg tttttgaaat
     7921 gcccaaacag acttaattct gcttttctgg taatagcagt gtgttttttc gtctttaaag
     7981 taggttttag actctattta tcatgctaaa ataattccac aaagaaatta cttcacgcgc
     8041 tgcttttctc gcggttgcag cgctggatgt acagcgagag gcggaagttt gcaggctccg
     8101 gggcgatgcg gtaaggggca gctgagccct tccatgatgt gctgaggaaa accaagttcc
     8161 ggctacgtga tgtacaggca cctgactcta cccctcctta ttctgaactg ggacctgcca
     8221 atacagtgcc agggaacgta aacacttttg gagtaaagta gctgactttg tagccatgag
     8281 cgtattcttg ctaaaggaga ggggtaattt tcactcacca ttgggtgttg aaaacagtgg
     8341 agaggaaaag gtgcttaatg ttaaattaaa gcatatctct agctaaaata atcgagaaag
     8401 taactggaga tactagcttt tgttgaatgg ctatgctgga agccaggttt tttgaaatct
     8461 tgtagtgatt tgctcccatg atccatgtat ttatccgtaa tgccattttt cacttttgct
     8521 ctcagttctc ttttcttgca gtgctttttt tgttaagctg aaagtgatgc ttggggtgaa
     8581 cttttaattt attcacatgt attgataaat attttgtaaa atttacactg gagaagcaat
     8641 gggctggatt tgagggactg ctgaaactgt ttgaatgata tgcaagacag agaaaggtat
     8701 atatacatgc atatattttt tttccaggca gtcaacagga aactttaaca agactttaga
     8761 actttgcaat agtatgcaga attaaaaaac acgctctggg aggtggtgat tgttgtatca
     8821 tcaggaaatg actgcaaaaa aaatagagta aaggagggtg aaatagcact tggggatccg
     8881 tgataatctg ctgataggca ctgaagcaat gcaggacatg cacttgttgc agtttttgat
     8941 ggtgtgtgat gattgttact gcatgcagta gcagagtgaa gaagctgtat tgaaatggta
     9001 agttttattt aatttaaggc attatctagt ttcagaaagt gtttttccaa tactgtgtca
     9061 gactttgcag agtttaaaaa agatttcata tcctttatgt tgctttcaat ttctgtataa
     9121 ctgaatttaa ttccttaatt aattttttaa gctatgtagc actgcacaag cagctttttt
     9181 gtctcttacg actgtttaaa cctccctgaa aaatactctg ttctattaat ttctttgcta
     9241 actatgttta agtttgtctc taagtcattc tttttagata agatcttccc actatttgat
     9301 cataatttga ttttctaatc tcaaaattat tttgatagct agaattattc ttgaagttgt
     9361 gtaaggagga gctgcagctg catttagtgt ataatttctt gtttgtttcc tggttggtat
     9421 tgcctatcag tgttgaaata tgatatgctt atttgaaata acttctactg tttagtcaac
     9481 aggtaggttt tgaaattatt aaatctaatg gatgagatgg catccctccc tcccgacact
     9541 cgtccacaca tgcacaatta ttgactgtta gctgtaattt gtagcacata aaatcttgtc
     9601 tttccttttt tgttattttt gagaataaaa tgacaatctg ctttggggat aatcaagaac
     9661 atatataaaa atatttttat aaaattttag ttttcgatgc catcccttgc acgtatgcat
     9721 catgggtctg tcttcattgg cagtctgcta caggacaggt cccgtgtcat gcagtgctgc
     9781 ttagtgaagt tgcacaaggg accagcgttc agtgcaacat acagtcgtaa atctaacctg
     9841 ccctggtttt tgaaaaatga actttcatca cgatacattg tcttagtata gttttatttc
     9901 tgagtatatt atatcacaca tgaatgtttt catttggaga agcagcatat ttagtgtatt
     9961 gcatttttca ttacagatgc taattagtaa tagctaacaa atgatgatgt tatacagtaa
    10021 tactcaaaag agtatccagg agctccagga tgaagtggaa ccagactggg atggggatgc
    10081 ctactcccag aagctctagt caaaatacca aatgcataaa gagatttgaa atctcttggc
    10141 atatagcgga gttaattcca ctgtgtttag cataatttat ttattgtaca gagtcttaca
    10201 tatgaaaaat gaaaagagta gaagtctacc agaacatggt aggaagggaa gttttattta
    10261 ataatttgtt gttgcaggag cacaaggtat tgatcatctc tctctccctt tgagacgtta
    10321 cagttgatat ttttggttga tttggttaat ttctgcaaca ggaactatgt cagttgtggg
    10381 atttgagaaa tactctctga tccgtagggt atattttggc atgtggatta gattgtaagc
    10441 aacctattat ggtttcctgc aattacctaa ttaaacttga tggttcagat agtccctttt
    10501 agttataagt tccaatgaag gggtcaggga aggtatttct ttatccatgc ttaatagcaa
    10561 aatattccat attttactga tagaagtaac tcctatttaa gttccgtctg aagtgttcca
    10621 gtagttcatt tttcagactg cattattgtc ctgactgact ccttactaag cctttttatt
    10681 cacctccgtg gcaaaagagt ttttcctgtg gcttttaagg ctcttcattg caatgtttcc
    10741 ttagaagaga gctagataca tcatgtggta ggccttgcct tgttttgtag tagttaaagg
    10801 ttttcaggtt caccttcagc tactttgggg gtttaactcg tgtacagtaa aaaaaagttt
    10861 tccatagagg ctgttctttc aaataacact cactttgttg accatggcta gacacattag
    10921 ggcagttaca cgcacacaca cacacacaca cacacacaca caaacaaaca aaatcgcctt
    10981 tctcctgttc tcattctaat ccaaatcata aatttgacag gtactttttt tttggataat
    11041 ttttcatcaa gtattaggtc ataaatgcag actatagtta ttgtttttga ggttacagtg
    11101 ctgctgctgc ttctttttct actccagtac ctgctgcaga aagaccgacc acatggaagt
    11161 tgtatactgc ttttcaataa aacaatatgt tttttcatct gcttccttct ccaaggctgg
    11221 aaagtcttga tttgaacttg tctaaattcc catgtgattt tagagtgcag gtgctagaaa
    11281 cgttacaggt tttcttgaag aataactcat gagatgattt atctgtctgc gtactgtagg
    11341 ccaagcgaga agtttagagg gaaggtagga aattttttta gaacaagttt ttaataaact
    11401 atcacaacaa acgcatatag ttattactga aggttatttc attgccgtga gccaatgctt
    11461 aggatgagta gatacatttt cttgcatacc ttctttcact tacacttgtt ttgaactaag
    11521 aaatcaattt catacacgct atacagcagt ctttgtgaaa tttccaaagt ggttgggtca
    11581 ttgctggaac atttgtaggg gtcttcagat tgaagaagtt tggaaccact gcattaaatt
    11641 taatggtagc tactctttaa gaagatatat agaaaatggt gcttgatggg caaaggaaag
    11701 taaccgtaag aattaacttg tactcttgac atttctattc agtaaataca atcttctaac
    11761 agtgcatata attcatattc tcctatttgt actcttaaat cctgctagat ttctagttgt
    11821 tatgactgtt tcaattgcac gtcgatggca gtataaaact gaatgacatt taatttagta
    11881 ccactgagtt ttcattttca aggaagatct aagtaaaatg catgaatgtg atatattatg
    11941 ctcaagaaga tcctgggagt gattttctgt agactgtttc ccccttcaaa gagctgatca
    12001 ctgaaatcat agttgctatt ctgaacttac ttgcataaag tagatagctt agctgtgttt
    12061 gtgtgcgcat aactatgtgt gttcctgtga actctctttt tatttaatat aaaagaaaaa
    12121 tcggtgcttt cccacatcaa gataaaaaaa gtgtggaatt caaggaatac atacgtttga
    12181 gtctggcaga agaccagaca caaaagaaca gtgataaatc aagacagcag ggttaacata
    12241 agttctagag agaaaggcat gtttgattgc ttatcttttt cctcttcata atataattac
    12301 tttatttatg gtttacattt aaacgtgact tgatgttatc caagaaatct tttatgttat
    12361 gtatgattaa tttttaatta gtgctacgtt tagtacattc tttgcaacca cagtataatc
    12421 tgtaattact catattttta taatttattt aaaatatata atgatataaa tatttaccaa
    12481 tgtaatgtat gtattaatat gtaccttcat actgcactga gtactttttg gcaagcacat
    12541 atttagctaa tggttgattt tattttttaa tgctaaattt tatataacct taaaaattta
    12601 gatctttgag ggtgagcgtt gaatgactta agtgctttca tcagtatcag agtagcttaa
    12661 cctataaatc tagccttata caagtttata gagttttcat ttttaaagct ttaatactga
    12721 gagtgctgag tattagtaca cagaatattg agatattttc tgtaatcatt taggaagcaa
    12781 tttatctttt atatttagta gatgagtgga attggaaaaa gattgaaatg gaaaccatga
    12841 cttgcaaatt ggttcatatc taaatggtaa aatcaataaa tgtttgattg taaaggaaga
    12901 aatattgcta acttctcgtg tctttataca gtgacctcca cttttcagct gaggttacag
    12961 tattttttgt aagtgatagg tcagtcctac tcaggttatt gaagaaggaa aaagtagaat
    13021 aaagatgcca ccttgtgggt gaaatgaatg atgcagtaga tatcattcag aataactcat
    13081 ttaccaaata gattgcatcg tgtacgtttg tgactggctg ctagaatttt agatggcgtt
    13141 tatcttaaac gtttacagtt actttttggc ttcacattct gtacttttgt agaaagtatc
    13201 taagtaactg ccgttgggcc attctggtct tgaatgttaa atgactacta aaaatcacaa
    13261 aaagtaattt catttgtgtg cctaatcacc acataatttt ggcatcaaag tcaacatatt
    13321 attcttaaag tattgaaagg caattttaat gcagtccctc ctaacctgaa gaggtaacca
    13381 aaattcatgg tgattgtata ttattccttt tccgaagtca aaatggtgat gcagtcaggt
    13441 ttctgtcctg gagttctttt cattacctac ctggattaag gcacaacgtg tgttaactcg
    13501 tgtgtcttag ctgcactttg tggatttctt acagccaccc aggttctaca gacctcagtg
    13561 tgatggtttc tactcacctt tttcttggga ggtttatgcc ttgtgttcag agttttgagg
    13621 cctttattat ttcagttttt tttctttcat tcagtagtca tgatctttct cagccccttg
    13681 aatatgtggg gcacagaagt gagagaaata atagcaatac ttaaaaagta tggaccagca
    13741 gaatgttgct gagtcagctc attagagctc ccagctgaag gcaggaatgc ttccgatgtg
    13801 tatggacttg agagcacgtt ttgtaacctt ttttgttttt tgttgttaat tgcaacaagg
    13861 tgactgcagc aaatctgggg tagtagttgc tgaaaactag aagtctgctg atgtcttctt
    13921 tgtttcctaa atgccacagg tattttgtag aaatctctgc acacagaccc tctttctgtg
    13981 gcccaactgt agacaaatga acggtgtgcc tttttaagtg acagcgatgt ttcttctaaa
    14041 tggagtgtta cacttgtcct gggatactct gcacgctctt tcctgcgtta ctgtgctttg
    14101 ttgctgactt ttagatgagg ggctaaactg atatttccct gctattctca ctgtgagaga
    14161 tcgtggaagt ttcgtacaag cagtgatgca aagcttggtg tccttgccag gttccagatg
    14221 ggtaccagca attccccaag cagtttcagg tagaaatcag atttctgttc ctatcatatt
    14281 gtgtaacgtt tgtgttctgt ttatacagtt ggcacagaat gacagagctc tatgaagtac
    14341 tttggatgaa agactccata caacatctga gttactctta ctctggccaa cttatctgaa
    14401 tttacgtgtc cactttgttg tttcgagggg tcttggagat gaatttattt gggtattttg
    14461 ctttgaaaaa gacatgtttt ccattcagtg caggtttatt gcatgataag ttcataataa
    14521 actcttcagg ttcagttaag cttgttgtgg catcttgaat cattgatgtt acactggcat
    14581 ggggaagact tccaggtgtc agttagagtt ttttagaaac tcttgtgttt gcatgctgta
    14641 cgagatcctt ttttcatagg ccacattggg tagctcagag ttgtttgggt ggcagaaaca
    14701 gttttaagtg gtgttgccat gcagcttctg gattttgttg ctgattgagg gggtatgcat
    14761 gcgaaggggc atctgaatta tccagatctc agatgtgcaa agtaagcaag ctaatgcagg
    14821 ttgggaagac tgagatcagg ttgtcctaga agccatctgc aagtcaaaat ccagctggcc
    14881 atgaagtcct ctacccagtg tgatccctgg ttctcatccg cctagggaat agggctgcac
    14941 ctccccctta ccttggctca ttgtgttacg tgtcttgtag tcctcagcaa ggctgttaac
    15001 tcttagatgt tcaaattttc ttttgatggt gacatttatt ctattttttt gaagacagaa
    15061 ggtggtctgt tacgaggcaa aggtttatat ttgcaaatag taaagtttaa ctacgtgtgt
    15121 agctgagtat ttgcatttac ataccactag accagttact taccttgcca tgaccaggtc
    15181 tgagctggag agcagagggc tgctgcagag ttcctggctc gccccacgta gcccacggcc
    15241 ctgcctcccc cgaagcattg actgccgtgg aaacctgtat gtgtgtgcta ggaaagagcc
    15301 acagcatact ccagtccagt tcttgatctg aattattgga gaatcagggc attttcgtgc
    15361 acaggagaga gtgcttaccc ctcagtttgg acacagactc tatggcttca gtagtataac
    15421 tgctaaatgc atttttatgg tagtggctgg tttctgtggt tttctgttgc ccaaatttca
    15481 gacaagagag caatccagaa atctgtgttg cgattctttt caacctagtc agtggaaagt
    15541 gaaatatata aagtactcta catttccact ggaccgtaca gtaatacact tgtgccaaac
    15601 agataacacg tccctagctt gatgtgttta tagtctcagt gcacaaagga gaaaaaagtt
    15661 ctacgtgaac atggcacgtg gcaaagaggg gtcttgtgac tgcagttcta atatttcatg
    15721 gagtaggcta gccagacatt tccttgagag aggctgtaat gttttgatgt tttttgtctt
    15781 acgatcttaa atgaggtctt tcagtcgcat ttcttcatgc cgtatgggca cccaaagggg
    15841 agaagcctgc tgtctcgcac agcactgttc cacctttgtc ttgcatctgt atctgcacgg
    15901 atgtcttcct gctgccgtgc ctctgctttt cacgtcagga gtgtgcaatt atcaggtcag
    15961 tcttctaagt cagggacccg tggatgggtg acattcacag tataagctta ctgttttcta
    16021 ttaactagtc agtgaacagt tccattgcac cctgccatgt tcttactcta ttactaacgg
    16081 ttacgcatta gccagacagg ccctcagtga atctgaagaa cctggagtga gctggcattt
    16141 gatactgatt tttcatttcc tcatagttaa tcaaatattt tgactggcta catgtttgaa
    16201 tatttcttct gagggttgtt taggccagtc ttgtcccccc cctccccccc ttctttcaaa
    16261 ggttagtttt aacacagttt ttttttttct ttcaccttag tgattctacg cctaagactg
    16321 cactatgttt aaaatgtatt atgtgtacat ttgtagctgt tgaccacaat cttggactct
    16381 agactgctaa gctgtgggag cctctcaagg aaaggttaaa aaaactccaa gctcagtaaa
    16441 gaagggggaa aaaaaaggcg gtttgaacct gctttcttta gtcagagctt aaaataaaaa
    16501 tgcagtactc agactttctg tttattcaaa gtacctacaa acaacaacgt ttctttggct
    16561 taggattcag ttcttactga ttagtctgta gctttcagga aaatcattac tgtaacctat
    16621 acaaatactt tcctctttct tttccaccac taactttagt tcaggttaag caaagacgaa
    16681 ttttgtctgc ttcctttctt agggacaagc ctgactgaaa tagtgcgggt gggagttctg
    16741 ctgggcagtc ataggtggca attactttct ccatgcctag catctaagat atttatgaag
    16801 gactggtttt acctctaggc aagtgatgga attaggcatt tcctattcca tagatggaaa
    16861 ggtagcggca ttccttgttc ccagctgcag ctcagaactg tcctgcctag tcgaatacca
    16921 tcgcagtgcc cccaccacag gaagacgacg gctgagcggc tgctgcgtgc tccccggcag
    16981 cgcaggctct tctcgcgggc gatgcgtggg gctgagactg ccaggcctgc tcctctcggg
    17041 cctctgcttg ggtggagtgg cttcttggct gatgttgacc ataaaaggtc ataggtttaa
    17101 aaaacttcgt tgcagcatgc ttaaaaaaaa cttcctaggc tgaacatgtt cttagcctag
    17161 tctccattat gtttccagtt agctggtttg tgtacagtta ggaagtaaac tgtgacgcta
    17221 gaatcatcca gaaacccagg taactctgct ggtagtaact ttcacgtaca gcttttgtgt
    17281 atatggttgt gcacgtgctc taggcatgcc aagttctttg gcttgtaatc ccctagcctg
    17341 ttattactgt tctgttaatg tatatttaaa tgttaatgta gtgcaagaaa atagcgttta
    17401 ttggttcaga atattttact gcagggatct gagatcctgt aagagtgtgt ttgttacgaa
    17461 agatgcatct ttagtatggc agcttagtat cctgaaatta atactgcttt gcaccccatt
    17521 cagaagttac aggatacgtg aaacatactc tgaaaattca ttcaaacctt taatacttat
    17581 tatgttcagg agagacagat ttaagagtac tgagatttct agttgaagta cttcaagcag
    17641 aaatctatac tccattaagt tttgtaacat tatgtgacct taattttcca ggtattttgc
    17701 ccttgaaatt gaagatagta ttttaatact gtttaggtct tctgacgagc cttgtaattt
    17761 gataggcctg agttgtgaaa cgtttgagca aagtgaaaga taaaagagta atttaggatt
    17821 ttgtattttt tatatatagc aacatcaaat aatgtattga aataactaac agaagatttt
    17881 tttggtacat ttatcagcaa agttataaaa gtgaaaataa aagagtaatt taggattttg
    17941 tattttttgc atatagcagc atcaaatcat gtattgaaaa agctaacaaa agattttttg
    18001 ggtgtattta tcagcaaagt tatgtgtacg tttactcagc gttatttctg gtattccttt
    18061 gcatttgatt actttaggca aagcaattcc cagtgctttg aacgcaggga tttgactctt
    18121 aaattgtggt ctacctcaaa tgaaattctt cctgggcaac agctatgatg cgttatctta
    18181 gcagataaag tagaattata gagctttatt gacttgttga ggaaagatct gaagaattgt
    18241 ttaaagacgt tttatagaag agcaataggt aagaaactgt tgtgttttta ttaataaaag
    18301 cagtacaatc tttcagtaat attaaataca atgaaactga aattaccagc tgctaatgtt
    18361 gtgcccagat ccttaatatg ttagaactgg acataataaa ttatagtaat agtttgtgga
    18421 aacttgtgaa agaatatagc acttatgcta gatgtgcaaa tatatatatt tatatgtata
    18481 tttgtacatt ttgtaagtgt atatcttgat ggtcgcccta ggcattatta ttttttctgt
    18541 ctaaatatca tgttttattc atatacacca aaagtgtcaa ttactaggtt ttctggaact
    18601 gtctacaaca ctgactggta ctgcatactg taacaactta acatgtattg ccttattttc
    18661 attattttgc tgataaaatc tcatttaatt gaatgtcctt tctgcagact tgtgtgctga
    18721 taaataccta gcaaattgta tgtctgttgc agtgtcagac agaattgctt gagatttgtg
    18781 cattaatact gaagcatttt tcagtcacag cttcaggtta ggtactgtag ttactgagta
    18841 caagaaagaa tttgaaacac aactcagcag gcatataatt aattaaattt tacttgtctt
    18901 aactgttgtt gttgttgttg ttcttggctg tcaaacaatg agatttttcc atgtattcca
    18961 ttagttgttt cccagtccct tgggcctatc tgtatattta atatacttct ctaattgttt
    19021 gaaacacatt ggtagaggct actgaatttt gtcttactgg ctgctgcagt tttggtggag
    19081 tcagaatcaa tttcctttgt tgataagact ttatgtgctg attttttaag catcccaggc
    19141 tgccttggca ctcaccaagt gtgaacattc acccttcgtt cctgccaaac ttggaggaga
    19201 gcaactgtga gtgcagaaag gcggccacaa atctcggatc aggagctgtg aaaaattaag
    19261 tccctttttg tctgcacttc tgggctctat tttgccaaaa actaccagtt tggcctctgc
    19321 tttgctaaat tttactaact gataagtgca aataatctaa aaaagattgt tccaaataat
    19381 aaagattgtg tattcactat ttttttttct tttttcccaa ctagaaagct gtgaagtttt
    19441 gtgtctagtc agaataatta actgagcatc ttagcatgct gaaatgcaga gagcaaggct
    19501 tcagggggat tgcagaaagg aaattgcagt caaaatgcaa aaagattaga aacataaatt
    19561 ttcaacattg gtgggttaag gaaaacaacg ctttaataac ggttgagttc agaggcaaag
    19621 gtagaagtga ctttgcatac tgaaagtttg aattaatagc ctttgttgta atcagcttac
    19681 taaatgaata ttatgacaac ttctgatgtt tagtttatgt aatgaataaa ttggtcaatg
    19741 ctcttcagct tggatggtag aagttgagga ggtctctgct gggtacctga gagttccagg
    19801 ttcaccccat gccacagcaa cttatgtcat ctcttagaag ttgctgcagc cagaattttt
    19861 gtaatcccat tagtctttat ttagacaggc ttctccctga acccagaagg acaaatgtgt
    19921 tcttacggtt tattatcacc gagaactaaa taaaattgtg gccgctgttt ctgctatttg
    19981 cagaatcaat ttacggtgtt acctcaactg taatgatgga tcaacagtgt tatattctct
    20041 ggtggtgttg catgataagt actgtacata atttgtaagc aaaatcgagc ttgcatgttc
    20101 tacactctaa ccacagataa aaaataattc tcctgataaa atatagggca acaatgtttc
    20161 tgtctagcat ttacaaacaa agaacagaac ttagttttaa ctttgaagaa atgatatgat
    20221 gttgtccttt taattgaaag aaaggattct ttgcctgtga aaattaaatc ctgcgcagtt
    20281 cgcagctgct tttcaaactc ttcagcctgt cagtgaaatc atgtaatctg gtaatagcat
    20341 gcctgaggct tattgcattt tcttgggcag tggtgtcagc agatgatgtg ctctgttgat
    20401 tttaatcaca ttgggtttga tcctgatccc actgaccagg atggaaatgc agagtaattt
    20461 cattgagcgc actagaattg ccgtaaacgt ctcctagtgt aaatgaaatc agaatttagt
    20521 tcattgcatt tatggttcca cccgtaagat cttcagaagt caccaaagga aggaaggtat
    20581 ggatgactct tccttctctt catgacagct tacttattca aatagcattc ctctttgacc
    20641 agttgttaaa attgtcatgt atctgccctg tgtgtttgta gtgaagcctc aaggtcgtcg
    20701 tgctaaatgc acacagtagt tgacttttcg ttgtctcata gtttgagttg ctttaaggcc
    20761 tgcagtttgt cactagaatt tctcgttatt cataaccttt aggaaccact ctagaatatt
    20821 ttttgttaag tggccataaa taaaagtaaa aataaactat tgaaatgtag gatctcatcc
    20881 agcagttgtt tttttccacc tctgctgttg tcagtgggag ttctgtcttc atagcaggga
    20941 ctaagatggc agcacacaac ggaagtgtag ctagtttgca gcaggtttta tagcacaggt
    21001 gtctttagtg gtacacatgt ggacgtctgc tatttgggaa gactttttct ttgcactgga
    21061 aacttgtttt tcagacttgc gagccaaact ctccacagca aaccatttgt ttgtttttgt
    21121 ttttcttttc tttatgtgat aagaccagtt aatttggggc tgagcctgat gtgcttttgg
    21181 ttgtggtgtt atggctgtgc tcggttccta ctgataatga aaatcaatgg gaagtctatg
    21241 gccgtttgtg acttgtgctt ctgaaaatat cccattccag ttttttaaga tcttgaataa
    21301 acggtattat ctgatgaagg tctgagatat tttcgttaat aactactaac tgttacgagt
    21361 aactagtaat taagtagtaa ctagtttctg ttatccctgt taataaattg gtccagtgta
    21421 attttgtgca tcctcactgc aatttaggaa taataataat aatatagaaa tgtgaaacaa
    21481 aatcaatagg gcaaaaaaag gaggagtgtg gaaaaagtga gtatgaggtg tatttttata
    21541 tggcaaatac ctgataattg taactttttt aacatggttt aactgagcca ctgtcataga
    21601 tgtgattaaa gtgtgaaagc agaattttag gcatgttcag acttaaaatg cctgcactag
    21661 tatgtagtga aggtcacact gcccttctgc ctcattggtg tgtctggccc cttgtggctg
    21721 cagaaggacc caattaggac agtctaaaag aagtgtctgc aagtgtttta cctgaatgag
    21781 ggcttttatc tttgtttgca ttgccaaatt attgttctta ttttttattt aggggaaggg
    21841 tgataatgta tcctagcagt tctggtctat gtacagacaa aaagtgatgc aatttttaaa
    21901 ggtagacagt aatgctttgc agacaagacc acgttatctg cagtctctag tctcattctc
    21961 tttttaggag ttttctgtga actcgctagg aattcacccc tcagctttct agcaatttac
    22021 cgcctacttt ctaggaaacc tcaccttctg ctttctagga atgtttctcc actgctttct
    22081 aggagtattc ccctttctag gtattttcca tgtgctttct aggatttccc cctttgcttt
    22141 ttaggaaatc cccttccact gtctgggatt ttctctctgt cctttctagg aatttacctt
    22201 gcataattta ggaaattttc catgtgtatt ctagtttttt gctctctgct ttctaggaat
    22261 tggctcatct gctttttagg attcttttcc cctcttctgc tttctaggga ttccccctct
    22321 gttttctagg gattgtcttt gcattttcca gatatgttct ccttgctttc taggaattcc
    22381 ccctctgcta agatgttttc tgtctatttt ccaggaattc cccctattct ttctaggaat
    22441 tcattacatg ctttctaaga aatctccttc actttccgag attctcctgc tgctttttaa
    22501 gaacgtgatc cattctactt cttcatgtga ctgaatatta cagtattttc gtttaaactg
    22561 aagataaaaa catattcctg tattagcgag ctgtatcttg aactccaact taacagtctt
    22621 tttttttttt ttttttagag aagaatttgt ctgcttttta aggaatttgc taatttggag
    22681 aagaaaatta caggccgtta agaaaactga ctagttaata gtggagaaat actgatgtat
    22741 attctctaca agacttacat tttggaacat tttggaaaat gttttttttt agatttctat
    22801 actagtaaat ctctccagtc cttgtgaatg gttatgtgta agtttattaa ccaataggat
    22861 caccgttttt tattttagca ttgagcgctt ttattttgag cctccatttt ttttacaaga
    22921 ggctattact agttctaatt tttctttcta aagaatcaga ttttctgaaa acctacataa
    22981 catgaaaata ttttctccaa tttaatagag cattttggag tgagctttgt ataggcagag
    23041 gctgtcatct cgcttttgta tgcatacttt gtcaacgaca gtgaaatcct ggccctgcct
    23101 ttgtgtgtcc tagatcttgc tcttttgtaa gtaaaattgc aggagtctac ttcatagctc
    23161 ttgcagtgcg tgtcttctat tcaagtgatt tttcatatat taatatttta caacgttaag
    23221 tgtggtaaac tgcattatct tagtttaaca gataaagcaa attgtagcag gagggtgata
    23281 tgtaacttct caaatcccaa agaaggtgtt aggtttgaga gaaaatttaa tttttgactc
    23341 agtttaaaag caggtgtgcc aaagtagaaa tgagtaatca gtaaggttta acacctagca
    23401 ttcttttttt tttttaatca agtttgagta ttgtacatgc taaaaatcat agtggaattg
    23461 aaataaaaga cgatccaggt tgttagattg tgacatatgg gccaagtatg tgctaccttt
    23521 cagcaccaga aggttgaacg ttggaattcc ttgtgtgtga acgtttttta ttcacgaagc
    23581 tgctaatgta tctgccttga ccagtaacaa ctgaatacat ccatgtgagc tcgcgctcct
    23641 cttgcatccc tcaccatcgc aactttgatc aaaagcataa aagaatgctt ttgggctgtg
    23701 aaggaaaaat aacttcaaat tggtttttga tcacattgtt aatttgccgt ggaaaaagaa
    23761 agcaaaaaaa catttcctct gtttgctatt ttcttgtttg tgtcacatgc gtgttatatt
    23821 gtccctgttg ttaaaaacag gtatatattt atctgattct cctgtacagc tttttagttg
    23881 taagaactgt gcgtttgtca ttgttattta gttaaagtgg ttaaggcaga gaattcactg
    23941 tttgagcata ttagactttg gatatttatt accagtactg tgtattcttg cggtacgatg
    24001 ctgtacagca gggttttttt tctgcccata aagctttctg tcatgctgtc tgttcgttct
    24061 ttaattagtt attaaatctg ttgttatgat tcctggttta agtgattaat aaaacgttgc
    24121 aaaatactgt gttagatgcg tgcagacgtc ggcgtagggt ttgcccgatg tcgtgacctg
    24181 ttctactgct accgtaaggt atcacatgac tctcagaaca tgattcaagt gtaaagaaga
    24241 agttgtctca aggagaagcc aatatcggat cactttgatt tttactcttg gcagtatttt
    24301 gatttaaagc agctgtaggt gccttttttt ttttttttaa gctatgcttt taaaaaaaca
    24361 tttctactac ttacttctgg ctagacagaa gggttcacaa agattttctg aaaaagtagt
    24421 ccctcctttt ttggctagtc ttgctgataa tattaagaaa ggtttactga ttggtcaaca
    24481 gaaggtttta ctctgtcagc accgtttctt agggcgtaaa aacttagtcc agaaacaaaa
    24541 cataaaagaa atttagaata tattcaagag aacaaaaata tatctacata tcattaagct
    24601 catcttttct ttgggctagt catcacgtct cttttctggt aagtttcaga ggatcaaaga
    24661 ttgtaacagt tttatcatat tatggttaaa aatttcttag atggtgggaa taagagtact
    24721 aatattgtca gagacttata tatggaaata gggtattaat cacatttcat ttaaattgca
    24781 gaatgtagga tatctaatga gattagaaac tctctctcat tacaaaagca gtatatcaaa
    24841 aaagaacata ctcttaagta tttcttgccc acatgtaagg attttatatt attgtttact
    24901 aaataagcca tctgtcattc agaaagaaaa gactgagatc tgagaagtga gagggtagga
    24961 aagaactgaa gacttaaaga tatacagatg gcgttatctg agcttttctc tgaggtgcat
    25021 aagtggtaat ggagcggagg atatattgca gactgcatac tggaaattgg gtccttgctt
    25081 tctgcagaaa cacaggctgt acactctcaa cttaaggcaa tcttttccat tttcttgaaa
    25141 tttacatcct tcttttagct cattcatctc tgtcagtctc taaaatgcca tctcccttat
    25201 aatcttcagc attttaaacc ccaaattgcc tgaggcaagg gatgcttcat ttcataactg
    25261 ttggcatttc tctgggcagg gcagcagctc ctcagctgct tcagcatgag gagtaagagc
    25321 tccgtatttg atgactccaa gtgcaagtgc tcatttccct gccctgaaga aagggaagca
    25381 attacaggta gttttcagcc cctcactagt gttaaccctc tggaatacaa gagtgtgcag
    25441 aactcctctc tcttagttgg acatcttcaa cttgatgata ttccaagaat taaaggcagc
    25501 ttatagtccc ctaactaatc ccctaatact ttcaggtcct ccattgtgga ggaattgatc
    25561 cctgcccttc ctgcctgaaa atgtgtaggt aaacatgtct ttttaatgtt ttttttaccc
    25621 cctttgagcc tttttgcagc ttactttttg agaaaagtag atgttgagga atcatgtcca
    25681 aactaatagc tctccagttg aattacagga gtacccagaa atacttgctt tcagtatcac
    25741 catcttggcc gtattcttga gttatgttct cacatggtac cagttagaag caaaagttca
    25801 tttctgtttg acgctccaaa tcaataactt gccaggttta atgaactatt atttatttat
    25861 tagttattta atgaactatt ttgaaattct ccaaaaatgt gttgcatccc atttgcttga
    25921 aggaaaaaat ctgttacagt tttgcactgt caggtggaaa aaacacttat ttctgtggct
    25981 gaatgcaacc agtaatctgt aaatagacga gctgaagtgt agtttttgac tacattttct
    26041 ttttgcagat ctgctgttta aaccagtatg ctgtgttacc tgaatctatt tcctcatcag
    26101 tgcggcagac agttgaagtt gggattcgag gcttttcttc taccagtcca ctcacctctc
    26161 gggttttatt ttgtttcctc gagcagtgga cgtgttcctg ccaatctctg ggttattatt
    26221 taatttggac agagcatatt taagactgag cagatggctg aaaacagtca agggaagacc
    26281 gtaacatgtt ccttgtgctt ggcctcattt caaccaagca atgtcgtggg tttttgcccc
    26341 cattgcaacc aaggtcccgt atgttttggg ggtgtgttat cagagacatc tgaccaagca
    26401 gccagtgaca gtacagccgc cctggatgcc ttattgcctc ccctgttgaa ggattctgtt
    26461 tctatggagg aggtaagcaa attggaattg gacctaccat gttttcctgt ttatttataa
    26521 ggtttgtatt cgagactagg tattccttca tgatctgtgc ttgttagtgc tcgtttctct
    26581 gtaaaatgag gatgagattt cccaatgaac tcttttaaga agtatacaat agagaacggc
    26641 tatgtgattt ctcttccgta gagagtgttt ttcgaactct tgcacctaac gggaacttgg
    26701 ccttattttt ggtggttgta gaaagcactt gttccctaga tgttccagaa agcactgaca
    26761 gagtggtaat tagaacagct gtgtaagaca cgaattctac agcagaaata ttaactgttt
    26821 aaaacgatct gttcattgga agatgtgttg aacaaattaa tatatcaaac ttttaaaaaa
    26881 tctttatttt tgcagacata cagcattatt gttttactgc aaggtgatac attaaatggg
    26941 atgagttaaa taatactctg aaatggtgta gtggtttgtg gtgatattca tgtgatggta
    27001 tcacatctta attctcaagt tgtaattcat tcagaaggtt tgtctgtaag cccaatgtat
    27061 gttttttacc gctgtgtaaa ctgatgagga aatgtgtatt ctaaagggct ctttagtcct
    27121 gtaggagacc acttagcaat agcctaccat agattggatt atgcttatag gccgtaaagt
    27181 tataaattag cctaaggtct ggctagccgt acaggcaaaa ctgaaagtta aagaagtaag
    27241 cgagattctg ttagatctat gtcagaaata atcaggtgat acccagaggt tagtcagtcc
    27301 ccaattcagt gaatacatgc tctgtgtttt ccgaatttgg attatttgtt gacttgagcc
    27361 ccagggaatt gaactatgag gtcatatgcc taacagcttt gttgaatagt gttttaaatg
    27421 caaccaggct gattgttaga tatactggga atgcacacat tcaattcaag ttaatgaaat
    27481 ttgcaagttc acatcacatt ttgaaaacca agcttttgat ttaagagcca gattttggat
    27541 gtggtgggca attttctctt tttcctacca cccgctatac tcccgatgtc tttcaaatat
    27601 ggtacttttc agctgtatga tagtatgtaa acagtgacac taccctatag taaaagtagg
    27661 tgaaaaaatt tagatttaaa attgattgtc tttgatgtct ctgtagtcga ttcttattga
    27721 tatacagagt ctatttttgt atcgttcctg cagtggttac tgcgttgatt ggagacatag
    27781 tcatctggta tcataatctt ctctttaata tgataggctc taaattttac agttggagcc
    27841 tttaaaagct tttgttgttg gagtttgtaa tatatctaca tctgaaaaga gtaaattgaa
    27901 aaaagcactt aaactgaaat ttcagactaa aatccaccat ttggaatatt aacataaatg
    27961 ggtccctttt cggatagcat ttctaagtac gtggatacaa agtaactacc atcctgaatt
    28021 agtaatatct gaatatacaa ccgatcattt agttttatat gttaaatgaa aaatgtggct
    28081 aataggagaa tggagtaaga aaagtcttaa caaagaagtt agagacatac agatatttgt
    28141 cgctactgca agagaagtaa cagattttat tgaataatca tccctgttaa tcctaggaat
    28201 tgaacgtgta gtagtagctt tctagttggt tatttggttg ctggtgtctg aacagtaccc
    28261 acttctagat ctaattggag ttgtatggaa atatgtgagg aaattagatt aaaatggcac
    28321 tctattttgt aaaaaataaa taaattaata aatagaacac ttatgttcag tattacgttc
    28381 atggaacact agtttattga gaacaatttt taatctgcaa atcctcaaca tacagacgca
    28441 gtttgtgact tcccgtaggc atcacagaag cttatttttt gttctgtttg tcattagcac
    28501 ttaacatact gtctctctaa actcactatc tttgaattcc agcagagtcg ttatcctaag
    28561 ttgactagag aagtcagtgg gtatttgttt ggcagtggat aagacaagca tttttcagta
    28621 tttgatttcc atcctcttca gattattcca tcacctactg caatttaaga atttacttct
    28681 ccctcctatt cccttcacaa ccttgttagt acctctgcca aaggggaagt gtcatgttta
    28741 gcaaaacatt tggataatgt aataaatgta atacagtttt ggatacctaa atatatgctt
    28801 agctttaagt aagttaataa tacagttgac actactcacg tttctcagag tttgtttgta
    28861 aatgttctgc tctttggagc atttaaaaac tgcaattaaa atttttacat tagttttaaa
    28921 tgggttttat tggtgttctc tgtgctcagc cattccagaa agtgatttat agtaactgaa
    28981 aaatgaaatt tctaggaatt taagtgtcct gatttcttgt acatatcttt tgaggaaaac
    29041 ttaacaatgt aggatagaac tggctctatg ctattaaaat tgaacgtgga ctatttttaa
    29101 aatatattgg caacactttt aacatattgg ttgaattagc tttatagaaa tctgcagcac
    29161 tgacaaatgt aattattggc cttaaataag tcacttcatt tctaattcat tctgtgacca
    29221 agtcatttca tttggccacc aaggtagaat atggaccact gaatagagac agcaaagctc
    29281 tccaaaagat ttaaaaaata ttattgtttc ttgcagattt ctttatttat ttattttatc
    29341 ttccacagct ttctgtttgt cttgggctta catgaaatta gctaattaat taaaaaacat
    29401 tttttacatc ttgtcccatg tttagcctgc gcgattatat gttacatatc ttactgtgga
    29461 ttggattttg atgcatctga aacaatataa ggatttttga agtggtcatt ttaatagtgc
    29521 ttcctttttc cataaagatg ccaaaattgg agctgagaga accttacaga aaaattttca
    29581 cgcagtcaac tcgcagccgt agtgcagaag tcaaaattcc tcatacccga ataagtgatg
    29641 gagctgctat tcaggtatgt acaattcctg gctgcaatag atactaatgg attgtgggct
    29701 tagttgttcc tcctgagtgt gggctccccc atcggagttt ctaggctgac aaaagtcctt
    29761 ggcaaatagc tgaatacctg acgcaccctc agtccaccca agcctaaaaa cttcttgata
    29821 gaaaaagacg ataaattcag gagaatgaag tggtagccct agtatgggct aggagggtgt
    29881 ttgtatggtt tccgtcaagg taagttccta gcaagcaaag aggattttcc tggatagcac
    29941 tgggagaagt ccttaagaag caaaaggaga ggatttctgg aaggcagaaa gcagatttcc
    30001 tggaaagcag aggtttggag gggaggggga ggagtttcct gcaacgtgga ctattttcta
    30061 caaagcagac ggaaggaatt cctaggaagt agcaggggaa atggctaaaa aggaaaagga
    30121 gatttcctaa aaagcatgtg agaaattcct ggaaggcaaa gggaggattc ctggaaaaca
    30181 catgagaaat tttctagaaa gcaaagggga gaatgtgtgg aaagtacatg gaaaattcca
    30241 gaaagtaaaa gtggggtgtc ctagatagca catagggaat ttgtagaaag caaagaggaa
    30301 attccagaaa agcagaggta ggatttccta gaacccatgt ggacaattcc tagaaagcac
    30361 atagggaaat tgctggaggg caaagcgggg agtgccgaga aagttaggct ctggaaagca
    30421 tagtgggaag ttttggaaag cacatgggat aatttcctag aaagcagaag gggcagtttc
    30481 cagaaagcat gtatgaaatc ctttaaagca gagaggtgaa atctcctata aatgaggagg
    30541 aattcctaga aagctaaggg cgtattcttg caaaacacag ggagagttcc ttgaaaggac
    30601 tgctgtaatc ccgacaagtt gttgtagtcc cagtagggct gatgttacag ccgcagggac
    30661 gatggggccg agggaacgcg acacgggtat tcactgcagg tcgaggcaat ggcgacgggg
    30721 tgttattgtg acactgggga ggtggttgca acataacttt gtccacatta actctccctg
    30781 tcagggtgat gtaactggac gtggtgaggt gctcccggtg ggtgaggaaa ctgagatggg
    30841 tcaggtaatg gagcagggag ttccaggtaa cgctggcagg ggtctaggga ccagcggtag
    30901 ggtcttgcag caattcctgt cagcactgaa ttgtggtgga catgctctgt gtacaggcgt
    30961 ttgcagagca cagagaagca aacttcagtc ttatcacaaa ttaggatgta caagtatttt
    31021 gtttcagaag tcatgtttat actcatgttg ctctcctaaa tctaagctgt cactgtctgt
    31081 gctagcaatt tctttataca ctgaccatgt tgttcttaat atttcaaaat tacatcttac
    31141 ctgttatctc tttgggactg tggttttaca cagtataaca gtacaattat agttcatggt
    31201 actttggaag gtcagacaga aaattcgtac tgaactctac caattgctgg tcttaaatct
    31261 taaaataagc atgcatgaag gctggaacaa atattcagca taaaaacctg tgagtatttt
    31321 cactgaaaga tcagactgct tctctcctac tacagacatg ttttgaacat ttaatcggaa
    31381 agtttagttg tataagctat aagttcttgg ctaataaata taatatgtta aaactttttt
    31441 tctaaagctg cactttttta tgtttctctg cttctttagg aaatctattc ttttggaagg
    31501 aaactaggac aaggcagctt tggggtggta attgaagtga aacacaaaga cactggaaaa
    31561 aaatgggcca ttaaaaaagt gaacaggaaa aaggtaaata tcatatggat gggtgattta
    31621 ttttaaaatc tccctttgct ttctcaggat ctgataattc tttttttcta atctcttttt
    31681 gagcactatg atgtcattac atccagaatt tctcttttga cctatgtaga tatttattct
    31741 catttttcag atactactct aactatgtct tcatcattcc cctgtagcag aaactagaag
    31801 cgataccgat ttttaaaatg ctcaaagtat ttagtctgac catgtaagtt agggctctta
    31861 tttcttcatg aaagaataat tgaaaagaag tttgcaagtt agcttccgaa ctaaccaaat
    31921 atgatcaaag aataaattta agtggcaggt ttttattttg taaatttttc ttttattttt
    31981 taaaaaaaca attaagggat aaatcaggaa aatgaaactt tgagatcaga agtcagcatg
    32041 aacacagtgg tataacttta tgcttaatat tttatgcatg catgatgaat cctgaaactg
    32101 gctctttacc agatgaacaa ttcagatatg ttattttgct actcctgata atttaaaatt
    32161 ttcaaactgt taaattcaaa ataataaatt cttttaaatt ttggtttctt aaccaagtta
    32221 gaaaaatgct gtacttcagt ctctgtcatc acatgacagc cgtggtaatg ctgggtctga
    32281 ctatgtttaa atgggatcct gccatgaagg gtagattaaa ttctttcatc tcattgatac
    32341 caaaccaaat ccatcatgtt cttgatgggt acaggaatgc ttggtgttct gtaaaataat
    32401 tttcttgctc atttgtactt gtttatatat tcatgagatt atggattatg gagtatcagc
    32461 tccactgagc cggcccgctt ccaatatgaa taattacatt ttgtttaact ccactgcccc
    32521 accatcttat tttttgttgg gtctaaatgc accttaaaca tcagctattc tttatttaag
    32581 taaagtcatt ctcgtttttg tttcatatgc acgtcgttca tctgggtagt gagaaaatgc
    32641 ttgtggtttt ctgcatagat gttctttcag cctaaaggct ttcaagatgt ttcacagaac
    32701 tgtgtatttg aagctgtaag atgttaaagg ccaaatttac tggattaacg caagcgatcc
    32761 tgaaatacag taggaattac tttgtagtta tgtttttaaa tacagttggt tttttttaaa
    32821 atgcatcctg tccctttttt aaaagagatt gccgttgttt agaaatgaat actgtgatgt
    32881 ctgtaaaatg tatttcccat aaataactaa ggctggaagc tctgctatga agttacttga
    32941 acgggaggtg agcatcttaa aaagagtgaa ccatgaccat ataatacact tagaagaggt
    33001 gtttgagaca ccaaaggtaa gattgcatta attgcagcag ctagtattag taccaatcaa
    33061 acgaaaaata aaaagatctc tgctctcatg atatgtcgtg tttaacgata ttgtcatacg
    33121 ggacaaagtt tcttacaact cttgaccaaa agattgtgga aatgcttata ttttattttc
    33181 cattaagttc cttctaagcc actgttgcca gaaatttaaa ctaacagttg aacagaggac
    33241 aaaacagttt atgtcaaggg aaatacctgg ctaagcttgc tttgtgtgcg agtctgatag
    33301 gcagaaacag ttactgtagc ttaggctttt atttcttcct tctttgaatt ctcaacttag
    33361 ttttttcttc tgttctttca gaacaatttt aacaataatt aaatactgtt acagtgagaa
    33421 ttacatgttt ttttctttac tctgcttgct tgtataagct tgtataagga agtgaccccc
    33481 ttgtgtgtcc ctaggagaaa catcaatcga gagccagagt ttccattttt tatttgcctg
    33541 ttatttcaga aataattagc caaagaatga tggaaatgtt gtttttgaga ttaaatcatt
    33601 cctattttgt ctgtcacata ccatgccatt gtttgaaaag gtgttattgc cgagttgaat
    33661 ggaggagatc tcaggacatt ataatgattt caccatatga taaatattgc attagcacat
    33721 gtaaactaat atttgttgtt agttgtagca tatgttttat cttggagtac tgaattgatc
    33781 ggaagtcatc tgtatagcat attgtagttt ttattcccag ttgctgagaa gttgcatttt
    33841 atctttttaa acattggtac tttcttaggg tttctgtgaa agatgttgat aatacattga
    33901 atggaaacag ttttatgcta aatctgtatt catccatatc ttgaaatcta aagtattttt
    33961 atacattttt aaaatgcata tattttgaaa ccctgagagt ttgttgcatt actgtaaaca
    34021 ttgataatat ttggggcagg gtaattgtct tttgctttgt gttcatagaa tgctcagtgc
    34081 attgtggttc tgagtcatca ctgcatctag agcgctgcaa ttatatatgt tgttattacc
    34141 tgaaaagaaa tactaaactc agaaatgaga aaatcattgc tttgtctctt tattaacatt
    34201 agcgggtgta tcttgtaatg gagctgtgtg aggatggaga acttaaaaaa attcttcata
    34261 gtaaaggaca ctttacagaa aatgagacaa ggcacatcat tcagagtctt gcttcagcaa
    34321 tagcgtatct tcacaaaaaa ggtaattaaa ttcctccgtc tgtcccctat gttcatcagt
    34381 gtcaagttca acaacaggtt cagattactg ttcttatcta ctacttattc catagtgtaa
    34441 agctattcca gtagaaaagg agtaaaatat actacaggaa tgctttttaa aaactttatt
    34501 tttcttataa ttgtaataac tgctaccgtt ttctttgatt tctctttctg agccagctat
    34561 tgggtagtaa tgtgtattat tatttcttag cgtgtaactg ctttgcgtta taagattaac
    34621 gtattttagt agttaagtat atagtccatt gcagaagggg aaaaaaagga gaagtggagg
    34681 gcttttgatg ctttttagta gcctgtcttg catttaggat tcagtaaact taaacatttt
    34741 tatccaccac agggaagtac tacaattatg cacaatccat aacagaatta acctgctcat
    34801 ccaaaaattt aagagttggc atatattgaa ggattgtgaa tacttctaga cttttttcta
    34861 cagaaattat tcatctccaa aaatttaaga gttgtcatat attgaaggat tgtgaatact
    34921 tctagacttt tttctacaga aattattcat ctctgtattt cagcatgcca cttgtaggaa
    34981 tccttcattt accttttttc ccatacagat ggagggttcc ttgtatatgg agtgatgcct
    35041 tgtttagggc tctctctgtt ctttgtaggt gttgaaaggg caaaagcacc tagtgctttg
    35101 gaatatgaaa ataaattgtg gttatgaaaa tacatgcaaa tttgataagc atacaacata
    35161 aagcctactt cttgttagat gttggctaat caactgatat ttaagactga agcaatatga
    35221 acttttcccc tttattccag ggtacaaatc tgatccagat ttgaatatct gtatgactcc
    35281 ctggctgtaa tgggaacgat gcttttcttt cggtttccag tagttcagag taaaatatgc
    35341 tagaattgct caaagaaatt attcagtcaa aagagtttaa aacatttctg tcagaatacg
    35401 ttcactgcaa ttgataacat tttatttctt attctttctt ggcagatatt gttcacagag
    35461 atctaaaact ggaaaacatt ttagttaaaa gcagtgacat cgatgaagca aatgaaatga
    35521 aattaaacat aaaggtaaga ctgcaattgc agcagttctg cttctagcac tggttttaat
    35581 atccaggtat tactgggaga cctgactttg atacctatta gcagcttttg aagtgagcta
    35641 ctaaatgctg ttattagggg aaaaaatcat tttggaagct aagtgccact gttaaaaaac
    35701 actttctctg taaaacgata aaagaatatt tctaggtcaa ttaaaaaaaa aagagataac
    35761 cataccttat tcctctagat ctgcattagg atagttccaa gccattagtt acagtaagtc
    35821 aagcaggaac tctaagatgt aattaatttt gaaattgtcc atattgacaa tgtaatctaa
    35881 atctgttagt agtttagaaa aaaagtctat ttaaattgtg ctgttgattg aaatacaaaa
    35941 tatattacag gaattttggg atattaataa atatttacta cccaaacgca gtatgccatg
    36001 tgcttacacc ttattttcat tgaaagaagt gattcttgat gcttaataaa tcatatgata
    36061 attatctgat actgacttaa aattttagta gttgtgaaaa tgtatgcatc ttttaaaata
    36121 accatgtcga actgagttac tggattgtgg atctactata ttaggtgcac gttgagaagt
    36181 gttttagcca ccaaagagta tggacaactc actaattcat ggtggaagaa ttccagggta
    36241 cagaatccag tttactatgt atcttagagc ttatatattt ttacataatt ttatattcat
    36301 tttgagaagc ataacattcc agattgtttc cagattgtcc tttcagtttg aggcagtttg
    36361 tacctttctt cctgcaaatg ctggaggtag tgaaggcatt gatataaatc tggtttgtca
    36421 gcaggctttc catcattata ctcagtatac cacttccatc aacgcaaaca gcctcggcta
    36481 gcagttactc ttgtttcatg gtcttacttt gtatatccat ttggaacagc aactatcaaa
    36541 atctgtcatt tctcctttct tcatcgtggt tttacttgtt ctccgtatgg ctgaataatt
    36601 ctaggagaag aagctgaaag ccagggagaa gaccccaaag ctagtatggc tagtagcagt
    36661 ggaagtggct gcaggaaggg gaaggtccgt ctcacatcat gaaatgggta aacagcagag
    36721 aactacattt gtttcctacc taggtccaga gttttcaggt ttgagacagc taatgttaaa
    36781 cataaggcca aggttcgtac tcttctggtt ttggctgtga gatagaatcc agaatcttta
    36841 tgattctctc tttttggcca ggaggtgcag ggagaattat aagtgaagct cagacccttc
    36901 tcttggtgaa agaagagacg ttcttccata tatgacatgt cagtacatgg caaaggtgca
    36961 tattagcatg gagtttagag ggaattttga ttgtaagtgt agacagacct ttggtttcat
    37021 cccacctgca gatatcacga cattccaagt tcagagatac tgacagcttc agatgcaggt
    37081 attctctcac agactttgag atggaaagta cgaaagtgta atgaagaaac tggattctac
    37141 gtaaaaacat tgcacctgaa ggtgttacta tcaagataaa atgctaccta tccataaaaa
    37201 tgcaacattt ctttacatcc tttgaaatac tctcccacgt gaggggtgaa gtcaaagccc
    37261 aagggataag tcctcattgc ttccagtttt ttgcaggaga aaaggcacag tctaagtatt
    37321 ttcttatcag gaatgatgac tcccagaaag ggaacagtca gaaatctgga tttccatcag
    37381 tgaatatgtg gagtattatg tctgaatgta agatgctgtg aatgatcgtt tttctcggtt
    37441 tgaatataag ggctcctcat ggttttggta catgggatga gatggggaag gaggaagtgg
    37501 ggttaggtca tgacagccag ttctgggaca gccaaactgc ctgcaggtgg gtacaagaga
    37561 aagttgctaa actcctccgc cctccttttt tttctggtaa caaaaaaagt gcaattgttc
    37621 tctggaatgc agaaaaacta aatcttgacc agaccctcat ttaccttatt taccctcaaa
    37681 ttttatagcc ttttcctttt ggttgcatgt tggtgttgcc tctggtgtct gattcagacc
    37741 agtagaacaa cacacagaaa atttcctcca gcaggtgaag ttttcctttt tcaccctaaa
    37801 tgctgctgtg aggaaggagg agggaattgg tttgcttagc agcgtttgga cccttgccaa
    37861 gcatcagctc ccttttgggt ggggaccgtg gaggcatgtt ttcagccatt tgtctttcct
    37921 gctgctattt gtctctgctg ctgtgaggaa ggactggatc cagggactat agtcctaggt
    37981 tgaagtgttg cccatattct tttgactgtc taggttttat ttaggttctt agcaagcagt
    38041 actctgattt atcagcaact tggttttatt tctcttgatc ttctaacttc tggctctgtc
    38101 cctgcttgct cacagccata tagcgtctcc accattagta tgtttttggg gggaatttcg
    38161 acctgcttta ttcacaggag aatgtaaaat gatacttggg atttgccctg tgtccttgga
    38221 ggacacttag ttgaatgtga atttgaatgt caaggaaaaa aaagttacag aaaaaaatgc
    38281 ttaaacagtg gaaaagattg cccagaaaag taatttcagg acaaatattg gtggtgtttc
    38341 tgaaagactg ggggaaggag agagactaaa gatcattata tgaaaatctc acttctactg
    38401 atttttctct gacttcattt tcactacgaa cagtgagttc tgaactgaac aaaactaaaa
    38461 aattccatct ttactgatag ttttaatact gtattttttc tactaggtga ctgactttgg
    38521 tttagctgtg caaaaggctg gtggtagtgt gtttcagtcg atctgtggga ctcctatata
    38581 catgggtaag ttcagagctt catagtgttt aagtgctact gcttgctaga tctttctaga
    38641 tcgcaaagtc atagatatct ccctctcccc ctcctcccct ggcctcttcc tcttctcaca
    38701 ggaactgtca tactaacgta aaactgccag tatttctaat cacatatgat ttctctgagg
    38761 tccagagctt cataaaaagg tgcagctata actggtaaca accttttagt ggggttcatc
    38821 agttcttatg gagctgctgt ggaataaatt tcccatcgtt ataaggattt acatttcatc
    38881 tgcattttgc tttacaaaaa tgtgaatgtt catagtatgt ttgtgatgta cccattacgc
    38941 taagttctca gcttctatgt agcaatgatt ccacagatta acactttgtt cccagtgtaa
    39001 tgcaactcct ggatctctga cacactgttc tcatagattc gttttctttc tctctttctc
    39061 tctctctctg actggtggag atctcactac agatttttga caatgagtat tgtcatctct
    39121 gatgaagaag gacactaagg gatggctccc actaggttca agaagctgaa tgggagagag
    39181 agagagagag aacagagaga gagaagttca gccagggttc ttgtctggag ttctactctg
    39241 agagaaaagg aagctggggt gcgtgccttg caacctgtga tttagtcctt cagaaaaatg
    39301 tcatctcctc agctctttgt agcttttgtg gaatggatgt ggaaaccaca tatatttcaa
    39361 cctccagaat ttctgtttgg atgatacctc tatcaaacac cattatggga tgaccttcct
    39421 tgggaagtaa ctgtgtttca ttctgctgtt attcattggc tttcgtattt cttttgaggc
    39481 tatatagagc agctgcatag atcttttaca tcacttctca gggatgggta atgagtagct
    39541 cttattttga taaggcttct tttaataatc atgggcatta ttgtttaaat ccattggttc
    39601 agcaaactgg agtgtagata aatgagcctt tgaggaaaag aaacaatgat ttattttgaa
    39661 taaactttac gtgtgtttgt ctatacgtgt tccttctttc tattgctgtt cttgcttctt
    39721 cattgtttaa ggaactgaac agtacttaaa atggccccat cctgtatgtc ctctttggag
    39781 gttcatggag acataaagcc cagacgaagc tgacagcagg cgctactgcc caaagaatct
    39841 ggacacaagc gcatgtgatt tttgcaaatg taccattagt ggccagaagg gatcagagat
    39901 tcaaaccgcc attttttatt gtaaggtaaa tacttctcaa actcccttct gcacaaggga
    39961 gatggagtga ctccgtactt ctcagctatg cctaggaaga gacatgttaa ctgttgcgca
    40021 ctggctgagg actgctgctg ctgctcacca cttgggacag ccaattgagg ggatcctctc
    40081 attccactca ccatctggtt cttaaaggaa atgagcatgg gaatccctac agtaagcaca
    40141 aacagcaatt ccagcttact gtactacttc agagtgcaac tagagtcaca tgctgtatca
    40201 tggaaggatt gactttcgtt actgataact gcaggctcca tgaagttaac tctgtggcta
    40261 ctactaaagg aggaaagcaa cagttaacca agattggacc agatcttctg cgttgctata
    40321 gaggagtctg agttcatatt gttttgttga tcctgatgct attgcctgat gatgctgtgc
    40381 tgttcgttga tgatgataag tcaggcactt gttttctacc atattttttc tttctgctcc
    40441 tttagcccat caggtactct ataaaaatct cttaggtaac atgcagaact gatttcttct
    40501 tattctgtca tgggctttat catatccacc acacagaaaa ccctctcttc acctttccat
    40561 tcttcatgtt gttgtcttca aactgactca gtctgcctta tgttatcact aagttaagtt
    40621 caatgcagat tccacgttcc tttgttacaa ggtcagcttt ttctctgttg cgcgttttcc
    40681 aatttacttg gccaggtgtt tttgaggcct gcagggctgt ctgaatcaca gtgcctccca
    40741 ctggttgtat aaattacctt tgtaacttct gaggtgctgc agaagctttc aggagtttct
    40801 gtctatacaa ctggattaag ttttaaaaca gtttttctta gaaaatttcc atcggagcac
    40861 tctgtgtact ctcttaacac tgactatcat ctgatgttca aaaggaagtt ggaaaaaaac
    40921 gtgaaagtag ataattaaaa cgtaacctgt ccataggaca tgtttctcaa aattccttgt
    40981 gcctgttgag gcaataaatg ctttgcattc tgtgctataa aggtgtttac ccctttcaga
    41041 gttacagtgc gtgatatact aaacccattt cattaaccag tgtatcattt ctttttgaat
    41101 tctacaaagt tcttttcctc aatggtatgt actagcaatg cgtttcacag cttgcttata
    41161 actgactgaa gcaaaaagga aatcctttcc ggaggaagat cattagtcct tctgacattt
    41221 tgattgatga aataggagca gtattaaata cttctttaag taagggggtt gcaagggact
    41281 aaattacttt ccgatttact aatcatgaca aacacagaat cttagcactg gaagggacct
    41341 ttgagtcatt tgatttattt ctctgtccaa agaaagaagc acctgcactt aagtcatttc
    41401 tgactaatat ttgtcttaag tgtgcttaaa gacctccagt aatggagaac ccataatctt
    41461 gccaggtgct ccagttcagt gcttcgttgt cctgaaagaa ggttttcctc atgtctgccc
    41521 tgaagcttca gtttgatagt cagcttaaac tgatacttac aggctacaat ctgatgactt
    41581 ctttcatttt cagttttccg ttgactcacc tgcagtcaca caatggctaa agctgaccta
    41641 agggaagtgg tgggagcata tgcatggcaa taagggaaaa ggtggaattg tgctttgtat
    41701 tttaaggctg tttcttgccc tgcctatcat gaatatgaag aacaggtagc caccttcctt
    41761 ttttcagcaa tctgatatca cacttctccc ttggtctttt gttcttcggg ttgagcaaca
    41821 tgaattttct gaatcctctc ctacatttct aatctttatt attgattggc tggccatgct
    41881 ccatttggta catgttttat ttaaatggaa tagctgaagt tgagcgcagt atctagttga
    41941 ggccttacca gtgctgggtt gagtggaagg attattttgt atgtattgca gacttatgct
    42001 tgtgaatgca tcgtcttttt gcaatttcac gactctgcat gaaaggcatt tgggctattt
    42061 aaggactctg aatgcacatg agagaacaag atgtgggtgc tgggaatcaa gctatttgcc
    42121 tattatttta ccgggcatgt ttagataggc ttgtaaccca gaagaaggac ggagtgtttg
    42181 cctttgcctc ctcagaaagg gcaggtatac ctaaggaggt tttgtaccag agtggctgtt
    42241 ttctgtcacc ctgcctcaca gaggcattac caggtcatgc taaaactatt aacgcgtgat
    42301 cggcatgtga ttcacaacag tccgtgcact gctgcctaac cagctgttct ccatgtattt
    42361 gcattctgaa cttgcctttc aatatacttg cagtcattcc tggcttgatg ttgtcttcag
    42421 atttaataag catgttctct cttggatcat ttgggtcatc aattgtaata gtatcatgcc
    42481 taggacagac acctacaaaa catcccttga tgcagccttc tattttgacc atgaacaaga
    42541 aataactact ttctgagaac tgtttttcta accacatgtt atatcctgtg atgttttcat
    42601 atagaaagta ttaccaaaaa aaagttacgt gaaacagtat caaaagcctt cctaaaacaa
    42661 ggatatatga tacttagtgt tcctccgcta accctgaagc ctgtcaacct gtgccacaag
    42721 gagatttgtt cctgacaagt gcacaatggc tgttacttta ctctttgttt tcttccaggt
    42781 gcttattatt tcaggtattt tcttgagaat taaaattaat aggatgtatc tgtagttctc
    42841 tgatgccacc ttttccaccc tgttacagat agataccatg attgcctgtt tcagtcctcc
    42901 agtatgtttc ttgtcttcca caagttcttg aaccagtaat agttctgaaa agtcttgtca
    42961 gtttttaaag tactctagaa ttaacttcat cagttacagc tgatttgaag atttccagcc
    43021 taagtacttg taaccttttg cttctctgta aaaaactgag gtcttgcccc tttgtcactg
    43081 atattgattg tgctatcccc tgcttgctgt tggcatttgg gttgagactg atgcaagaag
    43141 acattacata catttgcctc ctgagcatca tctatcaata tatcaatagc tttcgtggct
    43201 gagtacaata ccagtctctt tattcattgt ctttgtacta ctcacatact tacagattat
    43261 ttcattctta gttatgtgcc ttgctagttg ctccatattt ttcctttcag attttgcccc
    43321 tctgtgtttg ttttccttct gttcttattt cccccccctt gcatgctccc ttcttatgtc
    43381 tgaggcctat ggagattcat gatttaacca gcctggttta tcaatagatt tcctattctt
    43441 tttaatccat tctttgatac agtatctttc tgtaattgca aactcccttt aaaaatgtgt
    43501 gtattacata catggacata ttgtgaggtg taagttttgg tagtgcaatt gcagtaaagt
    43561 cagtggaatt agatgagctg agaatttggg ctttcattat atttttctgg agatcgagcc
    43621 ataggtattc cccagtttag tgatgatgtt ttgtgcaggg taagtatttc ccccctgatg
    43681 ttaatagcat gagttattgc tggtttaaaa tgttctcaaa acaatagata aaaatgaggt
    43741 aatacttgga tttgtagttt ttggtcagtt tggcaatact gataatagaa atctccttta
    43801 aagttttgat ttaccagttg tggtattatc aaaacattaa gtatattttt tagttccttg
    43861 acctaataaa taaatgtctg aaacattaca taaaacgtta aaaactgaga tgacagctaa
    43921 ccaaactttt tgagttggtg ggaaaacacc aaaaaaaata gtctctgtca ttaatgcttc
    43981 tgttatggaa aggaattagt tttctgtttc ttcctggggc aaaacatgtt atcttcattg
    44041 agtctggaag tgaagacaac agattttgct gtgatctcac aatcatattt accatgatat
    44101 aggagataaa atgtcagtga gatgatccca aagcagcatc tttgacatgt gactgaaaca
    44161 atatgaagag attagtgaat agattataat atgtaagttt ttagtctaga atataaataa
    44221 atcagttgga cagtttttat tttgagagta ttttggcatt gatttttgtt cattctgtga
    44281 tgtattctag ccaataagtg caaacagagg ctcgtgtctt gcaaaaaatg gatattttca
    44341 tgtactgcac ttatttctgg ggaaaagatt aaggtcatat gatatctttc agtccttcaa
    44401 gccagtgttt tatgaatgct actttaataa cttattgtgg ggaaaacaat gctaagttta
    44461 atcatacagc taatgtcaca atgtcaccac ccccttaaca gctaaatgat aaaagtgagg
    44521 acacatcagc atgaattgtt aaggtctgta cattattcat ttaaacatct gctgttagtt
    44581 cctctttacg tatgggaata aattatacca catcagcaca ttcttcatgc tttgtgttta
    44641 agcatttaaa agtttttttt tgtattatta atattatttt ttctgcttgg ttggcagccc
    44701 ctgaagttat cagtgcccat gactacagcc aacagtgtga catttggagc ataggtgtca
    44761 ttatgtacat gctgtaagta gcttgtaaaa ctaatataaa aagttcagac ccatttataa
    44821 tacaagtact tacaatttgg cattgaaatg taaagtaaac ctgtgtgcca aaccttaaca
    44881 aatgactgta ctcttataat tgcttgcatg taaacattgc aaatttctat tcaaaagaaa
    44941 gtgaaacaga cagttcagtg ttaaaagttg agtatgtgat ttatgaacca ttttataata
    45001 ctgaaataac acggaattat agaatattgc agtgtaatgc tctaaaacta gactgaggtt
    45061 aggcctgtct tttgcctatg ttggctggag gtatgtatgg gaactaagtt attgatttac
    45121 agcttattgg tcaaattctc aaatggatcg cacaaaccaa gcgatcgggg taagggcttt
    45181 tcttctgcgc ctctgtgtgt ggcaactctg tcagctgtga tgttcaaagg ctgccagctc
    45241 tcctcgtact ggctgcctac gtcctttgga agttagcaaa gcctgctgct atttagagga
    45301 ggaaatgcaa ctctatattt gcaggcctgc atacgtattt ttattgaagt ctcatggttt
    45361 gtaagatttg tcttagttac gaaataacag ctcctctatg gaaaaatctc atcttgcata
    45421 tgctacctga ataccatata aacatatccc agggattaaa aataaaatga agcaaagtac
    45481 ataagcacct gtttgtgtga tgtagttaaa actgagaatt agataattaa aatgccacat
    45541 tgtgtgcaga ggctcttttc tcaaaatgta tttgcctgtt ttttccctct ttcaatcttt
    45601 ttcttctctc agttgcctct agatgatgct ttgatgcaaa tgttttagaa tgttacctct
    45661 tgccatttca tttgttgata tttttgctgt actatgatta ttttacttct gttatgtgca
    45721 gcctagttct tttataactg aagactctgt gcacaagcat gcagacacga gcatgcagtt
    45781 ttataacttc cttgttttgg tattttctgt gatttttttt cccactctgt attggttcct
    45841 cagtttcttt tctgtacaat tagtgcattt ttcttgttgt gtcagcatga tgaagcattc
    45901 gtagctttat tgcctttatt tttttatttc taaaacctat gtgtactttt tatgctgata
    45961 caaaatgagt tttattgttg tacttcatga tattaatgtt tgcatcacag tagtgggatt
    46021 tgcacaacat agtaccacag catacgttat aaaaggggca gttgaaattg gatggcttga
    46081 ctggctaata agaaagctga gcagggtctg caatcagcac aattcacagc tcaggacgtg
    46141 tacaattcag ggcagtgaac tgtgttgatt gcagccggag ctcagaactt ctgaccttct
    46201 tccttaatta gcaatataaa tattttttaa aattagcatt ttgtaatcac aatagtgtca
    46261 gaacaaagta acattaattc accccttgtt gtgtctgcta cgcaagaagg aaaatactgt
    46321 gtgtgaatta atagaataca attcacactg ctttttattg cttaatttga aaatagtaat
    46381 acaaaagcca taagattgtc ttctgatttt aattctgttt ttgcaaatta cttttcttgc
    46441 tttcttgaat aatagcttgt gctgctggtg ctcctctaat gggcttaaag atgccgttac
    46501 agccattatt gctaccatca caactttgac ccttctaggc tacagttaat gcctccctac
    46561 gaatttgcta gctgccagag ctctttttgc agtgtagatg gcacgttcca tcttggtacc
    46621 aagggtatta ttgccacgac aggctcagtc tccacttatc tggggagcat gagcccctga
    46681 ggtgactcat gaactctgct ttcatgaatg ttaatgcaca gagttgcctc tgcataatgg
    46741 ggcaatgcca gcatgataga tttttatatg taatttgaat tgaggtgtac tttttatttt
    46801 ccatttcatt tctattttaa tgtgtattaa tagaaacata aacaatagta accaacaaaa
    46861 agaaaatcca ttaaaatatg aaggtatgtc agcacactga tagagtagag gagcaagagt
    46921 cctgctgctg gcacacttgg agcgtatggc ccaaatgctg atgtctaata ggagaagacg
    46981 aggagctttt ttcctgtgcg ctctacacgc ctggatttct cggtagttct tttgagtgtg
    47041 ctgagagaga gactctggcc cctggaatac ttctctaaag cctttgtgga actgaaggag
    47101 tctaagatgc ctaataaatt acttcctgca ttgcagtaat aagaaaccaa ttaagaaaac
    47161 atggtagttt ttgctccttt ctaaagacag gagatttttt ttcacaggtt tgcaaagttc
    47221 cttgcgatac attgcacctg tttaacttga tatctttaac tgaagttatc catcatctgt
    47281 cactgcttta gtctggagag aatgcagtcc tatctgtgca tagcagaata atgggcattg
    47341 tcacccgcca agacttaacg gtattgtgtg ttgaaatgaa tgcattctcc cagttttcat
    47401 ttctttaaat tcagttccat gtgaatttaa gacctgaggg agattgggaa ggaaaatggg
    47461 aggataaaga aagtggagca gtttttgttt aaaagtaatt ctgagcttaa aaagtgtgcg
    47521 gggaaatgtg ccagaaaatg attttttatg ttttatccta aaattaaaaa ttgaggccac
    47581 ataaaaaaaa aaaaatccta gagtattttt gtcttttctt tgatataaag tgacaagaat
    47641 gcttcactag gatgtgacaa ctacattttc agtagctact tctgagtttt gagagtagag
    47701 ctaaaaacgt agtttggtgc aaataattta tttgatgagg ttaggttctt ctttgtctta
    47761 aatggccaca aataggtgga ttcatttctt gaaagtattt gctatgtgat ttttgcatgt
    47821 cagttgtgca tgagtaattt gatgtaaaat cttttagaaa tttaatctgt ctttattagt
    47881 tttgactgaa aacacagatc acatgataag gttttccatt cgtgatgtta gtagaacgca
    47941 catcaatatt tactttcaaa gaatattctc taataatcat ttatagatga tttttctatt
    48001 aatacctctg ttggtaaaca gcaatagtca tagaaaccaa atacaaagcg cgtagaaaca
    48061 ttgaatgtgg tattaccaca aatattttct tgggaatgca tttaatttag tctcatatat
    48121 attacctttt tattgttacc acatatatat aattggccta agggaagcag cagatacaga
    48181 aagagtaaac tgaattaaca gacattctga caccctcttt gcttaagtat tttgcgcaaa
    48241 ataacaagaa atgcctacaa tgcaagaatg taagaatgta atcaacatat ttttacaaaa
    48301 atatgtactc ttactatgta cacttggggt atctcttaga atgttcctga agttttcaat
    48361 gtatttactt tcttataatt atatttctac tgatacctta gtttagatta taccaattaa
    48421 gataacgttc acactatgta gctaaagatg ttgcttgata ccacaacaaa aaagcaacaa
    48481 attaaaaatg attttttcag caaattattt tctgctttgc atttcttttc tgaaaaacat
    48541 gtttttgtaa tggtaaaggg atactatata tatctgtgtt tttctctgaa tgacacttac
    48601 tttgatttac tactatccaa tgaagaaaag tttgtgtgtg tgtgtggtgt tttgttttgt
    48661 ttttttacct aactgcagac tgagaattga actaatacat atttcttaga ttgtaagctc
    48721 ttgggactga atttatcact ttttgaacag tagagcagta cattcaaatt gaaggacaca
    48781 aacatccaca gtgtatgacc aatttgactt cttaacgtaa attttattct gtggtcttat
    48841 tttattgcgt aattcctata ttgagcctac agtgacctgt agttgatctg aaaagagttt
    48901 tctggaaaga cagctgattt ggatttaaat ttctaagttg agagaagtgt attgtttctt
    48961 gttgtcattt cagttcttct gattgttata acctcggtag agagtcacta gtctaaaaac
    49021 agtgggggca tagatcagtg atagttctta ttattgaaat gtaataggtt gctgggacag
    49081 aattgttgat tttttttaat ggtaagtagt gctgtggcat aaacaaatca agagaaacag
    49141 tgtgaggtgt atgtagtgaa caatttccat gacagaaata ctgcacatgt tgaagatggg
    49201 ttagcattca gttaaccaag tgatttggat gagtgagtta cagagtagca gcacaacact
    49261 gtattttcag tttaatttca cttttttttt ctagctgcta ctttcagtag ttggatcttt
    49321 ttatatcttt gctagtttaa aaatccatat agtatcaatt atcttctccc tatgtgggta
    49381 catagtgacc aagatcaaat caccttttaa cctcataacc tctttacctt aaatctctgt
    49441 gggagacata tttgtcagaa cttgagtcac ttttgtagac ttcttctaaa gctttggcag
    49501 tcgtgctcac tttttgattt cacagtgatc tggtaatgca tagtttttgc ctcacctgtg
    49561 aaaaatagta ggtttccatt cactgaacct aattttctta cagactgtgt ggtgaaccac
    49621 cttttacagc aagcttagaa gaaaagcttt ttgaactaat aagaaaggga gacctgtact
    49681 ttaaaaatac agtttgggat acagttagtg aggctggtaa gtacacaatg ctctcaccaa
    49741 acaaatgctg atagtattgc aaagaattcc acaaatgtag ttttgatctc ttttttgcct
    49801 ttaagtagtg tgccttttct gaaaagtgaa attgatgcta agaaataaat tcacataaat
    49861 gatatcatca aataatttca tagcattgta agtaaaatat gctgaattaa agcactgctt
    49921 tgaaagaaag tgtgttgagt tggttattgt taacagaaat gagatatatc aaaggatatt
    49981 ttctttttcc tagcaaaaca agtattgaga ctacttctga gagtagatcc tgctcaccga
    50041 atcacagcta atgaattact tgacaaccag tggataacag tgagttttca ggagttataa
    50101 tttcttcacc ctgtgctcta cgctttactt atttggcctt ctatattggt atagatgcta
    50161 tattgcttct gtgaaatcca gtggagtgaa aaaggagggg gaaaaaaaaa aaagagcaac
    50221 ctttgggggc cttatctaaa gccctaaaat ccattggcat gttttgtttg tatcacatgg
    50281 gcttctgatc agcctggtaa ctagcaaaaa gctttatact gcatgacatc gaacccttac
    50341 ccagaccagc tgcacctgac ttggcgtatg ttttgactta atatggaaat gtggattcag
    50401 gccatgttta attaattctc acagcattcc tgtaactata atagtttgtt gtttcttccc
    50461 cctgcaccct cccagtttac acacagagga ctgagctaca gggaaatctg gccattttga
    50521 aggcaagtga attgtagttc cagaagggga cctgtgagtt cctgcctccc tggctgcggt
    50581 gccgaacacg gtgctgtgag agtattgaac tgtcagccgt ttgctgaaac ggttgccctg
    50641 ttttgcactt ccttgagatt aaaacagaag gaatggatat gtttgctact tcaaggtaac
    50701 acggatgata ataaagccta atttctcctg tagctgggtt caatgccatg tagaaagaga
    50761 agtgtgtgtg aaaatattct ggtgtgtggg aggataaatc tctctctctt tttgaaaacg
    50821 gaccactgat tttccctcac accttcagct acaaaagaac cattctggac taggagaccc
    50881 gtctttcttc tttcctgcta aatgactaca gctgaacaaa aagctttttc tcagagtttc
    50941 catgcatcct tgtgggaagg aagaaaagcc agaagcaaat acgataactc tagaaaagct
    51001 tgaaaaatga gacaatgttc atcttagttc tgctctgctg tactatgagt accttactgt
    51061 ccttgctttg ttaagctgca gtgtggaaag ctaccatcca tgtgatttta caacctacca
    51121 ccacatatgt tcctgaagtt tgagagtaaa tttcatagga tacataactg catgtacaag
    51181 taaaacaaaa ccttgctata attcataata aaccattcct tctcttcata ttgtgtagca
    51241 gttcaggcgc agtagatttc aatttagtat gcttttcttc aattaaaaag taggttgtag
    51301 ttaactataa aatatctaca aactcaagcc catattaatt ctttcatttg cactttcaca
    51361 gtaaatgtac aacaccttta aagagtactt tcaatgcaga gcaataattt agattcttca
    51421 tcaagtttgg atgtttacag atgttgaggt gttgccattg tagactgctg acagcattcc
    51481 cttccactgg ggagcacccc ccaaagtgtg aagttacgga cagcgtctgc agacgttcct
    51541 tggtcagaag tgaatacagt cagaaaggag ctgtggaaat acactcaatc catttgttct
    51601 tccagctgct ctactcctag cacaatttaa agctgttacc ttaagggaga actttgtgga
    51661 ctagacagtg cctcagacag tgatacttct ttcgcacctc cagtgtttcc tcttgccgca
    51721 gaattgcaag gagacatttt gatctctaaa tatctctgtg ttagtgttag ttgactttca
    51781 gtgccgtttt aaggcatagg ttgctgagtc tccagtttga aaggagacat tgacagccgt
    51841 ctgtctgcct gtgagcagta gctccagcct gctgtgaatg ccctgtgtag ctgatcagct
    51901 catggatggt atttgattga acttgctcta tgggtttcgg tactggcgca tgtgcacctg
    51961 ccatgcccat ggcttccttg tgtcctcctg tggttccact aatttgcttg aaaaatggtt
    52021 tcagctaaca tgcctgtttt cttaaataca aaaggggctt gtttagcact ttagttatta
    52081 aatgcattcc tgtctctgtt cagtactgag acttgcaatt tgtttttttt attaaacttt
    52141 ttgtttagtt cacatcaatt atttgttttg tgtaaggagc taagaacatc agaacggttg
    52201 tacaagttga tatcagagtc tttctcgtct gtctctcatc ttcatcagtg gacaagaata
    52261 gatgcttaga caagcattca gtgctggaat attataccag ctttcagtca cttgttggtt
    52321 cagagaccaa ccaaaggacc aaaggagagt gttggtaata acattcagtt gacttttctt
    52381 tcactaattt gtcgaaatat atttaaactc atgtgaaaat taacctgtgg taaagctgtc
    52441 attgggctgt ctgtgatgga gagtctctgc tgttgttttg tgccttccat ctacttgttt
    52501 cagttgaagc tcccagttga cttacttgct ttctcctgtg ctgcttttga tgttcctgcg
    52561 tattacttat tgtgatgtta gaagtgataa ttaaatactt tttaatttct agtaagaaat
    52621 ttagattttt acaggagggt agagagaaga aacagggact ttaagtgaga agtgacactg
    52681 ggcagaattg tctaaccact gttccttaag ctgccttaat gtggcctggt tttcagaacc
    52741 actgagcacc tgtggcgccc gccacctttc agtgcgagtt gctgatactt ggtaccactg
    52801 aaaatcggga catcagtttc tactgcgtgc atgtgccttc atagcctttg tgattttaca
    52861 atagccagat ggggaacatg aaagtgcatt atcgtgtaga gaactctgcg tgtaaaaaaa
    52921 ttaacccctt ggtgccaagt gacacatgaa cttctgcata gaaggtaatg catttggcac
    52981 cgcagtctcc caccaggaaa tccgtaccat ctgtaccaaa aatgtataaa gtcacaagtt
    53041 attctacata attaaaactg acatttcaaa catagatgca gcagaactta ttccagaact
    53101 ctactttaaa aataaaattt ctcgtttaaa aattacagtg tacttatagc taaacaaatg
    53161 acctcaagct ctgttttagt tggtggctac ctctagaggt ttatgtgttg tcagtttgag
    53221 accacatata gttttggctg gaggctatgc aaagagttga tgattaatta tttaccagaa
    53281 atactaatta atgcaattct gttactagtt ttgattattc tgagctttat acctgttaca
    53341 acttttccag acaaatttaa ctttttacag ctgctaaaaa gtaaaagcaa aaaagatgac
    53401 gcgatagcag aatttcgtta agaaagacag aaattatatt cccgctagct gttgtttctg
    53461 cataatctag agaactgttt ttacttacta agtaaaacat tcatgaagcc tagggtaaac
    53521 cttatttttc aatgaatttt tatagatgca tatattttgg tttgatacta taatttccaa
    53581 tatttattaa actagatatt ttaaaaaatg ctctattccg ttttttctac ctaatactac
    53641 atgttgtatg gctgttgata tattttagga ggaagaatgc tctatcgtct cctttgcttc
    53701 actgcccaca ataaaaatgt gatattttct tggggctggt aaaacagaag atagtgtttc
    53761 cactcaggta gcaaggctgt ttggtttttt tttttcctct cctactagtt ttcttcttcc
    53821 tgaaatagct tttgagcatg ttgaaggtga actctgattt agaatttttt gtttattgct
    53881 gtgatttttg gtgaagttta caagtatatg aatctgcttg gctggagagt aaaagcaaga
    53941 ctctgaatat aaagtttatg catacagtga gatttcttgt ttctttgggc gcagattgac
    54001 atttgcaacc aaacaaaaca cccaaagact aaatcctttg ctccctggct tataatccca
    54061 attcagcaga aagcatgtat gtgtactcct tttttgcgag ctatttaagc aggtttccaa
    54121 agttatgcaa ggattttaaa aatttgatct aatgaagtac ttgggtgcct gaggattcct
    54181 agtgattctg aaaagaagtc ttaggactgt ccctgtaaca aagaaatctc ttgtttttaa
    54241 atttttgcag ctgtctggag gtgcatcttt ttgcgcacct agagctccct ccctaggtag
    54301 cactaggcag ctcagagcct aactgcagca aagcctgatt aggatttaga aaccgcagat
    54361 cttcagaaaa tcacatggca gtcactgatt tgatccccct gccagcagaa cacaactgat
    54421 gagtttctat acagaatgta atgaaaatca cggctctctc tcaacggctg gcagagagac
    54481 gatccttttg catggaagcc tcgtggtcag agtatctaag gaaaatgcag gagtcctagc
    54541 ctcaacatac aatacagctt tgctagaagc aaaggtagac actggatgag agcacagcgt
    54601 tgtgtttttc tcccttggct gatgtgatga tgagtgggtt ggatgacata cgagaagatc
    54661 actgtgcctg cagtattttt tgtgattttg tagagcatgc ttttgaaaag agtgataagg
    54721 actaaaatac taagaacaca aggggattta atctctcaca tgcaccttag ctctgtacaa
    54781 aataaggatc ttgaaacaag ttcaacgttt ttgcttccag taaaataata cattctgttg
    54841 tcatatctca ataaaataaa aagcaattgc atgatgcact ccacaatctt tttttaatac
    54901 aaaagttccc gttttgtttt tacagtctat aattacttgt tggtgtattg ctatccttgt
    54961 aacttcattc catcctagtt atcttatgtt taaattttcc atttctgtgg atcagaatca
    55021 cctttttaaa ttgacaatcg tactcaagat ttctttaaac taaataaaga acatttgtct
    55081 ttagctttgt tttgaacagg aaaaatcaag aaagcaggca agacaggtgc tccattttgc
    55141 cctgtctgta gttgcattgt tttttttgtt tttttccccc cccccccccc ccaaatctaa
    55201 gaccttttgg tatgtgtcaa gacttttctc tgcctctgcc agctttcctc atgacatcag
    55261 tagcattttt gatttttttt taagatatct tgttcttcca tttcctgtgt atcacaccta
    55321 atttgaaggc tcttctgttt acctttataa tattttaatt acttcagtag catgtttatt
    55381 tgattacgaa tgtcagataa cgaatcaaga attaacagtt ttgttgcatg ttctcagttt
    55441 acctgtgtta ctaaaatctt ttttccctaa tactgttagc caacttttgg ccttaatgta
    55501 gcactaaaat actctgggct aacactctga acagctcttg gaagtgatca cttcagcctg
    55561 tcctccttga tgtttttcag ttgtggatgt gccactgaga ttaacaaaat ggtgatgctt
    55621 ctcaaactga aactttgtgt atttctagga atgttagaag ggtttgagga gaaaatactt
    55681 cacaatgttt tccatgagta gttggacatc tctgcatttc tgtctggaat ccttctaaaa
    55741 tttgcgtcct aaaaattgag cagaaaaaca ctgaaatgga aacaaaagaa actgaaacaa
    55801 tatagtctgt cagttagtaa acctccatcc ttttacccgc agttggagca gatgctagtg
    55861 aattaaactc aacaggtgtt ccaatgagcc aatgcagata attaacttaa atggttctat
    55921 tttcttgaaa actgtcggga aataaactcc ctctttcctt ttatgtggta tacaattctc
    55981 tggttctgta aggcctaggt ctttttaaaa ggcctaaact cactccctca ttttgtggga
    56041 acaattcact gcactctaca tatttgtcta cataattgtt cttgcaaaag aggtagttaa
    56101 aatctgtgtc atcagttttg cccgcagtta tcataattac aaacgtaaat ttgcatctgc
    56161 aaaatatgag tttgtttttt aaaatcaaac gctacctttc taatggaaat gaatgtttct
    56221 tccttgatca tttggtacat atatgtgtag agccgtctat ttcaaacaaa ggacatattt
    56281 tgtaagtacc agtccttaag taaaagaaat ccagatctag gtttgaagta agaaatgctg
    56341 ggctagtaat aagatggggg aaggagctct gaaataatgt cttctgtctg tgccctcctt
    56401 cctctgttgg atccaccgta taacctcaga aaaggccaca ttaattctgt tttctatgat
    56461 gcagtttacc agtctgtaca gtgcagataa cgaaccatct agtaactgta tagttagaaa
    56521 actatccctg ctgttagtga aatgctctga gatcctcaga agattggtgt caataatgca
    56581 aatcgttatg ccttaaaaat aattaacagg ccaactctag cattgagaac aaactttgca
    56641 tgtactatgc gctttccttt ctctccaaac tttcagacac gtaattgcca gctttcctga
    56701 atgaccaaag gagtcaaaca aaaattattt caaatcgtac agtgagaact gagaggacag
    56761 gagcccagca agtctaacaa aaagtgttgc ttgtgtgaat ttttttattc tgaacccata
    56821 gattgattca ctgcccattc cagattaggc taagtaaaat gggagtgttg tatagacaat
    56881 attcgcatgc cctatagcat aaagaaatac tgatggatgc agaaacatgg gcagccaagc
    56941 tctggccctt tggttttgtt gttattgtgg ttgttacaga atgagccagg aagaatttgg
    57001 ggtaaaaatt cctttgcaaa tttttgggat ctatagttgc gggagttgta ggggaaagat
    57061 catctttcct ccaaactagt aaagagatag gatgttacaa ctgcagaaga catgatcagc
    57121 atttggaaaa cactttttgt ttttgagtgt ggattaaagt gcttggctta taacaagtag
    57181 ggccactata ctggctttac ttttttaata atatgcccta gattcagtgg agtcaaatat
    57241 taataaaatc tgttcttatg tctagggtga aacacatgct gttcagagac cttgtaacgt
    57301 cttggagttg atgaaggaat ggaataatac tctggacatt ggtgaagtat gcagtgtgga
    57361 agaagaatca aataacctag ctagtacatg ccaacaagat gaagtcagtg aagcacaaga
    57421 aagccctacc agtaacaatg gtaacgtaaa atgtggtgca gaaactgaaa cagagaatgg
    57481 gggcaataaa tcctccacat cagcaaaaca ggtaaggctg aatgcagtat tttaaaaata
    57541 caaggcaaag taagtgataa gtagaattaa gagtgaatta ggaaatgttg ggcaggacct
    57601 gatgcaaggg acagctgctg gtgtctggtg aaacatttat atgtagtata agaatagaaa
    57661 taaataatag gatgtggggt gaagcctcca ccgtacagta tcatttaagt cctgtgtact
    57721 tcaagaaacc acattgaccc agaataccaa gtccataaca cgtaatggct cctgttcatt
    57781 ctcttcaggt gtaggtgtat gtttgtagga acgtgacaga aaaaggtagg atcttaagac
    57841 agcaatattc aggggcaatg aagaggaatc ttttataggt agcccatttt tccatacaca
    57901 ttcccgctga ataatataag tagccatctt gggatgctgg gggggggggg ggagggagat
    57961 ggttcataag caacaaatat ataagccact attaatacca aagtccaagg tttaatattt
    58021 gggatagtga tatgatttct ttaggcattt gcccaagata ctgaattttc ttttatagtg
    58081 cctctctcaa tccttcagct gaagcaaaga aaaaccataa cgaaaatact aaggattctg
    58141 cattagctgt gacctctaag gctctcagat tgatcagtca caaggcagca agctgcgcca
    58201 caggctgaag gcatcattgt taatatttga tgggttctgc tttcaaaatg ggtctactta
    58261 gcaaagaatg agcttctgat atgaagtaac aaaacgtatt tattatagct gagtagtact
    58321 gtgtgaatta gaagtgaggg gtatataagc caaaaaaaaa aaaaaaagct taaatgcgct
    58381 atagatgtca gaatcaaaat cacagttctg gaaattctgt tacatggcca ctctaactgg
    58441 agataccaaa acggcattct tcgctttcag cttccttggg caaccagatt ttttctgcta
    58501 agcctgcctg gaagtgtcta gccttggcag ggggacgttc ttctaccaac gcccctttga
    58561 agggctaggt cagggagtgt ttccagactg taatagagta agagttgtat acaacatatt
    58621 gaaaactacc ttttcttaga gataggccct gaggaggtag aggtggcgat actagtgcta
    58681 ctgctctctt ctgtgctagc ctagacatgg gatatgagtt ggccaggact tcagtttcct
    58741 cttctttctg agcatgctgc ctgcaggcac ttcctttctc agtgagggct attctgggta
    58801 tccttcagtg aaccctggcg ctccttccat agagagaggc caaaagctgt gttttgaatt
    58861 ccactgcatg gaccacgcac attcaaagaa attatggtag tgcttgtgtt ttacggtgtt
    58921 cttttattca agtttgctta tctttcccct ctcttcctcc tttcccacac aagataaagg
    58981 caggacttgg cacaaagctt ttcacagaat gggggaaaaa aatctttgta tacccaaaac
    59041 tgcagcacag ctgtatggag ataaagctat aattgctcct gctaacaagt tatcagttgg
    59101 gtcacagtgc ttagcagaag acttggcata agatgtctcc ctgagagcac tatttccttc
    59161 caaatcagtt acataggaag tcttagagac attgtgcaga actgatcttc ccaaatgctg
    59221 gtctcttttt ttgtctgtca agccaaatag acaaaactcg agaatgtatg aaactcctta
    59281 cagggtcaga tcatctaact tagtgctcca gctctgacag tgacaacatg aaatgctatt
    59341 tagggagaat gtgcaagccc agccgtttcc tcctgggtag tgacctggca tccagaattg
    59401 ttcttagtgt tgttagaagg tacatcccaa cctaatcctt ttagtattca ttatggacct
    59461 gttgtcaatg aacgtgtcta gttccttttt gagtatgctg gtaccatctg cctctacagc
    59521 tgcccatggc tgcaagatcc agaaatgcac tactttctgc gtaaaaatac ttttctttcc
    59581 ctgttttaaa ctgatctgct actagtttca tcaaatatcc cttagttctg gaagtacagt
    59641 atttggtgaa cagctcataa tcataattaa gcaaaatctc agtcttatcc ttcctcagtc
    59701 accatcttga caaatggaag agttccagcc ttttaatgtc tcctcatata tgggtgctcc
    59761 atcactttga taatggccgt tctctatgcc tcttctaact ccactgtcct tcctgagact
    59821 tggagaccag aactgcacag agtgttaaag atacatatgc accaaggttt tatatgttac
    59881 caaagtggta tgtactgtct tgttctcgat acccatctca acagtgccga gtattttgtt
    59941 ggctttttgg ctaccacttc ttgtgcagcc agtggttcca gagaagagtc agtgctcaag
    60001 atcactttcc cagtgttgta actctagctg ccagttctga actgaggatc atgtcgatct
    60061 gctttagatt attttcctct gaatgcttta tttttttttc ttcctttttt ttcctggagc
    60121 ctgtttctct gtgttctgca atggagaagg gatatgattt tgcccaagga aaaagtgtgc
    60181 ttagcacgtt tccaggagct tagctgtgta agaattttac tgatgatgaa catacagatg
    60241 ttgtcactta cctggactgt tcctttcccc cgaatagagc catgttcaca attacttcat
    60301 tgatgcaagt ttctctaggg cctttttaag cctccaaagt atatcagctt attgcttcag
    60361 ccccttcagt cttgtttcac agatcagcaa gaaaaaaagt agcatacctg ttttaccaaa
    60421 tggaacactg agaaagaaga atatgaccct caagactgcc agtgctgtga gtagtttctc
    60481 aagtgccctt gctaacgctt tatggaaaga tttttttttt taattaagag ataaagtaat
    60541 gtgtaatgaa agacaagttg tcatattttc ctggtagaat attgtttagc attcaggcag
    60601 gaaacagaat gctgaggacc tgctatttcc ctttgaggtg acgggggctt agatatttgg
    60661 gtttccacct gtagatttag gagcatgttt ttaagcttca aaaatatgag actacttaat
    60721 ctgttagtag gagaaaagga aggaccttcc actttccttc cactttctgt ccttccactt
    60781 gccttttctg aagggaaaaa aggcttagct cttcagcata aatcattatt atgctactaa
    60841 aattgctggt tcttatcagt taaagatatg tacccaggaa tattcagctg ttttgctaga
    60901 tttgtctggt tttccaaagt aataaatttt acagcaagat gagtaacttg taaaccagag
    60961 aataagtctt ggcccaatta agaccattgg tgggctcata tatagcccac tacaaaacag
    61021 accagagaaa cagctaccaa ggagcaacct cgtatttatg aaagatgaag atacagttta
    61081 aaattgtatt tgaatattgt gatgaattaa taactgtgat cttgattcag aagcctagct
    61141 agtgaagatt aaaatcagag atatagtcgt atacagttaa aacaagaaag ttcatctcct
    61201 agagatggaa tttaaaattt aaaggtaaga agcttctctc tgtgtaccgt aaagggagat
    61261 taaaaatatc ttttaaaatg cagttctttt attcctttat atcttatttt tacatatttt
    61321 tatgatgtat actgcagcgg agcaaaactg gcatagtatt ttataattat tctctgttgt
    61381 gctacattgt tcgtattttt gttattccca cctttctagt gagtataaaa agatgtagtc
    61441 tttaattgta ttgttttaac ttatagtccc ctgcaggtag gtcaacatct ccagtatcag
    61501 tttcaaagcg gaatctggag tgccaagaga agaagggaga attggacaag tccatagggc
    61561 cttcaaccca gggactggga agtaaaaaca tacagaagcc tgctgtcaca cccggaacca
    61621 aaaagaaatc ataggacatc catcaactct gaatggcttc agagtgaaca actattactt
    61681 gtgccaaaat gagcagactt tataaggacg gacaactata tcctgaactg tttgtctttt
    61741 tactttcctg aaccctttaa tcagaaagct ttagctttcc tttaacactg aagaaaatct
    61801 aacagcagtg tgaactccta acctgtaaga gggcatccac tgatagtatt tttgtcagag
    61861 tacaaattac agaattgtct aaaactgtat gtaatttatt tgttctctgc taacaggccc
    61921 catgccaggt aggcagtttg ctttcacaaa tccattttcc tatgttttac ttgcatctac
    61981 tttcttcggt tttgtcccaa acatttaagg ggaaaaatga ggccagaatc tgtaataggg
    62041 attcctgata actgtgtgct ttacaccatg agaatattct aggaaattgc ttataaattt
    62101 gctctaggcg ctacagctca agtgcttcag tctggaattt gttcctgcta ttttaggttg
    62161 ctgtcaattg cttattttta ggcagaactt attttaagct tgacaaatgg gagacgtgtt
    62221 tttaagtaca atggaattgc tgtggttctc actactgaat ttctggtgtt ttgattacat
    62281 tctttaaata aaacaggtgt tagaattaat ggcctttaca agttagttaa tcttcatttt
    62341 caaaaggatg agctactgtt aagcttaggt ttattgtaca tatgcacaaa atgcaacgtg
    62401 atttactgtt ccaaagacaa cacctttctc taaagacggg tcttactggt agactggcat
    62461 tgtggtgcat tatgtgagca aagtgtacat actcttctta gtgggttaaa aacaatttcc
    62521 ttcaatatat gtacattctg tgttatgtgt tattccagta attctgctga gaacatcagt
    62581 ctgaggagac accaactgct cagatctctt cctttctcca caataatctt agagttcctc
    62641 ttacagttgt tacagccttg attttattta aatgtgaagt aatcttatta aaaaaccaaa
    62701 ttctttctct gaagatacct gaaaacttgg agagatcttg tgtacaataa actaattaag
    62761 agctttttga gacgatgt
//
