# Supplementary material for: The serine/threonine kinase 33 is present and expressed in palaeognath birds but has become a unitary pseudogene in neognaths about 100 million years ago
Source: BMC Genomics. 2015 Jul 22;16(1):543. doi: 10.1186/s12864-015-1769-9 (PMC4509753; doi:10.1186/s12864-015-1769-9)
Supplement: Additional file 3: — Contains the stk33 sequences from all birds examined in this study. [file 12864_2015_1769_MOESM3_ESM.zip › Aves stk33 sequences/Palaeognathae/Tinamus guttatus (white-throated tinamou) stk33 gene.gbk]

LOCUS       Tgu_stk33_gene             44994 bp    DNA     linear   
DEFINITION  Tinamus guttatus serine/threonine kinase 33 (stk33) gene.
ACCESSION   BK008887
SOURCE      Tinamus guttatus (white-throated tinamou)
  ORGANISM  Tinamus guttatus
            Eukaryota; Metazoa; Chordata; Craniata; Vertebrata; Euteleostomi;
            Testudines + Archosauria group; Archosauria; Dinosauria;
            Saurischia; Theropoda; Coelurosauria; Aves; Palaeognathae;
            Tinamiformes; Tinamidae; Tinamus.
COMMENT     We downloaded the assembled contig(s)
            from the Tinamus guttatus WGS project and performed a local BLASTn
            search with our genomic stk33 sequence from the African ostrich
            (KP072780) in order to identify the corresponding contig(s). We
            then used nucleotide and amino acid sequence comparison in order
            to identify the stk33 exons.
            This record uses data from DDBJ/EMBL/GenBank entry JMFW02069985
FEATURES             Location/Qualifiers
     source          1..44994
                     /organism="Tinamus guttatus"
                     /mol_type="genomic DNA"
                     /db_xref="taxon:94827"
     gene            1..44994
                     /gene="stk33"
                     /note="serine/threonine kinase 33; We downloaded the
                     assembled contigs from the Tinamus guttatus WGS project
                     and performed a local BLASTn search with our genomic stk33
                     sequence from the African ostrich (KP072780) in order to
                     identify the corresponding contig in the tinamou. Then we
                     used nucleotide and amino acid sequence comparison in
                     order to identify the stk33 mRNA sequence and the CDS in
                     Tinamus guttatus."
     mRNA            join(1..31,16767..17173,20238..20354,21972..22085,
                     22906..23010,23499..23637,24666..24754,26431..26509,
                     30232..30307,34896..35008,35292..35377,42033..42272,
                     43714..44994)
                     /gene="stk33"
                     /product="serine/threonine kinase 33"
     5'UTR           join(1..31,16767..16954)
                     /gene="stk33"
     CDS             join(16955..17173,20238..20354,21972..22085,22906..23010,
                     23499..23637,24666..24754,26431..26509,30232..30307,
                     34896..35008,35292..35377,42033..42272,43714..43881)
                     /gene="stk33"
                     /codon_start=1
                     /product="serine/threonine kinase 33"
                     /translation="MAESSQGKTITCFLCLASFQPSSGEDVCPCCNQDPTSSGRVLPE
                     TSEQAARDGTTSLDASLPHVLKESVSVEEMPKSELREPYRKMYPQSARSHSAEVKIPH
                     MRVSDGAAIQEIYSFGRKLGQGSFGVVIEVKHKGTGKKWAIKKVNRKKAGSSAMKLLE
                     REVNILKRVNHEHIIHLEEVYETPKRMYLVMELCEDGELKKILHSKGHFTENETRHII
                     RSLASAIAYLHKKDIVHRDLKLENILVKSSDIDEANEMKLNIKVTDFGLAVQKAGGSV
                     FQSICGTPMYMAPEVISAHDYSQQCDVWSIGVIMYMLLCGEPPFIASLEEKLFELIRK
                     GDLCFKNAVWETVSETAKQVLRLLLRVDPAHRITANELLDNQWITGDTHAVQRPCNVL
                     ELMKEWNNNLDIGEMCSVEEESNNPAAACQQGETSRAQESPARSNGNVALGADAEDGG
                     SKPSAAAKQSPAGRSASPVSIAKRNLECQEKRGELDKSVGPSTQGPGNKNTPKPSATL
                     RAKKKS"
     3'UTR           43882..44994
                     /gene="stk33"
BASE COUNT    12584 a   8203 c   9342 g  14865 t
ORIGIN      
        1 gcttcagttt tgatactgaa agtgttctta ggtggcgttt attaactttc tctgtttgcc
       61 tgtactcttc tagtttgtgc agagattact ggaaaggtca tctgagagtt actgtattga
      121 aataaagtat attggtgata ttaagtgcca atttactcat caagccgtaa atgtgtcctt
      181 cagctttact gctgctgttt ttctcctctt tcccaatgct ataactgtct cgattacgtt
      241 gccgataccc ttgcagtcct ggcacatcgt gcttgatact gtaaagcctt tgccttcctt
      301 acaaaacagt agaagttttg ttctatcttt tagtattcgt ttaaacatag ggatggcagt
      361 tagaagctgg tttatttggc ccctctgaaa gtgggtatgg tggttgtgga ggcaagcgcg
      421 tgggtacctg tcttgtcttc cagaactctc cctggcctta ctcatcacac cacacaacaa
      481 cttgacaaaa taaacaactt gatttgttag taatgtcagg caaaaggcaa gcagtgagaa
      541 ggtgagatta cattagtatt ttgtgacatt gaaaccttgg agaaacattg ctcctcaagt
      601 gtaagtagtc cacgttattt accagcaaca tagaagatga ggggattcct atttctacag
      661 cagtgatcct agaccttcat ctgtcatctc cagctcctgg agagccatta tgcatttcac
      721 atttagaata tctttaaaaa aatgaagcat ttaaaatatt agatgattta aaaagaactt
      781 ggtaaaagaa agtgtaatta ttaggtataa tgggactaca gttaaaaaaa aattgttgac
      841 tgctttccaa caggactcac aagctcaggc ttgtctgatc tatttccact caagcctctt
      901 cagtcttttt tttttttttt ttctgattca tttgggaagc ttgcttagct gtgcatggct
      961 cagtatttgt aaattagaag attcatccat ccactatctt agatgaatat gggtttcctg
     1021 taggaatttg ttaaattgta taaatttaat tcttgtatcc cttctggaat attgaacaaa
     1081 actcatttta tgacttcagg gttttagagc agaaggggca gtaagctaat ataattaatc
     1141 atagtgtcat tgctacagag taatggacta attctcttcc taatttccag ttacttatca
     1201 ttttaaatcc cccagggaaa gcaacactgt atagaaagca acaaggaaca gccattttaa
     1261 agtttttttt tttttttggt atcatcatct taggtttctg cagtgtgcta cagaactggg
     1321 aaagctctgg tttttgttta agagttactt ttgtttcttg aaaggtcaca atacagtttg
     1381 catttgttgc attttgcatt tccttctatt ctgcacattt tgtgcactga aattacattt
     1441 ttaaaaacat ccaactacat agaatatttg gcttgtgtta acacgaacac aaaccaagca
     1501 atgtaaaact ctttttagca aacattttaa agtcacccat gaaaaaaaac aaaactcctg
     1561 caagtacaaa atttcagtta taatctgata ctctgtccta attcaggcca cttaaatact
     1621 tgcatcttgc tgatatctat gtatattatg tattgcttat atgtgttact tgcttgtatg
     1681 actcaaattt ttagttcaca gctcaactca actctgccat tagagattgg tgagtatatt
     1741 ctttaccaac tgatcatttt aagtgtgcct acttcctttt gttttttggc tctcctaggc
     1801 ctggtggtcg tctttataca ttcaagttta gatttgtgca gtaaagacaa ccagtacctc
     1861 ttgtgtctcc cactgggaat gaaatctgta tctctctgag ttgcttttat gatgggctgt
     1921 atgttttcca catcctccag ttcaatcctg cttctcattt ctgctgtcca gattccttcc
     1981 agcctcctac ttggaaccag gtgatataac aggtagtaga ggtgatctta gtagcaagag
     2041 ttggagaaca ctggtattta gcttgcttca gaagcattgc tcagagctct ctttttaggg
     2101 acatttctgt tattgtgtac atccacatat caagtgcccc aaaaggtgca gggaaatgat
     2161 ccaactgccc gtcagacact gtggaaaata cttctctgtg ttcagtcctg ttgcggagct
     2221 caccatgctc tgtgccgggt gatcagagga gcactgctgt gacaagccac ctggaacaga
     2281 gcggagtagc gggagtgctg cgtgggttct catctggaac tggtgtcagg tgtttaaaac
     2341 attttaaaga aaacgctagg atattcatgt agaaagaaat tgccctgcaa aagtcatttc
     2401 gtgccatgtg tgttgttagc aaacttaaat gccacacaag tgagcttttt cattttgaat
     2461 ttatttcagt ctgtttgtct ggagaacatg atgtcaagta gccgtttttt attttaagaa
     2521 tggccttaaa tacttgattg ctctttgatc tgaatgttgt gttgaaggta gttcaaagtt
     2581 atgaggattt atgtatgctg gatcttaatg aaatgcttgt ctgaaatggt actgatagcc
     2641 tgctgtgata aaatcaattt gccatcagca aactcaatgt acttgatgct caatttagtt
     2701 cacccaagta tttcatgttc tgtccctata gtaaaacaaa agggtcctga gaattaatta
     2761 cagtgttagc atctgctcat ggcagtcttg ctggaatact tagtagaaga tagtcaaggc
     2821 acaagagaga tggagtgtaa agtttttacc actaacattt cttatgcaaa tatcttttaa
     2881 ataacaatcc tcttctctaa ttcctgtaca ctcttttttt tttgttgttc tttctttgag
     2941 gcagagtgcc tggttatata taaaaaaaca gaaaatacta atggcttcca aataatttgt
     3001 gttgagccac tttttcgtgg tgcatgtttc catcaccact gctggcagct cagtggaaca
     3061 ctggttgttt gaatgctgag tagtaccatt tcttccttca aagtaaattc caagcttttt
     3121 gtgggtcagc agatgaagga gaatttattg agattacaga tgcccgagat tctcgatttt
     3181 ggatctttaa tgtaattcca atctactgtg ccaagtactc tgtggagcaa ccctgagtgc
     3241 tggacacacc aacttttgca gtgtacacaa tcgccatggg cagtttcata tttcagagca
     3301 ttaaaggata ctagtgtgtt aacatgccca tctgaagtga gtgtttttgt ttgtttgttt
     3361 tgtctgaaat gcagacccag atgcaaccta agtccataaa atattggtaa tttcaggatt
     3421 ttaatatgct aaacttttgt gtttcaatgc atatttgttt taaaccaatc cagtatttta
     3481 agtttccacc cttcgagaca gaaataagct caggtcgtgc actttttgtc atgagtgtta
     3541 ttcttaatta ttcttaaatt gtcatgactt ttcctcatag gttttgaaat gcattcatcc
     3601 atgccattga atattggagg ggatcatttt acatctctgg gagaataagt caaattcagt
     3661 tttctcttga gtgactgatt tcagtagtgg aatagggtta ttctgtctgc gctggagagc
     3721 aattttagtt cacataacta taataaaaat gctaagtttg atgaagtaaa agcacgttca
     3781 ttcttttgaa tagtttgtta tttgaaagag gaaaatgatg accagaaata gtaggaattc
     3841 taaatacatt tattatttat agattcacat ttcctgacaa gctgtaagaa caaatggtaa
     3901 aatggcatat tgtgtttgca tgtctgaagt tggaatatat cctttaagag tttagaaaat
     3961 ttgcatgtgg cctgtacatt ttgaatgata ggttgttatg tatagccaaa ctgatacatt
     4021 tttgcagttt tatgatcttt atgaagaaat ccagtaaata atatagatac gtgtgagcta
     4081 tggtttttga aatggcgaag cagacttaat tctgcttttc tcataatagc aatatagctt
     4141 tttgtcctta atggattttt ctactctatt tatcatgcta aagtaattct ctacaaacaa
     4201 gttatttcaa gtgctgcttt tgctgctgtt gcagtgctga tgtttggaga gagcctgatg
     4261 cttgcttgtg tttatgatgg tgcattaagg gactgccaag tccttccatg atgtggaagg
     4321 aaaaccaagt tacagctatg cgatacatga gcacctaaat ctctttatcc ttattctgaa
     4381 ccaggacccg acaatgcagt gctagggaat gcaaacagtt tgggtaaaag ttatttgact
     4441 ttttaggcat gggcacattc ttggtaaggg agaagatgcg attttcactc accattggat
     4501 ggtgaaaaga tttttgcatt tgtctcagca cattctttct tactgaggga aattaatgga
     4561 cactgtaaag gagaaggttc ttgatgttaa agcctactag ctggaatatc taagaagtaa
     4621 ctggagatgc tggattttgc tagatggata tgctcaccat ggttagtgag gtgcacaagg
     4681 aacagcgttc agttaatgta cagtcataaa tctaacctgc cttgattttt gagaaggtac
     4741 tttcaccacc atactttgcc ttagtatagc tttgtttgag tattttatat atgagacatg
     4801 tatgttttca tttggagaag cagcatactt agtgtattac atttttcatt accaatgcta
     4861 attagtaata gctaacaaat gatgatgtta tggagtaata ctcagaagag tatccaggag
     4921 caccaagatg aattggaacc atcaccgaaa tgggcatgcc tactcccaga agctctagtc
     4981 aaaataccaa atgcataaag agatttcaaa tctcttggcg tacagctgag ttaattttgc
     5041 tgtgattagc ataatttatt tatgtagagt cttaaatgtg gaaagtagaa agagtagaag
     5101 tctactagca catggtagga agggaaactt agtaatttgt tgttgtagga gtgcaggata
     5161 ttgaccatct ctctctctca ctgatacatc atagctgata tttttggtta atttctagaa
     5221 cagatactaa gatgagtatt tacttaaccg ggtatttttt cttacataac tcttttcact
     5281 tgtttttagc taggtaatga atttcatccg cactgtatgg cttttttttt tcctttggtg
     5341 aaatttctga aatagttctg gcattactgg aaaatttgta ggggtcttca gactgaagaa
     5401 ttttggaacc accacattaa atttaagatt agctactctt catatttaga atgttgtgtt
     5461 tcatgggcaa agtaactgta agaattaact tgtactcttg acatttctat tcagtaaata
     5521 caatcttata acagtgcata taatttatat tctcctgttt gtattcttaa atcctgatag
     5581 atttctagtt tttatgactg ttcaaactgc atgtcgatgg cagtataaaa atggatgaca
     5641 tttaatttag taccactgag ttttcatttt caagaaagat tcaagtgaaa tgcatgaatc
     5701 tgacatatta tactcaaaat ctgatatatt acattaaaga agacacaggg agtgtttttc
     5761 tgtagactga tccctctcca aagtgccaat gactgaaatc atcattggtt ttctgaactt
     5821 ttttgcataa aacagctagc ttagcatgtg tttgtgtgca cataagtagg tctgttcctg
     5881 tgaacttgct ttttatttaa tgtaaaagaa aaattggtac ttccccagat caagataaca
     5941 aagtatggaa gtcaaggaat acatacattt gcttttggca gaagagcaaa cataaaagaa
     6001 cagtgataga tcaagacagc agggttaaca tacattctag agagaaaggc atgtttgatt
     6061 gcttatcttt ttcctcttca taatataatt gctttattta tggcttgctt aaaatgtgtc
     6121 ttgatagcat ccaagaaatc tttctgtaat ttataattaa tttttaatta ctgctatgtt
     6181 ttgtacattc tttgcagcct cagtacaatc cataattact catttttata aattattgaa
     6241 aatacataat tatataaata tttacccatg taatgtatgt attaatatgt aactttgtac
     6301 tgctcagagt actttgtggc gagcacatat ttagctaatg gtagattata ttctttaata
     6361 ctaaattttc tatgattttt aaaattcaga tctttaagag ttagtactga gtgatttaaa
     6421 tacttttatc agtatcagtc tgacctataa atttagtctt atataagttt atagagtttt
     6481 catttttaaa ggtttaatac tgagaatact gagcactggt acacagaatt ctgagatatt
     6541 ttctgcaatc gtttagaaag caatttgtct cttatattta gtagataagt ggaattggaa
     6601 aaaggctgaa atggaaaccg tgacttgcaa attggtttat atctaaatgg taaaatcaat
     6661 aaatgtttga ttgtaaagga agaaatatta ctgatttctg tgtataaact ctaacatgtc
     6721 ttattatggt gacctctact tttcagctga ggttacagta tttttttata agtgatgggt
     6781 cagccccatc caggctatta aagaaagaaa aagtagaata aagatgccac cttgtggatg
     6841 taatgaatga tgctgttaga cctggctcaa aagagcctgt ttagctgtgg attgcagtgt
     6901 gtacctttgt gactggttgc tggaatttta ggttgtgttt atcttaaaca tttgcagtaa
     6961 ctttttgtct tcatattctg tatttttgaa caaagtatct aagtaactcc aattgggctt
     7021 ttctggtttt gcatgtcaca aaatacaatt tcatttgtgc acctaatcac aacataattt
     7081 tggcatcaaa ttcggtgtat tttctggatg caatgaaagg cagttttctt gcaatccctc
     7141 ccaccgtgag tgagtaacca gaacttgtgg ctcttttcat tgcatacctg gattaatgca
     7201 taacatgtat taacttgtct gtcttagctg cacttagtga tttcttagag cagttggtgt
     7261 aatcgccagg ctctgcagac gtcagtgtga aggtttttaa tcactttttc ttagggaggt
     7321 ttctgtcttg tgttctgggt cttgaggcct atattatttc tggtttttta tttcattcaa
     7381 agattgtgat cttttacagc ctcttgaata tggggggcac cagagtgaga gaagtgatat
     7441 aaatcctgaa aaagcatgga ccagcagaat gttgcctagt caggtgttag gtctctctca
     7501 gctggaatgt ttcctgggta catgggcttc aaagcatgtg ttttaactgt tctgtttttt
     7561 tgtttttatt tacgacaaag tgaccgcagc aaatctggag tgatagctgc tgagagagtc
     7621 tgctgatttc tctcttgctt cctgaacacc acagatattt tgtggaaatc tctgtgcacg
     7681 gaccctgtgg cccaaatgta aacaagtgaa tgacactcgt aaacaaatgt cactttttaa
     7741 gtgacgtaag tttcttataa atggagtgtt acccttctac tggggtactc tacacactct
     7801 gtcctgtgtt actctacttt gttgccgact tttggatgtg gagctaacct ggcattttcg
     7861 tactgctctc gctgtgagag ttcatggaag ttttgtgcaa gcagcaatgc aaagcttggt
     7921 gtccttgcca gattccaggt aggtgccagc aattccccaa gcaatgtcag gtagaaatca
     7981 gatttttgtc cctgctgtta ctgtgtgatg tttatgtatt ctgtttatag agcttccagg
     8041 ctctatgatg tccaagctct gtgaagtact tcgggtgaaa gactctgtat gaaagctaag
     8101 tactctggca agctaatctg aatttacttg cccacttcgt tctttcaggg attcttggaa
     8161 atgaatttat ttgagtattt tactttcaaa aagacatgtt tgccatctgt gcaggttgat
     8221 tgcataatat gcccctaatg aattcttcag gttcagttga gcttgttgtg gcatcttgaa
     8281 tctttgatgt tacaccgacg tggggcgtaa cgacttccag gtgtcgttta gatttttttt
     8341 tttagaagta ctcttgtgat ttcatgcttt acaagatgct tttttttccc ccatacgcaa
     8401 tgttgtgtag ctcagagttg tttggcccat gcaacttttg aagtgtttga gggatgttgc
     8461 catgcagttt ctgggttttg ttggtggctg agggagtgtg tgtgtgtgaa ggggcatctt
     8521 gcatcctgca ccaccagacc agggccctcg tcaccatgag cagaagctgc tgcagagttt
     8581 gtagcccgca gccctgcttc ctctgagacg ttgctttctg tggaaacttg tctgtgtgtg
     8641 ctgggaagca gacacttcac actccagtct aggtcactat ctgaattatg ggggaatcag
     8701 ggcactgtgg tgcatgggaa ggagcacttg cccctcagtt tgaacccagc atctgtcgcc
     8761 tgactagtat aactgctaaa tgcattttta gtgttgtagc tgtttttttg tggttttctg
     8821 ttgcccaaat ttgagacaga gcgatccaga ctctatgtta caattctttt caatttagtc
     8881 agtggagagt gaaatatata aagtactcta catttctact ggaccataca gtaatagact
     8941 tgtgccaaat agataatagg tccctagctt gatgtgttta tgatcttggt gcacaaagaa
     9001 aaagtgctgt acatgagcat ggcatgtaac aaagaaacgt cttttgcctg caatgctaat
     9061 atttcttgga gtgggctagc cagacatttc cttgagtgag gctacagtgt tttggtattg
     9121 ttatttttca tcttacggtc tcaaatgagg tcttttggtc acatttcatc acgcccatgg
     9181 gcacccgaag gggagaagtc tgccatctag cacgctgcca tcccgccctt gccttgcgtc
     9241 tgcatctgct gagtgtgttc ctgagaaatg atctgtgaca ctcgaagcac ccgcagacgc
     9301 gggtcactgc tcgggtgcgt tttgtttcac aggcagcgtt ttgtgtatgg atgtgcacat
     9361 cattgagtct gccaagttcc ttcttttgta atccctcagc ctgttattgc tattctatta
     9421 atgtttaaat gttaatatcg tgcaagaaaa caacatttac tggttggaat tgtttaatac
     9481 aggtatctat ttgtaaggtc ttataagagt gtgtttgttt tgaaagatgc atctttggtg
     9541 aggtagagta gtagtctgaa gttcagaagt tacaggatat gtgcaacatg ctctgaacat
     9601 ccattcaaac ctttaatact tactatgttc aggagacaca aattgaagat tagtgagatt
     9661 tctggatgaa gtacttcaag cagaaatcta tactccatta gattttgtaa cattataacc
     9721 ataattttcc aggtattttg ccctttaaat tgaagatggg atttttaata ctttttaagt
     9781 cttctgacaa gccttgtaat ttgataggcc caagtcatga aacatttgaa caaaatgaaa
     9841 gataaaagaa taatttaggt ttttctattt ttaaatgtac taacatctaa taatatgttg
     9901 aattagctaa caaaatatct atttggtgta tttatcgtga aagttatgtg tacatttacc
     9961 cagccttttt tcctgcatga aagtctttgt ttgcatttga ttacataaag gcaaagcagt
    10021 tcccagtgct ttaaacttag aaatttgtct cttatgttgt ggtctgccac aaatggaatt
    10081 ctccctggac agcagctatg atgagttacc ccattttagc agataaaata gaacttagaa
    10141 aggtggtagg taggaaacct ttgtgttctt tcttgtaaaa acagtgcaga ctttgagtaa
    10201 gattaaatac aatgaaatga acttgccagc agttactgct gtgcttagat tcctaatgtg
    10261 ttagatctga acataataga ttataataat agtttgtgga aagttctatt ttttttccct
    10321 ctaagtttgt cctcaggcag tcaagtagct gtatggtatg acacaatcaa aacacatgac
    10381 ttgtgaaaat cttgaaaaag tatgagtagc atgcattgaa agaacacagc atttatgcta
    10441 gatgtgcaat tgcatatatt tatatgcata tttgtacctt ttgaaagttt ctattttgat
    10501 agttactgta ggcgttatta tttattctct ctaaatatca tgttttattc atatacaaca
    10561 gaagtgtcaa ttactgtttt tcctgtaact gcctactgat tgatactgca tactgtaacg
    10621 acttaacgta gctttcttta tctaaaggtt ttcaatattt tgctgataaa aatcaaaatc
    10681 ttatttaatg gaatgtcctt tttgcaggct tgtgtgctga taaataccaa gcaaattgta
    10741 tgtatttcaa atggaatcgc ttgaggtagg cgcattaata ctgaaacatt tttcggtcac
    10801 agctttaggt taggtgttct agttactgag tacaagtaca actcagcagg caccaattaa
    10861 ttaaatttta cttgtctgag ctgctttttt tgttgttgtt cttggctgcc taagaatgag
    10921 atttttccat atatttcact agttgtttcc cagtcccctg ccttatctgc atatttaata
    10981 catttctcta attgtctcag ttgcactggt aaaggctact gaattttgac tttgctgctg
    11041 ctgcagtttt gttggagtcg gagtaaattt cttttactga gaaatctctg tgttctgatt
    11101 tttagcatac caggctgcct tagcactctc tgagtgtgaa cgctcacccc gtgttcctgc
    11161 cagactggag gagggcgatt gtgagtgctg gaaggcagcc acaaatcttg catcaggagc
    11221 tgtgtccctt ttgtccatgc ttcttggctc tgttttgccc agaactacca gtgtagtctg
    11281 tgctttgcta atttttagta actgttaaga gcaaatgatc tgaaaaagat cattccaaat
    11341 aataaagctt gcgtattcac tttttttttt tttcgattag aaagctgtga agttttgtgc
    11401 ctagtcaaaa tagttaacca agcatctgag catgctgaag tgcagagagc aagacttcag
    11461 gaaaattgca gaaagcaaat agatgttaaa aattaaaccc agaaatttcc aagaatggca
    11521 aaattaagga aaagaaagct ctaataaggg ttgagttgag agagcaggct ggaagtgcca
    11581 aacacagtga aagtttaagt gaataatggc ctttctccta atcagcttac caagtgaata
    11641 gtatgtcaac ttctgatggg tagtttatgt aatgaataaa ccagtcatta ggctttagct
    11701 tgcatgatag aaatctgcca ggcctttgga ggcttctgga agttccagct tcaccccagg
    11761 ccacatcaac ttacaccatc tcttagcagt tgcctctgtg ggaattttta tcatttcagt
    11821 gtttatttag acaaagtttt tcctggtctt agaaggacaa acgttgtctt acggcttact
    11881 agctttgaga acaaagtaaa acagtggctg ctgtttctgc catttgcaga atcgctttac
    11941 agtgttacct cagctgtaat gatggtaaca acaatgttat atcgctggtg gtgttgcgtg
    12001 ataagtatgg cacatctttt gtgagcaaaa ttaagcttgc atgttctaca ctctcaccac
    12061 agataaaaaa tagtcctgat agaatagagc acaagattgt ttctgttttg cgttttccga
    12121 acaaagaaca gaggttagtt tcaagactga agaaatgata cgatgtcctt ttaattggaa
    12181 ggaaagttcc tttgcttgtg aaaattaaat tctccacagc tcgcagttgc ttttcaggct
    12241 cttcagcttg tcagtgaaat tgtgtaatct ggtaatagca tgcctggggc ttattgcatt
    12301 ttcttgggca gcggtatcag cagatgatgt gctctgttga ttttaatcac attggggttg
    12361 atcctgatcc cactgacccg ggtgtaaagg cagagcattt tcattgactt tccctgaaat
    12421 aaatatctct tagtgtaagt gaaatctgag ttgtgttcat tgcatttatg gttccggtgt
    12481 agaatcttaa gaagtcacca gagaaaggaa ggcctagatg gctttttcca tctctttgtg
    12541 acaacttgct tattcaagca gcgttcctct ttgagcagtt gttacacttg ttgtgtgtct
    12601 gccagcgcgc gtgtggcaaa ggctcgaggt cgtcctgcta agtgcacacg gtagctgtct
    12661 gagccacttg gagtttctct gaggctcctg caatttatca ctataattcc tcattattca
    12721 taacctttag gaagtcctct gcttttttat tactttttat tttatttgta aatcgacaaa
    12781 aataaactat tgaaatgtag gacttcatcc tgaagttgtt tcttccacgt ctgctattgc
    12841 cagtggatgt tctgacttca tagcagggac taagatgtta gctttgtgca aaagggaaat
    12901 gtagcttttt ggctgcagac tgtatagcat ggctttagtg gtacacgcgt gaatatttgc
    12961 tatttaggga agcttaaccc tggaagcttc tttttttttt tcttcttttt tttctttttc
    13021 ttgagactca tgagccaaac tttatcctac tgataatgaa aatcaattga aagtccgtgg
    13081 ttgtttttca cttgtgcttc tgaaagtatc ctatttcagt attttaggat caataaaagg
    13141 tgatgctaga tcagggtctg agatatttct gttagtaact actattatga gtaactagta
    13201 attaagtagt aaccagtttc ttgtgtatct gttaataaat tggtctaatg tcatttttta
    13261 aaattttcag aggaatttat ttgcattttc caggtatttt tctccttgtt ttctaggaat
    13321 aactcctctc ctaagtgtgt tttctttcta ggaatctatt atccagtttt aagaattcct
    13381 cttctcccag ctttttagga atgtgatcca ttctgcttct tcatgtgact attacagtct
    13441 ttctatttaa attgaagata aaaacatatt attgtatcag caaactgtat cctgaactca
    13501 ctaatcttat tttagaaaat aacttgtcta cttaaggaat ttgctaattt agagaagaaa
    13561 attaatgacc gttaagaaaa ctgtctattt aatagtggag atatactgac gagtattcac
    13621 tagaaaccat attttgggtc acttcagaaa gttttgttgt tgttttgttt tgttttagat
    13681 ttctgtatta gtaaatctct cctgcatgaa tagttgtgta taaatttatt gactggtagg
    13741 atcaactttt ttatttcagc attgagccct tttatttttt ttctaaacag gaggctgtga
    13801 ttagttcttg tgtttctttc taaataatca gatttgggga aaagcaatgt aacatgaaaa
    13861 tatttttgct actttaatag aagagtttag agtgagctgt gtgtgggcag agaccatcgg
    13921 cttgctttgt atgccaactc cactgaagtc acagcctggc tttttgtgtg ctgtaggtct
    13981 tgctctttta taaataacac tgcaggagga ggatacagta ttaattcata gctcttgcag
    14041 gacatgtcct ctgttcaaaa gatttttttt atatattatt attttacaac attgtgtggt
    14101 aagtggcatt atctgaattg attatctgaa ggaatttgga ggaggatgct gatgtaaatt
    14161 ctcagatctc aaaggagatg ttttctctga gagaagattt aatttttgac tgagtttaga
    14221 agcagatatg ccaaaaagta gaagtaatca gtaacgttta agactcagca ctttagtggt
    14281 gtagatgcta aaaatcatat tggaatcgaa ccagaagatg gtctaagcta ttatattgtg
    14341 atatgtgggc caaggagctg ctgcctttca gcagcaggat gtggaaagtt gggattcgtg
    14401 gtgtggggct gcctttattc cctggctgct caggtaacat ctaaatacag ctgtgtgagc
    14461 ttgtgttccc cttggatccc tctccagcgt atctgtgatc aaaaggacca aaaatactcc
    14521 cagacgatga aggaaaaata ccttcagatc gttttttttg atgatattaa ttcacagtgg
    14581 aaaaagaaag caagctgcag gtgtcctagg gaaatacctc taggtgccca gagatattgg
    14641 ctggtagcat ttgcgctctc tgctcttgtc ttgtttgtgt cacaggcttg ttgtattgtc
    14701 cctgtttatt aaaaacaagg tagatattta tctgctcctc ctgtacagct ttttagttgt
    14761 atgaaatgtg catttgtcct tgttacttag taaggcagag aatttgctgt ttgaacaaac
    14821 tacagtttgg atatttatta ctagtactgt gtgttcttga tgcatgatgc tgtacagcat
    14881 ttttttttct gcccagaaag ctttctgtca tgccgtctgt tcattcttta attggttaat
    14941 taaatctgtt gttatggttc ctagtttaag tgattaataa aacattgcaa aatactctat
    15001 taaaagcttg cagacattga cctaggccta gggtttgcct gatgtcctgg cctgttccac
    15061 tgatgctgga gggtagcaca tggctctcgg gatacgattc aagcataaag aaaaggaagg
    15121 ctcaaccaat gccacgtgta ggatcacttt gatttttact cttggcaata tttttattta
    15181 aagcagctgc aagtactttt ctttttttaa ggtttgtttt gttttatatt aatacaatat
    15241 taaaagaagt gtctcagagg ttttaactct gttcagcaac atttcttagg agtcaaaatc
    15301 tttgtccaga aacaaaacaa aataaattta taattttagc cttttttatg tatattcaga
    15361 atatataaag agaacaaaaa tatttctgta tatcattaag ctcatctcat ccttgggcat
    15421 tgctttgaca tctccttggt tagttccaga ggatcaaaga ttgtaacact tttatcatgt
    15481 taccgttaaa ttcttggatg gcagtaataa gagcactaat attgtcagac ttaaatatgg
    15541 aagtagggta ttaataacat ttcatttaaa ttgcagaatg taggatatct agtgagatta
    15601 gaaactctca ttataaaagc agtatatcaa aaaagaacat actcttaagt acttcttacc
    15661 cacatgtaag gattttatat tattgtttcc taaataagcc atctgtcatt caaaaaaaaa
    15721 gttgagatct gggaagttag agggtagaga ggaatgaaga tttaaagata cacaaatgac
    15781 atctgagctt ttccgtgggg tgcagtggca tggaggatat attgcagagt gcaaactgaa
    15841 atacagtcct tgttctctgc agaaatacag gctgtatgct ctcacctaag ttaatcttct
    15901 tcattttctt gaaacctata tccttcttct agctcatttg tctctgtcat ctctaaaaca
    15961 ctatctcctt tacagtcttc agcagttaaa tccccaaatt gcctgagaca agggatgctc
    16021 cttttcataa ctgctggcat ttctctgggc agggcagcag ctccttggct gcttcagcat
    16081 gaggagtaag agctccgtag ttgacgactc caagtgcaag tgctcgtgtc cctgtcctga
    16141 aggaagtgaa gcagtgtccg cagttgaagg tagttttctg ttcctcacta gcattatcac
    16201 tctggtgtac aggagcatgc acaactcctc ccttttaggt ggacagcttc cacatgacat
    16261 atgccaagaa ttagaggtat cttatagtcc cctgagtaat ctaattcttt cagatattgc
    16321 ctcgtctcag tcctgcgtcg tggaggagct gagccttggc cttctggcct caggatgttt
    16381 agatgtgcct gcctttttag tgttctcaac acctttgagc ttcttgcagc tccttttttg
    16441 agaaaagtag actttgagga atggtggctc tccagtggaa ttagagtcct ttcagtgtca
    16501 ccatcttggc agtattcttg aattgtgttc tcatggcacc gcttgggagc aaaagttcac
    16561 tttaatttga cgcttcagat cagtagcttt ccagttttaa tgaatccttc aaaaatatat
    16621 tgcatcccat ttgctttgat ggaaaaatat gttagaactt tgtactgtca gatggaaaaa
    16681 atactttttt gagcctgaat ccaaacagta atctgtagat agacaagctg aagtataatt
    16741 tttgaccaca ttttttcttt tcgcagatct gctgttcaga ccaggatgct gtgttgccca
    16801 aatgaatctc ctcgtcagtg caacagacag ttgtagttag gtggttcttc taccatcact
    16861 taggttttat tttgtttcct caagcagtgg acgcatcctt gccaatctgt gcattgtgtt
    16921 ttagtttgga gagagcatat ataagactga acagatggcc gaaagcagtc aagggaagac
    16981 tataacatgt ttcttgtgct tggcctcgtt tcaaccgagc agtggtgagg atgtttgccc
    17041 ctgttgcaac caagacccca catcttctgg aagggtatta ccggagacgt ctgagcaagc
    17101 agccagggat ggcacaacct ccctggatgc ctccttgcct cacgtgttga aggaatccgt
    17161 ttctgtggag gaggtaagca aattagaatc ggatctccct ttttattttc ctatttattc
    17221 attaagtttg tatgcaagag taggtattct ttcataatgt gtagttactg atgctcattt
    17281 ccatgtaaag tgaggatgag ttccccagtg ggctctctta aggagtatat aaaaggaatg
    17341 gctatgcgaa ttctcttata tagagaacgt tttttgcact cttgcatgta tggaggatgt
    17401 gaccttgttt ccagtggtcg tagaaatctt gttccccagg aagcgcagat gggatggtaa
    17461 tagcaacagc aatgtaaggc acaaatttta cagcagaagg atcgaccatc tatgatgtct
    17521 atatagagca tgtttatata atatgcctat taactgagca atctagtcat tagaggatgt
    17581 attgaacaaa ttaacttaaa ataccaactt ttaaaaacta cttatagaga cctatagcat
    17641 tatgttttta cctcaagacg atatgtgaaa tgggatgaat taatattttt gaagtggtgt
    17701 aatggttcgt ggagatattc atgtgatggt atcacatctt aattctttag ttcagtcaga
    17761 aggtttgtct ataagcccca tatgtgtttt tattgctgcg taaagtgatg aagaaatgtt
    17821 aactccatag ggcactttcg gcctgcagga gaccgttagc aattgcctaa cttatgttag
    17881 attttgctta tagaccataa agttttaagt tagactaaga aaataggtct ggctaactgt
    17941 ataggcaaaa ctgaaagttg aagaagtaag tgagattctg ttaatgctgc atcagaaata
    18001 atcaggtgat acccagaggt tagtcagttc cagattcagt gaatacgtgt ggtcttctga
    18061 attgagatta ttcattgacc gaagccccaa ggaattgaat tgtgaggtta tatgtctaac
    18121 agctttgttg aatagtactt taaatgcggc tagtctggtg gttagatgta ctgagaacgc
    18181 acacattcag ttcatttaat gaaatttgca tattcatcac atggtgaaaa tcaagctttc
    18241 gaattaagag tcagattttg gatgggaaag gcaattttaa tttttttcct gccacccact
    18301 ataccctctg atgtctttaa aatatggtac tctgcagctg tatgatagtg tgtaaataat
    18361 agcattacac tacaataaga gtaagtggaa aaatttagac tcaagttaga tttaaagctg
    18421 attgtcttta atgtctctgt agtccattct tattgatgta cagagtctat tttcatatca
    18481 ttcctgcagt agttattgca ttgattggag atatgttcat cttacatcat aatcttctct
    18541 ttaatgttat ggactccaaa attttacagt tggagccttt aaaagctttt gttggaggag
    18601 tttgtattac atatacatct gaaaaggata aattggaaaa agcacttaaa ctgaaatttc
    18661 agacaaaaat ccagcatttg ggatattaat gtaaatgggt ccgctttcag gtagcatttc
    18721 taaatacatg gatacaaagt aaccattatc ttaaatgagt aatatctgaa tatacaacca
    18781 attatttgtt tttgtgagtt gtatgaaaaa tgtggttaat atgagaacaa agaaagaaga
    18841 gtcttaacaa agaagttaga gatacagata tttgctgcta ctgcaaaaga agtttcacat
    18901 tttgttgaat agtcatccct attagtgcta ggaattgaac atgtagtgac ttcctagttg
    18961 gctatttggc tgctggttga atgaacagaa cccagtttta gatctgagtt acatggaaat
    19021 gtgtgaggaa atgagattaa aatggaactc attttttaaa aagacaaaca gcttgtgttt
    19081 agtgttatgt tcatggaata ccaacttatt aagaacaatt tttaatgtgc aaatcctcca
    19141 tcacagacat agtttgtggc ttcccatagg cataagagaa gcttttggtt tgcgttgttt
    19201 tgtttattgc cagcacttaa atgctgccgt ccaaactcac catctctgga ttcccagcaa
    19261 agtcgttatc tgaagttgac cggagaagtc catgggtatt tgtttggcag tggcaaatat
    19321 tgttctgcat ttgatttgca gcctcttcaa attattccat tgccaactat aattaagaat
    19381 ttgcttctcc cccttcttcc cttcacagcc ttgtaaatac ctctgccaaa ggtgaagtgt
    19441 catggttagc aaactatttg caaacaataa agttgtggat acttgaatat atgcttagct
    19501 ttaagtaagc taattataca gttgacacta ctaacttgtc tagatattgt tggtaaatgt
    19561 tctgctcttt ggaacattta aaagtacagt taaaattttt gcattcattt taaatggcct
    19621 ttattgcttt tctctgtcct cagccatacc agaaagtgat gtatagttat tgaaaaatga
    19681 aatttctggg aattgagatg tcatgatttc tttaacatat ctttttgaag aaaacttaac
    19741 aatgtaggat agaactgact ctatgctatt aaaattatat gtgcactatt tataaaatgt
    19801 attctacaac acttctaaca tattagttga attagctcta tagaattctg ctgcattgac
    19861 aaatgtaagc cttaactaag tcacttcatt tctaattcat cctggaccaa gtcatttcat
    19921 ttggccataa agcagtagat ccggtttact ctgaggtaga atatgaaaag aggcagcaaa
    19981 actctgcaaa agatgaaaaa aaaatcttgc agagtttggt atagtttttg tagcagtctt
    20041 ccacagcttt ctatttgtct tgggtttaca tgagattaat aaatacattg atttttttat
    20101 tttaaacatc ttttctaata cttagtatgc attattccat gttactactt tactgtggac
    20161 tggattttga tgcaactgaa actatgtaag aatttttgaa tactgcattc taatagtgct
    20221 tcctttttcc cgtgaagatg ccaaaatcag agctaagaga accttacaga aaaatgtacc
    20281 cacagtcagc tcgcagccat agcgcagagg tcaagatccc ccatatgcga gtaagtgatg
    20341 gagctgccat ccaggtatgt agggttcctg gctgcagcgg gtactcatgg gctccataat
    20401 gattctgtag gtcctcatca gtgcgggctc ccctggcaga acttcagggc tcccagaaat
    20461 tcttggcaaa tagctgagta cctgacgccc cctctgtcct cccgagcctg aatttcatgc
    20521 tggaaaaaga ggataaatgc aggagaacaa ggtggtagcc cagtatcagc tgggagggta
    20581 ttcgtatggt ttgcaccaaa gtaaattcca agaaagcaga ggaggtttcc ctggaaagca
    20641 ctgggagaaa tccgtatcaa gcaaaggata ggattgtgga attcggaaag tgaatttctt
    20701 gcaaagcaga agttggagtg ggatgagagg ggaattttct gctgtttgga atgtttttct
    20761 acaaagcaga aggaaggaac ttccggaaag tagcagggga aattcctaga aaggaaaagg
    20821 gcgtttccta aaacacttgc gaaatttctg gaaagcaaaa aggaagattt ctagaaaaca
    20881 tatgccaatt tttaagaaaa aaagaggaaa atgtttagag agcaagggaa gttttgcaga
    20941 aagcatatgg gaaattccag aaagtaaaag tggtgtttcc tagacagcaa caagaaattc
    21001 ctgaaaagca gagataggat ttcctagaaa gcatatggac aacctctaga gaacagagga
    21061 gttaattcct agaaacacag ggttaattcc tggaaagcac atttggaaat tcttggcaag
    21121 cgaagagatg ggggagatgg ctagaaagtt gtggggagtt ttccaggaaa gcgtagtggg
    21181 aaatcctcga aagcatatgg gatagtttct tcaaaaacac aggggaaatt tctaggaagc
    21241 atataaaagc agaggagtga gtttccctat gaaagaggag catttcctag aatttcgtag
    21301 aaaggtaagg cgatagcctt ggaaagcaga gggaatgttc ctcgaacgtg caggtgattt
    21361 cccgcaaagc cagcgggcat tcccagaacc acggcaggtg tcggcagtgc ctgaggggct
    21421 gccggggccg gtgccgctgc ggctgtgacg gaagaagccc aagcagcagg agtgctggaa
    21481 tcgcagtcac gctgcggggg cagcagcagt ggcaccaagg agaacaagtt ttttgttttg
    21541 gaaatcatgt ttacgcgctt gttgctgccc tggatctaaa ctgtccacgc cagcagtgtt
    21601 tttgtatact gaccatattg ttcttagtat ttcaaaatta caccttgcat gtgatttctt
    21661 tgggtttatg gtcatacaca ctgtaatagt acagctgtgg ttcatggtgc aaagatagga
    21721 agctcatact gaattctacc aattgctggg ctgaaatccc ccagcaagca tacatggagg
    21781 ctgcacaaac gttcagtgtg aaaacctggc aatattttca ctgaaaggtc agctggctcc
    21841 tcttctacta cagatatctt ttaaatattt aaattggaga gtctagtttt gagctatatg
    21901 ttcttggcta ataaatactg tttgtttaaa aaaaaaaagt tgcactttat acgtttctct
    21961 gttttcttta ggaaatctat tcttttggaa ggaaactagg acaaggcagc tttggggtgg
    22021 taatagaagt aaaacacaaa ggcactggca aaaaatgggc tattaaaaag gtcaacagga
    22081 aaaaggtaaa tagcacgtag atgagtgatt tgttttaaaa tcttcctcct taactctctc
    22141 aatgtgattt ctttttttaa caatctctga gcccccttca tatcatcctg aacttttaaa
    22201 gctgttatat tggcaataat aaattcttta aaattttggt ttcttaaact agttagaaaa
    22261 atacttcaat ccctgtcatc ctgcaacagc catggaaata ttgagtctga ttgtgtttaa
    22321 atgggatact gtcatgaagg gtagattaaa ttcttttgtc tcattgatac caaatccacc
    22381 atgttccttt tgggtacagg tattcttggg actctgtaaa ataattttcg tgatcatgag
    22441 attatggaat atcagctcca tagagctggt cagcttacaa tatgaataat tacattttgt
    22501 ttaactccat tgccccaaca cctttatttt ttgttgattt taaaggtgca ttaaatatct
    22561 tctattctca ttaaatatct catattatat tctttattta ggtcataggg ttacactgag
    22621 tcattggata gggtgaagat gcttatggtc gtgtgtgtag atactcctgt gtctaaaagc
    22681 tttcgaaaca tttcacagaa ttgtatattt gaagttataa ggtcttagaa accaaattta
    22741 ctggattaat tgaagcaatc ctgaaatacg gtaggattta ctgtagtgat gttttgaaat
    22801 ctaattgatt aaaatgcatg ctatcacttt tttaaaaaga aattgctgtt ctttaaaaat
    22861 gcttgttatg atgtctgtac aatgtgtttt ctattaataa ctaaggctgg aagctctgct
    22921 atgaaattgc ttgaacggga ggtaaacatc ttaaaaagag tgaaccatga acatataata
    22981 cacttagaag aagtgtatga gacaccaaag gtaagatttc attaattgta acacctagta
    23041 ttaataccca cattggtaga gtgacaaaca agcaaacaaa caagtgactt ctgttccaag
    23101 gtcattcctc attatgtatc atattattgt cacatgggac aaatcttctt acaactcttg
    23161 gccaaaagat tgtggaaatg tttatatttt atttttcgtt aaattctttc taaaccactg
    23221 ttgtgagaag cttaaactgg caattgaaca gaggacaaaa agagtttaca tcaaaggaaa
    23281 tccttgattt tggaggatct ggggtacact gcaatatcag tgtactccaa acattggtaa
    23341 catttggggc agggtaattg tctttttgcc ttatgttcat aaaatctggg tcattgctgc
    23401 aattggagca ctgcagttat atatgttttt ataaccttaa aagaaatact gaaccgagaa
    23461 ataagaaaat cattactttg tctctttatt aacattagcg gatgtatctt gtaatggagc
    23521 tctgtgagga tggagaactt aaaaagattc ttcacagtaa aggacacttt acagaaaatg
    23581 agacaaggca catcattcgg agtcttgctt cagcaatagc atatctgcac aaaaaaggta
    23641 attaagttcc tctgtctttc ccctgtgctc ataatttcga gtgtccgtat gctccgcaac
    23701 agttacagat tgctgttctt ttttattact tatttaacag tataaaaata ttccagtaaa
    23761 aaagtaaaat atactacata aatgcttttt aaaaacattt tttcttgtaa taactgctac
    23821 cattttcttc tatttctgta ctatcagata atagcatgtc ttattgtttc ctaacttgtg
    23881 actactttgc attataaaat taatttcctt tagtagtcaa atgtatagtc tattgcagaa
    23941 gggaaaaata gcaaagatag tgtgcctttg agacctctta gtagcctttc ttgcatttag
    24001 gtaaatttaa gcactttcat ccactacatg gaagtggtac agttctgcac agcccacaac
    24061 agaatcaaca tgttcatcta aaacttcaga gctttagagc tgacatatcc tctgagtact
    24121 tctggacttt ttttctacag aagtttttca tcttcgtctt acagcataac acttgcagga
    24181 atcctttatt taccattttt caatacagat tgagacttcc ttgtatatgg aatgtttaag
    24241 gctgtgtctg ctcattgcag ctgttgagac ggcaaagcca cctagtgttt ttagataaga
    24301 attgtggtta tgaaaatgtg taaatttgta tgtaaacatg taagtttgat aagcatacag
    24361 tgtaaagtct attttttgtt agatgttggc tgatcagctg atatataaga ctgaagcaat
    24421 gcaaactttt ctccatatta cagggttgtg gggagcaatg gatacaaatc tgatccagat
    24481 ttgaaatacc tatatgattc ctggcagtaa tgggaaagat gtatttcttt agatttccag
    24541 tagctcagag taaaatagtc tagaattgct caaataaatt gttcattcaa aagaatttaa
    24601 aacatttctg tcagaatatc tttactgcaa cttataacat tttatttctt attctttgct
    24661 ggcagatatt gttcatagag atctaaaact ggaaaacatt ttagttaaaa gcagtgacat
    24721 tgatgaagca aatgaaatga aattaaacat aaaggtaaga ctacaattgt agcagttctg
    24781 cctctagcac caattttaat ctccaggtat tcctgcggac ttgacttcaa taacctatta
    24841 gcagcttttc aaatgagcaa ctaaataatg ttattagggg gggaaaaagg cattttggaa
    24901 gctaagaaac cgtattttac ttatctaggt ctatattagg atagttccaa gccattagct
    24961 gcagtaagtc agcaggaact gtaagatgta attaattctg aaattatcca tattgtagat
    25021 ctattagtag cttagaaaaa aaaagaccat ttaggttatg ctgttgattg acatacaaaa
    25081 tatatcacag gaatttttgg atatcaataa atttttccta cccaagcaca atatgccatg
    25141 tgcttacaca ttgttttcgt tgaaaaaaat ggttcttgat gcttaataaa tcacagtata
    25201 gttatctgct accgacttag agttttttga gaccgctagt gttaaggcca aggttcacac
    25261 tgtcctgttt ttgcctgtga ggtgcaaact ccctgaatct ttatgattct ctttttggcc
    25321 aggaagtgca gagagggtta taagtgaagc ccagacacag acacctcctg gtatatatat
    25381 gtattttaaa actgtgctat tctacctaaa ctcctttttt aaactatgct attctgtgca
    25441 aaatcttttt ttaaattctt gctgctgcaa gaaaattaat ttcagtcatc ttaaaccaaa
    25501 gcacaagtta ctctactttt ttagctcaaa ttgtgtaatc ttacctttga atggaatgtt
    25561 ggtgttgtct ctagtgtctg tttcagacca gtagaaccac acatagaaaa gagcctccag
    25621 cagaggaggt tttccttttt catcctcttt tccttaaaga cccacttgag tgatggtaga
    25681 atccaggtcc agcggaccag tccaatgaac aagtgcaaat accttcatgc agtgtgagag
    25741 gagatgcata tttcaatgga ccagagctgt taactcattg agtagttgac cctgaaatgc
    25801 tgctgagaga aaagaggagg ggagtcttgt tgttttgttg ctttgcccct tgccaaggat
    25861 cacctccctc ttgggtgggc accctgggga catattttca gccatttctc tttcctgctg
    25921 cttcatgtca ctgctgcaag gaagggatgg gtacatggac tgttgtcccg aattgcccat
    25981 attttttgac aatctgggtt ttgttcaggt tctttgcaag cagcactctg attatcaggg
    26041 cttttgtttc tcctgacctt ctaacttctg tctctatctc tgcttcccct cagccttgta
    26101 gtgtctctgt cttccgtatg gtttttgttt tttgttgctt tattcacagg aaagtgtaaa
    26161 atgataaatg ggaatttgcc caatgtcttt ggagggcact tgatttcgtg tgaatttgaa
    26221 tgtcaaggaa aagagtgtca cagaaaaaaa aatgcttaaa cagtggagaa gaaaaacaaa
    26281 aaagcctaga aaagacaacc atagttctgt aacttctact gatttttctc tgactttttt
    26341 ttcagtatga accgtgcatt ctaaggtgaa ccaaagagaa cttaaaaatc ctatctttgc
    26401 tgctagcttt aatatatatt tttctactag gtgactgact ttggtttagc tgtgcaaaag
    26461 gctggtggta gtgtgtttca gtcaatctgt gggactccta tgtacatggg taagtacaga
    26521 gctccatact gcccaagtgc tgcagctcac tagatctttc cccatcacaa agccatgggt
    26581 acttctaagc tcttcctctt ctctagaagg acactaaggg gtggctgctg ctggacccaa
    26641 gaatgaggag ggtgagagac tgattcagtt aggattattt tctcaattct gctctgagaa
    26701 gagggagctg tggtgcctgc cttagaaact gtgattttag tcctttagaa aaatgtcatt
    26761 tctttgtagc ttctgtggaa actgcatttt ggatgatacc tctgtcgaac aacatcatgg
    26821 gatgatcttc cttgtgaagt aattatgttt ccttctgctg ttatttatta gcttttgtat
    26881 tttgaggaat atatgtctgg tagataaaca gagtgactgc atagatcttt acattgcttc
    26941 tcagggaagg ataatgaata gcttttattt tggtgaggct tcttttaata gtcgtgggtg
    27001 ttatttagat ctgttggttt tgcagattgg agtgtagata aataagcctt tgaagaaaag
    27061 aagcaatgat ttgttgtgaa taaactttgg gtatgtttgt ctatacacat tccttctttc
    27121 tgttgctatt cctgctcctt cattgtttaa agagctgaac gtattgaaat agtcccatcc
    27181 tttatatcct ctttggagat tcctggaaat taaagcgcag acacaactga cagcagatgc
    27241 tactgcccaa agaatccgaa ctccagaaca tgcagtcttt gcaaatgtgc cctgcgcgtt
    27301 cagtttgctg tcagctttaa cagatacttg cagtccacaa cctgatggct tttcccattg
    27361 caggatttca gttaactcac ctgcacgcac gtagctgcta gagctgacat aggggaaggt
    27421 gatgggggat gtgcacagga ggaagggaaa tggaatcaca cggcgcctgt tgagactgtt
    27481 tcttgctctg cctatcctgg gtatgcagaa caggttgcac cctccttttt tcagctgtgt
    27541 gataccatgc ctctcccgtg gacttttgtt cttcaggttg aacaacacac atgttcctag
    27601 tcctgtccct catttctggt tttcttgttg tttggctggc caggctccct tgggcacata
    27661 gtttatttaa gtggaatatc caaagagaaa cgcagtacct aactgagacc ttaaccagtg
    27721 atttggatag gcttctgtgc cagaaggagg gagtgcttgc ctttgccccc tcagagaggg
    27781 cagctgtata tggagggttt gtgctggagc ggctggttgc tgtcaccgtg ccctgcagag
    27841 gcaccatcag cttgtgctga aacgtagctc ccactctgcg tgtggttcgt gccagccctg
    27901 acctgctgcc tgcccggctg ctctgcacgc acgtgtgccc ggagctgcct gtgcgggcgc
    27961 tcgccctcgc tcctggctgg gcttgtcttc agatttaata agcgtgttct ctcctggatc
    28021 cctcaggtca tcagttacag tagtgacgtg cctgaacaga cacttagaaa acactcctta
    28081 ctgcaacctg tactttgacc atgagcaaga gatagctact ttctgagaac agtctttaaa
    28141 atcacatgtg cgttgcttgt gcggtatttt cattgagaaa ataatatttt aaaagttatg
    28201 tgaagcagaa tgaaaaaaaa atcctaaaat gaggataaat gatgcgcagt gctcctcctc
    28261 cagccctgaa gcctgtcagc ctgtgctgca aggaggtctt ttcttgacaa gtgcatataa
    28321 tggccattat ttctctgttt tcttctaggc gcttattatt tcaggtgttt tcttgggaat
    28381 taaaatgaat ggcatgtatc tgcaattctt tgatgcaacc ctttccaccc tgttacagat
    28441 agatgccctg attgcttgtt tcagtcctgc agtgttttgc ctgtcttcca caagttcgtg
    28501 aaccagtaat aactctgaga agtcctgtca ggttttaaaa tactctagaa ttaatttcat
    28561 cagttacagt tgatttaaat ttttccagcc tatgtacttg ctaacctttt ccttctctgt
    28621 tggaagctga ggtcttgccc ctttgtcact gatgtcgatt gggccattcc ctgcttgcag
    28681 ctgatgtttt cgttcagatg gatgcaagaa gacattaaat atatttgcct tctgtgcata
    28741 atctctcagc agctttcatg gctgaatgca atgccagtct ctttagtcat ttgtgctacc
    28801 catacactta acagattatt tcattctcac tgaggtgcct tgctggttgc tccgtaattt
    28861 tcctttgcga gtttgtccct ctgtgtttgt tttccttctt ttcgtattgc acttcctgca
    28921 tgctctgctc gtgtgtctca ggcctgtgga cgttcatgat ttagccagcc tggtgtatga
    28981 atacatgtcc tgttttttgt atctattcct tcacagagta tcattctgga attgcaagct
    29041 ctcattacac acatggagat gttgtaaggt gtaaggtttg gtagtgcaat tccagtgaaa
    29101 tcaagggcat tcaatcagct gagaatttgg ccattcagaa tgttttttct ggagatcgag
    29161 ctgtaggact tccccagctt agtcgcttta ttttgtgtag aataagtatt tcaccctggt
    29221 attaatagtg tgagttactg ctagtctaaa atgttcgcaa aatagtatat taagtatgag
    29281 gtaatattgg gatttgtagt ttttggtcag tttggcaata ttaataataa aaagtctcct
    29341 ttgaagtctt gatgtgccac ttatggtatt atcaaagtat taagtatatt cttagttcct
    29401 ttacatagtc aataaatggc tgaaataagt tacctacata aaacattagt aactgaggtg
    29461 acatctgacc aaactttgag ttgttgggaa agcgccaagt agtctctgtt actagtactt
    29521 ctcttggaaa ggaattagtt ttctgtttct tcccgagaca aaattatgtt atcctcattg
    29581 attttggaag tgaaaaccgc aagttttgct gtgatctcat gaccacagtt actgcaattt
    29641 aggacataaa agatcagtaa atgaccccga agcagcatgc ttagcatgtg actgaaatgg
    29701 tataaagtga ttagtgaata cgttacaata tgtgaatttt tgatctagga tataaataaa
    29761 tcagtatgaa tatttttaga gtattttggc attgattttg ttcattatgt gagatattct
    29821 agctagtagg tgcaaacaga ggccctcgtg tcttgcaaat ggtggatgtt cttgtgtgct
    29881 gcgcttattt cggagggacc ggtgaagctt gtgtggtccc ttgcagtcct tcaacagcct
    29941 tgtatgaata cagctctaat accttaactg tggggaaaaa caatgctgag tttaatcaca
    30001 cagctaatgt cacagtgtca ccgccccctt aacagctaaa tgataaaagt gaggacacat
    30061 cagcatgaat tgttaaggtc tgtacattat tcatttaaac atctgctgtt ggttcctctt
    30121 tacatatggg aataaattat accacatcag cacattcttc atgctttgtg tttaagcatt
    30181 taaaagtttt tttttgtatt attaatacta ttttttctgc ttggttggca gcccctgaag
    30241 ttatcagtgc ccatgactac agccaacagt gtgacgtttg gagcataggt gtcattatgt
    30301 acatgctgta agtagcttgt aaaactgata taaaatgtac agacccattt ataatacaag
    30361 tacttaacaa tttggcattg gaattgaaag taaacctgtg tgccaaaccc taacgaatga
    30421 ctgtagtctc ataattgctt gtgtgtaaac attacaaatt tttatttgaa agtaaaacat
    30481 acaatgtgtg atttatgaac tattttataa tcctgaaata gcatggtatt acaggacgtt
    30541 gttgtgcaat actctaaaac tggactgaga gcttaagcgt ttcttttgcc tgtgttggct
    30601 ggaggttggt gagggaagcg agctgcgggt tcctgcagtg ccggtgaaac cctcgagcgg
    30661 gtcgcgcagc ccgagccggc cgggcgaggg ggtttccctc ggcacctccg cgtggggctc
    30721 gcagcgacga cgctgcgagg ctgccggctc tcctcgcgca cccgcctccc tccttgggaa
    30781 gtcagcaaag gccggctgcc ttccgaggag gagatggcac ttccctgtgt gcgtgttttt
    30841 gtggaagtct ttcatggctt gtaagattcg tcttagctgc aaaataacca cttgtgtgca
    30901 tgctgccaaa tatcatctaa acataaccca gtaattaaaa acaagatgaa gcaaagcaca
    30961 taaacacctg tttggattat gcaattaaga cagaaataga taattaaaag gtcacattgt
    31021 gggcagaggc tctatttttt tgtttttttt tttttcattt tttaaacctc tttcagtctt
    31081 tttctgctct caaatgcctc tagatgatac tttagttcaa gtgtcttaga acatcaactc
    31141 ttgccgtttc atttgttgat gtttttgctg ggctatgatt cctttacttc tgttatgtac
    31201 aaacaatttc ttttataact gaagtcttcg gacacaagca tgtagtttca aatctcctct
    31261 tttggggatt ttctctgaat tttccccgca ctctatattg gttcctcagt ttcttttctg
    31321 tacaattagt ccatttttct tcttgtgtca gcttgatgaa gtgtttgtag ctttgttgac
    31381 tttattttgt ttatttctaa aattcatgct ggtacagaat gagttttgtc gttatgcttc
    31441 atagtatgaa tgtttgcatt gcagtagtag gatttgcaca gcatagtaca acagaaaata
    31501 ctatgaaatg ggcacttaaa atgggctggt ttcattggct aataagcagc cggagcagcg
    31561 gctgccgtgg gcacatttcc cagctcagaa cttgggacat gccaagcagt gacctgtgct
    31621 gatggcagga cctgctgcct taattagcag tataaatata tttgaaaatt agcattttgt
    31681 aatcacaata gtgtcagaac aaagtaacat taattcaccc ctcgttgtgt ctgctacaca
    31741 agaatgaaaa tactgcgtgt gaattaatag agtacaattc acactgcttt ttatggctta
    31801 atttgaaaat agtaatacaa aagccataag atcatcttct gattttaatt ctgtttttgc
    31861 aaattacttt tcttgctctc ctgaataatg gtacgtgctt gtggtgctcc cctaaggggc
    31921 ctgaaggtgc cgtgagggcc gcggccgccc cagcgccgcc gtgccccttc caggctgcgg
    31981 ttcgtgggga gcagagccct gaggtgactc gagagctcct cttcccgtga atgctgataa
    32041 cgcccagggc tgcctctgcg tcgtggcgca gtgccagcgt gttcggtttt tgcatgtagc
    32101 ttaaatggag gtgtgcttta tattttccat ttcatttcta tgttaatgca tgctaatgga
    32161 agcataagca atagtaacta aaaaaaagaa atccattaaa atacggaggt cttgcagcag
    32221 cctggtggag cagagcagca agcgccctgc tgcctggcgc gctcgagagc gtggcccggg
    32281 tgctggtgtc ccagaggaga ggagcccacg tgtgctgcag ggtttgcagc cctctccagc
    32341 ctgtgcctag aggccttggc ccctggaaga ctccttggaa accttcctgc agccgggcaa
    32401 gtctcatgtg cctaacacgt tgcttcctac attgcagtag taagaaaccg gctaagaaaa
    32461 cacgtgactt tgttactttt taaagacagg agaatttcct cgcagatttg cagggtgctc
    32521 tgtgacgaac ttcccctgct taccctgagg cctttggctg agttaccgtt gtctgccctg
    32581 gcttcagcct ggacagagcc cagtgccccc cgcgccggcc gagcagcagc agcagcagca
    32641 gcgtccccag cgctggcgcg cggggagggg ggcgttcctg ccacctccac gtccgtgccc
    32701 tcgtgtcccc gcggttcagt ccacagggac gtggccaagg aaaaacggag ggtaaagaaa
    32761 gggtcagttt ttgtaaaagt agttctgagg ttaaaagttt ggggagaaat gtgctagaaa
    32821 gcgagttttt atgttttacc ttaaaattaa aaattgaaat aatgtaaaac aaattccaca
    32881 gtatttttgt cttttaatat aaaatgacag acatccttca ctaggatgtg ccagctccat
    32941 ttttttcctg aagctacttc tgtgttttga gagtagaact gaaaacatag tttggtgcaa
    33001 gtaatgtatt tgatgaaatt aggctcttct gcgttttaaa tggccacaaa tagatggatt
    33061 catttcttga aagtatttgc tgtgtaattt ctgcatgtca gttgtgcgtg agtggttcaa
    33121 tgtaagatct tttagaaatt taatctgtct ttattagttt tgattgaaaa cacagatcac
    33181 atgatagggc ttttcattca caatgtgatt atagtagaac acagatcaat atttactttc
    33241 aaagaatatt ctctaataat catttagaga tgatggttct attggtaaat ggtaatagtt
    33301 acagaaacca aataaaaaag aaatagaaac actgcatttg gtgttgccgc aaatattttc
    33361 ttaggaatgc atttagtttg ttttcatata tactatatct ttattgctac tattggcata
    33421 aatgaagcag aagatgcaga aagaataatt gatttaacag acattttgat accacaattg
    33481 cttaaatgct taaatatttt actcaaaata aggactacat tgcaagagtg cagtcaacgc
    33541 ctatttttaa atgtatgtgt actccttgta tggacagtcg aggtacctct tggaatcttt
    33601 ctgatgtttc caatatattt tctatttatt ttttaaaaat ttatatttta tttttatgta
    33661 tattatatat acatatttta tatttctact ggtctcatag tttagattat gccaattaag
    33721 gtaatgtttg cactatgtag ctaaaggaga tggtgtttga tatgataaca aaaagcaata
    33781 aattaaaaat gaggttttcc ccaactgatt ttctgctttt tgtttcttct ttttctgaaa
    33841 agcaagtttt tgtaatatta aagcacattt ttgtaatatt aaagggatat atctgttttc
    33901 ccctcaatga cacttgcttt gaccttgaag aaaaaagaaa aaatttttcc ccaaaactgt
    33961 agactgagca ttgactaata cataattcct agattttaag atcttgggac tgattccgtt
    34021 actctttgag cactgcagca atacatgtga cttaaggaca caatgatcca ctgtgtatta
    34081 ctgatttgac tttgtaagta aattttattc tacaatctga ttttatcaag taattcccat
    34141 tgaattggct cagttcctta ttgaactgag ccaatggcct gtagttgatc caaaaagtgg
    34201 tgtttaggaa gataggtatt tggatttaaa tgcttaagtt gggataaatg tgttgtttct
    34261 tcttgttgtt tcagttctga ttgttataaa ttcaatggat ctgaaagtgt gtgtgtggag
    34321 ggggcataga ttagtgatag ttattattga aaagtaatgg gtgttggctt tgattttttt
    34381 gtaatggaaa gtaatatttt ggcataaagc agataaaaaa gaacagttaa gtgtgaagtg
    34441 ttcatagtaa acaagtcccg tgacagaagt gctacacgtg actgtgggtt agcttccagt
    34501 taacccgggc acttggatga gtgagttaca gaacagcaaa ataccgtatt ttcagtttaa
    34561 tttcattctt ttccttctag ttcgtatttt cagctttaag ttggatcttt ttatatcttt
    34621 gactcttagt ataaaaatcc atataggatc aattatcttc ctatgtggat acgtagtgac
    34681 caagaccaaa tcacctttta acctcataac ctctttccct ttttttaaat ctgagtgaca
    34741 tatttttcag aacctgagtc acttttgtgg agttcttcta aagctttagc agtcatccta
    34801 acttcttgat ttcgcaggga tccagtaata catagttttt gcctcattgg tgagaaatag
    34861 tcggtttcca ttcactgacc ctgattttct tgcagactgt gtggtgaacc tccttttata
    34921 gcaagcttag aagagaagct ttttgagcta ataagaaagg gagacctgtg ctttaaaaat
    34981 gcagtttggg aaacagttag tgagactggt aagtacataa tgctctcaca aaacagatgc
    35041 tgatagtatt gcaataaatt ccacaaatgt agttttgatc tctttttttt gcctttaagt
    35101 agcgtgcctt ttctgaaaag tgaaattgat gctaagaaat aagttcacat aaatgatatc
    35161 atcaaataat ttcatagcat tgtaagtaaa atattctctg ctgaattaaa gcactcagtc
    35221 gaaagtgtat tgagttgtat tgttaacgga aatgagatgt atcaaagagt gttttttttt
    35281 tttttcccta gcaaaacaag tattgagact acttctgaga gtagatcctg ctcaccgaat
    35341 cacagctaat gagttactgg ataaccagtg gataacagtg agttttgagg aattgcattt
    35401 gttcacctcg tcctctacgc catacttccc tggccttgta tgtaagggtg ttgtgttgct
    35461 tctgtccaat ccagtagggt gaaaaattaa aacaacaaca aaaaaacaag caaactgtaa
    35521 ggaccttatc cacagcctcc aaatcggcat gttttgtttg tatcacatgg gcctctgatc
    35581 agttcagtaa gtagcaaaaa tgtcctgctg cctgacaccg aaacctttat ccagacccac
    35641 ttcacctgac tttgcacatg ttttaatatg gaaatatggg ttcaggtcat gtttaattaa
    35701 ttctgacagt attcctgtaa ctacagtaat ttcttttttc tttccaattt tgcaaacaga
    35761 gggattgagt tacagggaaa tttatctttg ttgaaggcaa gagagttgta gttctaggaa
    35821 gggacctctg agttcctggc tgggtgcaga acatggtgct gtgctgctca ctgagattaa
    35881 atcagaagga atgggtatgt ttgctgctgc agtgtaacac tgatgatagc agaccttaat
    35941 ttctcctgta gcaggtagga agagatgtgt gtgtgaatca tttaaaagtt ctgatgtgta
    36001 ggaggataga tctctgttgt ttaaatgacc actgattttt ccctcacacc ttcatctgca
    36061 aatgaaccgt tctggactag gatactcatc tttcttcttt cctgctaatt gactgtagat
    36121 gaagaaaaag gtttttctcc tagtttccat gaatccttgt ggcagagaga gaagtgacaa
    36181 gctagtgtaa ctctaaaaag gcctgaaaaa ggagacagta ttcatcccag ttcagccctg
    36241 ccatgctatg agtaccttac tgttcttgct tggttaagct gcaggtgtgg aaaactacca
    36301 ttcctgtgat tttttttttt tttttttaca acttgccacc acatacattt gtgaagtttg
    36361 tgagtgaatt ccagaggata atagaagtac atatagaagg taaaaccttg tagtaattca
    36421 taataaacca ttttgtattg tgtatcctgt ttatatcata catcagttca ggcatggtag
    36481 attctacctt actatgtttt gtttgaagaa aatgtaggtt gtagcccagt tagctacaaa
    36541 gtatctacaa actcgagacc acattagttg cttttcattg cacttccaca gtaactgtgc
    36601 gacgcctttg aacatgagtt ttaacgcaga gcaataattt agattctcca tcaagcttgg
    36661 acgtgcacag aggttgagac gttgctgctg cagcctgaat gtgaccggat cccctcgcgc
    36721 cagggagccc ctgtgccgcg ctgggtgacg ggcagcatcg tgggcccctg tggtgggaga
    36781 tgaaggcggt cagaaaggag ctgggcaggg acacggaatc cacgtgtccc tctggccgct
    36841 ctcttcctag cacagtttaa agctgctccc ttaagggcga actgtgtgga ccagacaggg
    36901 ctccaggcag caatacttcc ttccctccgg ctttcctgta cgtggctggt cagcatttcc
    36961 tcttgctgcg gaactgcctg gagacatttt ggtctctaaa ccaccatttc tgtgctagag
    37021 ctcgaggctc tgcgcaccgt tctgaggtgc agggcaccga atatgcgtct gagagcagct
    37081 gggcagctgt tgcgccgggc tcagggtgct gcatgggggt cagtgctgca tcctcgaccc
    37141 agggccgctc gtgctcctgc ggggaaaagg ccgctgcgtt gggccagttt ccatcagtac
    37201 ggaaggggct ggcttagcac tcccgttact ccatgcattc ctgttgctgt gcaactgaga
    37261 ttttattaaa tcaattacat caatttgttt tatataagga gctaagaaca tccaaatggt
    37321 tgtatgagtt gtatagaaga tctttcttgt gtctctgtct tgtatcttca acaggggtca
    37381 agaccagatg cctagacagg cgttcggtgc tgggatgtta tagcagtttt cactcacttg
    37441 ttggtcgggg tttcctgaac cagagtttgc atactaaaat ttggttgact tttctaattt
    37501 gtccaaacgt atcgaactca taattaatct gcggtaaaga attgcacagt ctcactgggt
    37561 ggcagtgatg gggaggctcc cttgctgctt tgtaccttcc acctgcccat tccagcagaa
    37621 gctcccagtt gctgcactca ccttctccgg tgctgctgct tacggttttc gtgtgcatca
    37681 cttgctgaga tgttagcagt gctaattaaa tacatttcaa tttctagtaa gaaacttcta
    37741 ggaaaagaaa aaaacttcaa agaaagtttt taagaggagc gcagggggaa gaaaccctta
    37801 agtgggaagc gacgctgggc agagctgcct aatggccctt cctaggatgc cttaacagag
    37861 cctggtttcc agagcccccg agcacctgtg gctcccgccc cctctcagcg ggacctgcag
    37921 gtacttggta ccaccgaaaa gcgggacgtg gttcctgccg cgcgcctgtg tgtgcgtcgc
    37981 tccggtgctt ttgctatagc ccgacgggga gcaccaaagt gcattatcat gtagagagtt
    38041 ctgcgtgtag aaacattaac cccttggtgc cgggtgacac agggctcctg caccgccgtt
    38101 aatgcacttg gcaccgcagc ctcccgccag gaaatctcta ccagctgtac caaaaatttt
    38161 ataaagtcgc aagtcattct gtataattaa aactgacatt ttggacatgg atgcagcaga
    38221 acttattcca gaactatact gtaacaatag aaattctcct ttaaaaatta caacgtactt
    38281 atagctaaag aaatgacctc acgctctgtt ttagttagtg gttccctcta gagatttacg
    38341 tgttgtcagt ttgagaccac gtatagtttt ggccgtgggc tatgcaaaga gttggtgatc
    38401 aattatttac cggaaatact aattaaggca gttctgttac tagtttggat tattctgagc
    38461 tttatacctg ttacaagttt tgcaggcaaa tttagcttct tacagaagag accgcgggat
    38521 agcagaatat cgttaggaag ggcaaaggtc atattaccag gaggttattt ctgtatgatc
    38581 tgcagaaata tgataatact tattaagtat aatacttacg aagcacagag taaaccttat
    38641 ttttcaagga ctttatatgg atgcatacat cttgtttggt accataattg cccgtcaatt
    38701 ttttaaacta gatgctttaa agcatgctct agtccatttt tttcctccta atattacacg
    38761 ttggatggat cacgatatat tttaagaata ttctatctct tttgcataac ttccaaccaa
    38821 taaacatgta gcactttctt ggggctgggg taatggaaga tggtgttatc ccacaggtag
    38881 ccaggtggtt ttgtttctgt tcttgtttcc tttcctacta attttcttct gcttggaata
    38941 acttttgggc atgttgaaag tgaactctga tttaagcttc cttgtttatt gctgcaattt
    39001 ttggtgacat ttgtgagtat atgagtctgc ttgattagag agtggaatcc cattcctgaa
    39061 tataaagttt atgtatgcag tgagatttct tgcaagcaaa cgaatcgccc aaaaagcaaa
    39121 aaagtccctt gtgttctgat ttataaccct agtttggcag ggagcatata tgtacattct
    39181 gttttcagat tatttaagca tgtttccaaa tttatgccag gattttaaaa atttggtcta
    39241 acgaggtact tgggtacttt cctttctgga aataaatctt cttggggctc tcccgtggcc
    39301 cggaggagga gacctgtctg ctgagatttc cacagcttcc tgcgcgcccg gagctcccgc
    39361 cgaggcggtg ctgggagctc ggagcccacg tgcagcccca ggcctgcagc agtccacgct
    39421 gcaggcgctg agcgatgcct gcacctgcag gacgcagccg cggggctccc gcacagcgtg
    39481 cgctggagat gccggcgctc tccgagcagc tgccggagct gcggtccctg cgtcgtggcc
    39541 gcgtgggagg agcagcaggc gacagcgcag gagcccgcag gagggcagcc tggcccagga
    39601 gcgcgacgct gccccgcgct gcagcctcgt ccccgctgca gggcgtgcgt gtggggagaa
    39661 ccgcaggggc taaatgttag gaacacacag ggatttaata tctcacatgc accttagctt
    39721 tgtacaaaat acggatcttg aaacaacttc ttcttccagt acaataatac attctgcttt
    39781 catatctcaa taaaataaaa ggcagtcgca caatgcactc cacagtattt ttctaataca
    39841 caggttccct tttgttttta taatctataa ttacctgctg gtttattgct atccttgtaa
    39901 ctttattcca ttctagttat cttaacattt agacttctag tttctgtgga tcagaatcac
    39961 cttttttaaa ttgacagttg tacccaagat ttcttttaac taaattaaga gcatttgtct
    40021 tgcctgcttt cttgattttg ccttttcaga acaaagctaa agacaagtgc tccattttgc
    40081 cctctctgtg gttatattga ttttcatttt caaatctagg acttctctga attcatcaag
    40141 acatttctct gcctctgcca gcttccctta tgacatgagt ttaaaatttt ttttaagtgt
    40201 cctgttcttc catttcctgc atatcatact aatttgaagg ctgttctctt tacctttaaa
    40261 atactctaac tatttcagca gcatgtttat ttgggtatga atgttagata acaaatcaag
    40321 aattttatca gttttgttac atgctcttgg tttaccagtg ttacttaatg ccttgttttt
    40381 tttcccccaa gatccttcat gtagcaccta aaatactctg taaagagaaa aagttcactt
    40441 cagccgctcc tctgtggtga ttttcacctg gcgaacgcgc cgctaggatc agcatagtcc
    40501 aatggagact gtattttggg aacgatgatg ttttcaagga gaaaatactt tcctgtcttt
    40561 tccataaata gttggatatc tcagaatttc tttcttgagt cctgctaaaa tttacttcct
    40621 aaaaattgag caggaaaaag ctgaagtaga aacaaaagaa actgaaccag tggagcctgt
    40681 cagttggcaa ccccatcctt gtgcctgcag ttggcttcag aggccgctga attaaactca
    40741 agaggtgttc aaatgagccg gtgcagataa ttaacctgag tggctccatt ttctaaaaac
    40801 tgtcaggaac gacctccctc tcctccttta gtggtgcaca gttagctggt gctctgcaag
    40861 gcctagagct tttcgaaagg cttaaaccca acctctggtt ttgtgggagc aattcactgc
    40921 actccgcatg tttaactaca taattgcttt tgcataggag gtagttaaaa ccagtgctat
    40981 cacttttgcc cacagttatc atagatgcaa atgtaaattt gcatctgcaa aaaaatgagt
    41041 ttgattttta aaatcaaatg ctacctttct aatggacata aatgtttctt ccttgatcat
    41101 ttggtacata catatgcatt gccatctatt taaggaaagg cctctgtcct ctgccagcgg
    41161 cagcctcctc tgtgggatcc cctgtaaagc tcagaccggt ctgtgtaagc tctggtttct
    41221 gtggtgccgc tgaacacgcc gtgtgctgca gataacaaac tatcgaggaa ctgtggagtt
    41281 caaaatccct ccctactgct agcgaaagag atctccgaga tccttggaag tttggtgact
    41341 gtaacgtgaa ttgttacatc ttaaaaatga ttaacaggca gctctggcgt gagaacaagc
    41401 tttgcacgta ctgtgtgcac ttcccttgct ctcctgaact ttcagacaca taattgccaa
    41461 tgtcactgaa tcaccaaagg agttgggaaa aaaatattcc aaatggtatc gagtgagcaa
    41521 ggatgacaga agcccaacaa atctaacaag aagtattgcc tgtgtgaatt tttacttctg
    41581 aatccacagc tggttcaata tcctttcctg atcaggctac gtaaaatgga aatgttttct
    41641 agatgatgtg tgcacagtct ctagccaaaa gaaatactga tggatgcaga aacaagggca
    41701 gtgcaaacac cccagagcaa ggctctggct ctctggtttt gctgctattg tggctgttag
    41761 agataagaag aatttgggga tgaaaattcc tctgcagatt ttggggatcc atacttgaag
    41821 ggaattgtaa aggaaagctc tttgttcctg gcattagtga agatgtggga agttaggact
    41881 gtgtaagaga ccatcacgga aagaccgttt ctgagagtgg attaagtgta tggtctgtaa
    41941 caagcagggc caccacactg gttttatttt tttaataata tgccctagat tcagtagagt
    42001 caaatattaa taaaatctgt tcttatgtct agggtgacac acatgctgtc cagagaccat
    42061 gtaatgtctt ggagttgatg aaggagtgga ataacaatct ggacatcggt gaaatgtgca
    42121 gtgtagaaga ggaatcaaat aacccagctg ctgcctgcca gcagggtgaa accagcagag
    42181 cacaggaaag ccctgccagg agcaacggga acgtggcgct cggtgctgac gcagaggatg
    42241 ggggcagcaa accctccgcg gcagcaaagc aggtgaggct gcaggcaggg tttaaaaaat
    42301 acatggcaaa gtaagtggga agtaggatta agagtgaagt aggaagcgtt gggcggtacc
    42361 tggtgtgagg gacaacagct ggtgtgtggt cagatactta tatgtaatgt aagaatcaca
    42421 ataagtatta ggatataggg tacagtctgc gctgcacagt gtcgcttaag cgctgtgtac
    42481 ttcaggaatc caccctggcc cagatgcctg gagtccctaa catgttatgg ctcctgttca
    42541 ttctcctcag gtgtaggtgt gtttttgcag gaatgtgaca gaaaaaaagt agtatcttaa
    42601 tacagcagta tgcggggcaa tgaagaggac tcttctatag accgctcata tatattccct
    42661 ctgagcaata taagtagcca tcttgtaatg ctaatgggtg ggggaaagaa cagagaatga
    42721 tggttcatag gaacaaaatg tattaaacca ctagtgaaaa caaatttggg atagtcattt
    42781 gattccttta ggcaattgcc caagaaactg acttttattt cagtgcctct ctcaatcctt
    42841 cagctgaaac aaagaaaaaa cacaatgaaa ataccaagga ttctgcatta gctgtgacct
    42901 gtaaggctcc tctcagtcac cagacaataa gccctgccac aggctgcagg cattactggt
    42961 aatattgggt gggttctgct ttcagagtgg gtctacttag caaagaatga gcttctgata
    43021 cgaagcaata ataactttta gcccttcagg aagtataaat cattattatg gtactaacat
    43081 cacctattcc taccaaatga agatgtgtac tcaagaatat tcagctgttc tgatagcttt
    43141 gtctgtcttt ccaaaataat atatcttaaa gcaagctgag taacttgtag accagagtgt
    43201 aagtctgggc ccaaccgaga cccctaatag gctcgtatac aggctgaatt ttaaccacaa
    43261 aacagaccag agaaataaat accaagtgac attatcatac ttacaaaaga tgaagataca
    43321 ttttaaaact gtatttgaat attgtgatga attggtaact gtgatcttga ttcagaagcc
    43381 tagctagtga agattaaaac cagagatgta tttgtataca gttgataaaa caagaaaaat
    43441 catctcttaa aggtgggctt taacatttaa aggtaagaag cttctgtgta ccataaagag
    43501 agattaaaat atcttttata atgcaggtct tttgtttctt tatgatctta tttttgcata
    43561 tttttatgat atattctaaa gtagagttta actgtcataa tattttatta ttgttctctg
    43621 ctggactgct ttgttcgtat ttgtgttgtt ccaacctttc cagtgagtat taagaaaaat
    43681 agtagtcttt aattgtgttg ttttgaatta tagtcccctg caggtaggtc agcatctcca
    43741 gtatcaattg caaagcggaa tctggagtgc caagagaaga ggggagaatt ggacaagtct
    43801 gtagggcctt caacgcaggg accgggaaat aaaaacacac cgaagccttc ggccacgctc
    43861 agagccaaaa agaagtcata ggacatcctt cagctctgag tgacttcaga gtaaacaact
    43921 attacttgtg ccaaaacaag cagatttata aggatggaca aatatttcct gaactgtttg
    43981 cctctttatt ttcttgaacc ctttaatcag aaagctttag ctttccttca acactgaaga
    44041 aaatcgaaca gcagtgtgaa ctcctaacct gtaagaggac atcgtctgat agtatttctc
    44101 taacagtaca aattatagaa ttgtctaaaa atgtatgtaa tttatttgtt ctcttctaac
    44161 aggcaccatg ccaggtaggc agtttgcttt cccaaatcca ttttcctgtg ttttacttgc
    44221 atttcttaag ttttgtcaca aacatctaag gggaaaaatg aggatagaat ctgtaatagg
    44281 gattcctgat aactttgtac tttgagaata ttctaggaaa ttgcttatac atttgctata
    44341 ggcattactg cacaggtgct tcagtctgga atttgttcct gctattttag gttgctgtca
    44401 attgcttatt tttaagcaga atttatttta agcttgacaa atgggagatg tgtttttaag
    44461 tacaatggta ttgctgtggt tcttgctaca gaatttctgg tgtgttgatt aggttcttta
    44521 aataaaacag gtgttagaat aatggccttt aaaagttagt taatcttcat ttttaaaagg
    44581 atgagctact gttaagctta ggttctttat acatatatat aaaataccat ggatttacca
    44641 tttcaagatg gtaccattct ctgaagacaa atcttacttg tagcctggca ttgtgggagc
    44701 aaaatgtaca cactctttgt ttgttaagaa cagtttccta caatatatgc acgttctgtg
    44761 ttagtactag tcgagtactt ctgctgagaa cgtgagtctg agcagatgcc aactgcttag
    44821 atctgcccca ttctccacag tagccttaat gttcctctta cagttgttcc agccttgatt
    44881 ttatttaagc atgaagtcat tttattaaaa aaacgattat ttctttgcag atacctcaaa
    44941 acttggagag actttattta caataaacta attaggagct ttttgtcatg atgt
//
